# Supplementary material for: Changes in Biceps femoris Transcriptome along Growth in Iberian Pigs Fed Different Energy Sources and Comparative Analysis with Duroc Breed
Source: Animals (Basel). 2021 Dec 8;11(12):3505. doi: 10.3390/ani11123505 (PMC8697974; doi:10.3390/ani11123505)
Supplement: Supplementary file 1 [file animals-11-03505-s001.zip]

Archive with 13 entries (13 files):
- Table S10_Upstream regulators_BREED EFFECTS.xlsx
- Table S11_Common genes between DEGs affected by Age and Breed effects.xlsx
- Table S12_DEGs DIET EFFECTS.xlsx
- Table S13_Results interaction effects.xlsx
- Table S1_Primers design for qPCR validation.pdf
- Table S2_Fatty acid composition(1).xlsx
- Table S3_DEGs_AGE EFFECTS.xlsx
- Table S4_Biological functions_AGE EFFECTS.xlsx
- Table S5_Canonical Pathways_AGE EFFECTS.xlsx
- Table S6_Upstream regulators_AGE EFFECTS.xlsx
- Table S7_DEGs_BREED EFFECTS.xlsx
- Table S8_Biological Functions_BREED EFFECTS.xlsx
- Table S9_Canonical Pathways_BREED EFFECTS.xlsx
