# Supplementary material for: Changes in Biceps femoris Transcriptome along Growth in Iberian Pigs Fed Different Energy Sources and Comparative Analysis with Duroc Breed
Source: Animals (Basel). 2021 Dec 8;11(12):3505. doi: 10.3390/ani11123505 (PMC8697974; doi:10.3390/ani11123505)
Supplement: Supplementary file 1 [file animals-11-03505-s001.zip › Table S10_Upstream regulators_BREED EFFECTS.xlsx]

## Sheet: Upstream regulators_BREEDeffect
Upstream Regulator	Expr Log Ratio	Molecule Type	Activation z-score	p-value	Target Molecules in Dataset	Mechanistic Network
Activated in Iberian
NUPR1		transcription regulator	-2897	4.89e-05	ACTR3B,ARHGEF26,ASIC1,BUB1B,CDK15,CITED2,DENND5B,DHTKD1,DIPK2A,DNMT3B
FOXO3		transcription regulator	-2845	5.85e-05	ANGPT1,APAF1,AQP4,AR,CAT,CDH1,CLDN1,FASN,FMOD,FOS	273 (16)
ALDH2		enzyme	-2813	4.54e-06	ATF5,GNMT,MTHFD2,PHGDH,PSAT1,PSPH,SHMT2,SLC7A5
CREM		transcription regulator	-2813	0.0356	CRABP2,DIO2,FOS,IRS2,KLF5,LDLR,MIDN,NOS2,NR4A2,PER1
PDGF BB		complex	-2764	0.000755	CNN1,EDN1,ETS2,FOS,FZD2,GDNF,NR4A2,NR4A3,RGS1,RGS2	140 (4)
DOCK8	-0,614	other	-2646	0.036	CITED2,EDN1,IL18,ISG20,RGS1,SLCO3A1,STAT1
SAMSN1	-1259	other	-2646	0.103	CITED2,CXCL2,EDN1,IL18,ISG20,SLCO3A1,STAT1
Ifnar		group	-2449	0.237	B2M,ISG20,ITGA4,NLRP3,PDCD1LG2,STAT1
LONP1		peptidase	-2449	0.0591	ASNS,CHAC1,GARS1,GPT2,MT-ATP8,MTHFD2,SARS1
SASH1		other	-2449	0.101	CITED2,EDN1,IL18,ISG20,SLCO3A1,STAT1
HDL-cholesterol		complex	-2400	0.00589	CHAC1,DHCR7,EIF4EBP1,GPT2,RASGRP1,SQLE
GLI3		transcription regulator	-2339	0.00125	CD69,EMX2,GLI1,HOXA4,KLF13,KLF2,MYCN,RUNX1,SOX9
CD3		complex	-2338	0.166	CD69,CISH,ETS2,FOS,GATA3,IL21R,PDE4D,SLPI,STAT1,TFRC
IFN alpha/beta		group	-2236	0.127	CCR2,CXCL14,SLPI,STAT1,TLR5
PAF1		other	-2236	0.0694	CITED2,ISG20,KLF4,SDC4,SERPINE1
SLC13A1		transporter	-2236	0.403	G0S2,HNMT,INSIG1,MPP6,SDF2L1
F7		peptidase	-2236	0.00899	AR,CXCL2,FOS,KLF5,RND3
PTPRJ	-0,601	phosphatase	-2236	0.0694	CEBPD,CITED2,CXCL2,EDN1,IL18
ARHGAP21		other	-2236	0.0436	CITED2,CXCL2,IL18,ISG20,SLCO3A1
Rb		group	-2219	0.000601	ARX,AURKB,CDH1,CDT1,E2F1,FOXM1,ROBO3,TYMS	170 (7)
WT1		transcription regulator	-2209	0.0852	ASNS,FDPS,IL1RAP,KLF4,NR4A2,NTRK2,PCK2,RALGPS2,RBPJ,SERPINE1
ICAM1		transmembrane receptor	-2200	0.00772	CD69,CXCL2,FOS,HES1,ITGA4	217 (7)
IRF7		transcription regulator	-2173	0.331	CD69,FCGR1A,ISG20,PARP14,STAT1
MAP3K8		kinase	-2145	0.0017	BNIP5,CACNB3,CCR2,CEBPD,CSF3,CXCL2,FSCN1,GPR146,GPR160,GPR171	113 (4)
TRIB3		kinase	-2135	6.54e-06	ASNS,DDIT4,GARS1,MTHFD2,PCK2,PMAIP1,PSAT1,PSPH
TICAM1		other	-2132	0.235	CEBPD,CXCL2,ETS2,IL18,ISG20,MCM2,SERPINE1,SLC7A2
HDAC2		transcription regulator	-2121	0.0111	CD4,CDH1,CDT1,COL11A1,DKK1,FOXM1,GLI1,MYCN,RAD54L,SOX9
RELA		transcription regulator	-2102	0.0254	B2M,CITED2,CRP,CXCL2,DNMT3B,EDN1,ERAP2,FOS,FSCN1,KCNT2
IFNAR1		transmembrane receptor	-2006	0.388	B2M,CXCL2,IL18,NOS2,SERPINE1,SQLE,STAT1
Mapk		group	-2000	0.0197	CAT,DBP,FOS,PER1,PER2
HOXD10		transcription regulator	-2000	0.287	DIS3,E2F1,SERPINE1,ST8SIA2
SELPLG		other	-2000	0.105	APOL3,CXCL2,CYP1B1,FOS
TBK1		kinase	-2000	0.331	CXCL2,EDN1,IL18,ISG20,SLCO3A1
MAPK3		kinase	-1982	0.137	E2F1,FOS,NPTX2,RGS2
APEX1		enzyme	-1982	0.0246	FOS,NPTX2,RGS2,SIRT1
CSF3	1220	cytokine	-1980	0.37	CXCL2,FCGR1A,FOS,LYZ
MAPK9		kinase	-1977	0.0674	CACNB3,CDT1,DIO2,DLK1,EDN1,FASN,FOS,IL18,ISG20,PARP14
TLR7		transmembrane receptor	-1969	0.142	CD69,CD79A,CFH,CXCL2,DIO2,DKK1,ETS2,ETV4,IL21R,ISG20
JAK1		kinase	-1969	0.0905	FOS,MX1,OSMR,RUNX1,STAT1
TREM1		transmembrane receptor	-1941	0.0964	ASNS,CXCL2,EDN1,ETS2,HES1,KANK1,KCNJ2,MCF2L2,NR4A2,NRIP3
BMPR1A		kinase	-1934	0.0447	EN1,NOG,SOX6,SOX9
AIP		transcription regulator	-1912	0.00433	ADGRG6,CX3CR1,CYP1B1,PDE7B,PDE8B,RASGRP1,RGS2
ERK		group	-1888	0.0783	CXCL2,DIO2,DNMT3B,FOS,HOXA1,PDK4,PMAIP1,SERPINE1,SORT1,STAT1
IKBKG		kinase	-1820	0.13	CEBPD,CTSF,CXCL2,FOS,KCNH2,KLF5,NR6A1,RABEP2,SGK1
Jnk		group	-1804	0.189	CDH1,DKK1,EDN1,FOS,GDNF,HES1,NOS2,SERPINE1,TGM2
ABCA1		transporter	-1779	0.128	CSF3,LDLR,NOS2,SCARB1
CNR1		G-protein coupled receptor	-1772	0.0157	APBB1,DKK1,DRD2,FASN,FOXM1,GDNF,LRP4,NOG,PENK,PTK2B
NLRP3	-0,830	other	-1770	0.0406	CD69,CDH1,CSF3,CXCL2,ESPL1,GATA3,IL18,TYMS
FOXL2		transcription regulator	-1767	0.0532	CXCL2,FOS,NR4A3,PPARGC1A,RGS2,SMAD6
AMPK		complex	-1735	0.0167	CAT,CDH1,CLDN1,KCNB1,NOS2,PPARGC1A,STAT1
CREB1		transcription regulator	-1731	0.000464	CD79A,CEBPD,DIO2,FOS,IRS2,KLF4,KLF5,LDLR,MIDN,MYBL2	90 (5)
GPER1		G-protein coupled receptor	-1730	0.0246	CEBPD,DDIT4,EDN1,FASN,FOS,NR4A2
NR1H2		ligand-dependent nuclear receptor	-1720	0.00403	CDH1,CRP,CSF3,CXCL2,DIO2,FASN,FDPS,GLI1,LDLR,NOS2	159 (5)
ADRB2		G-protein coupled receptor	-1698	0.0011	CCR2,CYP1B1,GNAS,MME,SCNN1A,TNFRSF11B
CIP2A		other	-1667	0.00224	ENO3,GPR37,LRP4,LXN,PDK4,PDLIM7,RHOD,SCIN,SLC16A3
ARNTL	0,873	transcription regulator	-1544	0.0273	DBP,FASN,MLXIPL,PER1,PER2
PRKAA		group	-1535	0.00557	CDH1,CLDN1,NOS2,PMAIP1,STAT1	168 (7)
LEP		growth factor	-1532	0.00193	APAF1,BOK,CDH1,CEL,CRP,DFFA,EDN1,FAAH,FASN,FBP2	280 (19)
EIF2AK2		kinase	-1526	0.036	CEBPD,ERAP2,FOS,IRS2,ISG20,NOS2,PARP9,STAT1
CRY2		enzyme	-1525	6.15e-06	ARNTL,DBP,FOS,PER1,PER2,SGK1	30 (3)
DMD		other	-1524	0.00187	AQP4,ARPP21,BGN,CYFIP2,IGF2,KCNC1,LYZ,NOG,NOS1,PDK4
OGA		enzyme	-1521	0.000144	C1RL,CACNA2D3,CD48,CD93,CDH1,CLDN1,CNN1,CRABP1,CX3CR1,CYFIP2
Pka		complex	-1488	0.0024	EDN1,FOS,KCNB1,LDLR,NOS2,NR4A2,NR4A3,RGS2,RUNX1,SOX9	251 (13)
miR-145-5p (and other miRNAs w/seed UCCAGUU)		mature microRNA	-1480	0.000166	CES1,DDR1,DFFA,FSCN1,KLF4,KLF5,MDFI,ROBO4
INSIG1	1026	other	-1442	0.0263	CXCL2,DHCR7,FADS1,FASN,FDPS,LDLR,LPCAT3,SCARB1,SQLE
ADRB		group	-1437	0.00212	ADAMTS4,ATF5,BOK,CXCL2,DDIT4,DIO2,E2F1,FDPS,FOS,INSIG1	137 (4)
AR	-0,686	ligand-dependent nuclear receptor	-1423	1.32e-05	AQP3,AR,ARMCX2,B4GALNT1,BUB1B,CDCA5,CDH1,CDT1,CHRNG,DDIT4	253 (12)
TAF4		transcription regulator	-1414	0.000308	AR,CDH1,CLDN1,FMOD,KLF4,KLF5,PBK,PENK,PPARGC1A,PTN
POR		enzyme	-1411	0.00819	ASNS,ATF5,BDH1,DHCR7,FDPS,GREB1,HLF,INSIG1,JDP2,LDLR
SFN		other	-1387	0.00557	CDH1,FKBP5,PDK4,PKP3,SGK1
CFTR		ion channel	-1373	0.000113	ASNS,CFH,CUBN,FAAH,FADS1,FDPS,GPX2,NOS2,SLC37A4,SLC7A8
TCF7L2		transcription regulator	-1360	0.0198	ADAMTS4,AQP3,ARAP2,ASPA,AXIN2,CD4,DBNDD2,EVI2A,FBP2,FMNL2
MFSD2A		transporter	-1342	0.00259	DHCR7,FADS1,FASN,INSIG1,LDLR
HDAC6		transcription regulator	-1329	0.0273	CDH1,CYP1B1,NOG,NOS2,SERPINE1
FOXO1		transcription regulator	-1274	0.00429	ANGPT1,APAF1,CA2,CAT,DIO2,EDN1,FASN,FDPS,FMOD,FOS	181 (8)
PRDM1		transcription regulator	-1270	0.00237	AQP3,ARG2,CLDN1,CSF3,CXCL2,FNDC5,FOS,LRRN1,NFAT5,PCSK6	236 (7)
BMP4		growth factor	-1270	0.0142	CNN1,GATA3,ITGA4,KLF4,MYCN,NOG,NOS2,PGF,SMAD6,SOX9
PRL		cytokine	-1252	0.0329	BOK,CD69,CDH1,CEBPD,CISH,DNAJA4,EPSTI1,FOS,HIPK3,IGF2
CEBPA		transcription regulator	-1238	5.8e-06	APLNR,ARG2,ASNS,CA2,CEBPD,CRABP2,CRADD,CSF3,DHCR7,EMX2	99 (5)
CTNNB1		transcription regulator	-1223	1.03e-05	ABCD2,AQP4,AXIN2,BGN,CRABP2,CSF3,CTHRC1,CTSF,CYP1B1,DIO2	282 (12)
RARB		ligand-dependent nuclear receptor	-1219	0.0382	DRD2,HOXA1,HOXA4,KLF4,SLC17A9,STAT1,TGM1,ZNF703
YAP1		transcription regulator	-1213	0.017	AURKB,DDAH1,E2F1,EDN1,FASN,FOXM1,PMAIP1,SERPINE1,SOX9,TP63
FGF2		growth factor	-1149	0.000713	AXIN2,BGN,CDH1,CYGB,DKK1,DKK2,ETV4,GDNF,GFAP,ITGA4	211 (11)
WNT3A		cytokine	-1141	2.72e-08	AQP3,AXIN2,CAVIN4,CDK15,DCLK1,DDIT4,DKK1,EDN1,EN1,FOXM1	119 (7)
BNIP3L		other	-1134	0.0182	E2F1,FANCD2,MYBL2,PFKFB3,PTK2B,RAD54L,TFRC
RIPK2		kinase	-1090	0.0313	CD69,CXCL2,FASN,LDLR,NOS2,PPARGC1A,RASGRP1
LPL		enzyme	-1067	0.0474	IRS2,LDLR,PDK4,PPARGC1A,SCARB1
ARID1A		transcription regulator	-1067	0.0359	AXIN2,FZD2,HES1,SOX9
Alpha catenin		group	-1061	6.6e-06	ADAM33,ADAMTS4,AXIN2,BGN,C1QTNF2,C1QTNF3,CXCL2,DKK1,FMNL2,IGF2
INS		other	-1058	0.00282	AQP3,CAT,CDH1,CITED2,CRABP2,CRP,EDN1,EIF4EBP1,FASN,FOS	257 (14)
Calmodulin		group	-1016	0.0186	DLG3,DOC2B,KLF5,NPAS2,SYT2,TMEM74
RYR2		ion channel	-1000	0.00214	MYLK4,PPARGC1A,SCN4B,SIRT1
GNAS	-0,587	enzyme	-1000	0.0365	FASN,FOS,GLI1,PDE8B,PPARGC1A
CHADL		other	-1000	0.0402	CADM1,KLF2,SOX9,STEAP4
ARRB1		other	-1000	0.00319	FASN,IRS2,NOS2,SCARB1,SERPINE1	207 (11)
APOA1		transporter	-1000	0.0332	GFAP,MLXIPL,NOS2,PPARGC1A,SCARB1
MSX2		transcription regulator	-0,996	0.00899	AQP3,AQP4,DKK1,TGFB2,TP63
LIPE		enzyme	-0,978	3.21e-07	ANGPT1,AQP4,ARNTL,CA2,CIB2,CITED2,EDN1,FASN,FBP2,FKBP5	89 (4)
TSC2		other	-0,971	0.0141	AXIN2,E2F1,FOS,GFAP,IRS2,NKD1,PDK4,PGM2L1,PVALB,SMPDL3A
TP73		transcription regulator	-0,951	1.94e-05	ARNTL,B2M,CADM1,CDH1,CLMN,CXCL2,DBP,DDIT4,DRAM1,EDN1	168 (6)
PTH		other	-0,940	0.0262	ANGPT1,CXCL2,FOS,NR4A2,RGS1,RGS2,SDC4,TNFRSF11B
KDM5B		transcription regulator	-0,927	0.016	BUB1B,E2F1,EIF5B,GREB1,INSIG1,KIF2C,MCM2,PBK,SCNN1A,SMOX
IRS1		enzyme	-0,927	0.0105	CEBPD,CRABP2,DLK1,FASN,FOS,GATA3,IRS2,KLF4,LDLR,MYBL2
ADM		other	-0,919	0.0134	EDN1,FOS,MAX,PENK
WBP2		transcription regulator	-0,907	0.0073	AQP3,AXIN2,CDK15,CSF3,CTF1,CXCL2,DCLK1,HNMT,JDP2,PIMREG
CLOCK		transcription regulator	-0,898	8.15e-05	ANKRD12,DBP,DHTKD1,FASN,FKBP5,GDNF,GLIPR1,GNAO1,GYS2,HIPK3
TRAF3IP2		other	-0,894	0.00503	CCR2,CEBPD,CSF3,CXCL2,GATA3,IL18,NOS2,STEAP4,TP63	277 (12)
IFNG		cytokine	-0,877	0.00908	ARG2,ASNS,B2M,CAT,CCR2,CEBPD,CHAC1,CISH,CSF3,CXCL2	287 (13)
NR1H3		ligand-dependent nuclear receptor	-0,874	2.08e-06	ARG2,AURKB,BUB1B,CAT,CCR2,CD4,CRP,CSF3,CX3CR1,CXCL2	96 (6)
TNFRSF1A		transmembrane receptor	-0,863	0.0408	CSF3,CXCL2,DIO2,E2F1,E2F8,GATA3,GFAP,GHR,SERPINE1,SOX6
BDNF		growth factor	-0,849	0.0142	ARPP21,CYGB,DRD2,FOS,FSCN1,GRB14,NOS2,PENK,PER2,PFKFB3
WNT1		cytokine	-0,849	0.0359	EDN1,ETV4,HES1,KLF5
MAPK7		kinase	-0,849	0.0281	CXCL2,KLF2,STEAP4,TP63
TFRC	-0,845	transporter	-0,839	6.81e-07	APAF1,ATF5,CDC20,CHAC1,DDIT4,FOS,GPX3,GPX7,KIT,ME1
Ifn gamma		complex	-0,831	0.0113	JAK2,NOS2,NR4A3,PMAIP1
mir-30		microRNA	-0,830	0.0119	ADAM12,AR,CHD7,ITGA2,MYBL2
TRPS1		transcription regulator	-0,816	0.0186	AURKB,CDC20,FOXM1,GREB1,SERPINE1,TGFB2
ITGB2		transmembrane receptor	-0,816	0.011	CD69,CSF3,CXCL2,GATA3,HES1,ITGA4
TLR3		transmembrane receptor	-0,807	0.00244	ADAMTS4,ARG2,CD69,CLCA1,CSF3,CXCL2,EDN1,FOS,GDNF,ISG20	291 (13)
EP300		transcription regulator	-0,800	1.37e-05	ADAM12,ANGPT1,AR,AXIN2,CA2,CSF3,DNAJB4,DRD2,E2F1,EPHB2	212 (14)
IL1B		cytokine	-0,793	0.0277	B2M,CAT,CCR2,CEBPD,CISH,CRP,CSF3,CXCL2,DDIT4,EDN1
ESR2		ligand-dependent nuclear receptor	-0,793	0.000542	AR,CD79A,CD93,CDH1,CES1,COL11A1,DDAH1,EMB,FOS,FOXM1	202 (5)
ALOX15		enzyme	-0,781	0.0447	AXIN2,CXCL2,NOS2,RGS2
LMNB1		other	-0,762	0.000418	B2M,CRABP1,DHCR7,FASN,LDLR,POLM,SQLE,TGFB2,THBS2
Cyp2c23		enzyme	-0,728	0.00617	ASPA,CCR2,CX3CR1,TGFB2
FEV		transcription regulator	-0,714	0.00125	EN1,EPHA7,FOS,GPR176,GRIA4,KCNJ16,NFIA,PRMT8,SLC6A4,SLC7A8
Gcg		other	-0,707	0.0135	ARX,CES1,FOS,GNMT,HSD17B6,ME1,SLC7A2,TFRC
FGF21		growth factor	-0,698	0.000166	BDH1,DIO2,FASN,FOS,GHR,IRS2,ME1,PPARGC1A	73 (4)
CIDEC		other	-0,692	0.0273	CES3,DIO2,FASN,PPARGC1A,SERPINE1
CG		complex	-0,680	2.22e-05	APLNR,AR,B2M,BTG3,CD93,CDH1,CEBPD,COL11A1,DHCR7,EMB	125 (8)
NR3C2		ligand-dependent nuclear receptor	-0,676	4.87e-07	AQP4,CACNA2D3,CAT,CYFIP2,CYP1B1,DDIT4,EDN1,FKBP5,GHR,GPX3
INSIG2		other	-0,655	0.0038	FASN,FDPS,INSIG1,LDLR	30 (3)
Creb		group	-0,640	0.0326	ATP13A5,CEBPD,CLMN,FOS,FSCN1,GABPB2,GNAS,HES1,KCNC1,LDLR
NRAS		enzyme	-0,616	0.00474	AK1,B2M,CFH,CLEC11A,CRABP2,P3H4,PENK,PERP,PHLDA3,PON3
AGTR1		G-protein coupled receptor	-0,600	0.0175	ACE2,EDN1,FOS,SERPINE1,SGK1
TFE3		transcription regulator	-0,600	0.00235	FASN,INSIG1,IRS2,KLF2,PPARGC1A,THRSP
PRKCD		kinase	-0,599	0.00719	CD4,ERCC6L,ETS2,GLI1,HRH1,KIF2C,KLF5,LDLR,NOS2,NR0B2	247 (14)
TLR4		transmembrane receptor	-0,575	0.00653	CDH1,CEBPD,CISH,CITED2,CSF3,CXCL2,DLK1,EDN1,GDNF,GFAP	304 (14)
MET		kinase	-0,570	0.0279	AURKB,CDH1,CITED2,EDN1,IL18,KLF4,RUNX1,SLCO3A1,TCHP
CDK19		kinase	-0,563	0.0314	BAIAP2,CXCL2,CYFIP2,DDIT4,DHCR7,DRAM1,IER5,OSGIN1,PHLDA3
KLF15		transcription regulator	-0,558	0.0365	E2F1,ESRRG,FASN,PDK4,PPARGC1A
SLC16A2		transporter	-0,555	0.0197	IER5,SLC7A5,SLC7A8,SLCO3A1,THRSP
TNF		cytokine	-0,534	1.18e-05	ADAMTS4,ADGRG6,B2M,BTG3,CA2,CAT,CDH1,CEBPD,CISH,CITED2	311 (17)
TSC1		other	-0,522	0.0198	AXIN2,FASN,GPX2,IRS2,MLXIPL,NKD1,STAT1
PTEN		phosphatase	-0,511	0.0074	ANGPT1,AR,CA2,CDH1,CX3CR1,CXCL2,E2F1,EN1,ETS2,FASN	240 (14)
ISL1		transcription regulator	-0,508	0.000368	CRABP1,ETV4,GNAS,HOXD1,MAB21L1,NOVA1,NPFF,NTRK2,NXPH4,RBM24
CSHL1		growth factor	-0,493	0.0464	AR,CISH,CUX2,FOS,PIK3R1,TRIM24
NR3C1		ligand-dependent nuclear receptor	-0,490	2.17e-05	APOL3,ATXN1,B2M,BOK,C1QTNF2,CACNA2D3,CAT,CRABP2,CXCL2,DAPK3	248 (8)
PTPN1		phosphatase	-0,475	0.0186	CXCL2,FASN,IRS2,NOS2,PIK3R1,PPARGC1A
N-cor		group	-0,468	0.015	ARNTL,AXIN2,CRP,CXCL14,CXCL2,FASN,HES1,REST,SGK1,ZNF703
Collagen type II		complex	-0,447	0.00388	CCR2,CX3CR1,CXCL2,FZD2,JAK2
OSCAR		other	-0,447	0.0155	CCR2,CX3CR1,CXCL2,FZD2,JAK2
GAB2	-0,693	other	-0,447	0.00319	ANGPT1,CD69,CDH1,IL13RA2,SERPINE1
ASXL2		other	-0,447	0.00772	G0S2,GPCPD1,LRP2BP,PELI2,SERPINE1
HSD17B4		enzyme	-0,447	0.00467	FASN,GLI1,LPCAT3,MGLL,PDK4
ATF3		transcription regulator	-0,447	0.0262	ASNS,AURKB,CD69,CHAC1,LDLR,NOS2,SERPINE1,SOX9
FDFT1		enzyme	-0,447	0.000979	FASN,FDPS,PCSK9,SCARB1,SQLE
DRD2	-0,597	G-protein coupled receptor	-0,445	0.00659	FOS,KCNJ2,NAT8L,PENK,PVALB
HDL		complex	-0,421	0.00164	GFAP,INSIG1,KLF2,LDLR,PPARGC1A
AHR		ligand-dependent nuclear receptor	-0,418	0.000323	APAF1,ARG2,CDH1,CHD7,COL11A1,CRP,CYP1B1,CYP2S1,DCLK3,E2F1	296 (16)
EPAS1		transcription regulator	-0,395	4.42e-05	ARG2,CAT,CCR2,CITED2,CLDN1,CXCL2,EDN1,FASN,FOS,GYS2
SATB1		transcription regulator	-0,389	0.00248	CD69,EPSTI1,EVI2A,FAM110A,FCGR1A,GATA3,GPT2,KLF2,NCOR1,NPFF
HIC1		transcription regulator	-0,378	0.0054	CA2,CXCL14,FADS1,FHL2,PLPPR4,SIRT1,SMPDL3A,SOX9
TLR7/8		group	-0,378	0.00221	CA2,EDN1,PLLP,PMAIP1,PNRC1,RECQL4,RGS1
Pkc(s)		group	-0,373	0.00987	CNN1,DBP,FOS,IGF2,NOS2,NR4A2,NR4A3,PER1,PER2,RGS2	272 (13)
PGR		ligand-dependent nuclear receptor	-0,371	0.00507	AR,EDN1,FKBP5,FOS,GATA3,GPR160,GREB1,HES1,KLF4,KLF5	155 (9)
PPARA		ligand-dependent nuclear receptor	-0,363	0.00886	ABCD2,AQP3,ASNS,CAT,CEBPD,CES3,CFH,DHCR7,DIO2,FADS1	53 (3)
TLR9		transmembrane receptor	-0,347	0.00362	ADAMTS4,ARG2,CD69,CISH,CSF3,CXCL2,EDN1,GDNF,IL18,IL21R	263 (10)
TAL1		transcription regulator	-0,327	0.00244	ARPP21,ATP6AP1L,CD69,CDH23,CIB2,EPB42,GATA3,KIF20A,KIT,LRR1
TGM2	-0,684	enzyme	-0,316	0.014	CA2,CD93,CSF3,CX3CR1,KCNQ5,MPP6,PAK1,PARP14,PARP9,PNRC1
IRS2	-0,745	enzyme	-0,299	0.0246	FASN,FOS,MX1,PPARGC1A,THRSP
Hedgehog		group	-0,283	0.0318	HES1,IGF2,KIT,SOX9
NR1D1		ligand-dependent nuclear receptor	-0,277	0.00278	ARNTL,FASN,FOS,ME1,SIRT1,STAT1	29 (2)
POSTN		other	-0,243	0.00382	ADAMTS4,CLCA1,DLK1,HES1,LOXL2,PTN
ZMPSTE24		peptidase	-0,243	0.0152	CISH,CXCL14,CXCL2,DDIT4,GHR,JAK2
COL18A1		other	-0,239	0.036	DDIT4,EPHB2,FOS,GFAP,NOS2,SERPINE1,STAT1
DGCR8		enzyme	-0,218	0.00771	ADGRG6,CDH1,CNN1,CRABP1,FOS,GDNF,HES1
SMAD1		transcription regulator	-0,218	0.00319	COCH,CXCL2,GFAP,SMAD6,SOX9
IL10RA		transmembrane receptor	-0,218	0.0322	ARG2,CA2,CACHD1,CD69,CYFIP2,CYP2S1,DDIT4,DRAM1,EDN1,GHR
Esrra		transcription regulator	-0,213	0.0392	ACE2,BDH1,BPGM,ENO3,PCK2,PDK4,PPARGC1A,SCNN1A,SOX9
SPARC		other	-0,210	0.000753	ARG2,CDH1,CEBPD,CLDN1,CLDN4,CTSF,HES1,HSF4,LOXL4,PER2
ERK1/2		group	-0,197	0.0242	B2M,CAT,CLEC11A,DKK1,FKBP5,FOS,IRS2,KCNH2,KIF2C,MYCN
CRH		cytokine	-0,167	0.0158	FOS,IL18,PNMT,SCARB1
P38 MAPK		group	-0,164	0.0483	ARG2,BGN,CSF3,CXCL2,DIO2,FOS,ITGA4,NFAT5,NOS2,NR4A3
LCAT		enzyme	-0,152	0.0185	AXIN2,LDLR,PPARGC1A,SCARB1
IgG		complex	-0,151	0.000875	ALDH3B2,B2M,CCR2,CEBPD,CLDN4,CRABP2,DHCR7,EDN1,ETS2,FCGR1A	167 (5)
MAPK14		kinase	-0,131	0.00306	AXIN2,CAT,CDH1,DKK1,FASN,FDPS,FOS,IGF2,IL18,NOS2	317 (18)
IL1R1		transmembrane receptor	-0,130	0.0292	CXCL2,FOS,GFAP,IL18,IL1RAP,NOS2
CCN5		growth factor	-0,130	0.0332	CDH1,CLDN1,GATA3,KLF4,SERPINE1
TP53		transcription regulator	-0,129	8.29e-07	ACOT11,ADAM12,AK1,APAF1,AQP3,AR,ASF1B,ATXN1,AURKB,AXIN2	215 (12)
GRHL2		transcription regulator	-0,128	0.000137	CDH1,CLDN4,RFX2,SEMA3B,TGM1,TP63
SFRP1		transmembrane receptor	-0,128	0.00163	CDH1,DKK1,FASN,MLXIPL,SERPINE1,TGFB2
IL2RG		transmembrane receptor	-0,128	0.0317	ARMCX2,FOS,KLF2,REV3L,RGL2,RHOH
SCARB1	0,993	transporter	-0,115	0.00327	CXCL2,DDIT4,FASN,LDLR,NLRP3,NOS2	158 (5)
RBL1		transcription regulator	-0,111	0.00438	AURKB,CRADD,E2F1,HES1,MYBL2,MYCN,PPARGC1A,TYMS	76 (3)
BMP2		growth factor	-0,096	0.0135	BMP2K,BTG3,CDH1,ESRRG,KLF4,NOG,SMAD6,TGM2
KRAS		enzyme	-0,082	0.00441	AXIN2,BDH1,BGN,CDH1,DDAH1,E2F1,FASN,FOXM1,GFAP,GLI1	242 (14)
NOTCH1		transcription regulator	-0,082	0.0125	CDH1,CEBPD,CHST1,E2F1,GATA3,GFAP,HES1,IL18,NOS2,RND3
PROC		peptidase	-0,068	0.00765	ACE2,CXCL2,NOS2,SERPINE1	249 (9)
TP63	-0,674	transcription regulator	-0,058	0.0122	APAF1,ARL14EP,CDH1,CITED2,CYGB,DDIT4,DKK1,FASN,GPX2,HES1
TGFBR2		kinase	-0,048	0.037	AR,CDH1,CXCL2,FGF6,FMOD,GFAP,GLI1,IL1RAP,MCF2L2,NFIB
CASP1		peptidase	-0,043	0.00327	CDH1,CSF3,CXCL2,FASN,IL18,NOS2	277 (12)
SNCA		enzyme	-0,032	0.00146	BAIAP2,CDC20,CHRNA6,CHRNG,CTHRC1,DLK1,DOC2B,GDNF,GFAP,GLDC
POU4F1		transcription regulator	-0,025	5.98e-05	CACNB3,CRABP1,ETV4,GATA3,GNAS,HOXD1,MAB21L1,NOVA1,NPFF,NR4A2
Hdac		group	-0,017	0.000331	APAF1,DKK3,DNMT3B,EDN1,EMX2,FOS,GATA3,GDNF,ITGA8,KCNH2	175 (7)
Activated in Duroc
mir-21		microRNA	3576	0.0227	APAF1,ARNTL,DBP,FCGR1A,HIPK3,IL18,JAK2,NLRP3,NPAS2,PER2
PTGER2		G-protein coupled receptor	2813	0.069	BUB1B,CDH1,KIF18B,KIF20A,KIF2C,NOS2,PBK,TROAP
MITF		transcription regulator	2688	0.000339	AURKB,CDT1,ESPL1,FMOD,FOS,ITGA4,KIF20A,KIFC1,KIT,MCM2
AREG		growth factor	2433	0.0464	AURKB,CDC20,FOXM1,IQGAP3,KIF20A,MYBL2
TIMP3		other	2236	0.0514	FOS,KLF4,SERPINE1,SMAD6,STAT1
COL6A1		other	2214	0.000266	AK1,COL6A6,ENO3,FASN,PVALB
IGF2BP1		translation regulator	2200	0.00899	AXIN2,CYFIP2,GLI1,IGF2,SOX9
COLQ		other	2178	0.0124	BGN,CHRND,CHRNG,COL11A1,LRP4,MFAP2,SDC4,SNTB2
CD38		enzyme	2153	0.0451	ASNS,CISH,CITED2,EIF4EBP1,ELL2,PPARGC1A,PRDX4,PSAT1,PYCR1,SDF2L1
RABL6		other	2121	0.00875	ATXN1,AURKB,BUB1B,DRAM1,MCM2,PBK,PMAIP1,SMAD6	168 (7)
PTTG1		transcription regulator	2121	0.0184	CDH1,MSH3,PMS1,PMS2,POLE,RAD9B,REV3L,WRN
UCP1		transporter	2055	7.69e-06	ASNS,ATF5,DKK3,EIF4EBP1,EMB,ENHO,ESRRG,GARS1,GNMT,GPX3
KMT2D		transcription regulator	2038	0.0197	BTG3,DKK1,E2F1,EBF4,ENO3,FBXL21P,GKAP1,GPX7,HOXC6,KLF4
S100A6		transporter	2000	0.0318	CXCL2,PBK,PCDHB2,TYMS
IDO1		enzyme	2000	0.0134	FCGR1A,GATA3,SLC6A9,SLC7A5
PLD1		enzyme	1977	0.00617	IL13RA2,NOS2,NR4A3,PMAIP1
mir-9		microRNA	1952	0.00765	AR,JAK2,RUNX1,RUNX1T1
miR-34a-5p (and other miRNAs w/seed GGCAGUG)		mature microRNA	1871	0.018	ARPP21,B4GALNT1,CACHD1,CD69,DOCK8,E2F1,ETS2,KAT2B,KLF4,SIRT1
ATF4		transcription regulator	1828	5.2e-09	ASNS,ATF5,CARS1,CHAC1,DDIT4,EIF4EBP1,FASN,GARS1,KLF4,MTHFD2
E2F1	0,789	transcription regulator	1807	2.36e-05	APAF1,AR,AURKB,BOK,CDC20,CITED2,CRABP2,CRADD,CTNNBIP1,DDX11	181 (7)
ERBB2		kinase	1777	7.13e-08	AR,BUB1B,CADM1,CDC20,CDCA5,CDT1,CES1,CHD1L,CHD7,CHDH	242 (7)
SOX2		transcription regulator	1772	3.38e-05	ABTB2,ADAMTS4,ANGPT1,AQP4,AXIN2,CDH1,CITED2,COL11A2,CRABP2,CXCL14
STK11		kinase	1722	0.0466	ASTN1,CDH1,CSF3,ETV4,NOS2,NPTX2,PCK2,PHGDH,PSAT1,PYCR1
SREBF1		transcription regulator	1715	0.00223	DHCR7,DLK1,FADS1,FASN,FDPS,GPX3,HFE,INSIG1,IRS2,LDLR	39 (3)
FOXA1		transcription regulator	1672	0.00137	AQP3,ASTN1,CDH1,CNN1,EN1,GREB1,GRIN3A,MALT1,MLXIPL,NPTX2
SAFB		other	1664	0.00278	B2M,CDH1,FOS,HOXC6,ISG20,L1CAM,PPP1R12A,TNFRSF11B
UBE2I		enzyme	1633	0.000152	CEBPD,NR0B2,PDK4,PPARGC1A,SGK1,SOX9,STAT1
TCF4		transcription regulator	1621	0.0235	ASF1B,AXIN2,CADM1,CDC20,CSF3,E2F8,EDN1,GLI1,GPR37,GRB14
EZH2		transcription regulator	1616	0.0118	AXIN2,CA2,CDH1,CSF3,CXCL2,CYP1B1,DKK1,GATA3,GRIK5,HOXA1
PKM		kinase	1600	0.0232	CDH1,ENO3,FBP2,IL18,PCK2,PDK4,PPARGC1A
CSF2		cytokine	1591	0.0143	ATXN1,BUB1B,CD69,CDC20,CDCA5,CFH,CISH,CSF3,E2F8,ERCC6L
TXNIP		other	1546	0.00765	DDIT4,DHCR7,FASN,G0S2,PPARGC1A,THRSP
EIF2AK4		kinase	1534	2.35e-05	AQP4,ASNS,CAT,CHAC1,PCK2,PHGDH,PSAT1,PSPH
IKBKE		kinase	1510	0.0228	CSF3,CXCL2,ENO3,GLI1,NOS2,PDK4,SLC16A3,STAT1
BRD4		kinase	1485	0.000737	AURKB,BDH1,CD4,CDCA5,CXCL2,FADS1,FOS,ITGA4,KCNQ5,LOXL2
SOCS3		phosphatase	1464	0.00438	FASN,FOS,IRS2,ISG20,MX1,NOS2,PCSK9,PPARGC1A	78 (6)
SREBF2		transcription regulator	1453	0.0025	DHCR7,FASN,FDPS,INSIG1,IRS2,LDLR,PCSK9,SQLE,THRSP	30 (2)
ACOX1		enzyme	1437	0.0123	CAT,CES3,ETS2,FASN,GNMT,IL1RAP,LPCAT3,MGLL,PDK4,RGS2
IL5		cytokine	1432	0.00819	ASNS,ATXN1,CD69,CISH,CITED2,EIF4EBP1,ELL2,MS4A2,NOS2,PRDX4	114 (4)
mir-29		microRNA	1410	0.00026	ADAM12,AR,CLDN1,FKBP5,GLDC,KLF4,MYCN,PIK3R1,SCARB1
IL15		cytokine	1410	0.0133	BPGM,CCR2,CD69,CSF3,CX3CR1,CXCL2,EDN1,ENO3,NOS2,PFKFB2
TAF7L		transcription regulator	1400	0.0225	AK1,AR,CA2,FSCN1,NR6A1,SGK1
NR4A1		ligand-dependent nuclear receptor	1392	0.0394	BPGM,CD69,CRABP2,DFFA,E2F1,ENO3,FASN,FBP2,G0S2,MYCN
BCL6		transcription regulator	1331	0.0417	CD69,CISH,CUX2,FMOD,GATA3,IL18,KLHL23/PHOSPHO2-KLHL23,LDLR,PDCD1LG2,PURG
DUSP1		phosphatase	1327	0.0298	CXCL2,DKK1,MGLL,NOS2,PIK3R1,PNRC1,SERPINE1,TGFB2
PRKCE		kinase	1309	0.0116	CDH1,CHRNA6,CRP,CSF3,FCGR1A,NOS2,RGS2
ENG		transmembrane receptor	1300	0.0175	PAK1,PTPRJ,SERPINE1,SIRT1,SMAD6
miR-21-5p (and other miRNAs w/seed AGCUUAU)		mature microRNA	1280	0.0273	APAF1,GFAP,HIPK3,PIK3R1,TNFRSF11B
PTX3		other	1237	0.00659	CCR2,CX3CR1,CXCL2,FOS,GATA3
SCAP		other	1234	0.000272	ASNS,ATF5,DHCR7,DLK1,FASN,FDPS,INSIG1,LDLR,MTHFD2,PCSK9
PTPN11		phosphatase	1225	0.0401	FASN,KIT,MXD3,PERP,TP53I11,TP63
NR0B1		ligand-dependent nuclear receptor	1210	0.0281	FASN,MLXIPL,NOS1,SOX9
mir-135		microRNA	1210	0.00128	AR,CDH1,FOXN3,KLF4,SLC6A4
IKZF3		transcription regulator	1134	0.0385	CITED2,DKK1,INAFM2,KLF4,MGLL,OTUD1,SOX9
MYC		transcription regulator	1081	0.0188	ANGPT1,ASNS,BUB1B,CDC20,CRABP2,CYFIP2,DDIT4,DDX11,DNMT3B,DNPH1
ESR1		ligand-dependent nuclear receptor	1066	3.52e-05	AR,C1QTNF6,CA2,CCPG1,CD69,CDH1,CEBPD,CRABP2,CYP1B1,DDIT4	225 (12)
MTORC1		complex	1052	0.0186	FASN,FDPS,INSIG1,KLF4,NOS2,PPARGC1A
IKZF1		transcription regulator	1021	0.000128	B2M,CITED2,CSF3,CXCL2,DKK1,EPB42,EPSTI1,EXOC3L1,GATA3,GP9
SPP1		cytokine	1019	0.0289	ANGPT1,CCR2,CDC20,CDH1,DHCR7,INSIG1,NOS2,PTPMT1,SELENOW,SOX9
MED1		transcription regulator	1000	0.0141	AURKB,CD79A,CDC20,E2F1,FASN,FOXM1,GHR,KLF13,KLF4,MYCN
SAFB2		other	1000	0.0214	B2M,FOS,L1CAM,PPP1R12A
SIX5		transcription regulator	1000	0.0185	IGF2,MDFI,PTN,SLC6A13
CNTF		cytokine	0,990	0.000509	BDH1,CISH,DRD2,FASN,FOS,GFAP,PENK,STAT1
IL13		cytokine	0,985	0.00118	CD48,CISH,CLCA1,CXCL2,FADS1,FCGR1A,G0S2,GATA3,GPX3,HPSE	269 (10)
Growth hormone		group	0,972	0.0021	CAT,CDH1,CISH,CITED2,DDR1,DLK1,FASN,FDPS,FKBP5,FOS	296 (17)
ZFP36		transcription regulator	0,970	0.0232	CXCL2,E2F1,E2F8,FOS,PNRC1,SOX6,TFRC
NEDD9		other	0,963	0.00673	CDH1,DDIT4,FOS,ITGA2,KIT,SERPINE1	150 (4)
CEBPB		transcription regulator	0,938	0.00947	APLNR,ASNS,CDT1,CEBPD,CRP,DHCR7,E2F1,EPHA7,FHL2,FOS	242 (13)
SOCS1		other	0,903	0.00302	CD69,CISH,CSF3,CXCL2,FKBP5,IRS2,ISG20,JAK2,MX1,NOS2	253 (9)
IRAK3		kinase	0,882	0.0318	CXCL2,ETS2,NOS2,PDCD1LG2
EBF1		transcription regulator	0,873	0.00927	CBLC,CD79A,CRABP1,EIF4EBP1,FASN,FBP2,GATA3,PCK2,PIK3R1,PPARGC1A
FGF1		growth factor	0,853	0.00378	AXIN2,CAVIN4,EDN1,FZD2,GDNF,MAB21L1,SLC7A2,TGFB2,TGM2
FOXA2		transcription regulator	0,853	0.0417	ASTN1,CDH1,CLCA1,CLDN4,CNN1,CTHRC1,DLK1,EN1,GRIN3A,IL13RA2
MIR17HG		other	0,851	2.84e-05	FBN2,FZD2,KCP,KIT,KLF2,LRP4,MDFI,MYCN,PTK7,REST
LCN2		transporter	0,825	0.0158	CXCL2,FASN,GFAP,LDLR,NOS2,PPARGC1A,RBP4,TINAGL1
TGFB1		growth factor	0,822	4.77e-08	BGN,BUB1B,CADM1,CAT,CD69,CDC20,CDH1,CDT1,CITED2,CLDN1	327 (18)
LATS2		kinase	0,816	0.00382	AURKB,CDH1,CLDN4,E2F1,GATA3,KIT
LTBR		transmembrane receptor	0,816	0.00673	CNN1,COCH,FAAH,LYZ,NOS2,SERPINA1
PRKCA		kinase	0,798	0.0179	CSF3,CXCL2,HES1,INSIG1,NOS2,PPP1R12A,RUNX1,SERPINE1,TGFB2
CCL5		cytokine	0,795	0.0344	CXCL2,CYP1B1,GFAP,NOS2,SGK1,SQLE
SOST		other	0,784	0.0359	AXIN2,FASN,MLXIPL,PPARGC1A
IL6		cytokine	0,777	0.0016	ANGPT1,AXIN2,CDH1,CEBPD,CFH,CISH,CRP,CXCL2,E2F1,ETS2	301 (16)
APC		enzyme	0,761	0.0436	AXIN2,CDH1,CXCL2,GLI1,HES1,NOS2,PDK4,SGK1,SOX9
PI3K (family)		group	0,732	0.00327	CAT,CDH1,DDIT4,FASN,FOS,GLI1,KLF2,NOS2,SCARB1,SERPINE1	261 (16)
CD3 group		group	0,728	0.0095	FASN,GATA3,KLF2,LPCAT3,SLC16A3,SLC7A5,TFRC	231 (10)
KLF6		transcription regulator	0,725	0.00551	CDH1,CXCL2,DLK1,GLI1,NOS2,PDCD1LG2,PMAIP1
HDAC1		transcription regulator	0,718	0.000392	APAF1,AXIN2,CD4,CDH1,CDT1,FOXM1,GLI1,GNAS,MME,NKD1	205 (8)
STAT3		transcription regulator	0,710	0.0113	CDH1,CTF1,CXCL2,DKK1,DNMT3B,EDN1,FASN,FOS,FSCN1,GATA3
SYVN1		transporter	0,687	0.0264	ASF1B,CYP1B1,DIO2,FASN,L1CAM,PTPRJ,SCARA3,SLC6A6,SLC7A2,SLC7A5
RARA		ligand-dependent nuclear receptor	0,668	1.12e-05	AR,ATF5,CCPG1,CD93,CLMN,CRABP2,CSF3,DRD2,E2F1,E2F8	147 (10)
RUNX2		transcription regulator	0,660	0.00102	AXIN2,CCR2,CDH1,COL11A1,EDN1,FLRT2,GNAS,RUNX1,SERPINE1,SMAD6
NFAT5	-1079	transcription regulator	0,650	0.000198	AR,C1QTNF6,CSF3,DDIT4,DKK1,EDN1,NOS2,PRSS35,SGK1,SLC5A3	173 (7)
KDM1A		enzyme	0,636	1.66e-06	ASF1B,BARX2,CDH1,CHN1,DKK1,DNMT3B,E2F8,ELL2,FASN,FOXM1	88 (3)
PRKCB		kinase	0,625	0.00444	FASN,FOS,IRS2,NOS2,PPARGC1A,SERPINE1	215 (10)
HSF1		transcription regulator	0,621	0.0206	B2M,BUB1B,CDH1,DNAJA4,FASN,FMOD,LDLR,LRIF1,MSH3,NCOR1
PPARGC1A	-0,757	transcription regulator	0,617	0.000106	AK1,ARNTL,BDH1,CAT,CEBPD,CXCL14,EDN1,FASN,FDPS,INPP5J	48 (3)
GFI1		transcription regulator	0,581	0.0372	CHD7,ETS2,KAT2B,KLF2,LYZ,RASGRP1,SERPINA1,SGK1,STAT1,TESC
EGFR		kinase	0,569	0.0178	AR,AXIN2,CDH1,CXCL14,E2F1,ETV4,FASN,FOS,GFAP,ITGA2
HTT		transcription regulator	0,557	1.8e-07	ADAMTS4,ARNTL,ARPP21,AZIN1,B2M,BAIAP2,C1QTNF3,CACNA2D3,CLDN1,COCH	234 (9)
TCF7L1		transcription regulator	0,555	0.00772	AXIN2,KIT,KLF4,NR6A1,TBX3	133 (8)
PRNP		other	0,531	0.0344	DKK1,ETS2,IGF2,MMP11,PRND,SOX9
JAK1/2		group	0,522	0.0291	BAIAP2,GLDC,ITPKA,MX1,NOS2,PTK2B,THPO
NCOA1		transcription regulator	0,508	0.0477	BPGM,DBP,FOS,NFIB,POU2F1,RFX1,SERPINE1,THPO,THRSP,ZNF746
FBXW7		enzyme	0,496	0.0152	CEBPD,DDX11,KLF5,MTHFD2,PPARGC1A,SERPINE1
miR-29b-3p (and other miRNAs w/seed AGCACCA)		mature microRNA	0,447	0.0365	GPR37,KLF4,LOXL2,MYBL2,RERE
EED		transcription regulator	0,447	0.00867	GATA3,GDNF,GFAP,NKD1,SCIN,SLC26A6
ASXL1		transcription regulator	0,447	0.0104	G0S2,GPCPD1,LRP2BP,PELI2,SERPINE1
HOXC8		transcription regulator	0,447	0.00899	CNN1,EMB,FZD2,HES2,SLC16A3
ERBB3		kinase	0,447	0.022	CDH1,PHGDH,SERPINE1,SGK1,TGM2
NRIP1	-0,832	transcription regulator	0,447	0.00692	CRABP1,FASN,GYS2,PDK4,SMAD6,SUOX,THRSP
TCF3		transcription regulator	0,431	0.017	ASF1B,CD79A,CDC20,E2F8,EPB42,GATA3,KIT,KLF4,MXD3,NR4A3
PPARG		ligand-dependent nuclear receptor	0,414	0.00377	BDH1,CA2,CAT,CCPG1,CDH1,CES1,CRABP2,CSF3,CXCL14,CXCL2	301 (16)
MACROH2A1		other	0,378	0.00798	CITED2,CTHRC1,EDN1,HUS1,SERPINE1,SLC7A2,TBX3,THRSP
MED13		transcription regulator	0,378	0.00551	BPGM,CIB2,FASN,NR4A2,NTRK2,PCSK9,THRSP
MRTFA		transcription regulator	0,378	0.00575	CNN1,CYFIP2,DNAJB4,EDN1,EYA2,G0S2,MGST2,RHOBTB1,RUNX1,SCARB1
EGR1		transcription regulator	0,363	0.00135	AR,CDC20,CDH1,CXCL2,GDNF,GLI1,GNAS,HPSE,IGF2,LYZ	255 (9)
NFE2L2		transcription regulator	0,347	0.0377	ACE2,B4GALNT1,CAT,CDH1,CXCL2,DHCR7,FKBP5,GFAP,GHR,GPX2
HNF1A		transcription regulator	0,323	0.00439	ACE2,AQP3,BCL6B,BMP2K,CPQ,CRP,FBP2,GARS1,HACL1,HNMT
MYB		transcription regulator	0,301	0.015	AXIN2,CARNS1,CDH1,FOXM1,GATA3,KLF4,MMP11,RGS8,SDC4,TNFRSF13C
SYK		kinase	0,285	0.00997	ATP8A1,CD69,CITED2,EDN1,GATA3,GLI1,KLF2,PCMTD1,SFRP5,THPO
OSMR	-0,595	transmembrane receptor	0,277	0.00726	CD4,CISH,CXCL2,FASN,FOS,JAK2,OSMR,SERPINA1
FANCC	0,827	other	0,277	0.00309	AXIN2,FHL2,FZD2,HES1,MTUS2,MX1,NKD1,NOS2,RND3	111 (7)
NR5A2		ligand-dependent nuclear receptor	0,268	0.0191	CEBPD,CEL,CRP,FASN,FOS,GPT2,LDLR,NR0B2,SCARB1
HIF1A		transcription regulator	0,256	0.00183	AXIN2,CARS1,CCR2,CDH1,CLDN1,CXCL2,CYP2S1,DDIT4,EDN1,ESRRG	286 (13)
mir-10		microRNA	0,243	0.00141	APAF1,AR,EPHB2,GAB2,HOXA1,HTATIP2,KLF13,KLF4,STK11IP
MUC1		other	0,230	0.00977	CDH1,DNMT3B,FASN,PYCR1,STAT1,TOP1
Cdk		group	0,225	0.0155	CXCL2,DDIT4,MYCN,PPARGC1A,RGS2
IL1A		cytokine	0,224	0.0466	CA2,CLEC2D,CSF3,CXCL2,FOS,IL18,NOS2,PDCD1LG2,SERPINA1,SERPINE1
SP1		transcription regulator	0,218	0.0228	AR,ASNS,CAT,CDH1,CEBPD,CITED2,DRD2,FOXM1,GHR,GNAS
CDKN2A		transcription regulator	0,206	0.0451	AURKB,BUB1B,CEBPD,CRP,CXCL14,E2F1,FOS,IL17B,PMAIP1,PTK2B
PARP1		enzyme	0,194	0.015	CDH1,E2F1,FOS,HES1,HRH1,NFAT5,NOS2,POU2F1,PVALB,STAT1
PRKAA2		kinase	0,183	0.00791	ASTN1,CA2,CDH1,DDAH1,E2F1,GATA3,NFIB,NOS1,PPARGC1A,TGM2
SMAD4		transcription regulator	0,170	0.0435	ANGPT1,CITED2,COCH,EIF4EBP1,FSCN1,GLI1,IL17B,MYCN,RUNX1,SERPINE1
KLF11		transcription regulator	0,159	2.36e-06	CAT,CCR2,CHRNA6,CHRND,CHRNG,DIO2,DRD2,EDN1,IL13RA2,ITGA2
ADAM17		peptidase	0,156	0.0197	ADAM12,CSF3,CXCL2,SCARB1,TNFRSF11B
MEF2A		transcription regulator	0,152	0.0104	AQP4,CHRDL2,FOS,KLF2,SLITRK4
MAP2K6		kinase	0,130	0.0134	BGN,NOS2,PPARGC1A,STAT1
mir-210		microRNA	0,095	0.00154	CDH1,FOXN3,HOXA1,TP53I11
NR1I2		ligand-dependent nuclear receptor	0,042	0.0161	ABCB9,CAT,CES1,CES3,DHCR7,FASN,FMO5,INSIG1,LPCAT3,NR0B2
IKBKB		kinase	0,028	0.00306	AURKB,CDH1,CEBPD,CTSF,CXCL2,CYP1B1,EDN1,FASN,FOS,FOXM1	263 (17)
MRTFB		transcription regulator	0,019	0.0073	CNN1,DNAJB4,EDN1,EYA2,G0S2,GPR37,MGST2,RHOBTB1,RUNX1,SCARB1
APP		other	0,018	0.00661	AK1,CAT,CXCL2,CYFIP2,DDAH1,DRD2,FCGR1A,FOS,GDNF,GFAP	291 (17)
LLGL2		other	0,000	0.0447	FSCN1,SERPINE1,SGK1,TGFB2
1810019D21Rik		other	0,000	0.0497	EDN1,IL13RA2,ITGA2,KCNH2,KCNN1,MYCN
NSUN6		enzyme	0,000	0.000299	CDC20,DDAH1,FSCN1,PHGDH,SERPINE1,SGK1,TGFB2,TGM2
ATP7B		transporter	0,000	0.00867	CDC20,FASN,FDPS,LDLR,SQLE,THRSP
LATS1		kinase	0,000	0.0281	CDH1,CLDN4,GATA3,KIT
PRKAA1		kinase	0,000	0.000474	ASTN1,CA2,CAT,DDAH1,FKBP5,FOXM1,GHR,NFIB,PPARGC1A,RGS2
EHHADH		enzyme	0,000	0.0038	FASN,LPCAT3,MGLL,PDK4
mir-185		microRNA	0,000	0.000251	AR,EPHB2,LDLR,NTRK2
UPF2		other	0,000	0.0447	CYFIP2,KANK1,PTPN21,TNFRSF11B
HSPA9		other	0,000	0.0134	CLMN,CRABP2,HES1,MYCN
PTHLH		other	0,000	0.000429	ADAMTS7,ANGPT1,AR,RGS2,RUNX1,SERPINE1,SOX9,TGM1
CRY1		enzyme	0,000	6.15e-06	ARNTL,DBP,FOS,PER1,PER2,SGK1	30 (3)
Enriched
NRDE2		other		0.0369	IL18,MAP3K12
Ctbp		group		0.0188	DKK1,GATA3,SIRT1
CHD7	-0,663	enzyme		0.0246	MYCN,PERP,PMAIP1,RBPJ
arginase		group		0.0452	NOS2
Agtr1b		G-protein coupled receptor		0.0271	FOS,NOS2
ATXN8OS		other		0.0186	ANGPT1,JAK2
Sos		group		0.000771	ADAM12,AFF4,AQP3,CA2,CADM1,CAT,CRABP2,FLRT2,FOS,HIPK3
G protein alpha		group		0.0452	FOS
RNA polymerase II		complex		0.038	B2M,CD4,CDH1,CXCL2,CYP1B1,DDX11,DKK1,FOS,GHR,HOXA1
Histone h3		group		0.00125	ABCD2,B2M,BTG3,CD69,CDH1,DKK1,E2F1,ENO3,FASN,FKBP5	152 (7)
DEFA1 (includes others)		other		0.0452	CD4
ALKBH5		enzyme		0.0382	CHN1,HOXA4,IGF2,NCOR1,PRDX4,RGS2,SLC7A8,SOX6
CLTA		other		0.0452	LDLR
OR51E2		G-protein coupled receptor		0.00204	AR,CDH1
Ces1b/Ces1c		enzyme		0.0452	GHR
IRF		group		0.0452	IL21R
Tug1		other		0.0452	PPARGC1A
PRCP	0,682	peptidase		0.0369	KLF2,KLF4
DNAJB12		other		0.0452	BOK
LPIN1		phosphatase		0.0359	FASN,FDPS,NOS2,PPARGC1A
SLC39A6		transporter		0.0452	CDH1
FOXD2-AS1		other		0.0477	CDH1,HES1
PDE8A		enzyme		0.0115	FDPS,LDLR
CCAR1		transcription regulator		0.0271	CEBPD,RGS2
DPAGT1		enzyme		0.0452	CTHRC1
FREM1	-1607	other		0.00594	FREM2,NPNT
BSCL2		other		0.027	CYFIP2,MGLL,NAT8L,NOS2,PKP3,SLPI,THRSP
NPC1		transporter		0.0406	ARNTL,CCR2,KLF4,LDLR,LYZ,MCM2,PCSK9,STAT1
EIF2A		translation regulator		0.0271	ATF5,PCK2
SLC16A3	0,907	transporter		0.0369	NOS2,PFKFB3
CMTM8		cytokine		0.0452	CDH1
ST6GALNAC1		enzyme		0.0369	B2M,CDH1
RDH10		enzyme		0.0369	DKK1,SFRP5
KLF8		transcription regulator		0.00204	CDH1,EPSTI1
IFNA10		cytokine		0.0452	MX1
RBMY1A1 (includes others)		other		0.0452	AR
IFNA21		cytokine		0.0452	MX1
KREMEN1		other		0.0452	AXIN2
PCOLCE2		other		0.0452	SCARB1
USP48		peptidase		0.0186	GLI1,MYCN
SLC51B		transporter		0.0452	NR0B2
BCAR4		other		0.0369	CDH1,PFKFB3
CREBZF		transcription regulator		0.0477	FASN,PDK4
PRKAG3		other		0.0401	NOS1,PHLDA3,PPARGC1A,RASD2,SLC7A2,STK11IP
CHCHD5		other		0.0477	FASN,PPARGC1A
MARCHF6		enzyme		0.0452	DIO2
MEMO1		other		0.0477	CA2,FOS
SDR9C7		enzyme		0.0452	MMP11
IFNA5		cytokine		0.0452	MX1
MYLIP		enzyme		0.0452	LDLR
AMER1		other		0.0271	APAF1,AXIN2
Histone h4		group		0.00605	BTG3,CD69,DKK1,E2F1,FASN,FOS,FOXM1,HES1,HPSE,NTRK2	128 (3)
SPAST		enzyme		0.0452	EMX2
KDM6A		enzyme		0.0369	DKK1,ENO3
ALX1		transcription regulator		0.0452	CDH1
L3MBTL1		other		0.0452	RUNX1
FREM2	-1047	other		0.00594	FREM1,FREM2
USP12		peptidase		0.0452	AR
Shc		group		0.0452	FOS
RBM24	-1030	other		0.0452	TP63
MARCKSL1		other		0.0369	CDH1,SCN5A
CLCN5		ion channel		0.0279	B2M,CUBN,LRP2
RNF207	1193	other		0.0452	KCNH2
BAHD1		other		0.0452	IGF2
GSE1		other		0.0452	SLC7A5
RGMB		other		0.0271	CDH1,CXCL2
KMT2C		transcription regulator		0.0115	HOXC6,NR0B2
LAMTOR1		other		0.0149	FASN,MTHFD2,SQLE
FGF14		growth factor		0.0452	FOS
EVX1		transcription regulator		0.0452	EN1
RAB23		enzyme		0.0115	GLI1,SOX9
PRDM16		transcription regulator		0.039	PPARGC1A,SERPINE1,STAT1
METRNL		other		0.0477	DIO2,PPARGC1A
ZNRF3	-0,616	enzyme		0.0271	AXIN2,SOX9
ELOVL5		enzyme		0.0231	FADS1,FASN,MLXIPL
SBDS		other		0.0455	CHAC1,CRABP1,EPDR1,FOS,HOXA1,P2RX5,PCDHB2,RBP7
ZFP57		transcription regulator		0.0452	IGF2
G protein		complex		0.0452	CYP1B1
Sapk		group		0.0452	FOS
9530018H14Rik		other		0.0452	CDH1
EIF2AK3		kinase		0.00142	APAF1,ARNTL,ASNS,ATF5,CARS1,EIF4EBP1,ETS2,KLF4,PCK2,SARS1
FZD9		G-protein coupled receptor		0.039	CDH1,CXCL14,STAT1
BCKDK		kinase		0.0477	AQP4,CAT
NAE1		enzyme		0.0231	AURKB,CDC20,TP63
Collagen type III		complex		0.0271	CDH1,ITGA2
PARG		enzyme		0.039	NFAT5,NOS2,PVALB
DLAT		enzyme		0.0452	CISH
SERPINC1		enzyme		0.0452	NOS2
FANCG		other		0.0452	HES1
NCOR2		transcription regulator		0.0365	AR,AXIN2,CD69,FOS,KLF2
E2F5		transcription regulator		0.0116	AURKB,MYCN,SERPINE1
HOXA11		transcription regulator		0.00281	GDNF,ITGA8,KLF2
PRRX1		transcription regulator		0.0271	FOS,SOX9
FANCL		enzyme		0.0452	HES1
APC2		enzyme		0.0452	CDH1
AURKA		kinase		0.0149	CDH1,FOXM1,PMAIP1
CYP21A2		enzyme		0.0452	PNMT
SMPD2		enzyme		0.0271	NOS2,SCARB1
TFPI		other		0.0452	ITGA2
RBBP7		transcription regulator		0.00214	CDH1,EN1,KIT,MS4A2
NCOR1	-0,790	transcription regulator		0.00765	CDH1,FASN,HOXC6,ME1,SLC25A45,THRSP
TFB1M		transcription regulator		0.0452	E2F1
PDE6B		enzyme		0.0369	CAT,FOS
IFNA7		cytokine		0.0452	MX1
OSTN		other		0.0452	PPARGC1A
LEF1		transcription regulator		0.00278	AR,AXIN2,CDH1,DKK1,GATA3,SGK1	143 (8)
AKAP12		transporter		0.0271	ANGPT1,CDH1
RNF40		enzyme		0.0477	PDK4,RAD1
FGF6	0,635	growth factor		0.0452	CSF3
L1CAM	0,976	other		0.0477	NOS2,SQLE
Bc1-ps1		translation regulator		0.0452	DRD2
OPRK1		G-protein coupled receptor		0.0186	FOS,PLXND1
FAF1		other		0.0186	AXIN2,DKK1
EXOC8		other		0.0452	CDH1
SNTA1		other		0.0369	AQP4,NOS1
ITGA8	-0,774	other		0.0452	GDNF
H2AZ1		other		0.00128	CD69,E2F8,FOXM1,HPSE,MCM2
HOXA13		transcription regulator		0.00128	AR,EPHA7,MAB21L1,NOG,SOX9
IHH		enzyme		0.0332	DKK1,GLI1,TNFRSF11B
CDK9		kinase		0.0402	CXCL2,FOS,PDK4,RAD1
MBTPS1		peptidase		0.0149	FASN,FDPS,LDLR
NTS		other		0.0452	FOS
KRT1		other		0.0452	IL18
KHSRP		enzyme		0.0186	LDLR,NOS2
FKBP4		enzyme		0.0332	FASN,NOS2,PDK4
HOTAIRM1		other		0.00765	CFH,HOXA1,HOXA4,KLF2
CCR8		G-protein coupled receptor		0.0452	CD69
FGF3		growth factor		0.0452	CSF3
F11R		other		0.0452	CDH1
SCNN1G		ion channel		0.0452	SCNN1A
PHLPP1		enzyme		0.0332	CEBPD,CXCL2,IL18
PRKG1		kinase		0.0113	GKAP1,NOS2,RAD1,SERPINE1
Fbxl20		other		0.0452	RIMS1
H1-2		other		0.0149	AXIN2,CISH,PMAIP1
SLA2		other		0.0452	CD69
VASP		other		0.0116	ITGA4,NOS2,STAT1
GRPR		G-protein coupled receptor		0.0452	MYCN
CLTB		other		0.0452	LDLR
GNE		kinase		0.000861	ASNS,CHAC1,JDP2
DRD4		G-protein coupled receptor		0.0271	DRD2,GNAS
DAB2		other		0.0369	FOS,LRP2
TAF1		transcription regulator		0.0116	AR,GHR,SCARB1
mir-708		microRNA		0.00204	AR,KPNA4
miR-155-3p (miRNAs w/seed UCCUACA)		mature microRNA		0.0452	AR
miR-221-3p (and other miRNAs w/seed GCUACAU)		mature microRNA		0.0116	GFAP,KIT,PIK3R1
miR-222-5p (miRNAs w/seed UCAGUAG)		mature microRNA		0.0452	AR
mir-221		microRNA		0.0279	GFAP,KIT,PIK3R1
miR-291a-3p (and other miRNAs w/seed AAGUGCU)		mature microRNA		0.0477	CDH1,E2F1
mir-515		microRNA		0.0279	AR,CDH1,SERPINE1
miR-223-5p (miRNAs w/seed GUGUAUU)		mature microRNA		0.0452	AR
mir-190		microRNA		0.0186	CDH1,CLDN1
mir-448		microRNA		0.0452	AR
mir-567		microRNA		0.0452	AR
miR-508-3p (miRNAs w/seed GAUUGUA)		mature microRNA		0.0271	CDH1,SERPINE1
miR-509-3p (miRNAs w/seed GAUUGGU)		mature microRNA		0.0452	AR
miR-92a-2-5p (miRNAs w/seed GGUGGGG)		mature microRNA		0.0452	AR
miR-488-5p (miRNAs w/seed CCAGAUA)		mature microRNA		0.0452	AR
miR-29a-5p (miRNAs w/seed CUGAUUU)		mature microRNA		0.0452	AR
miR-93-3p (miRNAs w/seed CUGCUGA)		mature microRNA		0.0452	AR
mir-544		microRNA		0.0452	AR
miR-299a-3p (and other miRNAs w/seed AUGUGGG)		mature microRNA		0.0452	AR
miR-217-5p (and other miRNAs w/seed ACUGCAU)		mature microRNA		0.00435	FASN,PPARGC1A,SIRT1
mir-548		microRNA		0.0452	AR
miR-28-3p (and other miRNAs w/seed ACUAGAU)		mature microRNA		0.0452	AR
miR-668-3p (and other miRNAs w/seed GUCACUC)		mature microRNA		0.0452	AQP4
mir-668		microRNA		0.0452	AQP4
mir-147		microRNA		0.0452	AR
miR-1273h-5p (and other miRNAs w/seed UGGGAGG)		mature microRNA		0.0452	AR
miR-129-1-3p (and other miRNAs w/seed AGCCCUU)		mature microRNA		0.0452	AR
miR-767 (and other miRNAs w/seed GCACCAU)		mature microRNA		0.0452	AR
mir-631		microRNA		0.0452	AR
miR-133a-3p (and other miRNAs w/seed UUGGUCC)		mature microRNA		0.0115	FSCN1,STK3
miR-744-3p (miRNAs w/seed UGUUGCC)		mature microRNA		0.0452	AR
miR-876-3p (miRNAs w/seed GGUGGUU)		mature microRNA		0.0452	AR
mir-320		microRNA		0.0271	AQP4,TFRC
miR-139-5p (miRNAs w/seed CUACAGU)		mature microRNA		0.00166	KIT,MMP11,RUNX1
miR-455-3p (miRNAs w/seed CAGUCCA)		mature microRNA		0.0452	CACUL1
mir-455		microRNA		0.0452	CACUL1
miR-574-3p (miRNAs w/seed ACGCUCA)		mature microRNA		0.0452	TP63
mir-646		microRNA		0.0452	AR
mir-199		microRNA		0.0116	EDN1,NOS2,SIRT1
miR-367-5p (miRNAs w/seed CUGUUGC)		mature microRNA		0.0452	AR
mir-873		microRNA		0.0452	CDK3
miR-149-3p (and other miRNAs w/seed GGGAGGG)		mature microRNA		0.0452	AR
mir-552		microRNA		0.0452	AR
miR-324-5p (miRNAs w/seed GCAUCCC)		mature microRNA		0.0115	GLI1,RUNX1
miR-1258 (miRNAs w/seed GUUAGGA)		mature microRNA		0.0452	HPSE
mir-1258		microRNA		0.0452	HPSE
miR-292b-5p (and other miRNAs w/seed CUCAAAA)		mature microRNA		0.0186	AR,KPNA4
mir-298		microRNA		0.0452	AR
miR-541-3p (and other miRNAs w/seed GGUGGGC)		mature microRNA		0.0452	AR
mir-586		microRNA		0.0452	AR
mir-644		microRNA		0.0452	AR
miR-1343-5p (and other miRNAs w/seed GGGGAGC)		mature microRNA		0.0452	AQP4
mir-939		microRNA		0.0452	AQP4
mir-126		microRNA		0.0279	DLK1,GATA3,KIT
miR-486-3p (and other miRNAs w/seed GGGGCAG)		mature microRNA		0.0452	AR
KREMEN2		other		0.0452	AXIN2
KISS1		other		0.0116	FOS,PPARGC1A,RABEP2
HGS		other		0.0271	CDH1,SCNN1A
IQSEC1		other		0.0452	CDH1
MXI1		transcription regulator		0.0231	FOXM1,MTHFD2,MYCN
RGS19		enzyme		0.0477	AXIN2,DKK1
HTR1A		G-protein coupled receptor		0.0452	NOS1
HPX		transporter		0.0477	NOS2,TFRC
MLX		transcription regulator		0.0231	IGF2,THBS2,THRSP
TIMELESS		other		0.0452	PER1
PDE3B		enzyme		0.0116	FASN,PPARGC1A,SERPINE1
RBBP9		other		0.0452	CDH1
NPVF		other		0.0452	FOS
EEF1D		translation regulator		0.00204	CDH1,ITGA4
CYSLTR1		G-protein coupled receptor		0.0271	CDH1,FOS
RCE1		peptidase		0.0365	B2M,CRABP1,POLM,TGFB2,THBS2
SMARCD3		transcription regulator		0.0279	FMOD,SOX6,SOX9
PLCE1	-0,675	enzyme		0.0116	CCR2,CXCL2,GFAP
NKX2-1		transcription regulator		0.0291	BDH1,BTG3,CYGB,LRP2,LYZ,MATN4,MTF1,NKD1,QSOX1,ROS1
NFE2		transcription regulator		0.039	CAT,SLC6A4,THPO
NBR1		other		0.0452	GATA3
SLC8A1		transporter		0.0452	EDN1
FMO3		enzyme		0.0453	FASN,PDK4,PPARGC1A
TBX3	-0,860	transcription regulator		0.0477	JDP2,SCN5A
HEXIM1		transcription regulator		0.0279	ANGPT1,LOXL2,TGFB2
CYP11B1		enzyme		0.0452	SCNN1A
CHRNA5		transmembrane receptor		0.0452	TP63
FOXO6		transcription regulator		0.0452	CCR2
CHRNE		transmembrane receptor		0.0452	CHRNG
GRIP1		transcription regulator		0.00594	FREM1,FREM2
NFIX		transcription regulator		0.0231	ADAM12,GFAP,SERPINE1
SCN1B		ion channel		0.0452	FOS
RNGTT		phosphatase		0.0452	SCARB1
CD74		transmembrane receptor		0.0477	TNFRSF13C,TP63
PIAS4		transcription regulator		0.0477	CXCL2,SERPINE1
TNFAIP2		other		0.0279	CITED2,ISG20,SLCO3A1
SKIL		transcription regulator		0.0188	ADAM12,CDH1,SERPINE1
LDB1		transcription regulator		0.0369	EPB42,KIT
FANCD2	0,682	other		0.00871	CAT,DKK1,TP63
ACOT8		enzyme		0.0452	CAT
ADRA1B		G-protein coupled receptor		0.0474	CEBPD,DDAH1,FOS,NR4A2,PAK1
KCNA1		ion channel		0.0452	KCNB1
ARG2	2918	enzyme		0.0452	NOS2
LDLR	1088	transporter		0.000738	AURKB,AXIN2,BGN,BUB1B,CCR2,CD4,CX3CR1,CYTIP,FASN,FCGR1A
ADRA1A		G-protein coupled receptor		0.0205	ADAM12,CEBPD,DDAH1,FOS,NR4A2,PAK1
CUBN	-1058	transmembrane receptor		0.0452	NLRP3
SOCS6		other		0.0453	CEBPD,CXCL2,IL18
KCNE3		ion channel		0.000915	ACE2,CISH,COCH,EPN3,KCNJ2,KLF4,NR4A2,OSGIN1,PER1,RDH16
NTRK2	-0,939	kinase		0.000562	ANGPT1,CDCA5,E2F1,FOS,MYCN,NOS2,PIK3R1,PVALB,SERPINE1
PER1	-0,855	transcription regulator		0.00617	ARNTL,B2M,PER1,PER2	30 (3)
WWP1		enzyme		0.00594	KLF5,TP63
STK24		kinase		0.0452	CDH1
KIDINS220		transcription regulator		0.0186	CD69,FOS
IQGAP2		other		0.0188	CDH1,CTNNBIP1,NKD1
SCN7A		ion channel		0.0452	FOS
ARLNC1		other		0.0186	AR,FKBP5
IFNA14		cytokine		0.0452	MX1
TEF	-0,630	transcription regulator		0.0369	AQP4,SCNN1A
TXNRD1		enzyme		0.00594	ESRRG,GPX3
PTPRR		phosphatase		0.0271	DNMT3B,FOS
NLRC4		other		0.00631	CXCL2,IL18,NOS2
CSF3R		transmembrane receptor		0.00435	FCGR1A,FOS,LYZ
RBL2		other		0.0464	AURKB,CRADD,E2F1,MYBL2,MYCN,TYMS
IFT57		other		0.0477	PENK,REST
GRM5		G-protein coupled receptor		0.0115	FOS,NOS2
LRRN1	-1053	other		0.0452	MYCN
HSPB7		other		0.0452	LMOD2
FBXO32		enzyme		0.0231	AXIN2,CADM1,CXCL2
DYNLL1		other		0.0115	FOS,NOS1
HNRNPA2B1		other		0.00241	CADM1,CDH1,CLDN1,DCLK1,DDR1,FSCN1,HNMT,NOVA1,PCSK9,PGM2L1
NKX3-1		transcription regulator		0.00192	AR,CA2,CX3CR1,FOS,MMP23B,PIK3R1,RUNX1,SDC4
E2F4		transcription regulator		0.0279	ASF1B,AURKB,CRADD,DDX11,E2F1,FOXM1,IER5,MYBL2,MYCN,PPARGC1A
IFNA6		cytokine		0.0452	MX1
IGBP1		phosphatase		0.00871	CDH1,CLDN1,NOS2
CTBP1		enzyme		0.0185	CDH1,FKBP5,SIRT1,SMAD6
MAML3		transcription regulator		0.0452	HES1
FOXD3		transcription regulator		0.0369	FOXM1,RND3
AFF1		transcription regulator		0.0186	CD4,EPHA7
CARD14		other		0.0271	AQP4,CXCL2
DBI		other		0.0369	FASN,SQLE
ACVR1C		kinase		0.0231	FOS,KLF4,SERPINE1
GPD1		enzyme		0.0263	ASNS,CLCA1,GPAT3,GPCPD1,MCM2,MTHFD1L,PFKFB3,PSAT1,PTK2B
HBEGF		growth factor		0.00166	AR,PDK4,REST
ZNF423		transcription regulator		0.00594	CD79A,SMAD6
CFH	0,779	other		0.0115	CRP,CXCL2
POU4F3		transcription regulator		0.0452	FOS
LASP1		transporter		0.0477	CDH1,ITGA4
ABCC8		transporter		0.0186	CAT,GPX2
RGCC		other		0.0149	CDH1,FASN,NOS2
COMMD1		transporter		0.0214	DDIT4,PFKFB3,STAT1,TFRC
IL4R		transmembrane receptor		0.00589	CLCA1,GATA3,IL13RA2,NOS2,PPARGC1A,TIMP4	28 (3)
Mup1 (includes others)		other		0.00631	FASN,MLXIPL,PPARGC1A
CDK3	0,944	kinase		0.0452	TYMS
PSMD10		transcription regulator		0.0231	CDH1,EIF4EBP1,GNAS
PHB		transcription regulator		0.0188	E2F1,IGF2,KPNA4
TFDP2		transcription regulator		0.0452	AURKB
TNKS		enzyme		0.0186	AXIN2,SORT1
WAC		other		0.0271	PDK4,RAD1
THOC1		transcription regulator		0.0369	APAF1,E2F1
CNOT3		other		0.0231	HSD17B6,PDK4,PPARGC1A
SRRM4		other		0.0452	REST
ADCYAP1R1		G-protein coupled receptor		0.0369	FOS,PER2
ITGAL		transmembrane receptor		0.0038	CD69,GATA3,HES1,ITGA4
USP13		peptidase		0.0452	STAT1
PTCH1		transmembrane receptor		0.0246	GLI1,IGF2,MYCN,SOX9
TG		other		0.0477	IL18,THRSP
ITSN1		other		0.0452	NOS2
GP1BA		transmembrane receptor		0.00594	AURKB,THPO
DBP	-0,772	transcription regulator		0.00631	AQP4,PER1,SCNN1A
HOXD11		transcription regulator		0.0115	GDNF,ITGA8
MZF1		transcription regulator		0.0477	MS4A2,NOS1
FANCE		other		0.0452	HES1
YY1		transcription regulator		0.00773	AURKB,BUB1B,CD93,CRABP1,DKK2,FOS,FOXM1,KCNB1,KIF20A,KIF2C
KRIT1		other		0.00871	KLF2,KLF4,TGFB2
CDK8		kinase		0.0188	CRABP1,CTNNBIP1,CXCL2
PLAT		peptidase		0.0332	FOS,NOS2,SERPINE1
ITPR1		ion channel		0.000266	BOK,CHRND,CHRNG,FOS,NOS1
ELANE		peptidase		0.0453	CXCL2,FOS,SERPINA1
TFAP2B		transcription regulator		0.00631	EDN1,IGF2,KIT
JADRR		other		0.0452	JADE1
TBXT		transcription regulator		0.0453	FMOD,SOX6,SOX9
IRF9		transcription regulator		0.0302	CD69,CDH1,IL18,MX1,STAT1
SERTAD2		transcription regulator		0.0279	CAT,DIO2,PPARGC1A
HNRNPK		transcription regulator		0.0246	AR,HUS1,LDLR,ZBTB20
HLF	-0,926	transcription regulator		0.0369	AQP4,SCNN1A
MBD1		transcription regulator		0.00765	CDH1,HOXA4,SLCO3A1,WDR46
PRDX2		enzyme		0.0369	CDH1,FOXM1
PTGER1		G-protein coupled receptor		0.0477	FOS,GDNF
HNRNPD		transcription regulator		0.0477	LDLR,PENK
FOS	-1448	transcription regulator		0.0207	ADAM12,AFF4,AQP3,CA2,CADM1,CAT,CRABP2,CSF3,DIO2,FASN
NONO		transcription regulator		0.039	PDE4D,PDE7B,PDE8B
ASGR2		transmembrane receptor		0.0452	THPO
ATOH1		transcription regulator		0.00467	CUX2,HES1,NOS1,RASD2,RBM24
NPNT	-0,972	other		0.0452	GDNF
HIVEP2		transcription regulator		0.0115	FOS,GATA3
KLKB1		peptidase		0.0369	KLF4,SIRT1
RAB5B		enzyme		0.0452	FOS
GFAP	1141	other		0.0279	GFAP,ITGA2,KCNJ2
HRAS		enzyme		0.00576	CEBPD,CFH,CRABP2,EFR3B,ETV4,FOXM1,IGF2,ITGA4,PER2,PGF	163 (5)
FBLN5		other		0.0115	CDH1,SERPINA1
DYRK1A		kinase		0.0453	E2F1,E2F8,MYBL2
NFIC		transcription regulator		0.0453	ADAM12,CEL,GFAP
WASF3	-1231	other		0.0452	CDH1
PDZK1		other		0.00281	SCARB1,SLC26A6,SLC7A2
BAMBI		other		0.0186	CPXM1,PENK
ELK3		transcription regulator		0.0186	FOS,SERPINE1
CNPY2		other		0.0452	LDLR
ERO1A		enzyme		0.0115	CSF3,CXCL2
NRXN1		transporter		0.0496	EPHA7,FLRT2,GFAP,SOX9
DBH		enzyme		0.0369	DRD2,FOS
SLC9A3R2		transporter		0.0452	SCARB1
CCL11		cytokine		0.0231	CXCL2,GFAP,NOS2
TFF3		other		0.0477	CDH1,PPARGC1A
MATN3		other		0.0452	MATN4
PPP1CB		phosphatase		0.0452	E2F1
HESX1		transcription regulator		0.0271	AXIN2,RUNX1
CREBBP		transcription regulator		0.00848	ADAM12,ANGPT1,AR,CA2,DNAJB4,EPSTI1,EVI2A,EYA2,FMNL2,FOS
ZBTB17		transcription regulator		1.82e-05	AURKB,BUB1B,CDC20,FOXM1,IQGAP3,KIF18B,KIF20A,KIF2C,KIT,PBK
GNAQ		enzyme		7.49e-05	CITED2,CNN1,EDN1,FOS,GJA4,GRB14,INSIG1,NFIA,NFIB,NOX5	72 (4)
Hmgn2 (includes others)		other		0.0452	SOX9
SLC25A13		transporter		0.0296	ASNS,CLCA1,GPAT3,GPCPD1,MCM2,MTHFD1L,PFKFB3,PSAT1,PTK2B
OTUB1		enzyme		0.0186	FOXM1,GREB1
ATAD3A		other		0.00204	CDH1,WASF3
Ncoa6		transcription regulator		0.0116	FASN,FOS,SERPINE1
Bhlhe41		transcription regulator		0.0452	PER1
H4-16		other		0.0452	RUNX1
CALCA		other		0.0271	EDN1,MAX
H3C14		other		0.00871	LRP2,RND3,RUNX1
EVL		other		0.0452	ITGA4
Muc4		other		0.0271	LYZ,SLPI
Sik1		kinase		0.00871	DIO2,FASN,THRSP
Naip1 (includes others)		other		0.0452	NOS2
PAXIP1		other		0.0115	DKK1,ENO3
MAML2		transcription regulator		0.0452	HES1
OBP2B		transporter		0.0271	FASN,MLXIPL
Halr1		other		0.0452	HOXA1
TBPL1		transcription regulator		0.00594	FOS,TP63
PELP1		other		9.18e-05	ASNS,CES1,CSF3,CYGB,EPDR1,FBN2,FOS,G0S2,IL13RA2,KAT2B
LRP5		transmembrane receptor		0.0496	AXIN2,IGF2,IRS2,SLC38A5
EMD		other		0.039	E2F1,STAT1,TGM1
CAMKK2		kinase		0.0149	FASN,KCNB1,PPARGC1A
GYS2	-1236	enzyme		0.0186	FASN,MLXIPL
IRF6		transcription regulator		0.0332	CD69,PPARGC1A,SCARB1
PDX1		transcription regulator		0.00107	ACE2,ASNS,ATF5,DLK1,EIF4EBP1,GALNT18,GFAP,GNAS,IRS2,PHGDH
MATN1		other		0.0452	MATN4
CYP7A1		enzyme		0.039	FASN,FDPS,LDLR
Gm26507		other		0.0452	FBN2
histone deacetylase		complex		0.00594	PPARGC1A,PRSS8
Muscarinic cholinergic receptor		group		0.0186	FOS,RGS2
CALC		group		0.00204	EDN1,MAX
TCF		group		0.028	DIO2,GPX2,MME,PCSK6,SERPINA1,SERPINE1,SOX9,TOB2

## Sheet: FILTERED
Upstream Regulator	Expr Log Ratio	Molecule Type	Activation z-score	p-value	Target Molecules in Dataset	Mechanistic Network
Activated in Iberian
NUPR1		transcription regulator	-2897	4.89e-05	ACTR3B,ARHGEF26,ASIC1,BUB1B,CDK15,CITED2,DENND5B,DHTKD1,DIPK2A,DNMT3B		10
FOXO3		transcription regulator	-2845	5.85e-05	ANGPT1,APAF1,AQP4,AR,CAT,CDH1,CLDN1,FASN,FMOD,FOS	273 (16)	10
ALDH2		enzyme	-2813	4.54e-06	ATF5,GNMT,MTHFD2,PHGDH,PSAT1,PSPH,SHMT2,SLC7A5		8
CREM		transcription regulator	-2813	0.0356	CRABP2,DIO2,FOS,IRS2,KLF5,LDLR,MIDN,NOS2,NR4A2,PER1		10
PDGF BB		complex	-2764	0.000755	CNN1,EDN1,ETS2,FOS,FZD2,GDNF,NR4A2,NR4A3,RGS1,RGS2	140 (4)	10
DOCK8	-0,614	other	-2646	0.036	CITED2,EDN1,IL18,ISG20,RGS1,SLCO3A1,STAT1		7
HDL-cholesterol		complex	-2400	0.00589	CHAC1,DHCR7,EIF4EBP1,GPT2,RASGRP1,SQLE		6
GLI3		transcription regulator	-2339	0.00125	CD69,EMX2,GLI1,HOXA4,KLF13,KLF2,MYCN,RUNX1,SOX9		9
F7		peptidase	-2236	0.00899	AR,CXCL2,FOS,KLF5,RND3		5
ARHGAP21		other	-2236	0.0436	CITED2,CXCL2,IL18,ISG20,SLCO3A1		5
Rb		group	-2219	0.000601	ARX,AURKB,CDH1,CDT1,E2F1,FOXM1,ROBO3,TYMS	170 (7)	8
ICAM1		transmembrane receptor	-2200	0.00772	CD69,CXCL2,FOS,HES1,ITGA4	217 (7)	5
MAP3K8		kinase	-2145	0.0017	BNIP5,CACNB3,CCR2,CEBPD,CSF3,CXCL2,FSCN1,GPR146,GPR160,GPR171	113 (4)	10
TRIB3		kinase	-2135	6.54e-06	ASNS,DDIT4,GARS1,MTHFD2,PCK2,PMAIP1,PSAT1,PSPH		8
HDAC2		transcription regulator	-2121	0.0111	CD4,CDH1,CDT1,COL11A1,DKK1,FOXM1,GLI1,MYCN,RAD54L,SOX9		10
RELA		transcription regulator	-2102	0.0254	B2M,CITED2,CRP,CXCL2,DNMT3B,EDN1,ERAP2,FOS,FSCN1,KCNT2		10
Mapk		group	-2000	0.0197	CAT,DBP,FOS,PER1,PER2		5
APEX1		enzyme	-1982	0.0246	FOS,NPTX2,RGS2,SIRT1
BMPR1A		kinase	-1934	0.0447	EN1,NOG,SOX6,SOX9
AIP		transcription regulator	-1912	0.00433	ADGRG6,CX3CR1,CYP1B1,PDE7B,PDE8B,RASGRP1,RGS2
ERK		group	-1888	0.0783	CXCL2,DIO2,DNMT3B,FOS,HOXA1,PDK4,PMAIP1,SERPINE1,SORT1,STAT1
CNR1		G-protein coupled receptor	-1772	0.0157	APBB1,DKK1,DRD2,FASN,FOXM1,GDNF,LRP4,NOG,PENK,PTK2B
NLRP3	-0,830	other	-1770	0.0406	CD69,CDH1,CSF3,CXCL2,ESPL1,GATA3,IL18,TYMS
FOXL2		transcription regulator	-1767	0.0532	CXCL2,FOS,NR4A3,PPARGC1A,RGS2,SMAD6
AMPK		complex	-1735	0.0167	CAT,CDH1,CLDN1,KCNB1,NOS2,PPARGC1A,STAT1
CREB1		transcription regulator	-1731	0.000464	CD79A,CEBPD,DIO2,FOS,IRS2,KLF4,KLF5,LDLR,MIDN,MYBL2	90 (5)
GPER1		G-protein coupled receptor	-1730	0.0246	CEBPD,DDIT4,EDN1,FASN,FOS,NR4A2
NR1H2		ligand-dependent nuclear receptor	-1720	0.00403	CDH1,CRP,CSF3,CXCL2,DIO2,FASN,FDPS,GLI1,LDLR,NOS2	159 (5)
ADRB2		G-protein coupled receptor	-1698	0.0011	CCR2,CYP1B1,GNAS,MME,SCNN1A,TNFRSF11B
CIP2A		other	-1667	0.00224	ENO3,GPR37,LRP4,LXN,PDK4,PDLIM7,RHOD,SCIN,SLC16A3
ARNTL	0,873	transcription regulator	-1544	0.0273	DBP,FASN,MLXIPL,PER1,PER2
PRKAA		group	-1535	0.00557	CDH1,CLDN1,NOS2,PMAIP1,STAT1	168 (7)
LEP		growth factor	-1532	0.00193	APAF1,BOK,CDH1,CEL,CRP,DFFA,EDN1,FAAH,FASN,FBP2	280 (19)
EIF2AK2		kinase	-1526	0.036	CEBPD,ERAP2,FOS,IRS2,ISG20,NOS2,PARP9,STAT1
CRY2		enzyme	-1525	6.15e-06	ARNTL,DBP,FOS,PER1,PER2,SGK1	30 (3)
DMD		other	-1524	0.00187	AQP4,ARPP21,BGN,CYFIP2,IGF2,KCNC1,LYZ,NOG,NOS1,PDK4
OGA		enzyme	-1521	0.000144	C1RL,CACNA2D3,CD48,CD93,CDH1,CLDN1,CNN1,CRABP1,CX3CR1,CYFIP2
Pka		complex	-1488	0.0024	EDN1,FOS,KCNB1,LDLR,NOS2,NR4A2,NR4A3,RGS2,RUNX1,SOX9	251 (13)
miR-145-5p (and other miRNAs w/seed UCCAGUU)		mature microRNA	-1480	0.000166	CES1,DDR1,DFFA,FSCN1,KLF4,KLF5,MDFI,ROBO4
Activated in Duroc
mir-21		microRNA	3576	0.0227	APAF1,ARNTL,DBP,FCGR1A,HIPK3,IL18,JAK2,NLRP3,NPAS2,PER2
PTGER2		G-protein coupled receptor	2813	0.05	BUB1B,CDH1,KIF18B,KIF20A,KIF2C,NOS2,PBK,TROAP
MITF		transcription regulator	2688	0.000339	AURKB,CDT1,ESPL1,FMOD,FOS,ITGA4,KIF20A,KIFC1,KIT,MCM2		10
AREG		growth factor	2433	0.05	AURKB,CDC20,FOXM1,IQGAP3,KIF20A,MYBL2
TIMP3		other	2236	0.0514	FOS,KLF4,SERPINE1,SMAD6,STAT1
COL6A1		other	2214	0.000266	AK1,COL6A6,ENO3,FASN,PVALB		5
IGF2BP1		translation regulator	2200	0.00899	AXIN2,CYFIP2,GLI1,IGF2,SOX9		5
COLQ		other	2178	0.0124	BGN,CHRND,CHRNG,COL11A1,LRP4,MFAP2,SDC4,SNTB2		8
CD38		enzyme	2153	0.0451	ASNS,CISH,CITED2,EIF4EBP1,ELL2,PPARGC1A,PRDX4,PSAT1,PYCR1,SDF2L1
RABL6		other	2121	0.00875	ATXN1,AURKB,BUB1B,DRAM1,MCM2,PBK,PMAIP1,SMAD6	168 (7)	8
PTTG1		transcription regulator	2121	0.0184	CDH1,MSH3,PMS1,PMS2,POLE,RAD9B,REV3L,WRN
UCP1		transporter	2055	7.69e-06	ASNS,ATF5,DKK3,EIF4EBP1,EMB,ENHO,ESRRG,GARS1,GNMT,GPX3		10
KMT2D		transcription regulator	2038	0.0197	BTG3,DKK1,E2F1,EBF4,ENO3,FBXL21P,GKAP1,GPX7,HOXC6,KLF4
S100A6		transporter	2000	0.0318	CXCL2,PBK,PCDHB2,TYMS
IDO1		enzyme	2000	0.0134	FCGR1A,GATA3,SLC6A9,SLC7A5		5
PLD1		enzyme	1977	0.00617	IL13RA2,NOS2,NR4A3,PMAIP1
mir-9		microRNA	1952	0.00765	AR,JAK2,RUNX1,RUNX1T1
miR-34a-5p (and other miRNAs w/seed GGCAGUG)		mature microRNA	1871	0.018	ARPP21,B4GALNT1,CACHD1,CD69,DOCK8,E2F1,ETS2,KAT2B,KLF4,SIRT1
ATF4		transcription regulator	1828	5.2e-09	ASNS,ATF5,CARS1,CHAC1,DDIT4,EIF4EBP1,FASN,GARS1,KLF4,MTHFD2
E2F1	0,789	transcription regulator	1807	2.36e-05	APAF1,AR,AURKB,BOK,CDC20,CITED2,CRABP2,CRADD,CTNNBIP1,DDX11	181 (7)
ERBB2		kinase	1777	7.13e-08	AR,BUB1B,CADM1,CDC20,CDCA5,CDT1,CES1,CHD1L,CHD7,CHDH	242 (7)
SOX2		transcription regulator	1772	3.38e-05	ABTB2,ADAMTS4,ANGPT1,AQP4,AXIN2,CDH1,CITED2,COL11A2,CRABP2,CXCL14
STK11		kinase	1722	0.0466	ASTN1,CDH1,CSF3,ETV4,NOS2,NPTX2,PCK2,PHGDH,PSAT1,PYCR1
SREBF1		transcription regulator	1715	0.00223	DHCR7,DLK1,FADS1,FASN,FDPS,GPX3,HFE,INSIG1,IRS2,LDLR	39 (3)
FOXA1		transcription regulator	1672	0.00137	AQP3,ASTN1,CDH1,CNN1,EN1,GREB1,GRIN3A,MALT1,MLXIPL,NPTX2
SAFB		other	1664	0.00278	B2M,CDH1,FOS,HOXC6,ISG20,L1CAM,PPP1R12A,TNFRSF11B
UBE2I		enzyme	1633	0.000152	CEBPD,NR0B2,PDK4,PPARGC1A,SGK1,SOX9,STAT1
TCF4		transcription regulator	1621	0.0235	ASF1B,AXIN2,CADM1,CDC20,CSF3,E2F8,EDN1,GLI1,GPR37,GRB14
EZH2		transcription regulator	1616	0.0118	AXIN2,CA2,CDH1,CSF3,CXCL2,CYP1B1,DKK1,GATA3,GRIK5,HOXA1
PKM		kinase	1600	0.0232	CDH1,ENO3,FBP2,IL18,PCK2,PDK4,PPARGC1A
CSF2		cytokine	1591	0.0143	ATXN1,BUB1B,CD69,CDC20,CDCA5,CFH,CISH,CSF3,E2F8,ERCC6L
TXNIP		other	1546	0.00765	DDIT4,DHCR7,FASN,G0S2,PPARGC1A,THRSP
EIF2AK4		kinase	1534	2.35e-05	AQP4,ASNS,CAT,CHAC1,PCK2,PHGDH,PSAT1,PSPH
IKBKE		kinase	1510	0.0228	CSF3,CXCL2,ENO3,GLI1,NOS2,PDK4,SLC16A3,STAT1

## Sheet: Selected main regulators
Upstream Regulator	Molecule Type	Activation z-score	p-value	Molecules in Dataset	Related Functions
Activated in Iberian
NUPR1	transcription regulator	-2.897	4.89e-05	10	Negative regulation of cell cycle and muscle cell apoptotic process
FOXO3	transcription regulator	-2.845	5.85e-05	10	Cellular response to glucose stimulus, hypoxia and oxidative stress, glucose homeostasis and insulin signaling
ALDH2	enzyme	-2.813	4.54e-06	8	Carbohydrate metabolic, oxidation-reduction and apoptotic process
PDGF BB	complex	-2.764	0.000755	10	Proliferation and phosphorylation
HDL-cholesterol	complex	-2.4	0.00589	6	Transport of lipids
GLI3	transcription regulator	-2.339	0.00125	9	Developmental growth
F7	peptidase	-2.236	0.00899	5	Positive regulation of leukocyte chemotaxis, protein processing. Reponse to cholesterol and hypoxia
Rb	group	-2.219	0.000601	8	Cell differentiation, negative regulation of cell cycle, cell growth and gene expression
ICAM1	transmembrane receptor	-2.2	0.00772	5	Cellular response to glucose stimulus, nutrient levels and hypoxia. Cell adhesion. Acute inflammatory response
MAP3K8	kinase	-2.145	0.0017	10	MAPK and Insulin signaling, immune response, protein phosphorylation, stress-activated MPAK cascade
TRIB3	kinase	-2.135	6.54e-06	8	Cellular response to stress, insulin signaling, regulation of fatty acid biosynthetic and lipid metabolic process and MAP kinase activity
HDAC2	transcription regulator	-2.121	0.0111	10	Transcriptional and circadian regulation of gene expression, cell cycle progression, muscle cell development and deacetylase activity
Activated in Duroc
MITF	transcription regulator	2.688	0.000339	10	Development and growth
COL6A1	other	2.214	0.000266	5	Extracellular matrix organization and platelet-derived growth factor binding
IGF2BP1	translation regulator	2.2	0.00899	5	Growth, regulator of IGF2 translation
COLQ	other	2.178	0.0124	8	Extracellular matrix organization and protein binding
RABL6	other	2.121	0.00875	8	Cell growth and survival, GPT and protein binding
UCP1	transporter	2.055	7.69e-06	10	Cellular response to cold, fatty acid and ROS, long-chain fatty acid binding and oxidative phosphorylation uncoupler activity
IDO1	enzyme	2	0.0134	5	Cytokine production involved in inflammatory response, immune system process, multicellular regulaton of chronic inflammatory response

## Sheet: Causal networks_BREEDeffect
Master Regulator	Expr Log Ratio	Molecule Type	Participating regulators	Depth	Activation z-score	p-value	corrected p-value	Target Molecules in Dataset	Causal network	Target-connected regulators
ACTIVATED IN IBERIAN
ALDH2		enzyme	ALDH2,EIF2A	2	-3000	8.08e-07	0.0001	ATF5,GNMT,MTHFD2,PCK2,PHGDH,PSAT1,PSPH,SHMT2,SLC7A5	9 (2)	2
FOXO3		transcription regulator	FOXO3	1	-2982	3.66e-05	0.0341	ANGPT1,APAF1,AQP4,CAT,CDH1,CLDN1,FASN,FMOD,FOS,FOXM1,NPNT,PLA2G2D,PPARGC1A,PRCP,SERPINE1,SGK1,SIRT1,TIE1,TP63	19 (1)	1
NUPR1		transcription regulator	NUPR1	1	-2897	4.46e-05	0.0053	ACTR3B,ARHGEF26,ASIC1,BUB1B,CDK15,CITED2,DENND5B,DHTKD1,DIPK2A,DNMT3B,DPYSL5,E2F8,ELL2,EPHA7,ERCC6L,ESPL1,FANCD2,FHL2,GAB2,GPCPD1,H2BC3,HFE,IRF2BP2,IRS2,KIF20A,KIF2C,KIFC1,KLF4,MGLL,NFIB,NR1D2,PARP9,PFKFB3,PIK3R1,PRND,PTPRJ,SERPINE1,SLC6A6,SPC24,SUOX,TMEM158,TSC22D2,ZFAND2A	43 (1)	1
ALDH2		enzyme	ALDH2,EIF2A,GUCY,LIPE	3	-2840	1.21e-07	0.0001	ATF5,FASN,FBP2,GNMT,MTHFD2,NRIP1,PCK2,PHGDH,PSAT1,PSPH,RBP4,SCARB1,SHMT2,SLC7A5,THRSP	15 (4)	3
ALDH2		enzyme	ALDH2	1	-2828	2.04e-06	0.0001	ATF5,GNMT,MTHFD2,PHGDH,PSAT1,PSPH,SHMT2,SLC7A5	8 (1)	1
HDL-cholesterol		complex	HDL-cholesterol	1	-2449	0.00589	0.0432	CHAC1,DHCR7,EIF4EBP1,GPT2,RASGRP1,SQLE	6 (1)	1
GLI3		transcription regulator	GLI3	1	-2333	0.000306	0.0141	CD69,EMX2,GLI1,HOXA4,KLF13,KLF2,MYCN,RUNX1,SOX9	9 (1)	1
FANCD2	0,682	other	BLM,FANCD2,PARP	3	-2236	0.000538	0.0091	CAT,CDH1,DKK1,NOS2,TP63	5 (3)	2
TRIB3		kinase	TRIB3	1	-2121	4.54e-06	0.0002	ASNS,DDIT4,GARS1,MTHFD2,PCK2,PMAIP1,PSAT1,PSPH	8 (1)	1
AIP		transcription regulator	AIP	1	-1890	0.00433	0.0404	ADGRG6,CX3CR1,CYP1B1,PDE7B,PDE8B,RASGRP1,RGS2	7 (1)	1
CIP2A		other	CIP2A,MTORC1	2	-1807	8.37e-05	0.014	ENO3,FASN,FDPS,GPR37,INSIG1,KLF4,LRP4,LXN,NOS2,PDK4,PDLIM7,PPARGC1A,RHOD,SCIN,SLC16A3	15 (2)	2
FANCD2	0,682	other	FANCD2	1	-1732	0.00435	0.019	CAT,DKK1,TP63	3 (1)	1
CAMKK2		kinase	CAMKK2	1	-1732	0.0149	0.0496	FASN,KCNB1,PPARGC1A	3 (1)	1
CIP2A		other	CIP2A	1	-1667	0.00201	0.0274	ENO3,GPR37,LRP4,LXN,PDK4,PDLIM7,RHOD,SCIN,SLC16A3	9 (1)	1
ADRB2		G-protein coupled receptor	ADRB2	1	-1633	0.00089	0.0097	CCR2,CYP1B1,GNAS,MME,SCNN1A,TNFRSF11B	6 (1)	1
DMD		other	DMD	1	-1633	0.0123	0.044	AQP4,BGN,CYFIP2,NOS1,PVALB,SORT1	6 (1)	1
C1QTNF1		other	ACACA,C1QTNF1,PRKAA	2	-1633	0.00278	0.0372	CDH1,CLDN1,FASN,NOS2,PMAIP1,STAT1	6 (3)	2
miR-145-5p (and other miRNAs w/seed UCCAGUU)		mature microRNA	miR-145-5p (and other miRNAs w/seed UCCAGUU)	1	-1414	0.000166	0.0049	CES1,DDR1,DFFA,FSCN1,KLF4,KLF5,MDFI,ROBO4	8 (1)	1
FREM1	-1607	other	FREM1	1	-1414	0.00594	0.0102	FREM2,NPNT	2 (1)	1
GRM5		G-protein coupled receptor	GRM5	1	-1414	0.0115	0.0392	FOS,NOS2	2 (1)	1
HOXD11		transcription regulator	HOXD11	1	-1414	0.0115	0.0266	GDNF,ITGA8	2 (1)	1
TG		other	TG	1	-1414	0.0115	0.0487	IL18,THRSP	2 (1)	1
AFF1		transcription regulator	AFF1	1	-1414	0.0115	0.0243	CD4,EPHA7	2 (1)	1
BAMBI		other	BAMBI	1	-1414	0.0186	0.0425	CPXM1,PENK	2 (1)	1
WNT3A		cytokine	WNT3A	1	-1400	2.08e-08	0.0001	AQP3,AXIN2,CAVIN4,CDK15,DCLK1,DDIT4,DKK1,EDN1,EN1,FOXM1,GDNF,GLI1,JDP2,KIT,KLF4,MAB21L1,NKD1,NOS2,NR6A1,SLC7A2,SOX9,TBX3,TGFB2,TMEM158,ZNF703	25 (1)	1
TRIM41		other	26s Proteasome,Ap1,AR,CHUK,CREB1,DDX58,EGFR,ERK1/2,ESR1,Hsp27,IKBKB,JAK2,KRAS,Map3k7,Mapk,MAPK1,MAPK7,MAPK8,Mek,MMP2,NFAT (complex),Nr1h,P38 MAPK,PRKCB,RAS,RELA,SHC1,SMAD2,SREBF2,STAT3,TP73,TRIM41	3	-1382	1.83e-10	0.04	APAF1,AR,ARG2,ARMCX2,ARNTL,ATF5,AXIN2,B4GALNT1,BDH1,BUB1B,CA2,CADM1,CCPG1,CCR2,CDCA5,CDH1,CDT1,CES1,CHRNG,CITED2,CLDN4,CLEC11A,CLMN,CTF1,CTSF,CXCL14,CYGB,CYP1B1,DDAH1,DDIT4,DDR1,DHCR7,DIO2,DKK1,DNMT3B,DRAM1,EIF4EBP1,EMB,EPHB2,ESPL1,ETS2,ETV4,FASN,FDPS,FKBP5,FOS,FOXM1,FSCN1,GAB2,GFAP,GHR,GPR176,GREB1,HOXC6,HPSE,HRH1,HTATIP2,IGF2,INSIG1,IRS2,ITGA2,ITGA4,JAK2,KAT2B,KCNH2,KCNJ2,KIF2C,KLF2,LDLR,LMOD1,…	134 (32)	31
CRY2		enzyme	CRY2	1	-1342	2.02e-05	0.0003	DBP,FOS,PER1,PER2,SGK1	5 (1)	1
MFSD2A		transporter	MFSD2A	1	-1342	0.00259	0.0309	DHCR7,FADS1,FASN,INSIG1,LDLR	5 (1)	1
CNGA3		ion channel	CNGA3,ITPR1,Pkg	2	-1342	0.00388	0.0416	BOK,CHRND,CHRNG,EDN1,FOS	5 (3)	2
GUCY2D		kinase	GUCY2D,ITPR1,Pkg	2	-1342	0.00659	0.0436	BOK,CHRND,CHRNG,EDN1,FOS	5 (3)	2
CFTR		ion channel	CFTR	1	-1265	0.000915	0.0177	ASNS,CFH,CUBN,FAAH,FADS1,FDPS,GPX2,SLC37A4,SLC7A8,SQLE	10 (1)	1
Alpha catenin		group	Alpha catenin	1	-1213	1.61e-05	0.0092	ADAM33,ADAMTS4,AXIN2,BGN,C1QTNF2,C1QTNF3,CXCL2,FMNL2,IGF2,LYZ,MMP11,MMP23B,NKD1,SGK1,STEAP4,TGM2,THBS2	17 (1)	1
CLOCK		transcription regulator	ARNTL,CLOCK	2	-1213	0.000259	0.006	DBP,DHTKD1,FASN,GLIPR1,HIPK3,JAM3,MAPK4,MLXIPL,NEBL,NR1D2,PER1,PER2,PTPN14,RSPH3,SCN4B,TIMP4,UHMK1	17 (2)	2
SMAD5		transcription regulator	Rb,SMAD5	2	-1134	0.00191	0.0465	ARX,CDT1,COCH,E2F1,FOXM1,GFAP,ROBO3	7 (2)	2
DISC1		other	ATF4,DISC1,DTNBP1,ERK1/2	2	-1121	2.6e-09	0.0012	ARX,ASNS,ATF5,B2M,CARS1,CAT,CHAC1,CLEC11A,DDIT4,DKK1,DRD2,EIF4EBP1,FASN,FKBP5,FOS,GARS1,IRS2,KCNH2,KIF2C,KLF4,MTHFD2,MYCN,NOS2,OSMR,PCK2,PHGDH,PMAIP1,PSAT1,PSPH,PVALB,RBPJ,SARS1,SERPINE1,SGK1,SLC6A9,SLC7A5,SOX9,TGFB2,TNFRSF11B	39 (4)	3
TP73		transcription regulator	TP73	1	-1061	2.28e-05	0.0338	ARNTL,B2M,CADM1,CDH1,CLMN,CXCL2,DBP,DDIT4,DRAM1,EDN1,FASN,GAB2,GPR176,HES1,HPSE,HTATIP2,KIT,KLF5,LYZ,MMP23B,PERP,PMAIP1,PNRC1,RFX2,ROBO4,RUNX1,SERPINA1,SERPINE1,TAS1R1,TGFB2,TIMP4,TP53I11	32 (1)	1
LMNB1		other	LMNB1	1	-1000	0.00106	0.0124	DHCR7,FASN,LDLR,SQLE	4 (1)	1
RYR2		ion channel	RYR2	1	-1000	0.00214	0.0146	MYLK4,PPARGC1A,SCN4B,SIRT1	4 (1)	1
INSIG2		other	INSIG2	1	-1000	0.0038	0.0431	FASN,FDPS,INSIG1,LDLR	4 (1)	1
ARRB1		other	ARRB1	1	-1000	0.00489	0.0495	FASN,IRS2,NOS2,SCARB1	4 (1)	1
Cyp2c23		enzyme	Cyp2c23	1	-1000	0.00617	0.0366	ASPA,CCR2,CX3CR1,TGFB2	4 (1)	1
FEV		transcription regulator	FEV	1	-0,905	0.00125	0.0158	EN1,EPHA7,FOS,GPR176,GRIA4,KCNJ16,NFIA,PRMT8,SLC6A4,SLC7A8,SOX9	11 (1)	1
NUPR1		transcription regulator	CDK2,FOXO3,NUPR1	2	-0,896	9.7e-08	0.0022	ACTR3B,ANGPT1,APAF1,AQP4,ARHGEF26,ASIC1,BUB1B,CAT,CDH1,CDK15,CITED2,CLDN1,DENND5B,DHTKD1,DIPK2A,DNMT3B,DPYSL5,E2F8,ELL2,EPHA7,ERCC6L,ESPL1,FANCD2,FASN,FHL2,FMOD,FOS,FOXM1,GAB2,GPCPD1,H2BC3,HFE,IRF2BP2,IRS2,KIF20A,KIF2C,KIFC1,KLF4,MGLL,NFIB,NPNT,NR1D2,PARP9,PFKFB3,PIK3R1,PLA2G2D,PPARGC1A,PRCP,PRND,PTPRJ,SERPINE1,SGK1,SIRT1,SLC6A6,SPC24,SUOX,TIE1,TMEM158,TP63,TSC22D2,ZFAND2A	61 (3)	3
NR3C2		ligand-dependent nuclear receptor	NR3C2	1	-0,832	0.00011	0.0086	AQP4,CYFIP2,FKBP5,GHR,GPX3,NFIA,NR4A2,NRIP3,PGF,RGS2,SCNN1A,SERPINE1,SYT2	13 (1)	1
CLOCK		transcription regulator	CLOCK	1	-0,832	0.00194	0.0078	DHTKD1,GLIPR1,HIPK3,JAM3,MAPK4,NEBL,NR1D2,PER1,PTPN14,RSPH3,SCN4B,TIMP4,UHMK1	13 (1)	1
Calmodulin		group	Calmodulin	1	-0,816	0.0186	0.0449	DLG3,DOC2B,KLF5,NPAS2,SYT2,TMEM74	6 (1)	1
CFTR		ion channel	CFTR,HDAC2,Mapk,NFKBIA	2	-0,816	1.21e-05	0.0163	ASNS,CAT,CD4,CDT1,CFH,COL11A1,CUBN,CXCL2,DBP,DKK1,FAAH,FADS1,FDPS,GPX2,MYCN,PER1,PER2,RAD54L,SLC37A4,SLC7A8,SOX9,SQLE,TGFB2,TP63	24 (4)	4
TFRC	-0,845	transporter	TFRC	1	-0,775	1.09e-06	0.0012	APAF1,ATF5,CHAC1,DDIT4,FOS,GPX3,GPX7,KIT,ME1,PFKFB3,PHGDH,PIP5K1B,PTN,RGS1,TGFB2	15 (1)	1
Hdac		group	Hdac	1	-0,728	0.000259	0.0471	APAF1,DKK3,DNMT3B,EDN1,EMX2,FOS,GATA3,GDNF,ITGA8,KCNH2,LRP2,LRP4,MYCN,NPNT,PGF,TBX3,TP63	17 (1)	1
FGF21		growth factor	FGF21	1	-0,707	0.000134	0.0073	BDH1,DIO2,FASN,FOS,GHR,IRS2,ME1,PPARGC1A	8 (1)	1
GFPT1		enzyme	GFPT1,PRKAA,PRKAA1	2	-0,688	5.83e-05	0.0203	ASTN1,CA2,CAT,CDH1,CLDN1,DDAH1,FKBP5,FOXM1,GHR,NFIB,NOS2,PMAIP1,PPARGC1A,RGS2,RND3,SIRT1,STAT1,TGM2,ZNF462	19 (3)	2
ESR2		ligand-dependent nuclear receptor	ESR2	1	-0,655	0.000184	0.0498	AR,CD79A,CD93,CDH1,CES1,COL11A1,DDAH1,EMB,FOS,FOXM1,GPX3,HOXC6,ITGA2,KCNQ5,KCNT2,KLF4,MIOX,MME,NOS2,PERP,SCARB1	21 (1)	1
EPAS1		transcription regulator	EPAS1	1	-0,577	0.000241	0.0325	ARG2,CAT,CCR2,CXCL2,EDN1,FASN,GYS2,IRS2,L1CAM,LDLR,PTK6,SLC7A5	12 (1)	1
GNE		kinase	GNE	1	-0,577	0.000861	0.0042	ASNS,CHAC1,JDP2	3 (1)	1
miR-139-5p (miRNAs w/seed CUACAGU)		mature microRNA	miR-139-5p (miRNAs w/seed CUACAGU)	1	-0,577	0.00166	0.0096	KIT,MMP11,RUNX1	3 (1)	1
HOXA11		transcription regulator	HOXA11	1	-0,577	0.00281	0.0148	GDNF,ITGA8,KLF2	3 (1)	1
TFAP2B		transcription regulator	TFAP2B	1	-0,577	0.00281	0.0194	EDN1,IGF2,KIT	3 (1)	1
SKIL		transcription regulator	SKIL	1	-0,577	0.00435	0.0316	ADAM12,CDH1,SERPINE1	3 (1)	1
Mup1 (includes others)		other	Mup1 (includes others)	1	-0,577	0.00631	0.043	FASN,MLXIPL,PPARGC1A	3 (1)	1
VASP		other	VASP	1	-0,577	0.0116	0.0478	ITGA4,NOS2,STAT1	3 (1)	1
NR1D1		ligand-dependent nuclear receptor	NR1D1	1	-0,447	0.000538	0.0091	ARNTL,FASN,FOS,ME1,SIRT1	5 (1)	1
HDL		complex	HDL	1	-0,447	0.000979	0.0147	GFAP,INSIG1,KLF2,LDLR,PPARGC1A	5 (1)	1
FDFT1		enzyme	FDFT1	1	-0,447	0.000979	0.0137	FASN,FDPS,PCSK9,SCARB1,SQLE	5 (1)	1
GAB2	-0,693	other	GAB2	1	-0,447	0.00259	0.0324	ANGPT1,CD69,CDH1,IL13RA2,SERPINE1	5 (1)	1
HSD17B4		enzyme	HSD17B4	1	-0,447	0.00388	0.0369	FASN,GLI1,LPCAT3,MGLL,PDK4	5 (1)	1
Collagen type II		complex	Collagen type II	1	-0,447	0.00388	0.0449	CCR2,CX3CR1,CXCL2,FZD2,JAK2	5 (1)	1
RCE1		peptidase	LMNB1,RALA,RCE1	2	-0,447	0.000979	0.0155	CDH1,DHCR7,FASN,LDLR,SQLE	5 (3)	2
TLR7/8		group	TLR7/8	1	-0,378	0.00191	0.0282	CA2,EDN1,PLLP,PMAIP1,PNRC1,RECQL4,RGS1	7 (1)	1
Cdk		group	Cdk,DAB2,FOXK2	2	-0,378	0.000472	0.0136	CXCL2,DDIT4,FOS,LRP2,MYCN,RGS2,SERPINE1	7 (3)	3
MEFV		other	CASP1,MEFV	2	-0,378	0.000999	0.0266	CDH1,CSF3,CXCL2,FASN,IL18,LYZ,NOS2	7 (2)	2
PLK2		kinase	PLK2,SNCA	2	-0,378	9.21e-05	0.0185	BAIAP2,CDC20,CHRNA6,CHRNG,CITED2,CTHRC1,DLK1,DOC2B,EDN1,GDNF,GLDC,GRM2,HES1,ITPKA,KIFC1,MX1,NOS2,NPTX2,NR4A2,PTK2B,RBP4,RGS1,SLC17A9,SLC37A4,SLITRK2,SLITRK4,SPOCK2,VAT1L	28 (2)	2
MIB1		enzyme	CASP1,DAPK1,MIB1	3	-0,378	0.00191	0.0466	CDH1,CSF3,CXCL2,FASN,HES1,IL18,NOS2	7 (3)	2
ISL1		transcription regulator	ISL1	1	-0,302	0.000368	0.0085	CRABP1,ETV4,GNAS,HOXD1,MAB21L1,NOVA1,NPFF,NTRK2,NXPH4,RBM24,RUNX1	11 (1)	1
SPARC		other	SPARC	1	-0,277	0.000753	0.0188	ARG2,CDH1,CEBPD,CLDN1,CLDN4,CTSF,HES1,HSF4,LOXL4,PER2,POLE,SERPINE1,SOX9	13 (1)	1
ACTN2		transcription regulator	ACTN2,AR,ESR1,THRB	2	-0,243	1.1e-08	0.0178	ABCD2,AR,ARMCX2,B4GALNT1,BUB1B,CA2,CCPG1,CD69,CDCA5,CDH1,CDT1,CEBPD,CHRNG,CRABP2,CXCL2,DDIT4,DHCR7,DKK1,EMB,ESPL1,ETS2,FASN,FDPS,FKBP5,FOXM1,GFAP,GHR,GREB1,HEPACAM,HES1,HOXC6,ISG20,KCNJ2,KIF2C,LDLR,LMOD1,MCM2,ME1,MLXIPL,MME,MTHFD2,NKD1,NOS2,NR0B2,PBK,PER1,PIMREG,PLXNA2,PON3,PPARGC1A,SCARB1,SCN5A,SEMA3B,SERPINE1,SIRT1,SLC38A5,SLC7A2,SLC7A5,SMAD6,SOSTDC1,SOX9,TACC1,TGFB2,THRSP,TP63,TPD52L1,TSPAN9,T…	68 (4)	3
SNCA		enzyme	SNCA	1	-0,200	0.000313	0.0222	BAIAP2,CDC20,CHRNA6,CHRNG,CTHRC1,DLK1,DOC2B,GDNF,GLDC,GRM2,HES1,ITPKA,KIFC1,MX1,NOS2,NPTX2,NR4A2,PTK2B,RBP4,SLC17A9,SLC37A4,SLITRK2,SLITRK4,SPOCK2,VAT1L	25 (1)	1
MUC1		other	26s Proteasome,ADAM17,AKT1,ALDH1A1,ATF2,CASP8,CCND1,CDKN1B,CEBPA,CEBPB,CLOCK,CXCR4,EGFR,EIF4E,ELAVL1,ELK1,ERBB2,ERK,ESR1,FASN,FOXO3,GLI1,HIF1A,IGF1R,IKBKB,JUN,Mapk,MAPK1,MAPK3,Mek,MET,MMP2,MMP9,MUC1,N-cor,NFATC2,NFE2L2,NFkB (complex),NFKB1,NFKBIA,NLRP3,NOS2,NOTCH1,PARP1,PGR,PLAU,PLD1,PLG,PPARG,PRKAA1,PRKCE,RARA,Rb,RB1,RELA,RUNX2,RXRA,RXRB,SIRT1,SMAD3,STAT5a/b,TBK1,TCF7L2,TGFB1,TNFRSF1A,TP73,TSC2,…	3	-0,134	4.21e-11	0.0464	ACE2,ADAM12,ADAMTS4,ANGPT1,ANKS1B,APAF1,APLNR,AQP3,AQP4,AR,ARAP2,ARNTL,ARX,ASNS,ASPA,ASTN1,ATF5,B4GALNT1,BDH1,C11orf96,CACHD1,CADM1,CARS1,CAT,CBLC,CCR2,CD109,CD48,CDCA5,CDH1,CDT1,CHD1L,CHD7,CHDH,CHRNA6,CHST1,CISH,CITED2,CLCA1,CLDN1,CLEC2D,COL11A1,COL20A1,CRABP2,CRADD,CRP,CSF3,CTNNBIP1,CTSF,CX3CR1,CXCL14,CYGB,CYP1B1,CYP2S1,DBNDD2,DBP,DDAH1,DDR1,DHCR7,DHTKD1,DIO2,DKK2,DNMT3B,DRD2,EDN1,ELL2,ENO3,EPH…	222 (68)	68
ACTIVATED IN DUROC
CXCL12		cytokine	Akt,AKT1,ATF2,ATF6,BCAR1,CAT,CCND1,CDC42,Cdc42,CEBPA,CEBPB,CHUK,CLOCK,CREB1,CTNNB1,CXCL12,CXCR4,DUSP1,EIF2S1,EIF4E,ELAVL1,ELK1,EP300,ERBB2,ERK,ERK1/2,ESR1,Focal adhesion kinase,FOS,FOXO3,GATA3,HBEGF,HIF1A,HSP90AB1,IGF1R,IKZF3,IRF4,ITGB1,ITPR1,JUN,KAT5,KAT6A,KRAS,MAP3K3,Map3k7,Mapk,MAPK1,MAPK14,MAPK3,MAPT,Mek,MITF,MRTFA,MTOR,MYC,MYD88,NANOG,NFAT5,NFE2,NFE2L2,NFKB1,NFKBIA,NOS2,NOTCH1,NR3C1,NR3C2,NR…	3	2820	4.22e-11	0.0474	ABCB9,ACE2,ADAM12,ADAMTS4,ANGPT1,ANKRD12,ANKS1B,APAF1,APLNR,AQP3,AQP4,AR,ARAP2,ARG2,ASNS,ASPA,ASTN1,ATP8A1,AXIN2,B2M,B4GALNT1,BGN,BPGM,BSN,C1QTNF6,CACHD1,CARS1,CBLC,CCPG1,CD109,CD4,CD48,CD69,CDC20,CDCA5,CDH1,CEBPD,CHAC1,CHD1L,CHD7,CHDH,CHRND,CHRNG,CHST1,CITED2,CLCA1,CLDN1,CLDN4,CLEC11A,CLEC2D,CNN1,COCH,COL11A1,COL20A1,CRABP2,CSF3,CTNNBIP1,CTSF,CXCL2,CYGB,DBNDD2,DCLRE1B,DDIT4,DDR1,DDX11,DHTKD1,DIO…	266 (113)	104
MITF		transcription regulator	MITF	1	2673	0.000692	0.0279	AURKB,CDT1,ESPL1,FMOD,KIF20A,KIFC1,KIT,MCM2,POLM,RECQL4,SERPINE1,SOX6,SOX9,SPC24	14 (1)	1
COL6A1		other	COL6A1	1	2236	0.000266	0.002	AK1,COL6A6,ENO3,FASN,PVALB	5 (1)	1
mir-9		microRNA	mir-9,NFAT (complex)	2	2236	0.00467	0.0356	AR,CYGB,JAK2,RUNX1,RUNX1T1	5 (2)	2
mir-9		microRNA	mir-9	1	2000	0.00617	0.03	AR,JAK2,RUNX1,RUNX1T1	4 (1)	1
UCP1		transporter	UCP1	1	1964	6.95e-06	0.001	ASNS,ATF5,DKK3,EIF4EBP1,EMB,ENHO,ESRRG,GARS1,GNMT,GPX3,MTHFD1L,MTHFD2,PCK2,PHGDH,PSAT1,PSPH,PYCR1,SHMT2,SLC6A9,SMOX,USH1C	21 (1)	1
MARCHF2		enzyme	ADRB2,DLG1,MARCHF2	2	1890	0.000246	0.004	CCR2,CYP1B1,GNAS,KCNJ2,MME,SCNN1A,TNFRSF11B	7 (3)	2
SOX2		transcription regulator	SOX2	1	1859	3.73e-05	0.0453	ABTB2,ADAMTS4,ANGPT1,AQP4,AXIN2,CDH1,CITED2,COL11A2,CRABP2,CXCL14,DKK1,EMX2,ETS2,ETV4,GAB2,GATA3,GREB1,IER5,JAM3,KANK1,KLF4,LRP4,MYCN,PIK3R1,PLLP,PSAT1,RBPJ,RND2,S1PR5,SOX6,TGFB2,TGM1,TMEM163,TMEM88B,TSPAN15	35 (1)	1
HBEGF		growth factor	HBEGF	1	1732	0.00166	0.0096	AR,PDK4,REST	3 (1)	1
miR-217-5p (and other miRNAs w/seed ACUGCAU)		mature microRNA	miR-217-5p (and other miRNAs w/seed ACUGCAU)	1	1732	0.00435	0.023	FASN,PPARGC1A,SIRT1	3 (1)	1
ITPR1		ion channel	ITPR1	1	1732	0.00871	0.032	BOK,CHRND,CHRNG	3 (1)	1
ATF4		transcription regulator	ATF4	1	1706	4.25e-09	0.0001	ASNS,ATF5,CARS1,CHAC1,DDIT4,EIF4EBP1,FASN,GARS1,KLF4,MTHFD2,OSMR,PCK2,PHGDH,PMAIP1,PSAT1,PSPH,RBPJ,SARS1,SLC6A9,SLC7A5,TGFB2,TNFRSF11B	22 (1)	1
mir-29		microRNA	mir-29	1	1667	0.000155	0.0097	ADAM12,AR,CLDN1,FKBP5,GLDC,KLF4,MYCN,PIK3R1,SCARB1	9 (1)	1
UBE2I		enzyme	UBE2I	1	1633	0.000337	0.0156	CEBPD,PDK4,PPARGC1A,SGK1,SOX9,STAT1	6 (1)	1
PPP2R1B		phosphatase	ACACA,PPP2R1B,PRKAA	2	1633	0.00235	0.0372	CDH1,CLDN1,FASN,NOS2,PMAIP1,STAT1	6 (3)	2
SLC25A33		transporter	PRKAA,SLC25A33	2	1633	0.00135	0.0178	CDH1,CLDN1,NOS2,PMAIP1,PPARGC1A,STAT1	6 (2)	2
EIF2AK4		kinase	EIF2AK4	1	1414	1.75e-05	0.0004	AQP4,ASNS,CAT,CHAC1,PCK2,PHGDH,PSAT1,PSPH	8 (1)	1
SMPD2		enzyme	SMPD2	1	1414	0.0271	0.0285	NOS2,SCARB1	2 (1)	1
mir-708		microRNA	mir-708	1	1414	0.00204	0.0051	AR,KPNA4	2 (1)	1
histone deacetylase		complex	histone deacetylase	1	1414	0.00594	0.0169	PPARGC1A,PRSS8	2 (1)	1
WWP1		enzyme	WWP1	1	1414	0.00594	0.023	KLF5,TP63	2 (1)	1
KMT2C		transcription regulator	KMT2C	1	1414	0.0115	0.0452	HOXC6,NR0B2	2 (1)	1
miR-292b-5p (and other miRNAs w/seed CUCAAAA)		mature microRNA	miR-292b-5p (and other miRNAs w/seed CUCAAAA)	1	1414	0.0186	0.0467	AR,KPNA4	2 (1)	1
MTNR1A		G-protein coupled receptor	CREB1,MTNR1A	2	1387	0.000277	0.0364	DIO2,FOS,IRS2,KLF4,KLF5,MIDN,MYBL2,NOX5,NR4A2,NR4A3,PER1,RAD54L,RGS2	13 (2)	2
MTNR1B		G-protein coupled receptor	CREB1,MTNR1B	2	1387	0.000277	0.0364	DIO2,FOS,IRS2,KLF4,KLF5,MIDN,MYBL2,NOX5,NR4A2,NR4A3,PER1,RAD54L,RGS2	13 (2)	2
PDZK1		other	CFTR,PDZK1,SLC26A3	3	1387	2.46e-05	0.0023	ASNS,CFH,CUBN,FAAH,FADS1,FDPS,GPX2,SCARB1,SLC26A6,SLC37A4,SLC7A2,SLC7A8,SQLE	13 (3)	2
mir-135		microRNA	mir-135	1	1342	0.00128	0.014	AR,CDH1,FOXN3,KLF4,SLC6A4	5 (1)	1
mir-135		microRNA	CASP1,mir-135	2	1265	5.62e-05	0.0049	AR,CDH1,CSF3,CXCL2,FASN,FOXN3,IL18,KLF4,NOS2,SLC6A4	10 (2)	2
Growth hormone		group	Growth hormone	1	1213	4.36e-05	0.0238	CAT,CDH1,CISH,CITED2,DDR1,DLK1,FASN,FDPS,FKBP5,FOS,GFAP,HOXA1,LDLR,PDK4,PFKFB3,SCARB1,SGK1	17 (1)	1
CNTF		cytokine	CNTF	1	1134	0.00191	0.0401	BDH1,CISH,DRD2,FASN,FOS,GFAP,PENK	7 (1)	1
FGF1		growth factor	FGF1	1	1000	0.00179	0.0411	AXIN2,CAVIN4,EDN1,FZD2,GDNF,MAB21L1,SLC7A2,TGFB2,TGM2	9 (1)	1
miR-455-3p (miRNAs w/seed CAGUCCA)		mature microRNA	miR-455-3p (miRNAs w/seed CAGUCCA)	1	1000	0.0452	0.0497	CACUL1	1 (1)	1
mir-455		microRNA	mir-455	1	1000	0.0452	0.0497	CACUL1	1 (1)	1
ITGB8		other	AHR,ITGB8,RAC1,TGFB1	2	0,985	5.35e-09	0.0367	APAF1,ARG2,BGN,CAT,CD69,CITED2,CLDN1,CLDN4,CLEC2D,CNN1,COL11A1,CRP,CXCL2,CYP1B1,DBP,E2F1,E2F8,EDN1,ENHO,EPHB2,ESRRG,FASN,FBN2,FSCN1,FZD2,GATA3,GDNF,GFAP,GLI1,GNAO1,GPR146,HES1,IGF2,IL13RA2,ITGA2,ITGA4,KIT,KLF4,LPAR4,MFAP2,MFAP4,MLXIPL,MYBL2,NFAT5,NOG,NOS2,P2RY6,PAK1,PLXNA2,PMM1,RDH16,RHOD,SERPINE1,SIRT1,SLC7A5,SMAD6,STAT1,STEAP4,SYT12,TBX3,TGFB2,TGM2,THPO,TNFRSF11B,VAT1L,VIPR1	66 (4)	3
KDM1A		enzyme	E2f,histone deacetylase,KDM1A	2	0,962	2.54e-07	0.0005	ASF1B,BARX2,CDH1,CHN1,DKK1,DNMT3B,E2F1,E2F8,ELL2,FASN,FOXM1,GFAP,GNMT,GREB1,KLF2,MCM2,MYBL2,NEBL,PPARGC1A,PPP1R12A,PRSS8,PSAT1,SERPINE1,SIRT1,TCF19,TNRC6C,ZBTB20	27 (3)	3
IKZF1		transcription regulator	IKZF1	1	0,853	0.000196	0.0232	B2M,CITED2,CSF3,CXCL2,DKK1,EPB42,EPSTI1,EXOC3L1,GATA3,GP9,HES1,INAFM2,KIT,KLF4,MGLL,OTUD1,RUNX1,SELENOM,SGSH,SLPI,SOX9,TENM3	22 (1)	1
mir-210		microRNA	arginase,mir-210,PRKAA,Rb	2	0,832	2.66e-06	0.0008	ARX,CDH1,CDT1,CLDN1,E2F1,FOXM1,FOXN3,HOXA1,NOS2,PMAIP1,ROBO3,STAT1,TP53I11	13 (4)	4
MIR17HG		other	MIR17HG	1	0,728	2.84e-05	0.002	FBN2,FZD2,KCP,KIT,KLF2,LRP4,MDFI,MYCN,PTK7,REST,SMAD6,SORT1,TBX3,TOB2,TRIP11,ZNF703,ZNRF3	17 (1)	1
EGFR		kinase	Akt,AKT1,Ap1,AR,ATF6,CBL,CCND1,Cdc42,CDKN1B,CEBPA,CLOCK,Creb,CREB1,CTNNB1,DUSP1,E2f,EGFR,EGR1,EIF2S1,EIF4E,ELAVL1,ELK1,ERBB3,ERBB4,ERK,ERK1/2,FAS,FOXO1,GATA3,GLI3,GSK3B,HBEGF,HDAC2,HDAC6,HIF1A,HRAS,ITGB1,ITGB3,JINK1/2,Jnk,JUN,KAT5,KAT6A,KDM1A,KDM5A,KDM5B,MAP2K1/2,Mapk,MAPK1,MAPK14,MAPK3,MAPK8,MET,MITF,MMP9,NFAT5,NFE2,NFkB (complex),NFKBIA,NIBAN2,NOS2,NR3C1,NR3C2,NR4A1,P38 MAPK,PARP1,PGR,PI3K (fam…	3	0,673	9.51e-12	0.0338	ABCD2,ADAMTS4,ANGPT1,ANKS1B,APAF1,AQP3,AR,ARAP2,ARG2,ARMCX2,ASF1B,ASPA,ASTN1,ATP13A5,AURKB,AXIN2,B2M,BAIAP2,BARX2,BPGM,C1QTNF6,CA2,CACHD1,CADM1,CARS1,CBLC,CCPG1,CCR2,CD109,CD69,CDC20,CDH1,CEL,CES1,CFH,CHAC1,CHN1,CHRNG,CITED2,CLDN4,CLEC11A,CLMN,COCH,COL11A1,COL20A1,CRABP2,CRADD,CRP,CSF3,CTF1,CTNNBIP1,CTSF,CUX2,CXCL14,CYB561A3,CYGB,CYP1B1,CYTIP,DBNDD2,DBP,DDIT4,DHTKD1,DIO2,DKK1,DKK2,DNMT3B,E2F1,E2F…	267 (103)	98
RUNX2		transcription regulator	RUNX2	1	0,632	0.000721	0.0293	AXIN2,CCR2,CDH1,COL11A1,EDN1,FLRT2,GNAS,RUNX1,SERPINE1,SOX9	10 (1)	1
RARA		ligand-dependent nuclear receptor	RARA	1	0,577	2.17e-05	0.0147	AR,ATF5,CCPG1,CLMN,CRABP2,DRD2,E2F1,E2F8,ELL2,GATA3,GHR,GREB1,HOXA1,HOXA4,KIRREL2,KLF4,MYCN,PBK,PENK,PIMREG,PLXNA2,RUNX1,SLC17A9,STAT1,TP63,TTLL11,ZNF703	27 (1)	1
PDZK1		other	PDZK1	1	0,577	0.00281	0.0089	SCARB1,SLC26A6,SLC7A2	3 (1)	1
FANCC	0,827	other	FANCC	1	0,447	0.00128	0.0064	AXIN2,FHL2,FZD2,NKD1,NOS2	5 (1)	1
KDM1A		enzyme	KDM1A	1	0,408	5.32e-07	0.0004	ASF1B,BARX2,CDH1,CHN1,DKK1,DNMT3B,E2F8,ELL2,FASN,FOXM1,GFAP,GNMT,GREB1,KLF2,MCM2,MYBL2,NEBL,PPP1R12A,PSAT1,SERPINE1,SIRT1,TCF19,TNRC6C,ZBTB20	24 (1)	1
DUB		group	CASP1,DUB	2	0,378	0.000837	0.0192	CDH1,CSF3,CXCL2,FASN,IL18,LDLR,NOS2	7 (2)	2
CHRM3		G-protein coupled receptor	CHRM3,Mapk,PLD1	2	0,333	0.000418	0.0219	CAT,DBP,IL13RA2,ITGA2,NOS2,NR4A3,PER1,PER2,PMAIP1	9 (3)	3
WNK1		kinase	MAPK7,PRKAA,SLC12A2,WNK1	2	0,302	0.00022	0.0256	CDH1,CLDN1,CXCL2,KLF2,NOS2,PMAIP1,SCNN1A,SERPINE1,STAT1,STEAP4,TP63	11 (4)	4
POU4F1		transcription regulator	POU4F1	1	0,277	4.39e-05	0.0026	CRABP1,ETV4,GATA3,GNAS,HOXD1,MAB21L1,NOVA1,NPFF,NTRK2,NXPH4,PVALB,RBM24,RUNX1	13 (1)	1
KLF11		transcription regulator	KLF11	1	0,258	1.83e-06	0.0021	CAT,CCR2,DIO2,DRD2,EDN1,IL13RA2,ITGA2,PDK4,PPARGC1A,SERPINA1,SERPINE1,SMAD6,TGFB2,THBS2,TIMP4	15 (1)	1
SRA1		transcription regulator	AR,ESR1,SRA1	2	0,130	2.62e-07	0.0441	AR,ARMCX2,B4GALNT1,BUB1B,CA2,CCPG1,CD69,CDCA5,CDH1,CDT1,CEBPD,CHRNG,CRABP2,DDIT4,DHCR7,DIO2,EMB,ESPL1,ETS2,FKBP5,FOS,FOXM1,GFAP,GHR,GREB1,HES1,HOXC6,ISG20,KCNJ2,KIF2C,LDLR,LMOD1,MCM2,MME,MTHFD2,NOS2,NR0B2,PBK,PIMREG,PLXNA2,PON3,PPARGC1A,SCARB1,SCN5A,SEMA3B,SERPINE1,SIRT1,SLC38A5,SLC7A2,SLC7A5,SMAD6,SOSTDC1,SOX9,TACC1,TGFB2,TP63,TPD52L1,TSPAN9,TTLL11	59 (3)	3
ITGB6		other	AR,ITGB6,MMP2,Tgf beta,TGFB1	2	0,114	1.56e-09	0.0279	ARMCX2,B4GALNT1,BGN,BUB1B,CAT,CD69,CDCA5,CDH1,CDT1,CHRNG,CITED2,CLDN1,CLDN4,CLEC2D,CNN1,CSF3,CXCL2,DBP,DDIT4,DHCR7,E2F1,EDN1,EMB,EPHB2,ESPL1,ETS2,FASN,FKBP5,FOS,FSCN1,FZD2,GATA3,GDNF,GFAP,GLI1,GNAO1,GPR146,IGF2,IL13RA2,ITGA2,ITGA4,JAK2,KCNJ2,KIF2C,KIT,KLF2,KLF4,LMOD1,LPAR4,MCM2,MFAP2,MFAP4,MLXIPL,MTHFD2,MYBL2,NFAT5,NOG,NOS2,P2RY6,PBK,PIAS1,RHOD,SCN5A,SERPINE1,SLC38A5,SLC7A5,SMAD6,SOX9,STAT1,TBX3,…	77 (5)	5
CRY1		enzyme	CRY1	1	0,000	6.15e-06	0.0001	ARNTL,DBP,FOS,PER1,PER2,SGK1	6 (1)	1
GRHL2		transcription regulator	GRHL2	1	0,000	0.000137	0.0032	CDH1,CLDN4,RFX2,SEMA3B,TGM1,TP63	6 (1)	1
mir-185		microRNA	mir-185	1	0,000	0.000251	0.0038	AR,EPHB2,LDLR,NTRK2	4 (1)	1
NSUN6		enzyme	NSUN6	1	0,000	0.000299	0.0131	CDC20,DDAH1,FSCN1,PHGDH,SERPINE1,SGK1,TGFB2,TGM2	8 (1)	1
SFRP1		transmembrane receptor	SFRP1	1	0,000	0.00135	0.0249	CDH1,DKK1,FASN,MLXIPL,SERPINE1,TGFB2	6 (1)	1
mir-210		microRNA	mir-210	1	0,000	0.00154	0.0144	CDH1,FOXN3,HOXA1,TP53I11	4 (1)	1
MAP2K6		kinase	MAP2K6	1	0,000	0.00154	0.0231	BGN,NOS2,PPARGC1A,STAT1	4 (1)	1
CALC		group	CALC	1	0,000	0.00204	0.0069	EDN1,MAX	2 (1)	1
ATAD3A		other	ATAD3A	1	0,000	0.00204	0.0087	CDH1,WASF3	2 (1)	1
KLF8		transcription regulator	KLF8	1	0,000	0.00204	0.0067	CDH1,EPSTI1	2 (1)	1
GP1BA		transmembrane receptor	GP1BA	1	0,000	0.00204	0.0082	AURKB,THPO	2 (1)	1
OR51E2		G-protein coupled receptor	OR51E2	1	0,000	0.00204	0.0105	AR,CDH1	2 (1)	1
CASP1		peptidase	CASP1	1	0,000	0.00278	0.0422	CDH1,CSF3,CXCL2,FASN,IL18,NOS2	6 (1)	1
EHHADH		enzyme	EHHADH	1	0,000	0.0038	0.0211	FASN,LPCAT3,MGLL,PDK4	4 (1)	1
DYNLL1		other	DYNLL1	1	0,000	0.00594	0.0277	FOS,NOS1	2 (1)	1
HOTAIRM1		other	HOTAIRM1	1	0,000	0.00594	0.0226	HOXA1,HOXA4	2 (1)	1
TBPL1		transcription regulator	TBPL1	1	0,000	0.00594	0.0287	FOS,TP63	2 (1)	1
TXNRD1		enzyme	TXNRD1	1	0,000	0.00594	0.0082	ESRRG,GPX3	2 (1)	1
CRH		cytokine	CRH	1	0,000	0.0113	0.0498	FOS,IL18,PNMT,SCARB1	4 (1)	1
miR-133a-3p (and other miRNAs w/seed UUGGUCC)		mature microRNA	miR-133a-3p (and other miRNAs w/seed UUGGUCC)	1	0,000	0.0115	0.0231	FSCN1,STK3	2 (1)	1
miR-324-5p (miRNAs w/seed GCAUCCC)		mature microRNA	miR-324-5p (miRNAs w/seed GCAUCCC)	1	0,000	0.0115	0.0406	GLI1,RUNX1	2 (1)	1
MEF2A		transcription regulator	MEF2A	1	0,000	0.0158	0.0371	AQP4,CHRDL2,FOS,SLITRK4	4 (1)	1
NR1D1		ligand-dependent nuclear receptor	NR1D1,PRKAA2	2	0,000	9.18e-05	0.0201	ARNTL,ASTN1,CA2,CDH1,DDAH1,E2F1,FASN,FOS,GATA3,ME1,NFIB,NOS1,PPARGC1A,SIRT1,TGM2,ZNF462	16 (2)	2
