# Supplementary material for: Changes in Biceps femoris Transcriptome along Growth in Iberian Pigs Fed Different Energy Sources and Comparative Analysis with Duroc Breed
Source: Animals (Basel). 2021 Dec 8;11(12):3505. doi: 10.3390/ani11123505 (PMC8697974; doi:10.3390/ani11123505)
Supplement: Supplementary file 1 [file animals-11-03505-s001.zip › Table S11_Common genes between DEGs affected by Age and Breed effects.xlsx]

## Sheet: Hoja1
Breed effect						Age effect
Gene	log2FC	pvalue	padj	FC Iberian	FC Duroc	Gene	log2FC	pvalue	padj	FC transition piglets	FC grower pigs	Related Functions
RF00548	-5.26827	9.5432e-06	0.000290122	38.5396	0.0259473	RF00548	3.18719	0.00126106	0.00639423	0.109789	9.10838	Non-coding RNA
ZBTB20	-3.25371	4.73682e-07	2.52642e-05	9.53813	0.104842	ZBTB20	3.6866	9.58024e-09	8.93422e-07	0.0776644	12.8759	Acts as a transcriptional repressor and plays a role in many processes including neurogenesis, glucose homeostasis, and postnatal growth
RF00017	-3.23306	0.000103394	0.00180339	9.40257	0.106354	RF00017	4.54295	9.66963e-05	0.000919147	0.0428979	23.3112	Non-coding RNA
CFAP206	-2.49809	4.87326e-06	0.000166632	5.64936	0.177011	CFAP206	1.54668	0.00173814	0.00811015	0.342296	2.92145	Cillium movement,cell proyection, protein binding
RF00494	-2.28399	3.6319e-05	0.000821131	4.87022	0.205329	RF00494	3.0696	3.79579e-07	1.53186e-05	0.119113	8.39541	Non-coding RNA
ADAMTS18	-2.26501	4.58126e-07	2.45293e-05	4.80658	0.208048	ADAMTS18	1.92557	9.51691e-06	0.000163985	0.263237	3.79886	Proteolysis, reg. Platelet aggregation
DACT2	-2.04515	1.18929e-08	1.1905e-06	4.12716	0.242298	DACT2	1.6994	1.26652e-06	3.62667e-05	0.307913	3.24767	Protein kinase binding and skin development
NOG	-2.01884	8.59582e-08	6.38574e-06	4.05257	0.246757	NOG	1.04553	0.00120431	0.00616538	0.484467	2.06412	Organismal development, Binds and inactivates members of the transforming growth factor-beta (TGF-beta) superfamily signaling proteins. The protein appears to have pleiotropic effect, both early in development as well as in later stages.
PRSS35	-1.96362	0.000341085	0.00448312	3.90041	0.256384	PRSS35	1.78087	0.000619352	0.00366031	0.291008	3.43633	Protein binding
RF01294	-1.80398	0.000103204	0.00180339	3.49183	0.286383	RF01294	2.45424	1.29896e-07	6.66479e-06	0.182474	5.48024	Non-coding RNA
FAM46C	-1.78877	1.21429e-16	7.98768e-14	3.4552	0.289419	FAM46C	1.72675	6.05646e-12	3.79961e-09	0.302133	3.30981	Protein binding
HEPACAM	-1.78869	0.00032684	0.00434968	3.45502	0.289434	HEPACAM	2.24001	1.91265e-06	4.79101e-05	0.211685	4.724	involved in cell motility and cell-matrix interactions.
COL17A1	-1.71208	2.51394e-05	0.000621245	3.27634	0.305219	COL17A1	1.8827	1.16583e-05	0.000189975	0.271176	3.68764	cell matrix adhesion, ecm organization, cell viability
LONRF1	-1.61615	9.36336e-20	1.17587e-16	3.06556	0.326204	LONRF1	1.04542	1.99669e-08	1.60223e-06	0.484503	2.06397	metal ion and protein binding
RGS1	-1.61592	8.72123e-05	0.00158938	3.06508	0.326256	RGS1	1.2737	0.0013799	0.00684432	0.413598	2.41781	increasing the rate of conversion of the GTP to GDP.
DKK2	-1.5211	2.41186e-07	1.4361e-05	2.87011	0.348419	DKK2	1.46288	5.23071e-07	1.96643e-05	0.362768	2.75659	Multicellular organismal development
OTUD1	-1.48156	6.16963e-05	0.0012342	2.79251	0.358101	OTUD1	1.72467	5.45469e-05	0.000611085	0.302569	3.30504	is a protease that specifically cleave ubiquitin linkages
FOS	-1.44829	5.53958e-05	0.00113034	2.72885	0.366454	FOS	1.9055	6.42805e-06	0.000121868	0.266924	3.74638	Organismal development, Aging, cellular response to calcium and ROS,inflammatory response, skeletal muscle cell differentiation
NFIB	-1.42898	4.67548e-06	0.000160665	2.69257	0.371393	NFIB	1.60946	3.09401e-07	1.33449e-05	0.327722	3.05137	Organismal Development, differentiation and proliferation
CCDC146	-1.40389	3.26552e-06	0.000120938	2.64614	0.377909	CCDC146	1.16064	9.60326e-05	0.000914729	0.447314	2.23557	Unknown
SLC5A3	-1.40011	0.00081519	0.00864903	2.63921	0.378901	SLC5A3	1.99412	5.9333e-07	2.14375e-05	0.25102	3.98374
PELI2	-1.34904	7.78364e-06	0.000248321	2.54743	0.392553	PELI2	1.00846	0.00165658	0.00782214	0.497075	2.01177
FYB1	-1.32537	2.28163e-05	0.000577261	2.50597	0.399048	FYB1	1.08123	0.000181825	0.00146321	0.472624	2.11585
SLC44A5	-1.28035	5.36947e-05	0.00110873	2.42898	0.411695	SLC44A5	2.20318	2.48139e-09	3.03081e-07	0.217158	4.60493
PDE8B	-1.24613	0.00330245	0.0239727	2.37205	0.421577	PDE8B	1.23148	0.00157926	0.00755264	0.425879	2.34808
RND3	-1.23672	4.18096e-22	6.4173e-19	2.35663	0.424335	RND3	0.618318	7.92081e-05	0.000800902	0.65143	1.53508
WASF3	-1.23065	3.22996e-11	7.19656e-09	2.34673	0.426125	WASF3	0.756638	3.10292e-05	0.000400622	0.591874	1.68955
EPHA7	-1.22927	0.00216347	0.0176864	2.34448	0.426533	EPHA7	1.11493	0.00180843	0.00835618	0.461712	2.16585	Apoptotic process, multicellular organismal development
KLF12	-1.21232	2.83982e-06	0.000107184	2.3171	0.431575	KLF12	1.227	1.38644e-06	3.8658e-05	0.427205	2.3408
TEX9	-1.20639	5.80806e-05	0.00117299	2.3076	0.433351	TEX9	1.29594	5.02422e-06	0.000101464	0.407271	2.45536
POU2F1	-1.17368	0.00500443	0.0323799	2.25586	0.44329	POU2F1	1.95212	1.69389e-06	4.42959e-05	0.258436	3.86943	Organismal development
RF00002	-1.16862	0.00718756	0.0415261	2.24797	0.444846	RF00002	3.08938	1.36838e-09	1.98804e-07	0.117491	8.51128
TIGD4	-1.16026	6.781e-08	5.20404e-06	2.23498	0.447432	TIGD4	1.46651	2.98683e-11	1.24922e-08	0.361856	2.76353
NAT8L	-1.15321	0.00010294	0.00180339	2.22409	0.449623	NAT8L	1.07775	6.60712e-05	0.000702237	0.473767	2.11074
MDGA2	-1.13687	0.000254003	0.00357311	2.19903	0.454746	MDGA2	1.07136	5.10345e-05	0.000579735	0.475869	2.10142
ANGPT1	-1.13586	8.80483e-05	0.00159829	2.19749	0.455065	ANGPT1	1.12107	4.43424e-06	9.37234e-05	0.459753	2.17508	Organismal development, Apoptosis, differentiation, vasculogenesis
TRDN	-1.12815	0.000167673	0.00264109	2.18578	0.457502	TRDN	1.77898	7.0202e-11	2.36324e-08	0.291389	3.43184
ANKRD12	-1.11388	0.00121117	0.0116188	2.16427	0.462049	ANKRD12	1.73085	3.19792e-08	2.29884e-06	0.301275	3.31923	Survival organization
ATP13A5	-1.09051	0.00774387	0.0438957	2.12949	0.469596	ATP13A5	1.70514	1.35876e-05	0.000210714	0.306691	3.26061
NFAT5	-1.07907	0.00148785	0.0135575	2.11267	0.473335	NFAT5	1.85389	2.44112e-08	1.8718e-06	0.276645	3.61474	Cellular and Organ Development, Growth and Proliferation,Organ Development,Skeletal and Muscular System Development
RETREG1	-1.06884	0.000857283	0.00900571	2.09775	0.476701	RETREG1	1.30456	2.31357e-06	5.60209e-05	0.404843	2.47009
MS4A2	-1.06007	0.000104233	0.00180889	2.08503	0.479609	MS4A2	1.0732	4.78239e-07	1.83351e-05	0.475265	2.10409
ARL14EP	-1.05412	0.000372291	0.00480638	2.07645	0.481592	ARL14EP	1.36908	3.97628e-07	1.58615e-05	0.387138	2.58306	Unknown
NFIA	-1.04884	4.38253e-05	0.000938608	2.06886	0.483357	NFIA	1.57919	1.48267e-10	4.17628e-08	0.33467	2.98802	Cellular and Organ Development, Growth and Proliferation,Organ Development,Skeletal and Muscular System Development
ASTN1	-1.03142	0.000240351	0.00343352	2.04404	0.489228	ASTN1	1.22995	3.05044e-07	1.32397e-05	0.426331	2.3456	Protein binding and cell adhesion
RBM24	-1.02995	6.75038e-06	0.000221496	2.04196	0.489727	RBM24	1.17992	1.02676e-07	5.5357e-06	0.441375	2.26565
KIAA2026	-1.01505	8.87205e-05	0.00160627	2.02097	0.494812	KIAA2026	1.35629	1.59186e-08	1.3586e-06	0.390585	2.56026
CRYBG3	-0.988121	6.74122e-07	3.41111e-05	1.9836	0.504134	CRYBG3	0.891865	5.37741e-06	0.000107244	0.538917	1.85557	Carbohydrate binding and visual perception
ZBTB21	-0.985333	0.000791741	0.00853055	1.97977	0.505109	ZBTB21	1.22681	0.000108612	0.000996713	0.427261	2.34049
MPP6	-0.982641	6.95543e-05	0.00135518	1.97608	0.506052	MPP6	1.1025	9.75955e-07	3.04066e-05	0.465709	2.14726
MNDA	-0.982246	0.00216248	0.0176864	1.97554	0.506191	MNDA	1.01451	0.00130008	0.00655359	0.494996	2.02022
BTBD8	-0.978441	1.59013e-08	1.47423e-06	1.97034	0.507528	BTBD8	0.981926	1.81422e-10	4.637e-08	0.506303	1.9751	Nucleoplasm
RUNX1T1	-0.975025	0.00267295	0.0204906	1.96568	0.508731	RUNX1T1	1.58999	7.32992e-07	2.4615e-05	0.332174	3.01047
RBM47	-0.961913	0.00165572	0.0147372	1.94789	0.513376	RBM47	1.33489	0.000534637	0.00326651	0.396422	2.52257
PPIG	-0.94495	0.0020465	0.0170406	1.92512	0.519447	PPIG	1.46235	1.61684e-08	1.36071e-06	0.362902	2.75556
RBM27	-0.939696	0.000347129	0.00453768	1.91812	0.521343	RBM27	1.35481	1.02772e-06	3.16621e-05	0.390985	2.55764
NTRK2	-0.93901	8.38457e-05	0.00154062	1.91721	0.521591	NTRK2	1.42928	5.1894e-09	5.63969e-07	0.371316	2.69312	Organismal development
PNRC1	-0.934165	6.77374e-07	3.41505e-05	1.91078	0.523345	PNRC1	0.710787	0.00125646	0.006385	0.610987	1.6367
PDCD1LG2	-0.927284	0.000162863	0.002583	1.90169	0.525847	PDCD1LG2	0.850166	0.000108173	0.000993349	0.554721	1.80271
HLF	-0.925866	1.35483e-06	5.88908e-05	1.89982	0.526364	HLF	0.65971	2.47644e-05	0.000338079	0.633006	1.57976
BBS12	-0.922544	0.000101204	0.00177866	1.89545	0.527578	BBS12	0.99848	5.54315e-06	0.000109295	0.500527	1.99789	Organismal development and ATP and protein binding, phosphorylation, kinase activity and protein kinase activity
LSAMP	-0.917132	0.000517675	0.00612935	1.88836	0.529561	LSAMP	0.764243	0.00226771	0.00996782	0.588762	1.69848
CACHD1	-0.917103	3.23761e-09	3.73647e-07	1.88832	0.529571	CACHD1	0.934806	6.43259e-10	1.06967e-07	0.523113	1.91163	Calcium ion transport and calcium channel activity
LRIF1	-0.916639	2.10304e-05	0.000539354	1.88771	0.529742	LRIF1	0.930877	3.32159e-05	0.000420979	0.524539	1.90643
USF3	-0.910071	1.47447e-06	6.32558e-05	1.87914	0.532159	USF3	0.972458	9.61397e-07	3.00208e-05	0.509637	1.96218
ZNF704	-0.900781	9.47541e-05	0.00169771	1.86708	0.535597	ZNF704	1.11228	5.16744e-07	1.94866e-05	0.462563	2.16187
ANKRD44	-0.899191	0.000365855	0.00473213	1.86502	0.536187	ANKRD44	0.999255	0.000136445	0.00118665	0.500258	1.99897	Protein binding
HES1	-0.895849	2.96486e-05	0.000706148	1.8607	0.537431	HES1	0.633767	0.00227326	0.00998583	0.644491	1.55161	Cellular and Organ Development, Growth and Proliferation,Organ Development,Skeletal and Muscular System Development
TNRC6B	-0.890655	0.000517805	0.00612935	1.85402	0.539369	TNRC6B	1.19953	2.94949e-07	1.30897e-05	0.435417	2.29665
CCDC71L	-0.886996	0.0013763	0.0127598	1.84932	0.540739	CCDC71L	0.89399	0.00197455	0.00895884	0.538124	1.85831	Cellular lipid metabolic process, negative reg. of fat cell differentiation
TBX3	-0.860222	0.00592777	0.0364934	1.81532	0.550868	TBX3	0.982902	0.00186924	0.00857117	0.505961	1.97644	Organismal development
KANSL1L	-0.855412	5.52811e-06	0.000186257	1.80928	0.552707	KANSL1L	0.967724	2.67574e-07	1.20295e-05	0.511312	1.95575
PIBF1	-0.850841	0.00094126	0.00961018	1.80355	0.554461	PIBF1	1.10876	4.88058e-06	9.99432e-05	0.463692	2.1566
EIF5B	-0.850676	0.00536317	0.0340316	1.80335	0.554525	EIF5B	1.37278	3.46939e-08	2.48107e-06	0.386147	2.58969	Regulation of translational initiation
ZC3H6	-0.847449	0.000484538	0.00587244	1.79932	0.555767	ZC3H6	1.42661	3.59235e-11	1.41039e-08	0.372003	2.68815
MB21D2	-0.843953	7.42933e-06	0.000238672	1.79496	0.557115	MB21D2	0.671498	0.000346038	0.00234119	0.627854	1.59273
ZBTB7A	-0.843214	1.57387e-07	1.02554e-05	1.79404	0.5574	ZBTB7A	0.642699	6.6162e-05	0.000702237	0.640514	1.56125
CMYA5	-0.842692	4.60175e-05	0.000971996	1.79339	0.557602	CMYA5	1.27359	3.25483e-11	1.32127e-08	0.413629	2.41763	Protein binding
ARX	-0.842364	2.56086e-05	0.000627625	1.79299	0.557729	ARX	0.751728	0.000336961	0.00229326	0.593892	1.68381	Oranismal development
MSH3	-0.835238	1.39509e-05	0.000387762	1.78415	0.56049	MSH3	0.804225	3.69978e-07	1.50454e-05	0.57267	1.74621
SIRT1	-0.835234	0.000380535	0.00488092	1.78415	0.560492	SIRT1	0.870978	0.000195432	0.00154135	0.546776	1.8289	Organismal development
SNTB2	-0.833086	0.00010943	0.00188958	1.78149	0.561327	SNTB2	1.01454	3.34926e-06	7.39625e-05	0.494985	2.02026
NRIP1	-0.831911	0.000702882	0.00780515	1.78004	0.561785	NRIP1	0.967905	5.57735e-05	0.000621798	0.511248	1.956
TRIP11	-0.826134	0.00757465	0.0432381	1.77293	0.564039	TRIP11	0.972944	4.92621e-05	0.000566596	0.509465	1.96284	Organismal development
UBN2	-0.825645	0.000576827	0.00666245	1.77233	0.56423	UBN2	1.36354	5.41887e-10	9.79036e-08	0.388628	2.57316
HECA	-0.821728	3.01617e-05	0.000717133	1.76752	0.565764	HECA	1.17407	1.94729e-10	4.88662e-08	0.44317	2.25647
RBPJ	-0.815942	8.73943e-05	0.00159025	1.76045	0.568037	RBPJ	0.903731	5.00872e-05	0.000572745	0.534503	1.8709	Cellular and Organ Development, Growth and Proliferation,Organ Development,Skeletal and Muscular System Development
GHR	-0.813027	2.45369e-09	2.97326e-07	1.75689	0.569186	GHR	1.1016	2.37659e-17	8.20042e-14	0.465998	2.14593	Organismal development
PGM2L1	-0.812793	0.000211958	0.003145	1.75661	0.569279	PGM2L1	1.65998	3.09016e-16	7.1084e-13	0.316443	3.16012
CHML	-0.804446	0.00021133	0.00313905	1.74647	0.572582	CHML	0.615624	0.00156108	0.00751034	0.652648	1.53222
ZFHX3	-0.797787	0.0028621	0.0215911	1.73843	0.575231	ZFHX3	1.55784	1.71209e-11	8.14835e-09	0.339659	2.94413	Organismal development
ATXN1	-0.796952	1.92803e-06	7.85658e-05	1.73743	0.575564	ATXN1	0.930063	4.91321e-08	3.17832e-06	0.524835	1.90536	Organismal development and union of chromatin
SGMS2	-0.795916	0.000284801	0.00389181	1.73618	0.575977	SGMS2	0.9004	0.00129081	0.00651877	0.535738	1.86658
LRRC3B	-0.795661	2.44136e-05	0.000608753	1.73587	0.576079	LRRC3B	1.63634	1.83318e-14	2.53016e-11	0.321672	3.10876
ZNF462	-0.793858	0.000898228	0.00931541	1.7337	0.5768	ZNF462	0.882734	2.15246e-05	0.000300769	0.542339	1.84387
DNAJB4	-0.7896	0.00531957	0.033786	1.72859	0.578505	DNAJB4	0.979904	2.44735e-06	5.86429e-05	0.507014	1.97233
BMP2K	-0.787795	0.000279968	0.00385976	1.72643	0.579229	BMP2K	0.978967	1.71849e-06	4.46677e-05	0.507343	1.97105	ATP binding, phosphorylation and protein kinase activity
TACC1	-0.783454	2.81777e-05	0.000677517	1.72125	0.580974	TACC1	0.667418	0.000579583	0.00348905	0.629632	1.58823
THSD4	-0.771969	9.37127e-05	0.0016843	1.7076	0.585618	THSD4	0.965476	3.60216e-06	7.86662e-05	0.512109	1.95271
KLHL23	-0.769173	0.0005097	0.00607506	1.70429	0.586754	KLHL23	0.873855	4.11501e-05	0.000495165	0.545687	1.83255
NR1D2	-0.762592	0.000506003	0.00604664	1.69654	0.589436	NR1D2	0.905763	2.6521e-05	0.000355037	0.53375	1.87353
ATAD2B	-0.755229	0.00685274	0.0403856	1.6879	0.592452	ATAD2B	0.82131	0.00158401	0.00755432	0.565928	1.76701	ATPase activity and ion transport
TOB2	-0.754328	1.20458e-06	5.45574e-05	1.68685	0.592822	TOB2	0.678008	7.01983e-05	0.000732888	0.625028	1.59993	Organismal development
PPM1L	-0.754085	6.52504e-09	7.09739e-07	1.68656	0.592922	PPM1L	0.776912	7.84216e-08	4.47262e-06	0.583615	1.71346
SLC7A2	-0.752283	0.00682312	0.0402453	1.68446	0.593663	SLC7A2	1.18626	5.17994e-08	3.31075e-06	0.43944	2.27562
UBXN2A	-0.750594	0.000809893	0.00861267	1.68249	0.594359	UBXN2A	1.15133	1.77365e-07	8.7117e-06	0.450211	2.22118
ELL2	-0.750084	0.000397678	0.00504854	1.68189	0.594569	ELL2	0.821349	3.38123e-05	0.00042619	0.565913	1.76706
CTF1	-0.748117	0.000482863	0.00587172	1.6796	0.59538	CTF1	0.722495	0.000427096	0.00275585	0.606048	1.65003	Hypertrophy, proliferation, survival apoptosis, size, muscle development and insulin resistance
ZNF146	-0.748026	0.008447	0.0466934	1.67949	0.595418	ZNF146	0.934338	1.09185e-05	0.000182026	0.523282	1.91101
TOP2B	-0.745347	0.00295658	0.0221007	1.67638	0.596524	TOP2B	0.842299	5.21085e-05	0.00058951	0.557754	1.7929
IPMK	-0.744876	0.00247314	0.0193674	1.67583	0.596719	IPMK	1.31102	8.67297e-07	2.77094e-05	0.403036	2.48117
AFF4	-0.744448	0.000518431	0.00613151	1.67533	0.596896	AFF4	1.08514	1.58662e-09	2.16817e-07	0.471347	2.12158	Organismal Development
NUFIP2	-0.741725	0.00206109	0.0171003	1.67217	0.598024	NUFIP2	1.08824	6.0012e-07	2.15699e-05	0.470335	2.12614
STK3	-0.740405	4.25086e-05	0.000917522	1.67064	0.598571	STK3	0.739953	0.00017178	0.00140042	0.598759	1.67012	Organismal development
JAK2	-0.738699	0.00292811	0.0219712	1.66867	0.599279	JAK2	0.926002	0.000406158	0.002653	0.526315	1.9	Organismal development
JPH1	-0.737294	0.00091931	0.00942787	1.66705	0.599863	JPH1	1.01044	3.79437e-06	8.24724e-05	0.496396	2.01452
PCMTD1	-0.734698	0.00377357	0.0264341	1.66405	0.600944	PCMTD1	1.32068	1.22734e-09	1.82103e-07	0.400345	2.49784
TSC22D2	-0.729841	0.000603429	0.00689224	1.65846	0.60297	TSC22D2	1.03183	5.09884e-06	0.000102437	0.48909	2.04462
PTPN14	-0.723847	1.69471e-06	7.07274e-05	1.65158	0.605481	PTPN14	0.644607	9.58193e-05	0.000913958	0.639667	1.56331
ZNF800	-0.722277	0.00232878	0.0186139	1.64978	0.60614	ZNF800	1.01014	2.55259e-06	6.07217e-05	0.496498	2.01411
PIK3R1	-0.718957	0.000127877	0.00214676	1.64599	0.607536	PIK3R1	0.822714	1.22081e-06	3.51768e-05	0.565377	1.76873
REST	-0.717128	0.00484173	0.0316086	1.64391	0.608307	REST	0.745312	0.002	0.00903271	0.596539	1.67634
ZFYVE28	-0.714756	0.00130066	0.0122394	1.64121	0.609308	ZFYVE28	0.938572	0.00017036	0.0013913	0.521749	1.91663
RSBN1L	-0.713968	0.00620371	0.0377509	1.64031	0.609641	RSBN1L	1.04813	1.20024e-05	0.000193804	0.483595	2.06785
AQP4	-0.712491	0.000431021	0.00539812	1.63863	0.610265	AQP4	0.672373	0.00137025	0.00681029	0.627474	1.59369	CO2 transport, cellular response
PTPN4	-0.712442	0.000106968	0.00185169	1.63858	0.610286	PTPN4	1.11986	8.60136e-11	2.82657e-08	0.460139	2.17326	Cellular development and growth
MGARP	-0.712395	0.00173288	0.0152197	1.63852	0.610306	MGARP	0.72318	0.000193024	0.00153022	0.605761	1.65082
C1GALT1	-0.71009	5.32998e-05	0.00110222	1.63591	0.611282	C1GALT1	1.00361	9.97414e-13	8.09783e-10	0.498749	2.00502
ZNF283	-0.709502	0.00492255	0.0320049	1.63524	0.611531	ZNF283	1.00578	5.85031e-05	0.000639319	0.497999	2.00803
LCLAT1	-0.707363	0.000137496	0.00227742	1.63282	0.612438	LCLAT1	0.90615	1.1578e-06	3.41405e-05	0.533607	1.87404
MTF1	-0.706802	3.8929e-09	4.40791e-07	1.63218	0.612677	MTF1	0.910945	1.56692e-10	4.32534e-08	0.531836	1.88028
PPP4R3B	-0.706083	0.00258605	0.0199572	1.63137	0.612982	PPP4R3B	0.973924	2.42322e-06	5.82671e-05	0.509119	1.96418
SLC19A2	-0.705232	0.00583675	0.0361889	1.63041	0.613344	SLC19A2	1.00568	4.76704e-05	0.000551969	0.498035	2.00789	Organismal development
LMOD3	-0.704343	1.10556e-06	5.1249e-05	1.6294	0.613722	LMOD3	0.585324	7.89045e-05	0.000798417	0.6665	1.50038
TAOK1	-0.702862	0.00516737	0.0330932	1.62773	0.614352	TAOK1	1.03447	1.06753e-05	0.000178594	0.488194	2.04837
ZBTB44	-0.701829	0.000177397	0.00274419	1.62657	0.614792	ZBTB44	1.07868	6.33594e-10	1.06645e-07	0.473462	2.1121
SMAD6	-0.70091	9.74138e-05	0.00173412	1.62553	0.615184	SMAD6	0.590716	0.000557857	0.00338144	0.664013	1.50599	Organismal development
GKAP1	-0.70038	0.000351192	0.0045711	1.62493	0.61541	GKAP1	1.35121	1.57555e-11	7.76634e-09	0.391962	2.55127
ZNF569	-0.696685	0.00175651	0.0153727	1.62078	0.616988	ZNF569	0.98244	3.04748e-05	0.000396831	0.506123	1.9758
ME1	-0.694422	4.45199e-05	0.000949071	1.61824	0.617957	ME1	0.750111	0.000310058	0.00215263	0.594558	1.68192	Lipogenesis, carbohydrate metabolic process, REDOX process, regulation metabolic process and response to carbohydrate stimulus
GABPB2	-0.693034	0.00386338	0.0269426	1.61668	0.618552	GABPB2	0.915434	0.000153084	0.0012827	0.530185	1.88614
PURG	-0.689036	0.00293302	0.0219961	1.61221	0.620268	PURG	0.931326	6.9067e-05	0.000725314	0.524376	1.90703
AR	-0.685773	0.000130229	0.00217795	1.60856	0.621673	AR	1.31842	6.33585e-10	1.06645e-07	0.400975	2.49392	Cellular and Organ Development, Growth and Proliferation,Organ Development,Skeletal and Muscular System Development,Androgen binding and apoptosis
TGM2	-0.683895	0.00103246	0.0103275	1.60647	0.622482	TGM2	-0.699046	0.000693957	0.00399131	1.62343	0.61598
PPP1R12A	-0.683154	0.00465516	0.0307432	1.60565	0.622802	PPP1R12A	1.05621	5.43892e-07	2.00752e-05	0.480893	2.07947
MAX	-0.680731	4.94215e-07	2.60576e-05	1.60295	0.623849	MAX	0.668707	1.17045e-06	3.41533e-05	0.62907	1.58965
HNMT	-0.677718	0.0068127	0.0402182	1.59961	0.625153	HNMT	0.882359	0.00208714	0.00935283	0.54248	1.84339
ZYG11B	-0.674669	0.000282394	0.00388834	1.59623	0.626476	ZYG11B	1.14783	2.88116e-10	6.11782e-08	0.451305	2.2158
KLF4	-0.673598	0.00273286	0.0208228	1.59505	0.626941	KLF4	0.763826	0.000444151	0.00284962	0.588933	1.69799	Organismal development
NACC2	-0.672296	1.35567e-06	5.88908e-05	1.59361	0.627507	NACC2	0.65859	9.88704e-08	5.39371e-06	0.633497	1.57854
REV3L	-0.670773	0.00663208	0.0395748	1.59193	0.62817	REV3L	0.747182	0.000252691	0.00186271	0.595766	1.67851
NUDT4	-0.670152	3.0901e-10	5.20569e-08	1.59124	0.62844	NUDT4	0.655883	5.88036e-07	2.13581e-05	0.634687	1.57558
FOXN3	-0.668947	0.000853756	0.00898232	1.58991	0.628966	FOXN3	0.767508	6.26679e-05	0.000673632	0.587431	1.70233	Regulation of transcription and proliferation
SCAPER	-0.666149	0.00220935	0.0179423	1.58683	0.630187	SCAPER	0.999048	8.43319e-07	2.71951e-05	0.50033	1.99868
TMEM232	-0.665139	0.0012353	0.0117604	1.58572	0.630628	TMEM232	0.831913	1.01976e-05	0.000172273	0.561784	1.78004
ACKR2	-0.662262	0.0055282	0.0347352	1.58256	0.631887	ACKR2	0.648709	0.00143396	0.00704575	0.637851	1.56776
JUND	-0.657465	0.000228776	0.00329887	1.57731	0.633992	JUND	0.688673	0.000762401	0.00430727	0.620424	1.6118
JADE1	-0.657213	0.00114788	0.0111589	1.57703	0.634102	JADE1	0.924561	1.12676e-05	0.000185579	0.526841	1.89811
SOX6	-0.655725	0.00138451	0.0128188	1.57541	0.634757	SOX6	0.975345	1.37115e-06	3.83091e-05	0.508618	1.96611
PHTF2	-0.65557	0.000878279	0.00914283	1.57524	0.634824	PHTF2	1.18583	1.91489e-11	8.77444e-09	0.439573	2.27494
LTN1	-0.653937	0.000409419	0.00516033	1.57346	0.635543	LTN1	0.741487	3.0882e-06	7.02196e-05	0.598123	1.6719
TNRC6C	-0.653286	0.00225393	0.0182187	1.57275	0.63583	TNRC6C	0.913745	1.13207e-06	3.3747e-05	0.530805	1.88393
IL1RAP	-0.652886	0.00271012	0.0206952	1.57231	0.636007	IL1RAP	0.911277	3.9297e-05	0.000477025	0.531714	1.88071
NR4A2	-0.652685	0.00079421	0.00853055	1.57209	0.636095	NR4A2	0.749256	6.48935e-07	2.22801e-05	0.59491	1.68093	Cellular and Organ Development	Growth and Proliferation	Organ Development	Skeletal and Muscular System Development
KPNA4	-0.65018	0.000307003	0.0041314	1.56936	0.637201	KPNA4	0.76595	8.56003e-05	0.000839698	0.588066	1.70049
LIN9	-0.64868	0.00336583	0.024356	1.56773	0.637864	LIN9	0.988076	3.98897e-05	0.000482708	0.50415	1.98354
CWF19L2	-0.648439	0.00782597	0.044234	1.56747	0.63797	CWF19L2	1.02947	6.74506e-07	2.29865e-05	0.48989	2.04127	Protein binding and nuclear mRNA splicing
TRIM23	-0.647215	0.00166226	0.0147858	1.56614	0.638512	TRIM23	0.864131	1.45425e-05	0.000221295	0.549377	1.82024
NOVA1	-0.643796	0.00285741	0.0215774	1.56243	0.640027	NOVA1	0.99788	3.0044e-06	6.87674e-05	0.500735	1.99706
OSBPL11	-0.64312	4.7389e-06	0.00016244	1.5617	0.640327	OSBPL11	0.851436	2.20624e-08	1.73014e-06	0.554233	1.8043
PANK3	-0.641051	0.00392796	0.0272394	1.55946	0.641246	PANK3	1.06384	2.27491e-06	5.54144e-05	0.478357	2.09049
ERCC6L2	-0.636474	0.00135288	0.012617	1.55453	0.643283	ERCC6L2	0.956576	3.03512e-07	1.32147e-05	0.515278	1.9407
FMNL2	-0.636068	0.00519105	0.033214	1.55409	0.643464	FMNL2	0.889158	1.73425e-06	4.48241e-05	0.539929	1.85209	RNA binding
LRRC40	-0.631103	0.00424405	0.0287107	1.54875	0.645683	LRRC40	0.909815	4.92356e-05	0.000566596	0.532253	1.87881
MALT1	-0.631013	0.0030646	0.0227238	1.54865	0.645723	MALT1	0.732437	0.000157667	0.00131323	0.601886	1.66144
PIAS1	-0.630347	0.00150147	0.0136523	1.54794	0.646021	PIAS1	0.874455	1.56919e-07	7.81878e-06	0.54546	1.83332
SOCS6	-0.628583	0.00271684	0.020735	1.54605	0.646811	SOCS6	0.857444	5.52756e-06	0.000109144	0.55193	1.81183
PTPN21	-0.625334	5.62169e-05	0.00114035	1.54257	0.64827	PTPN21	0.675877	0.000376855	0.00251395	0.625952	1.59757
TBL1XR1	-0.624611	0.00340637	0.0245337	1.5418	0.648595	TBL1XR1	1.03275	3.22995e-06	7.24224e-05	0.488778	2.04592
RSBN1	-0.624145	0.00880638	0.0480076	1.5413	0.648804	RSBN1	0.994347	1.42971e-05	0.000218768	0.501963	1.99218
SEC62	-0.624109	0.00791328	0.0446139	1.54126	0.64882	SEC62	1.17256	1.59464e-08	1.3586e-06	0.443633	2.25412
AAK1	-0.623615	0.00372783	0.0261934	1.54073	0.649043	AAK1	0.934671	4.29719e-05	0.000509097	0.523162	1.91145
IRF2BP2	-0.622023	1.29757e-05	0.000366684	1.53903	0.649759	IRF2BP2	0.758949	6.6444e-07	2.27558e-05	0.590927	1.69226
RPAP3	-0.619443	0.00561596	0.0350877	1.53628	0.650922	RPAP3	0.628761	0.000377459	0.00251676	0.646732	1.54624
CAGE1	-0.619399	0.000582655	0.00670733	1.53624	0.650942	CAGE1	0.623077	0.00027523	0.00197752	0.649284	1.54016	Protein binding
PPP1R3D	-0.618772	0.00199304	0.0167615	1.53557	0.651225	PPP1R3D	1.00204	7.1664e-08	4.19113e-06	0.499294	2.00283
JDP2	-0.616486	0.000239658	0.00342907	1.53314	0.652258	JDP2	0.672671	0.000403212	0.00263794	0.627344	1.59402
ZNRF3	-0.615631	9.3762e-05	0.0016843	1.53223	0.652645	ZNRF3	0.680958	0.000126959	0.00112254	0.623751	1.6032
CBLL1	-0.613928	9.8756e-06	0.000296568	1.53042	0.653415	CBLL1	0.632247	1.7605e-05	0.000255328	0.645171	1.54998	Multicellular organismal development
C3orf58	-0.608353	0.0062266	0.0377919	1.52452	0.655945	C3orf58	0.830122	0.000193874	0.00153513	0.562482	1.77784
TOP1	-0.607004	0.00294524	0.0220405	1.52309	0.656559	TOP1	0.727573	5.83338e-05	0.000638895	0.603919	1.65585
PMS1	-0.604602	0.00650088	0.0390109	1.52056	0.657653	PMS1	0.714727	0.000177791	0.00143922	0.609321	1.64117
DENND5B	-0.60009	0.0061367	0.0374106	1.51581	0.659713	DENND5B	0.963966	2.64511e-05	0.000354445	0.512646	1.95066
NOS1	-0.599073	0.00349262	0.0249467	1.51474	0.660178	NOS1	0.669609	0.000484076	0.00303003	0.628677	1.59064	Cellular and Organ Development	Growth and Proliferation	Organ Development	Skeletal and Muscular System Development
ATP8A1	-0.599044	6.5394e-06	0.000216113	1.51471	0.660191	ATP8A1	0.643778	1.23152e-05	0.000198105	0.640035	1.56242	Positive regulation of cellular migration
RHOBTB1	-0.597881	8.46679e-06	0.000266424	1.51349	0.660724	RHOBTB1	1.02931	5.1986e-11	1.93922e-08	0.489945	2.04104
CACUL1	-0.596881	7.42069e-05	0.00141588	1.51244	0.661182	CACUL1	0.625878	0.000174917	0.00142179	0.648025	1.54315	Cell cycle, positive reg. Cell proliferation, catabolic protein process
KCNB1	-0.596253	1.84828e-05	0.000487254	1.51179	0.66147	KCNB1	0.614636	1.10483e-05	0.000183279	0.653095	1.53117
G0S2	-0.595704	0.00877027	0.0479242	1.51121	0.661721	G0S2	0.77261	0.000757108	0.00428087	0.585357	1.70836	Regulates fatty acid and cholesterol, regulated by TNF, apoptotic process, regulation of lipid metabolic process
HIPK3	-0.59559	0.0048799	0.0317976	1.51109	0.661774	HIPK3	0.986666	3.33933e-06	7.38613e-05	0.504643	1.9816
KAT2B	-0.591657	4.37737e-08	3.6209e-06	1.50698	0.66358	KAT2B	0.685786	4.62433e-08	3.05383e-06	0.621667	1.60858
UHMK1	-0.588938	0.00263071	0.0202342	1.50414	0.664832	UHMK1	1.01375	3.00339e-07	1.31596e-05	0.495258	2.01915
C9orf40	-0.587706	0.00211099	0.0173427	1.50286	0.6654	C9orf40	1.03155	1.60249e-07	7.95598e-06	0.489185	2.04422	Regulation of transcription
CCPG1	-0.587402	0.00166733	0.0148215	1.50254	0.665541	CCPG1	0.971101	1.45122e-09	2.04385e-07	0.510117	1.96034
PDE4D	-0.586994	0.00265629	0.0204082	1.50211	0.665728	PDE4D	0.896687	2.70499e-06	6.36018e-05	0.537119	1.86179
ZNF106	-0.586826	0.000161986	0.002583	1.50194	0.665806	ZNF106	0.819249	5.66739e-06	0.000110795	0.566737	1.76449
SLC25A43	-0.586516	5.84903e-05	0.00117954	1.50162	0.665949	SLC25A43	0.855544	2.79145e-14	3.50251e-11	0.552657	1.80944
HES2	0.586516	0.00124595	0.0118042	0.665949	1.50162	HES2	-0.834201	5.36278e-05	0.000602745	1.78287	0.560894	Cellular development and growth
EIF4EBP1	0.587944	0.00159631	0.0143098	0.66529	1.5031	EIF4EBP1	-0.855034	0.000136663	0.00118723	1.8088	0.552852	Organismal development, Cellular response, insulin receptor signaling, positive reg. Mitotic cell cycle
JAM3	0.589151	3.44214e-11	7.54757e-09	0.664734	1.50436	JAM3	-0.618948	1.30535e-11	7.20655e-09	1.53575	0.651146	Organismal development
RECQL4	0.591117	0.00637391	0.0384471	0.663829	1.50641	RECQL4	-0.86594	0.000193976	0.00153513	1.82253	0.548689
CYGB	0.596424	3.17953e-05	0.000744442	0.661391	1.51196	CYGB	-0.781379	6.13254e-07	2.16474e-05	1.71877	0.58181	Fatty acid peroxidase, apoptosis, regulate ROS fatty acid oxidation, response to oxidative stress
KIFC1	0.600292	9.91544e-05	0.00176056	0.659621	1.51602	KIFC1	-1.21322	2.74075e-09	3.28938e-07	2.31855	0.431304
SARS	0.601482	0.00206085	0.0171003	0.659076	1.51727	SARS	-0.76967	0.000146793	0.0012445	1.70488	0.586552
SUOX	0.602956	0.00156272	0.0141082	0.658404	1.51882	SUOX	-0.717053	5.91197e-05	0.000644017	1.64382	0.608339
BEX4	0.603517	0.00406724	0.0279944	0.658148	1.51942	BEX4	-0.663021	0.000660845	0.00385014	1.58339	0.631555	Tubulin binding cytoskeleton, cell proliferation and migration
MTHFD1L	0.603927	0.00352138	0.0251003	0.65796	1.51985	MTHFD1L	-0.93811	8.03077e-05	0.000804944	1.91602	0.521916
CARS	0.615617	0.000174752	0.00271669	0.652651	1.53221	CARS	-0.757781	2.88833e-06	6.67752e-05	1.69089	0.591405	ATP binding and cell viability
FAM110A	0.616465	0.00666002	0.0397243	0.652267	1.53311	FAM110A	-0.905131	0.000100218	0.000942302	1.87271	0.533984	Protein binding
FAM212A	0.617124	0.00134778	0.0125884	0.651969	1.53381	FAM212A	-0.86059	0.000240028	0.00179711	1.81578	0.550727	Protein binding
SMOX	0.617889	7.11533e-05	0.00137646	0.651624	1.53463	SMOX	-0.712767	1.34905e-05	0.000209819	1.63894	0.610149
CDC20	0.618406	0.00454775	0.0302956	0.65139	1.53518	CDC20	-1.22429	1.09581e-06	3.29301e-05	2.33641	0.428007	Degradation, apoptosis, ubiquination, cell division and cell cycle
POLE	0.618519	0.00141235	0.0130416	0.651339	1.5353	POLE	-1.44528	2.19188e-10	5.29263e-08	2.72315	0.367221
AK1	0.623617	0.00121864	0.0116581	0.649042	1.54073	AK1	-0.835445	4.24682e-06	9.05944e-05	1.78441	0.56041	AMP metabolic process, muscle organ development, positive reg. Glucose transport
ABHD11	0.624318	0.00418328	0.0284901	0.648726	1.54148	ABHD11	-0.96853	7.09174e-06	0.000131914	1.95685	0.511026	Catalitic activity and hydrolitic activity
RDH13	0.627365	0.000231025	0.00332436	0.647358	1.54474	RDH13	-0.618726	0.000246983	0.00183075	1.53552	0.651246
GJA4	0.627451	0.00171247	0.0151448	0.647319	1.54483	GJA4	-1.11809	1.15775e-09	1.73687e-07	2.1706	0.460703
S1PR5	0.628569	0.000110095	0.00189869	0.646818	1.54603	S1PR5	-0.685986	5.90167e-05	0.000643403	1.6088	0.621581
STYXL1	0.630502	9.27773e-06	0.000288006	0.645952	1.5481	STYXL1	-0.710766	6.49173e-06	0.000122738	1.63667	0.610996
FZD2	0.63376	0.000225729	0.00326858	0.644494	1.5516	FZD2	-0.698475	3.71544e-05	0.000455826	1.62279	0.616223	Survival and multicellular organismal development
ROBO4	0.633935	1.26001e-06	5.61476e-05	0.644417	1.55179	ROBO4	-0.614194	0.000173768	0.00141579	1.5307	0.653295
TP53I13	0.635802	0.000567769	0.00658536	0.643583	1.5538	TP53I13	-0.755281	1.55086e-05	0.000231655	1.68796	0.592431
C1orf115	0.636207	1.03117e-06	4.84512e-05	0.643402	1.55424	C1orf115	-0.683457	2.22815e-06	5.44301e-05	1.60598	0.622672	Unknown
KLHL40	0.642535	0.000444096	0.00553178	0.640587	1.56107	KLHL40	-0.67086	0.0010285	0.00545556	1.59202	0.628132
SGK1	0.643829	8.06421e-05	0.00149931	0.640012	1.56247	SGK1	-0.79967	1.32069e-06	3.74296e-05	1.7407	0.574481
MYBL2	0.645531	0.000140376	0.00231402	0.639257	1.56431	MYBL2	-1.36145	7.19435e-10	1.12837e-07	2.56944	0.38919
ESPL1	0.6512	0.000382024	0.0048909	0.636751	1.57047	ESPL1	-1.14448	1.40616e-06	3.87966e-05	2.21066	0.452353	Apoptotic process, cytokinesis after mitosis and growth failure
LOXL4	0.652989	0.000874076	0.00911282	0.635961	1.57242	LOXL4	-0.94786	0.000872058	0.00477655	1.92901	0.518401
MXD3	0.653832	1.22949e-05	0.000352368	0.63559	1.57334	MXD3	-0.701414	3.63711e-05	0.000449413	1.6261	0.614969
ITIH4	0.657238	0.000742868	0.00811223	0.634091	1.57706	ITIH4	-0.834007	0.00196947	0.00894166	1.78263	0.560969
IQGAP3	0.657253	0.000591389	0.0067909	0.634085	1.57708	IQGAP3	-0.841749	0.000275532	0.00197861	1.79222	0.557967
ASF1B	0.657404	0.000504093	0.0060395	0.634018	1.57724	ASF1B	-1.05074	1.07872e-07	5.74848e-06	2.07159	0.482721	Protein and histone binding, cell differentiation chromatin organization
CDCA5	0.659288	7.81946e-05	0.00147364	0.633191	1.5793	CDCA5	-1.15105	5.83415e-08	3.59477e-06	2.22075	0.450299	Growth cell, phophorylation, cell death and cell cycle
TIE1	0.662427	1.55063e-07	1.01519e-05	0.631814	1.58274	TIE1	-0.747366	1.76163e-06	4.5052e-05	1.67872	0.59569	Organismal development
NUDT14	0.664838	0.00143045	0.0131735	0.63076	1.58539	NUDT14	-0.701678	0.000673016	0.0039095	1.6264	0.614856
RAD54L	0.665355	0.00620123	0.0377509	0.630534	1.58596	RAD54L	-1.08243	5.91315e-07	2.14208e-05	2.1176	0.472234
TEN1	0.667554	0.00018416	0.00281415	0.629573	1.58838	TEN1	-0.665005	8.01013e-05	0.000804944	1.58557	0.630687
MORN4	0.668245	7.69441e-05	0.00145803	0.629272	1.58914	MORN4	-0.616906	0.000260726	0.00190641	1.53358	0.652068
SCARA3	0.668429	4.63205e-06	0.000159896	0.629191	1.58934	SCARA3	-0.709574	0.000147827	0.00124942	1.63532	0.611501
SPRY3	0.670379	7.0038e-05	0.00136077	0.628341	1.59149	SPRY3	0.59182	0.000238565	0.00179102	0.663505	1.50715
RPH3AL	0.671846	0.00027598	0.00382003	0.627703	1.59311	RPH3AL	-0.66164	0.000571475	0.00345186	1.58188	0.632159
PTPMT1	0.674836	0.000116764	0.00198397	0.626403	1.59642	PTPMT1	-0.703232	0.000223936	0.00170503	1.62815	0.614195
PKIG	0.677929	1.28157e-06	5.67423e-05	0.625062	1.59984	PKIG	-0.60211	1.16271e-05	0.000189689	1.51794	0.65879
FADS1	0.678365	0.00050535	0.00604407	0.624873	1.60032	FADS1	-0.664622	4.76016e-05	0.000551635	1.58515	0.630854	Regulates PUFA, cell-cell signaling, cellular esponse to starvation, fatty acid biosinthetic process and lipid metabolic process
DCLRE1B	0.681208	0.00336894	0.0243657	0.623643	1.60348	DCLRE1B	-0.780154	0.000223658	0.00170454	1.71731	0.582305	DNA repair, cell cyle checkpoint maintenance
FANCD2	0.682024	0.00116535	0.0112811	0.62329	1.60439	FANCD2	-0.636294	0.001983	0.00898727	1.55433	0.643363	Survival, cell cycle, response oxidative stress, multicellular organismal development
PRCP	0.682472	2.65519e-09	3.18946e-07	0.623097	1.60489	PRCP	-0.718154	4.15003e-05	0.000498391	1.64508	0.607875
P2RX5	0.689497	0.00857549	0.0471771	0.62007	1.61272	P2RX5	-0.837941	0.00113986	0.00590109	1.7875	0.559442
SERHL2	0.698023	4.85254e-05	0.00101719	0.616416	1.62228	SERHL2	-1.43339	8.21622e-16	1.62e-12	2.7008	0.37026
TYMS	0.698092	0.00252634	0.0196792	0.616387	1.62236	TYMS	-1.06048	9.31445e-06	0.000162321	2.08563	0.479472
KIF18B	0.702879	0.000579741	0.00667935	0.614345	1.62775	KIF18B	-1.35033	9.40553e-08	5.1926e-06	2.54971	0.392202
PBK	0.704757	0.00693869	0.040743	0.613546	1.62987	PBK	-0.987859	8.44928e-05	0.000830605	1.98324	0.504226
VIPR1	0.706711	3.64908e-05	0.000822322	0.612715	1.63208	VIPR1	-0.802847	0.00022647	0.00171933	1.74454	0.573217
TROAP	0.711944	0.00762129	0.0433967	0.610497	1.63801	TROAP	-1.19743	0.000138848	0.00119774	2.2933	0.436052
FSCN1	0.712838	8.204e-05	0.00151511	0.610119	1.63903	FSCN1	-0.789941	3.60711e-05	0.000446506	1.729	0.578368	Assembly, proliferation, actin cytoskeleton organization, actin filament organization, cell migration and movility
CYB5RL	0.7129	0.000215828	0.00318329	0.610093	1.6391	CYB5RL	-0.592955	0.00224574	0.00988701	1.50833	0.662984
GPX7	0.713756	1.03751e-07	7.29761e-06	0.609731	1.64007	GPX7	-0.679286	1.3938e-06	3.87846e-05	1.60135	0.624474
RRM2	0.722199	7.34305e-05	0.0014068	0.606173	1.64969	RRM2	-1.2243	4.18093e-10	8.2436e-08	2.33642	0.428004
NFATC4	0.723401	3.23967e-08	2.83245e-06	0.605668	1.65107	NFATC4	-0.646529	5.11498e-07	1.93416e-05	1.5654	0.638815	Organismal development
PDLIM7	0.727769	0.000608565	0.0069369	0.603837	1.65608	PDLIM7	-0.759533	0.000185875	0.00148808	1.69294	0.590688
RASD2	0.730103	0.000272906	0.00378506	0.602861	1.65876	RASD2	-0.703775	0.000250853	0.00185148	1.62876	0.613964
KIF20A	0.730778	0.000402441	0.00510029	0.602579	1.65953	KIF20A	-1.10093	6.26274e-06	0.000119887	2.14493	0.466215
SLC25A6	0.736221	0.000634993	0.00717822	0.60031	1.66581	SLC25A6	-0.737407	0.000731537	0.00416873	1.66718	0.599816
KIF2C	0.736319	0.0034902	0.0249424	0.600269	1.66592	KIF2C	-0.850893	4.34709e-05	0.000514568	1.80362	0.554442
SCNN1A	0.740536	0.00914195	0.0491963	0.598517	1.6708	SCNN1A	-1.00422	0.000128938	0.00113495	2.00586	0.498539
DNAJA4	0.743702	4.2587e-09	4.70637e-07	0.597205	1.67447	DNAJA4	-0.677178	8.19076e-08	4.63315e-06	1.59901	0.625387	Assembly, protein folding and refolding and response to heat
ETV4	0.744842	0.00314334	0.0231215	0.596733	1.67579	ETV4	-1.18477	1.76265e-06	4.5052e-05	2.27327	0.439894	Organismal development, Cell differentiation, stem cell differentiation
PLA2G4E	0.745977	0.00451534	0.0301473	0.596264	1.67711	PLA2G4E	2.23826	6.68972e-10	1.07362e-07	0.211941	4.71828
APBB1	0.74718	1.23112e-10	2.3953e-08	0.595767	1.67851	APBB1	-0.63206	4.27615e-06	9.0939e-05	1.54978	0.645255	Apoptosis, DNA damage response, actin filament movement, cell cycle progresion and growth
SPC24	0.753057	0.00102302	0.0102554	0.593345	1.68536	SPC24	-1.31103	3.60467e-07	1.48512e-05	2.48119	0.403033
NEDD8-MDP1	0.754272	0.000130814	0.00218508	0.592846	1.68678	NEDD8-MDP1	-0.700422	8.14781e-07	2.64603e-05	1.62498	0.615392
DDIT4	0.75498	0.000202049	0.00303382	0.592555	1.68761	DDIT4	-0.91856	0.000695986	0.0039975	1.89023	0.529037	Apoptotic process, cell proliferation, negative regulation glycolisis and TOR signaling
TSPAN9	0.75626	1.43633e-09	1.88966e-07	0.592029	1.68911	TSPAN9	-1.13154	3.73913e-18	2.58037e-14	2.19092	0.456429
CD93	0.756537	1.57635e-05	0.000428655	0.591915	1.68943	CD93	-0.843162	2.17621e-05	0.000303013	1.79398	0.557421	Calcium and carbohydrate binding, macrophage activation, phagocytosis
ANKS1B	0.756595	0.00423938	0.0286932	0.591891	1.6895	ANKS1B	0.892662	0.00118589	0.00610051	0.538619	1.8566
MCM2	0.762651	0.000143734	0.00235254	0.589412	1.69661	MCM2	-1.43242	1.75329e-10	4.637e-08	2.69899	0.370509
PTK7	0.763602	1.76834e-06	7.33568e-05	0.589024	1.69772	PTK7	-0.606137	9.13285e-05	0.000880983	1.52218	0.656953	Organismal development
GPIHBP1	0.766033	3.42962e-08	2.97967e-06	0.588032	1.70059	GPIHBP1	-0.761109	6.03066e-07	2.1573e-05	1.69479	0.590043
GARS	0.770702	7.21303e-05	0.00138731	0.586132	1.7061	GARS	-0.607551	0.000380489	0.00253085	1.52367	0.65631
TSPAN15	0.778183	2.73828e-09	3.26091e-07	0.583101	1.71497	TSPAN15	-0.692128	2.28833e-06	5.55072e-05	1.61567	0.61894
SLC41A3	0.778316	6.33871e-05	0.00125702	0.583047	1.71513	SLC41A3	-0.663021	0.000686219	0.00396616	1.58339	0.631555
PENK	0.781993	0.00137188	0.0127457	0.581563	1.7195	PENK	-0.930749	0.0009369	0.00506386	1.90627	0.524586
TMEM9	0.78379	0.000127547	0.00214609	0.580839	1.72165	TMEM9	-0.69042	0.000340888	0.00231428	1.61375	0.619673
E2F1	0.78926	0.000870203	0.00909302	0.578641	1.72819	E2F1	-1.61462	4.80261e-08	3.12668e-06	3.0623	0.326552	Apoptosis, cell cycle progression, cell death, growth, cellular response to fatty acid and hypoxia
NMRAL1	0.792197	1.00804e-06	4.83508e-05	0.577464	1.73171	NMRAL1	-0.729607	6.18634e-05	0.000667741	1.65819	0.603068
CNN1	0.798989	1.73386e-05	0.000461494	0.574752	1.73988	CNN1	-1.28782	1.42131e-09	2.04319e-07	2.44159	0.409569	Actin and calmodulin binding, reg. of smooth muscle contraction
TCF19	0.799495	0.00159001	0.0142719	0.57455	1.74049	TCF19	-1.69194	7.62445e-09	7.46331e-07	3.23091	0.30951
FRMD8	0.804072	1.32607e-08	1.281e-06	0.57273	1.74602	FRMD8	-0.790296	1.37591e-08	1.21594e-06	1.72943	0.578225
GLI1	0.807794	1.38216e-05	0.000384942	0.571255	1.75053	GLI1	-0.663	0.000690457	0.00398066	1.58337	0.631564	Organismal development
HAUS4	0.811288	0.000101022	0.00177838	0.569873	1.75478	HAUS4	-0.888136	6.82164e-05	0.000719269	1.85078	0.540312
TMEM88B	0.812017	0.00415535	0.0283887	0.569585	1.75566	TMEM88B	-1.21264	1.02537e-05	0.000172798	2.31762	0.431477
COL20A1	0.817264	0.00216977	0.0177042	0.567517	1.76206	COL20A1	-0.785726	0.00136808	0.00680441	1.72396	0.58006	Leptin pathway, calcium binding, growth plate cartilage
FAM213B	0.819187	3.51722e-05	0.000801764	0.566761	1.76441	FAM213B	-1.03846	4.09274e-08	2.79643e-06	2.05403	0.486847	Protein binding
HAPLN4	0.827807	8.95136e-10	1.28007e-07	0.563385	1.77499	HAPLN4	-0.794289	1.06183e-07	5.68039e-06	1.73422	0.576627
TRAIP	0.83088	0.000714439	0.00790806	0.562186	1.77877	TRAIP	-1.05409	1.98069e-05	0.000280385	2.0764	0.481602
CLEC1A	0.832509	2.79364e-06	0.000106606	0.561552	1.78078	CLEC1A	-0.756135	2.60915e-05	0.000351429	1.68896	0.59208	Carbohydrate binding, defense response, cell surface receptor signaling pathway
RGL2	0.833489	1.91493e-05	0.000500054	0.56117	1.78199	RGL2	-0.782158	2.78254e-05	0.000369275	1.7197	0.581496
PYCR1	0.833618	1.13333e-05	0.000335963	0.56112	1.78215	PYCR1	-0.947497	1.69289e-06	4.42959e-05	1.92852	0.518531
RAP1GAP2	0.845306	9.68109e-05	0.00172561	0.556593	1.79665	RAP1GAP2	-1.02618	2.54926e-06	6.07217e-05	2.03662	0.49101
COL6A6	0.852864	1.78506e-05	0.00047239	0.553685	1.80608	COL6A6	0.625937	0.000418659	0.00271347	0.647999	1.54321	Cell adhesion, ECM constituent
SQLE	0.85737	2.46237e-05	0.000610686	0.551958	1.81173	SQLE	-0.670999	0.000220608	0.00168782	1.59218	0.628072
REEP2	0.872596	6.40986e-12	1.67068e-09	0.546163	1.83095	REEP2	-0.816811	2.701e-07	1.21037e-05	1.76151	0.567696
EFR3B	0.877976	7.11973e-07	3.56348e-05	0.54413	1.83779	EFR3B	-0.664937	0.000328186	0.00224795	1.5855	0.630716	Protein binding and localization en plasma membrane
HPDL	0.881399	0.000504054	0.0060395	0.542841	1.84216	HPDL	-1.12999	5.4552e-07	2.0078e-05	2.18857	0.45692
CDT1	0.885287	0.00030872	0.00414447	0.54138	1.84713	CDT1	-1.83202	5.599e-11	2.01137e-08	3.56034	0.280872	Cell division and growth, cell cycle and kinetochore organization
PRDX4	0.88755	9.78963e-08	7.07643e-06	0.540531	1.85003	PRDX4	-0.604108	0.00130529	0.00657026	1.52004	0.657878
FAM124B	0.894857	1.04836e-05	0.000312113	0.5378	1.85943	FAM124B	-1.27018	1.34595e-08	1.1985e-06	2.41192	0.414607	Protein binding
NPAS2	0.895044	1.48917e-08	1.38996e-06	0.537731	1.85967	NPAS2	-0.688377	1.55312e-05	0.000231742	1.61147	0.620552
EPN3	0.898615	0.0010746	0.0106413	0.536401	1.86428	EPN3	-1.1718	6.1878e-05	0.000667741	2.25293	0.443867	Lipid and protein binding
BUB1B	0.898859	5.20225e-06	0.000177005	0.536311	1.86459	BUB1B	-0.983078	1.21626e-06	3.51189e-05	1.97668	0.505899	Cell cycle, cell division, apoptotic process
FOXM1	0.900536	0.00268527	0.0205589	0.535688	1.86676	FOXM1	-1.31153	6.61265e-05	0.000702237	2.48204	0.402894	Cellular and Organ Development, Growth and Proliferation,Organ Development,Skeletal and Muscular System Development		Organ Development	Skeletal and Muscular System Development
CHRDL2	0.901086	0.00253885	0.0197376	0.535484	1.86747	CHRDL2	-1.74523	2.64167e-12	1.91897e-09	3.35248	0.298287	Cartilage development, cell differentiation ossification
GP9	0.904816	0.000876475	0.00913094	0.534101	1.87231	GP9	-0.758054	0.00183723	0.0084553	1.69121	0.591293
SLC16A3	0.906955	1.69319e-05	0.00045154	0.53331	1.87508	SLC16A3	-0.795714	0.00041655	0.00270297	1.73594	0.576058
RHNO1	0.912113	2.0908e-07	1.28366e-05	0.531406	1.8818	RHNO1	-0.993098	5.98797e-07	2.15699e-05	1.99045	0.502398
DAPK3	0.912564	1.61327e-13	6.19046e-11	0.53124	1.88239	DAPK3	-0.660535	1.35907e-06	3.80485e-05	1.58067	0.632644	Apoptotic process
SLC38A5	0.915729	1.63374e-06	6.85972e-05	0.530076	1.88652	SLC38A5	-0.986874	2.74967e-06	6.415e-05	1.98189	0.50457
LSMEM2	0.928354	8.54173e-08	6.38574e-06	0.525457	1.9031	LSMEM2	-0.925308	4.56029e-08	3.02601e-06	1.89909	0.526568
C1QTNF6	0.929615	4.27855e-05	0.000922058	0.524999	1.90477	C1QTNF6	-0.730948	0.00206024	0.00926237	1.65973	0.602508
TMEM59L	0.940548	0.00328817	0.0238941	0.521035	1.91926	TMEM59L	-1.19534	0.000203965	0.00159316	2.28999	0.436683
EVA1A	0.943051	0.0013353	0.0124971	0.520132	1.92259	EVA1A	-0.856373	0.000177364	0.00143745	1.81048	0.552339	Apoptotic process, cellular protein metabolic process
FAM92B	0.94318	0.00680388	0.0402005	0.520085	1.92276	FAM92B	-1.24231	0.00113962	0.00590109	2.36578	0.422694	Protein binding
AURKB	0.944514	2.32218e-05	0.00058431	0.519604	1.92454	AURKB	-1.18595	2.02917e-06	5.05534e-05	2.27514	0.439534	ATP vinculate, phosphorylation aging anl cell proliferation
RMI2	0.95907	0.000715441	0.00791281	0.514389	1.94406	RMI2	-1.6782	1.6951e-09	2.24959e-07	3.20029	0.312471
TP53I11	0.961477	5.12665e-05	0.00106336	0.513531	1.9473	TP53I11	-1.32508	9.08493e-08	5.05289e-06	2.50546	0.399128
SHMT2	0.966057	1.09191e-07	7.54182e-06	0.511903	1.95349	SHMT2	-0.740044	9.80195e-06	0.000167849	1.67023	0.598721
KHDRBS2	0.966649	0.00111131	0.0109218	0.511693	1.9543	KHDRBS2	-1.08117	0.00102366	0.00543824	2.11575	0.472646
IL21R	0.971323	0.00386232	0.0269426	0.510038	1.96064	IL21R	-1.16356	0.000304528	0.00213162	2.2401	0.446409
SUSD1	0.972216	1.8395e-05	0.000485867	0.509723	1.96185	SUSD1	1.33527	2.66858e-07	1.20295e-05	0.396318	2.52323
MFAP2	0.981558	7.11182e-06	0.000230838	0.506433	1.9746	MFAP2	-0.642288	0.00214384	0.00953262	1.5608	0.640696
CA14	0.984169	3.63085e-07	2.02244e-05	0.505517	1.97817	CA14	-0.977563	2.46487e-08	1.87439e-06	1.96914	0.507837	Bicarbonate transport, zinc ion binding, regulation of ph
ARHGEF39	0.984832	7.38434e-05	0.00141089	0.505285	1.97908	ARHGEF39	-0.939713	0.000981919	0.00526513	1.91815	0.521337	Protein binding and positive reg. of cell migration
SCARB1	0.992621	5.98683e-13	1.87959e-10	0.502564	1.9898	SCARB1	-0.656268	1.62705e-05	0.000241468	1.576	0.634517	Cellular and Organ Development	Growth and Proliferation	Organ Development	Skeletal and Muscular System Development
CSKMT	1.01795	0.000603707	0.00689224	0.493817	2.02504	CSKMT	-0.886279	0.000228946	0.00173336	1.8484	0.541008	Protein methylation on mitochondrion
C19orf81	1.03886	0.00288918	0.0217618	0.486713	2.0546	C19orf81	-0.841463	0.00187356	0.00858242	1.79187	0.558077	Unknown
SYT12	1.04259	3.71613e-05	0.00083471	0.485457	2.05992	SYT12	-1.01057	0.000116308	0.00104989	2.01471	0.49635
CHRNA9	1.04271	0.00259051	0.0199695	0.485416	2.06009	CHRNA9	2.12593	9.00844e-07	2.85826e-05	0.229103	4.36484	Calcium ion transport, detection of mechanical stimulus involved in sensory perception of sound
E2F8	1.05764	0.000178444	0.00275731	0.480416	2.08153	E2F8	-1.22946	4.37252e-05	0.000516692	2.34479	0.426478	Cell cycle, cell proliferation and differentiation, DNA damage response and angiogenesis
FXYD2	1.06831	1.87686e-06	7.6707e-05	0.476877	2.09698	FXYD2	-1.3528	9.54314e-08	5.24758e-06	2.55407	0.391532	Proliferation, growth and ion channel
BCL6B	1.12266	8.04854e-16	4.83403e-13	0.459245	2.17748	BCL6B	-1.1764	2.92048e-09	3.44517e-07	2.26012	0.442455	Union of DNA, negative regulation of transcription
VASH1	1.13651	1.50499e-17	1.22294e-14	0.454858	2.19849	VASH1	-1.06407	2.42359e-13	2.23003e-10	2.09083	0.47828
RND2	1.1414	8.04877e-09	8.55275e-07	0.453318	2.20596	RND2	-1.02769	0.00011963	0.00107356	2.03875	0.490496
DNPH1	1.14276	7.35277e-05	0.0014068	0.452894	2.20802	DNPH1	-1.75529	5.75715e-14	6.62168e-11	3.37594	0.296214	Growth, differentiation, transformation, positive reg. of cell growth, purine nucleotide process
CA2	1.14318	4.51368e-05	0.000959261	0.45276	2.20868	CA2	1.06155	1.79425e-06	4.55814e-05	0.479117	2.08717	Arylesterase, activity protein binding, zinc ion binding
APLNR	1.1599	2.31046e-08	2.09978e-06	0.447545	2.23441	APLNR	-1.48889	1.68536e-08	1.40978e-06	2.80673	0.356286	Angiogenesis, vasculogenesis and development
KCNC1	1.16443	2.03155e-06	8.19018e-05	0.44614	2.24145	KCNC1	-0.911714	0.00210755	0.00942503	1.88128	0.531553
LXN	1.16757	4.18851e-12	1.18082e-09	0.445171	2.24633	LXN	-1.00017	5.57156e-06	0.000109699	2.00024	0.499939
KIF17	1.17217	0.000207879	0.00309953	0.443753	2.2535	KIF17	-1.09625	0.000391432	0.0025789	2.13798	0.467731
PSPH	1.1791	8.65725e-07	4.22584e-05	0.441626	2.26436	PSPH	-0.749117	0.000429734	0.00277029	1.68076	0.594968
NOS2	1.18362	1.8409e-13	6.87301e-11	0.440245	2.27146	NOS2	-0.856111	1.54039e-06	4.14435e-05	1.81015	0.55244	Cellular and Organ Development, Growth and Proliferation,Organ Development,Skeletal and Muscular System Development
PNCK	1.19129	4.07572e-05	0.000893286	0.437913	2.28356	PNCK	-1.09783	0.000193446	0.00153269	2.14032	0.467219
MFSD6L	1.19282	1.6402e-07	1.06375e-05	0.437447	2.28599	MFSD6L	-0.844339	0.000753801	0.00426917	1.79544	0.556966
TEX264	1.20889	1.30679e-12	3.92435e-10	0.432602	2.3116	TEX264	-0.64494	0.000270606	0.00195136	1.56367	0.639519
ADAMTS7	1.22033	5.15805e-15	2.45701e-12	0.429184	2.33	ADAMTS7	-0.988333	1.4793e-05	0.000223874	1.98389	0.50406	Cellular response to proteolisis, protein catabolic process
FAM163A	1.23282	0.00042791	0.00536401	0.425484	2.35027	FAM163A	-1.5737	4.81652e-06	9.92623e-05	2.97667	0.335946	Protein binding
FLYWCH2	1.23771	2.7391e-07	1.58318e-05	0.424044	2.35824	FLYWCH2	-1.45354	2.53495e-08	1.91188e-06	2.7388	0.365124
PVALB	1.25739	2.6226e-06	0.000101766	0.418301	2.39062	PVALB	-1.43238	4.76312e-07	1.83121e-05	2.69891	0.37052	High affinity calcium ion binding protein to be involved in muscle relaxation
PIMREG	1.26238	6.0881e-08	4.80577e-06	0.416856	2.39891	PIMREG	-1.82319	1.56811e-09	2.16431e-07	3.53863	0.282595
SELENOM	1.26952	2.32932e-06	9.16729e-05	0.414799	2.41081	SELENOM	-0.677556	0.00176347	0.0081878	1.59943	0.625224
FAM124A	1.2814	4.55755e-06	0.000157789	0.411396	2.43075	FAM124A	-1.40249	0.000121167	0.00108103	2.64358	0.378275	Protein binding
TPD52L1	1.31924	0.00109972	0.0108356	0.400746	2.49534	TPD52L1	-1.87677	3.13404e-06	7.09114e-05	3.67251	0.272293
C2orf71	1.32835	0.0074395	0.0426606	0.398223	2.51116	C2orf71	-1.79696	0.000128709	0.00113439	3.47487	0.28778
CENPT	1.3294	2.14061e-09	2.664e-07	0.397935	2.51297	CENPT	-1.6197	8.09364e-08	4.59705e-06	3.07312	0.325402	Organization, cell cycle, kinetochore organization, cell segregation and assembly
ENHO	1.34035	6.31734e-08	4.90668e-06	0.394925	2.53213	ENHO	-1.53783	1.39136e-11	7.38599e-09	2.90358	0.344402	Regulates INS1, triglycerides, D-glucose, insulin secretion and lipid biosynthetic process
XKR5	1.34862	1.44152e-07	9.52781e-06	0.392668	2.54668	XKR5	-1.26007	7.0708e-05	0.000737094	2.39508	0.417523
CRP	1.35946	0.00235431	0.0187401	0.389727	2.5659	CRP	-1.09801	0.000477945	0.00300255	2.1406	0.467159	Apoptosis, inmune response, calcium binding, acute phase response, aging and inflammatory response
INPP5J	1.4284	1.67596e-07	1.07683e-05	0.371544	2.69147	INPP5J	-0.847509	0.00137417	0.00682488	1.79939	0.555743
CEACAM16	1.45965	3.50627e-14	1.46775e-11	0.363581	2.75042	CEACAM16	-1.07606	3.54224e-05	0.000441644	2.10828	0.474321	Cell-cell contact and sensory perception of sound
ALDH3B2	1.51127	9.34794e-06	0.000288287	0.350803	2.8506	ALDH3B2	-2.13658	2.849e-11	1.22881e-08	4.39718	0.227418
ADAMTS4	1.52786	4.91677e-09	5.3905e-07	0.34679	2.88359	ADAMTS4	-0.805368	0.00158011	0.00755398	1.74759	0.572216	Skeletal system development and ECM diassembly
DLK1	1.57318	8.87757e-10	1.28007e-07	0.336066	2.97561	DLK1	-1.79711	6.86045e-10	1.08837e-07	3.47522	0.287751	Adipogenesis pathway, cell differentiation, multicellular organism growth, negative regulation of fat cell
ASNS	1.61653	1.58168e-09	2.06126e-07	0.326119	3.06637	ASNS	-1.09947	3.43702e-05	0.000431645	2.14275	0.466689
MTUS2	1.70053	2.51672e-18	2.31773e-15	0.307672	3.25021	MTUS2	-1.83692	4.93929e-10	9.21244e-08	3.57247	0.279918	Microtubule associated, microtubule protein binding, cytoskeleton
SH3TC2	1.80842	1.03926e-06	4.85009e-05	0.285504	3.50258	SH3TC2	-1.48274	5.39031e-05	0.000605347	2.79479	0.357808
PLEKHB1	1.86401	1.24289e-09	1.69993e-07	0.274711	3.64019	PLEKHB1	-0.984559	0.000244008	0.00181552	1.97871	0.50538
RHOD	1.86668	1.57359e-15	8.69504e-13	0.274203	3.64694	RHOD	-1.0294	0.00142071	0.00698811	2.04118	0.489913
TOGARAM2	2.26106	1.41037e-09	1.87335e-07	0.208619	4.79344	TOGARAM2	-1.09963	0.00104928	0.00553174	2.143	0.466636
SERPINA1	2.42452	0.000331128	0.00438982	0.186272	5.36849	SERPINA1	-2.44455	0.000186053	0.00148811	5.44356	0.183703
EXTL1	2.44963	5.80954e-20	8.02529e-17	0.183058	5.46275	EXTL1	-1.27117	2.80981e-06	6.5398e-05	2.41357	0.414324	Differentiation, proliferation, skeletal system development, regulates SFA
CHAC1	2.48383	1.10254e-08	1.1366e-06	0.17877	5.59379	CHAC1	-2.18436	0.00157283	0.00753233	4.54526	0.220009	Transcription, apoptotic process, nervous system process
GPX2	3.04428	4.77981e-10	7.67771e-08	0.121221	8.24936	GPX2	-2.85558	2.79932e-10	6.08519e-08	7.23794	0.138161	Protect cell against oxidative damage, cellular response to oxidative stress
PHGDH	3.38209	5.04812e-13	1.66035e-10	0.0959158	10.4258	PHGDH	-2.36425	5.48688e-08	3.42669e-06	5.14884	0.194219
CISH	3.46638	1.41666e-10	2.68079e-08	0.0904721	11.0531	CISH	-2.64406	5.56649e-07	2.03789e-05	6.2509	0.159977	Organismal development
MIOX	3.6248	6.21731e-11	1.28188e-08	0.0810639	12.3359	MIOX	-1.62314	0.00194275	0.00884071	3.08046	0.324627
RBP7	3.64598	2.04481e-45	9.41568e-42	0.0798823	12.5184	RBP7	-1.49593	4.54206e-05	0.00053187	2.82046	0.354552	Is required for vitamin A stability and metabolism
GPT2	3.7823	9.53072e-10	1.34344e-07	0.0726798	13.759	GPT2	-1.67499	0.000455529	0.00290268	3.19317	0.313168	Mitochondrial alanine transaminase that play a role in gluconeogenesis and
PCK2	3.94221	6.35843e-12	1.67068e-09	0.0650544	15.3718	PCK2	-2.18691	8.98221e-09	8.6092e-07	4.55329	0.219621	This gene encodes a mitochondrial enzyme that catalyzes the conversion of oxaloacetate to phosphoenolpyruvate in the presence of guanosine triphosphate (GTP), play a key role in gluconeogenesis
