# Supplementary material for: Changes in Biceps femoris Transcriptome along Growth in Iberian Pigs Fed Different Energy Sources and Comparative Analysis with Duroc Breed
Source: Animals (Basel). 2021 Dec 8;11(12):3505. doi: 10.3390/ani11123505 (PMC8697974; doi:10.3390/ani11123505)
Supplement: Supplementary file 1 [file animals-11-03505-s001.zip › Table S12_DEGs DIET EFFECTS.xlsx]

## Sheet: diet-Iberian_transition piglets
ID Ensembl	Gene	baseMean	log2FoldChange	lfcSE	stat	pvalue	padj	FC D0	FC D6
ENSSSCG00000007528	PHACTR3	18.4864	-1.97024	0.479903	-4.10551	4.03431e-05	0.0861453	3.91834	0.25521
ENSSSCG00000016420	INSIG1	344.621	-0.902367	0.236855	-3.80979	0.000139084	0.102531	1.86913	0.535008
ENSSSCG00000023749	MIOX	25.068	2.40888	0.645039	3.73447	0.000188109	0.102995	0.188302	5.31061
ENSSSCG00000000046	CYP2D25	15.6826	3.29531	0.768314	4.28901	1.79468e-05	0.0571562	0.101862	9.8172
ENSSSCG00000024314	FGG	11.1282	3.84576	0.843241	4.56069	5.09856e-06	0.0324753	0.0695522	14.3777
ENSSSCG00000008997	FGB	13.2774	4.33406	0.886006	4.89168	9.99766e-07	0.012736	0.0495813	20.1689
ENSSSCG00000008948	ALB	193.789	4.58667	1.06541	4.30506	1.66941e-05	0.0571562	0.0416173	24.0285
ENSSSCG00000003140	FGF21	29.5452	5.26077	1.28181	4.10419	4.0574e-05	0.0861453	0.0260825	38.3399

## Sheet: diet_Iberian_grower pigs
ID Ensembl	Gene	baseMean	log2FoldChange	lfcSE	stat	pvalue	padj	FC D0	FC D6
ENSSSCG00000029160	novel gene	17633.5	-0.975082	0.240215	-4.0592	4.92409e-05	0.129405	1.96575	0.508711
ENSSSCG00000004165	PDE7B	559.249	-0.888584	0.195778	-4.53874	5.65923e-06	0.0247874	1.85136	0.540144
ENSSSCG00000013784	DNAJB1	2018.37	-0.883252	0.213681	-4.1335	3.57281e-05	0.117367	1.84453	0.542144
ENSSSCG00000004919	NEDD4L	694.928	-0.649001	0.13626	-4.76297	1.90766e-06	0.0247874	1.56808	0.637722
ENSSSCG00000003278	novel gene	53.7976	1.09766	0.274271	4.00209	6.27849e-05	0.137499	0.467274	2.14007
ENSSSCG00000017307	MYL4	33.6662	3.41539	0.750343	4.55177	5.31955e-06	0.0247874	0.0937271	10.6693
ENSSSCG00000032282	ACP5	36.1984	1.33507	0.346644	3.85141	0.000117439	0.22045	0.396373	2.52287
ENSSSCG00000012893	UNC93B1	166.922	0.705316	0.188452	3.74269	0.000182061	0.299035	0.613308	1.6305

## Sheet: diet_duroc_growers
ID Ensembl	Gene	baseMean	log2FoldChange	lfcSE	stat	pvalue	padj	FC D0	FC D6
ENSSSCG00000030767	SLA-5	83.5322	-1.80911	0.403347	-4.48524	7.28321e-06	0.0934436	3.50425	0.285367
ENSSSCG00000000146	MYH11	520.013	0.801479	0.198366	4.04041	5.33581e-05	0.106691	0.573761	1.74289
ENSSSCG00000017307	MYL4	19.5794	-2.13414	0.533068	-4.0035	6.24118e-05	0.102669	4.38975	0.227803
ENSSSCG00000031450	MLYCD	120.921	1.03975	0.265952	3.90953	9.24742e-05	0.209661	0.486412	2.05587
