# Supplementary material for: Changes in Biceps femoris Transcriptome along Growth in Iberian Pigs Fed Different Energy Sources and Comparative Analysis with Duroc Breed
Source: Animals (Basel). 2021 Dec 8;11(12):3505. doi: 10.3390/ani11123505 (PMC8697974; doi:10.3390/ani11123505)
Supplement: Supplementary file 1 [file animals-11-03505-s001.zip › Table S13_Results interaction effects.xlsx]

## Sheet: Hoja1
Genes with interaction effects age * diet
Id Ensembl	GENE	baseMean	log2FoldChange	lfcSE	stat	pvalue	padj	1IB_0_101	1IB_0_103	1IB_0_104	1IB_0_108	1IB_0_123	1IB_0_125	1IB_6_102	1IB_6_105	1IB_6_107	1IB_6_111	1IB_6_121	1IB_6_124	2IB_0_061	2IB_0_065	2IB_0_068	2IB_0_072	2IB_0_076	2IB_0_083	2IB_6_062	2IB_6_064	2IB_6_069	2IB_6_073	2IB_6_078	2IB_6_082
ENSSSCG00000009979	NEFH	28.1573	7.5808	1.61239	4.70158	2.58155e-06	0.0355839	4.67439	19.697	254.611	1.82324	51.2476	34.2455	1.23575	1.97629	11.7109	0	6.11121	5.13995	3.02127	1.37608	3.58084	1.55541	4.72896	4.80981	7.64364	3.11458	8.08271	241.403	2.19803	1.7895
ENSSSCG00000036566	LY6G6C	7.83714	4.60189	1.00954	4.55839	5.15484e-06	0.0355839	10.9069	12.1212	26.5681	3.64648	14.3493	5.47929	1.23575	0	6.83137	1.19163	3.05561	0.642493	4.02835	2.75216	3.58084	1.55541	4.72896	2.4049	11.4655	4.67187	2.69424	49.1257	8.79211	6.26327
ENSSSCG00000011260	SCN10A	6.13315	7.24774	1.71458	4.22712	2.36701e-05	0.10893	1.55813	9.09092	37.6381	2.73486	8.19961	13.6982	1.23575	0	9.7591	1.19163	2.03707	1.28499	0	0	0	0	0	1.20245	5.09576	0.778645	0	48.5975	2.19803	0.894752
ENSSSCG00000015671	ARHGAP15	20.0578	2.20037	0.606266	3.62938	0.000284099	0.980568	23.3719	9.09092	73.0623	13.6743	37.9232	16.4379	9.88599	9.88144	18.5423	11.9163	18.3336	7.70992	15.1063	12.3847	11.9361	12.4433	12.6106	13.227	17.8352	38.9323	18.8597	47.0128	18.6832	12.5265
Genes with interaction effects breed * diet
Id Ensembl	GENE	baseMean	log2FoldChange	lfcSE	stat	pvalue	padj	DU_0_006	DU_0_007	DU_0_011	DU_0_012	DU_0_014	DU_0_016	DU_6_003	DU_6_004	DU_6_008	DU_6_013	DU_6_015	DU_6_018	IB_0_061	IB_0_065	IB_0_068	IB_0_072	IB_0_076	IB_0_083	IB_6_062	IB_6_064	IB_6_069	IB_6_073	IB_6_078	IB_6_082
ENSSSCG00000017307	MYL4	25.9797	5.56839	0.972271	5.7272	1.02104e-08	0.000141139	32.1384	30.5398	22.7778	101.303	13.4325	15.523	6.32102	11.4056	3.73136	12.0879	9.4819	4.09788	3.1631	4.29221	4.96675	1.61377	4.90114	11.8146	29.2972	21.1618	7.49408	234.542	25.305	12.1197
ENSSSCG00000027502	MYL5	18.8084	5.63698	1.28554	4.3849	1.1604e-05	0.0802009	6.18046	7.32956	11.9312	108.057	10.6046	18.2624	0	6.65325	1.86568	5.64104	1.05354	8.19577	2.10874	2.1461	6.20844	1.61377	2.45057	18.0327	22.6387	2.44174	6.55732	164.124	34.5069	2.79685
ENSSSCG00000030638	CD36	60.9319	2.27558	0.541469	4.20261	2.6385e-05	0.121573	38.3189	70.8524	63.9947	79.3544	46.6604	153.404	30.3409	62.7307	40.1121	41.099	47.4095	26.6362	70.6426	35.7684	24.8338	15.3309	29.4069	32.3346	97.2134	90.3445	39.3439	196.283	60.9622	68.989
ENSSSCG00000032282	ACP5	36.4634	1.68603	0.412544	4.08691	4.37154e-05	0.151069	66.749	39.091	42.3016	55.7169	33.2278	35.6116	34.1335	44.6719	29.8509	29.8169	29.4992	47.1257	23.1961	17.1688	27.3171	12.9102	14.7034	16.1673	53.2676	82.2054	22.4822	53.2294	26.4553	38.2237
