# Supplementary material for: Changes in Biceps femoris Transcriptome along Growth in Iberian Pigs Fed Different Energy Sources and Comparative Analysis with Duroc Breed
Source: Animals (Basel). 2021 Dec 8;11(12):3505. doi: 10.3390/ani11123505 (PMC8697974; doi:10.3390/ani11123505)
Supplement: Supplementary file 1 [file animals-11-03505-s001.zip › Table S2_Fatty acid composition(1).xlsx]

## Sheet: summary table
	Age effect NEUTRAL LIPID				Breed effect NEUTRAL LIPID				Interaction	Diet effect Transition piglets NEUTRAL LIPID				Diet effect Grower pigs NEUTRAL LIPID				Interaction
Iberian	Transition piglets	Grower pigs			DUROC	IBERIAN				CH DIET	HO DIET		P-value	CH DIET	HO DIET
Fatty acid1	Mean	Mean	SEM	P-value	Mean	Mean	SEM	P-value	breed*diet	Mean	Mean	SEM		MEAN	MEAN	SEM	P-value	age*diet
C16:0	23.25	23.57	0.13	0.05	21.38	23.57	0.31	0.001	n.s.	23.95	22.87	0.15	<.0001	22.96	21.98	0.32	0.006	n.s.
C16:1n7	3.45	3.38	0.07	0.39	0.34	0.45	0.01	0.0008	n.s.	3.45	3.38	0.07	0.44	0.46	0.34	0.01	0.0003	n.s.
C18:0	10.5	11	0.005	0.005	10.46	11.02	0.16	0.04	n.s.	11.33	10.2	0.005	<.0001	11.42	10.05	0.16	0.0001	n.s.
C18:1n9	41.36	47.24	0.37	<.0001	47.16	45.87	0.41	0.002	n.s.	42.89	45.71	0.37	<.0001	43.78	47.15	0.04	<.0001	n.s.
C18:2n6	10.44	7.13	0.24	<.0001	10.93	7.14	0.02	<.0001	n.s.	8.82	8.76	0.24	0.86	8.42	9.65	0.02	0.03	n.s.
C18:3n3	0.71	0.48	0.02	<.0001	0.21	0.32	0.02	0.0009	0.02quanti	0.58	0.61	0.02	0.32	0.31	0.23	0.02	0.001	n.s.
SFA2	35.92	36.44	0.34	0.09	33.54	36.46	0.47	<.0001	n.s.	37.28	35.7	0.25	<.0001	36.1	33.86	0.51	0.0001	n.s.
MUFA3	49.32	54.15	0.28	<.0001	54.15	53.19	0.71	0.01	n.s.	50.94	52.94	0.27	<.0001	51.43	54.07	0.73	<.0001	n.s.
PUFA4	13.98	9.05	0.22	<.0001	13.12	10.36	0.26	0.01	n.s.	11.66	11.38	0.19	0.77	13.1	13.27	0.26	0.24	n.s.
n6/n3	14.55	13.4	0.02	0.001	9.12	5.91	0.01	0.001	n.s.	14.36	13.49	0.02	0.01	6.65	8.21	0.01	0.004	n.s.
	Age effect POLAR LIPID				Breed effect POLAR LIPID				Interaction	Diet effect Transition piglets POLAR LIPID				Diet effect Grower pigs NEUTRAL LIPID				Interaction
Iberian	Transition piglets	Grower pigs			DUROC	IBERIAN				CH DIET	HO DIET		P-value	CH DIET	HO DIET
Fatty acid1	Mean	Mean	SEM	P-value	Mean	Mean	SEM	P-value	breed*diet	Mean	Mean	SEM		Mean	Mean	SEM	P-value	age*diet
C16:0	20.35	21.31	0.19	0.0007	20.26	21.33	0.21	0.002	n.s.	21.17	20.49	0.19	0.01	20.94	20.7	0.16	0.29	n.s.
C16:1n7	0.8	0.61	0.02	0.003	0.76	0.61	0.05	0.23	n.s.	0.79	0.62	0.02	0.007	0.81	0.55	0.05	0.04	n.s.
C18:0	10.84	10.44	0.08	0.002	10.44	10.94	0.15	0.05	n.s.	10.77	10.52	0.08	0.04	10.78	10.61	0.13	0.46	n.s.
C18:1n9	14.93	15.3	0.32	0.05	15.82	15.21	0.39	0.05	n.s.	12.65	17.58	0.33	<.0001	12.48	18.86	0.27	<.0001	0.001quanti
C18:2n6	28.13	25.04	0.32	<.0001	28.16	26.82	0.36	0.01	n.s.	27.74	25.4	0.34	<.0001	29.15	25.85	0.28	<.0001	0.007quanti
C18:3n3	0.85	0.61	0.02	<.0001	0.56	0.61	0.01	0.05	n.s.	0.76	0.7	0.02	0.01	0.61	0.56	0.01	0.0009	n.s.
SFA2	35.04	33.86	0.34	<.0001	32.79	33.63	0.47	0.05	n.s.	34.98	34.18	0.25	0.05	33.48	33.01	0.51	0.08	n.s.
MUFA3	21.98	22.13	0.28	0.01	23.89	23.07	0.72	0.05	n.s.	19.39	23.42	0.27	<.0001	21.17	26.16	0.73	<.0001	n.s.
PUFA4	46.02	41.2	0.22	0.001	40.17	43	0.16	<.0001	n.s.	44.9	42.3	0.19	<.0001	45.9	40.83	0.26	<.0001	n.s.
n6/n3	12.59	13.61	0.33	0.06	13.72	13.48	0.11	0.01	n.s.	12.89	11.1	0.34	0.08	14.65	14.98	0.1	0.07	n.s.
	Age effect FREE LIPID				Breed effect FREE LIPID				Interaction	Diet effect Transition piglets FREE LIPID				Diet effect Grower pigs NEUTRAL LIPID				Interaction
Iberian	Transition piglets	Grower pigs			DUROC	IBERIAN				CH DIET	HO DIET		P-value	CH DIET	HO DIET
Fatty acid1	Mean	Mean	SEM	P-value	Mean	Mean	SEM	P-value	breed*diet	Mean	Mean	SEM		Mean	Mean	SEM	P-value	age*diet
C16:0	25.52	20.66	0.33	<.0001	18.93	20.65	0.55	0.05	n.s.	24.02	22.16	0.33	0.0006	20.61	19	0.52	0.06	n.s.
C16:1n7	2.47	2.23	0.14	0.18	0.19	0.13	0.07	0.6	n.s.	2.44	2.25	0.14	0.28	0.15	0.17	0.07	0.83	n.s.
C18:0	14.7	12.33	0.27	<.0001	11.6	12.36	0.28	0.1	n.s.	14.41	12.66	0.26	<.0001	12.73	11.25	0.3	0.007	n.s.
C18:1n9	34.25	39.83	0.88	<.0001	39	39.87	0.14	0.46	n.s.	34.99	39.1	0.79	0.0001	37.55	41.15	0.87	0.02	n.s.
C18:2n6	10.66	11.64	0.42	0.13	14.25	11.63	0.76	0.05	n.s.	11.19	11.12	0.42	0.91	12.93	12.95	0.77	0.98	n.s.
C18:3n3	0.8	0.7	0.03	0.01	0.78	0.7	0.04	0.22	n.s.	0.74	0.76	0.03	0.88	0.73	0.75	0.04	0.79	n.s.
SFA2	42.52	34.75	0.34	<.0001	32.13	34.76	0.47	<.0001	n.s.	40.52	36.78	0.25	<.0001	35.07	31.88	0.51	<.0001	n.s.
MUFA3	41.95	46.77	0.28	<.0001	44.21	46.15	0.72	0.01	n.s.	42.29	46.33	0.27	<.0001	43.7	46.28	0.73	<.0001	n.s.
PUFA4	16.38	17.21	0.22	0.06	21.38	17.86	0.26	<.0001	n.s.	14.2	16.22	0.19	0.06	19.59	19.66	0.26	0.34	n.s.
n6/n3	7.71	12.07	0.02	0.01	8.13	6.83	0.01	<.0001	n.s.	9.21	9.2	0.02	0.09	7.37	7.59	0.01	0.07	n.s.
1 Fatty acid composition is expressed as percentage (wt/wt) of total fatty acids.
2 SFA (C14:0+C16:0+C17:0+C18:0+C20:0).
3 MUFA (C15:1+C16:1n−7+C16:1n-9+C17:1+C18:1n7+C18:1n−9+C20:1n−9+C22:1n9).
4 PUFA (C18:2n-6+C18:3n−3+C18:3n-6+C18:4n-3+C20:2n−6+C20:3n-3+C20:3n−6+C20:4n−6+C20:5n-3+C22:4n-6+C22:5n-3+C22:6n-3)
sum of saturated, monounsaturated and polyunsaturated fatty acids, respectively.

## Sheet: NEUTRAL LIPID
	Age effect NEUTRAL LIPID				Breed effect NEUTRAL LIPID				Interaction	Diet effect Transition piglets NEUTRAL LIPID				Diet effect Grower pigs NEUTRAL LIPID				Interaction
Iberian	Transition piglets	Grower pigs			DUROC	IBERIAN				CH DIET	HO DIET		P-value	CH DIET	HO DIET
Fatty acid1	Mean	Mean	SEM	P-value	Mean	Mean	SEM	P-value	breed*diet	Mean	Mean	SEM		MEAN	MEAN	SEM	P-value	Age*diet
C14:0	1.17	1.27	0.01	<.0001	1.78	1.27	0.02	0.01	n.s.	1.21	1.23	0.01	0.35	1.2	1.24	0.02	0.23	n.s.
C15:1	..	..	..	..	..	..	..	..	..	..	..	..	..	..	..	..	..	..
C16:0	23.25	23.57	0.13	0.05	21.38	23.57	0.31	0.001	n.s.	23.95	22.87	0.15	<.0001	22.96	21.98	0.32	0.006	n.s.
C16:1n7	3.45	3.38	0.07	0.39	0.34	0.45	0.01	0.0008	n.s.	3.45	3.38	0.07	0.44	0.46	0.34	0.01	0.0003	n.s.
C16:1n9	0.42	0.34	0.01	<.0001	3.17	3.36	0.15	0.39	n.s.	0.35	0.41	0.01	<.0001	3.35	3.17	0.15	0.42	n.s.
C17:0	0.85	0.45	0.05	<.0001	0.38	0.45	0.05	0.39	n.s.	0.64	0.64	0.06	0.95	0.37	0.45	0.06	0.29	n.s.
C17:1	0.87	0.37	0.04	<.0001	0.38	0.39	0.03	0.07	n.s.	0.64	0.61	0.04	0.6	0.5	0.49	0.03	0.96	n.s.
C18:0	10.5	11	0.005	0.005	10.46	11.02	0.16	0.04	n.s.	11.33	10.2	0.005	<.0001	11.42	10.05	0.16	0.0001	n.s.
C18:1n7	2.39	2.3	0.07	0.36	2.25	2.31	0.11	0.12	0.02quanti	2.43	2.26	0.07	0.07	2.5	2.05	0.1	0.006	n.s.
C18:1n9	41.36	47.24	0.37	<.0001	47.16	45.87	0.41	0.002	n.s.	42.89	45.71	0.37	<.0001	43.78	47.15	0.04	<.0001	n.s.
C18:2n6	10.44	7.13	0.24	<.0001	10.93	7.14	0.02	<.0001	n.s.	8.82	8.76	0.24	0.86	8.42	9.65	0.02	0.03	n.s.
C18:3n3	0.71	0.48	0.02	<.0001	0.21	0.32	0.02	0.0009	0.02quanti	0.58	0.61	0.02	0.32	0.31	0.23	0.02	0.001	n.s.
C18:3n6	..	..	..	..	..	..	..	..	..	..	..	..	..	..	..	..	..	..
C18:4n3	0.09	0.09	0.002	0.79	1.01	1.04	0.01	0.03	n.s.	0.09	0.09	0.002	0.17	1.05	1	0.007	0.01	n.s.
C20:0	0.14	0.15	0.002	0.002	0.14	0.15	0.004	0.04	n.s.	0.15	0.14	0.008	0.009	0.15	0.14	0.004	0.23	n.s.
C20:1n9	0.75	0.83	0.01	<.0001	0.81	0.84	0.02	0.52	n.s.	0.76	0.83	0.02	0.0009	0.79	0.86	0.02	0.02	n.s.
C20:2	0.45	0.36	0.01	<.0001	0.36	0.54	0.02	0.0001	n.s.	0.4	0.41	0.01	0.41	0.42	0.47	0.02	0.03	n.s.
C20:3n3	0.07	0.06	0.001	0.009	0.08	0.06	0.005	0.08	n.s.	0.06	0.07	0.002	0.17	0.07	0.08	0.006	0.1	n.s.
C20:3n6	0.24	0.14	0.01	<.0001	0.75	0.86	0.03	0.63	n.s.	0.2	0.18	0.01	0.13	0.8	0.82	0.03	0.71	n.s.
C20:4n6	1.57	0.61	0.06	<.0001	0.05	0.23	0.02	0.31	n.s.	1.2	0.98	0.08	0.07	0.12	0.16	0.04	0.57	n.s.
C20:5n3	..	..	..	..	..	..	..	..	..	..	..	..	..	..	..	..	..	..
C22:1n9	0.08	0.06	0.01	0.27	0.04	0.06	0.01	0.42	n.s.	0.07	0.07	0.01	0.93	0.05	0.05	0.001	0.54	n.s.
C22:4n6	0.41	0.18	0.04	<.0001	0.13	0.17	0.06	0.69	n.s.	0.31	0.28	0.3	0.51	0.17	0.13	0.06	0.61	n.s.
C22:5n3	..	..	..	..	..	..	..	..	..	..	..	..	..	..	..	..	..	..
C22:6n3	..	..	..	..	..	..	..	..	..	..	..	..	..	..	..	..	..	..
SFA2	35.92	36.44	0.34	0.09	33.54	36.46	0.47	<.0001	n.s.	37.28	35.7	0.25	<.0001	36.1	33.86	0.51	0.0001	n.s.
MUFA3	49.32	54.15	0.28	<.0001	54.15	53.19	0.71	0.01	n.s.	50.94	52.94	0.27	<.0001	51.43	54.07	0.73	<.0001	n.s.
PUFA4	13.98	9.05	0.22	<.0001	13.12	10.36	0.26	0.01	n.s.	11.66	11.38	0.19	0.77	13.1	13.27	0.26	0.24	n.s.
MUFA/SFA	1.37	1.48	0.01	0.01	1.61	1.45	0.04	0.05	n.s.	1.36	1.51	0.01	0.01	0.6	1.42	0.04	0.004	n.s.
PUFA/SFA	0.39	0.24	0.01	0.001	0.39	0.28	0.02	0.06	n.s.	0.31	0.32	0.01	0.56	0.36	0.39	0.02	0.05	n.s.
n6/n3	14.55	13.4	0.02	0.001	9.12	5.91	0.01	0.001	n.s.	14.36	13.49	0.02	0.01	6.65	8.21	0.01	0.004	n.s.
1 Fatty acid composition is expressed as percentage (wt/wt) of total fatty acids.
2 SFA (C14:0+C16:0+C17:0+C18:0+C20:0).
3 MUFA (C15:1+C16:1n−7+C16:1n-9+C17:1+C18:1n7+C18:1n−9+C20:1n−9+C22:1n9).
4 PUFA (C18:2n-6+C18:3n−3+C18:3n-6+C18:4n-3+C20:2n−6+C20:3n-3+C20:3n−6+C20:4n−6+C20:5n-3+C22:4n-6+C22:5n-3+C22:6n-3)
sum of saturated, monounsaturated and polyunsaturated fatty acids, respectively.

## Sheet: POLAR LIPID
	Age effect POLAR LIPID				Breed effect POLAR LIPID				Interaction	Diet effect Transition piglets POLAR LIPID				Grower pigs POLAR LIPID				Interaction
Iberian	Transition piglets	Grower pigs			DUROC	IBERIAN				CH DIET	HO DIET		P-value	CH DIET	HO DIET
Fatty acid1	Mean	Mean	SEM	P-value	Mean	Mean	SEM	P-value	breed*diet	Mean	Mean	SEM		Mean	Mean	SEM	P-value	Age*diet
C14:0	1.77	1.12	0.03	<.0001	0.65	1.09	0.06	0.02	n.s.	1.42	1.48	0.04	0.64	0.98	0.76	0.05	0.08	n.s.
C15:1	1.94	1.64	0.31	0.52	2.95	1.65	0.13	0.03	n.s.	2.14	1.47	0.31	0.14	3.11	1.49	0.15	0.08	n.s.
C16:0	20.35	21.31	0.19	0.0007	20.26	21.33	0.21	0.002	n.s.	21.17	20.49	0.19	0.01	20.94	20.7	0.16	0.29	n.s.
C16:1n7	0.8	0.61	0.02	0.003	0.76	0.61	0.05	0.23	n.s.	0.79	0.62	0.02	0.007	0.81	0.55	0.05	0.04	n.s.
C16:1n9	0.62	1.02	0.06	0.0001	0.78	1.02	0.02	0.05	n.s.	0.76	0.88	0.04	0.15	0.71	1.09	0.02	0.008	n.s.
C17:0	1.85	0.83	0.06	<.0001	0.82	0.62	0.02	0.008	n.s.	1.43	1.26	0.05	0.05	0.65	0.79	0.02	0.03	n.s.
C17:1	0.57	0.76	0.07	0.23	0.01	0.35	0.08	0.08	n.s.	0.83	0.5	0.07	0.05	0.007	0.33	0.09	0.03	n.s.
C18:0	10.84	10.44	0.08	0.002	10.44	10.94	0.15	0.05	n.s.	10.77	10.52	0.08	0.04	10.78	10.61	0.13	0.46	n.s.
C18:1n7	2.83	2.35	0.06	<.0001	1.99	2.49	0.07	0.008	n.s.	2.7	2.48	0.06	0.01	2.38	2.1	0.04	0.0002	n.s.
C18:1n9	14.93	15.3	0.32	0.05	15.82	15.21	0.39	0.05	n.s.	12.65	17.58	0.33	<.0001	12.48	18.86	0.27	<.0001	0.001quanti
C18:2n6	28.13	25.04	0.32	<.0001	28.16	26.82	0.36	0.01	n.s.	27.74	25.4	0.34	<.0001	29.15	25.85	0.28	<.0001	0.007quanti
C18:3n3	0.85	0.61	0.02	<.0001	0.56	0.61	0.01	0.05	n.s.	0.76	0.7	0.02	0.01	0.61	0.56	0.01	0.0009	n.s.
C18:3n6	0.25	0.21	0.007	<.0001	0.25	0.21	0.007	0.09	n.s.	0.24	0.22	0.007	0.06	0.25	0.21	0.005	0.0008	n.s.
C18:4n3	0.06	0.07	0.002	0.03	0.09	0.07	0.004	0.05	n.s.	0.07	0.06	0.002	0.43	0.09	0.07	0.004	0.04	n.s.
C20:0	0.23	0.16	0.03	1e-05	0.12	0.15	0.01	0.08	n.s.	0.19	0.2	0.03	0.65	0.13	0.15	0.01	0.35	n.s.
C20:1n9	0.3	0.27	0.01	0.1	0.27	0.27	0.009	0.8	n.s.	0.26	0.3	0.01	0.002	0.23	0.31	0.008	0.0003	n.s.
C20:2	0.64	0.59	0.01	0.02	0.77	0.59	0.01	<.0001	n.s.	0.61	0.62	0.01	0.52	0.7	0.6	0.007	0.04	n.s.
C20:3n3	0.05	0.09	0.002	<.0001	0.09	0.09	0.002	0.6	0.004quali	0.07	0.07	0.002	0.92	0.1	0.09	0.002	0.05	0.07quanti
C20:3n6	1.01	0.99	0.03	0.4	0.98	1	0.01	0.83	n.s.	1.02	0.99	0.03	0.38	1.02	0.98	0.007	0.007	n.s.
C20:4n6	10.95	10	0.2	0.002	9.14	10.28	0.21	0.08	n.s.	10.46	10.48	0.2	0.95	10.28	10.29	0.14	0.57	n.s.
C20:5n3	0.43	0.39	0.008	0.002	0.35	0.4	0.01	0.08	n.s.	0.41	0.41	0.007	0.65	0.38	0.37	0.007	0.23	n.s.
C22:1n9	0.14	0.03	0.005	<.0001	1.31	1.57	0.04	0.05	n.s.	0.09	0.09	0.005	0.73	1.44	1.43	0.03	0.84	n.s.
C22:4n6	1.71	1.59	0.03	0.002	1.51	1.63	0.03	0.46	n.s.	1.71	1.59	0.03	0.0008	1.66	1.47	0.002	0.0002	n.s.
C22:5n3	1.14	1.08	0.03	0.05	0.9	1.14	0.003	<.0001	0.07quanti	1.12	1.1	0.02	0.38	1.07	0.97	0.01	0.002	n.s.
C22:6n3	0.8	0.54	0.02	<.0001	0.83	0.54	0.01	0.001	n.s.	0.68	0.66	0.02	0.52	0.64	0.73	0.01	0.03	n.s.
SFA2	35.04	33.86	0.34	<.0001	32.79	33.63	0.47	0.05	n.s.	34.98	34.18	0.25	0.05	33.48	33.01	0.51	0.08	n.s.
MUFA3	21.98	22.13	0.28	0.01	23.89	23.07	0.72	0.05	n.s.	19.39	23.42	0.27	<.0001	21.17	26.16	0.73	<.0001	n.s.
PUFA4	46.02	41.2	0.22	0.001	40.17	43	0.16	<.0001	n.s.	44.9	42.3	0.19	<.0001	45.9	40.83	0.26	<.0001	n.s.
MUFA/SFA	0.63	0.65	0.01	0.68	0.72	0.68	0.04	0.08	n.s.	0.55	0.69	0.01	0.001	0.63	0.79	0.03	0.01	n.s.
PUFA/SFA	1.31	1.23	0.33	0.56	1.29	1.31	0.02	0.74	n.s.	1.28	1.24	0.01	0.34	1.37	1.24	0.02	0.76	n.s.
n6/n3	13.61	12.59	0.33	0.06	13.72	13.48	0.11	0.01	n.s.	12.89	11.1	0.34	0.08	14.65	14.98	0.1	0.07	n.s.
1 Fatty acid composition is expressed as percentage (wt/wt) of total fatty acids.
2 SFA (C14:0+C16:0+C17:0+C18:0+C20:0).
3 MUFA (C15:1+C16:1n−7+C16:1n-9+C17:1+C18:1n7+C18:1n−9+C20:1n−9+C22:1n9).
4 PUFA (C18:2n-6+C18:3n−3+C18:3n-6+C18:4n-3+C20:2n−6+C20:3n-3+C20:3n−6+C20:4n−6+C20:5n-3+C22:4n-6+C22:5n-3+C22:6n-3)
sum of saturated, monounsaturated and polyunsaturated fatty acids, respectively.

## Sheet: FREE LIPID
	Age effect FREE LIPID				Breed effect FREE LIPID				Interaction	Diet effect Transition piglets FREE LIPID				Diet Effect Grower pigs FREE LIPID				Interaction
Iberian	Transition piglets	Grower pigs			DUROC	IBERIAN				CH DIET	HO DIET		P-value	CH DIET	HO DIET
Fatty acid1	Mean	Mean	SEM	P-value	Mean	Mean	SEM	P-value	Breed*diet	Mean	Mean	SEM		Mean	Mean	SEM	P-value	Age*diet
C14:0	1.13	1.1	0.02	0.28	1.02	1.09	0.03	0.11	n.s.	1.14	1.09	0.02	0.08	1.08	1.03	0.03	0.32	n.s.
C15:1	..	..	..	..	..	..	..	..	..	..	..	..	..	..	..	..	..	..
C16:0	25.52	20.66	0.33	<.0001	18.93	20.65	0.55	0.05	n.s.	24.02	22.16	0.33	0.0006	20.61	19	0.52	0.06	n.s.
C16:1n7	2.47	2.23	0.14	0.18	0.19	0.13	0.07	0.6	n.s.	2.44	2.25	0.14	0.28	0.15	0.17	0.07	0.83	n.s.
C16:1n9	1.53	1.19	0.05	0.05	1.86	2.22	0.32	0.44	n.s.	1.19	1.52	0.04	0.07	2.08	1.99	0.3	0.84	n.s.
C17:0	1	0.47	0.02	<.0001	0.42	0.47	0.03	0.42	n.s.	0.77	0.7	0.02	0.18	0.47	0.42	0.03	0.43	n.s.
C17:1	0.78	0.35	0.02	<.0001	0.36	0.35	0.04	0.8	n.s.	0.6	0.55	0.02	0.44	0.35	0.36	0.03	0.79	n.s.
C18:0	14.7	12.33	0.27	<.0001	11.6	12.36	0.28	0.1	n.s.	14.41	12.66	0.26	<.0001	12.73	11.25	0.3	0.007	n.s.
C18:1n7	2.18	2.39	0.13	0.3	2.11	2.39	0.17	0.28	n.s.	2.44	2.13	0.13	0.14	2.49	2.01	0.19	0.14	n.s.
C18:1n9	34.25	39.83	0.88	<.0001	39	39.87	0.14	0.46	n.s.	34.99	39.1	0.79	0.0001	37.55	41.15	0.87	0.02	n.s.
C18:2n6	10.66	11.64	0.42	0.13	14.25	11.63	0.76	0.05	n.s.	11.19	11.12	0.42	0.91	12.93	12.95	0.77	0.98	n.s.
C18:3n3	0.8	0.7	0.03	0.01	0.78	0.7	0.04	0.22	n.s.	0.74	0.76	0.03	0.88	0.73	0.75	0.04	0.79	n.s.
C18:3n6	..	..	..	..	..	..	..	..	..	..	..	..	..	..	..	..	..	..
C18:4n3	0.2	0.14	0.01	<.0001	0.16	0.14	0.01	0.34	n.s.	0.18	0.16	0.01	0.24	0.15	0.16	0.01	0.5	n.s.
C20:0	0.17	0.19	0.02	0.3	0.15	0.19	0.01	0.15	n.s.	0.18	0.17	0.02	0.73	0.18	0.16	0.01	0.5	n.s.
C20:1n9	0.74	0.78	0.02	0.09	0.13	0.11	0.01	0.25	n.s.	0.73	0.78	0.02	0.09	0.14	0.1	0.01	0.05	n.s.
C20:2	0.41	0.46	0.02	0.31	0.53	0.47	0.05	0.44	n.s.	0.44	0.43	0.02	0.75	0.5	0.49	0.05	0.83	n.s.
C20:3n3	..	..	..	..	..	..	..	..	n.s.	..	..	..	..	..	..	..	..	n.s.
C20:3n6	0.36	0.65	0.02	0.0003	9e-05	9e-05	9e-05	9e-05	n.s.	0.54	0.47	0.02	0.24	0.42	0.41	0.03	0.83	n.s.
C20:4n6	2.02	2.91	0.02	0.001	3.64	2.9	0.31	0.13	n.s.	2.48	2.44	0.02	0.86	3.2	3.33	0.31	0.78	n.s.
C20:5n3	..	..	..	..	0.5	0.62	0.09	0.31	..	..	..	..	..	0.61	0.51	0.08	0.33	..
C22:1n9	..	..	..	..	0.56	0.67	0.06	0.36	n.s.	..	..	..	..	0.63	0.6	0.07	0.76	n.s.
C22:4n6	0.45	0.5	0.04	0.4	0.69	0.69	0.03	0.94	n.s.	0.44	0.51	0.04	0.32	0.7	0.68	0.03	0.75	n.s.
C22:5n3	0.48	0.21	0.05	0.0001	0.27	0.34	0.04	0.3	..	0.35	0.33	0.05	0.76	0.28	0.33	0.04	0.45	..
C22:6n3	0.4	0.25	0.02	<.0001	0.63	0.48	0.04	0.02	..	0.32	0.33	0.02	0.82	0.57	0.54	0.04	0.69	..
SFA2	42.52	34.75	0.34	<.0001	32.13	34.76	0.47	<.0001	n.s.	40.52	36.78	0.25	<.0001	35.07	31.88	0.51	<.0001	n.s.
MUFA3	41.95	46.77	0.28	<.0001	44.21	46.15	0.72	0.01	n.s.	42.29	46.33	0.27	<.0001	43.7	46.28	0.73	<.0001	n.s.
PUFA4	16.38	17.21	0.22	0.06	21.38	17.86	0.26	<.0001	n.s.	14.2	16.22	0.19	0.06	19.59	19.66	0.26	0.34	n.s.
MUFA/SFA	0.98	1.34	0.01	0.001	1.37	1.32	0.02	0.72	n.s.	1.04	1.25	0.01	0.001	1.27	1.48	0.02	0.56	n.s.
PUFA/SFA	0.36	0.49	0.01	0.05	0.67	0.51	0.05	0.001	n.s.	0.37	0.44	0.01	0.07	0.55	0.62	0.05	0.05	n.s.
n6/n3	7.71	12.07	0.02	0.01	8.13	6.83	0.01	<.0001	n.s.	9.21	9.2	0.02	0.09	7.37	7.59	0.01	0.07	n.s.
1 Fatty acid composition is expressed as percentage (wt/wt) of total fatty acids.
2 SFA (C14:0+C16:0+C17:0+C18:0+C20:0).
3 MUFA (C15:1+C16:1n−7+C16:1n-9+C17:1+C18:1n7+C18:1n−9+C20:1n−9+C22:1n9).
4 PUFA (C18:2n-6+C18:3n−3+C18:3n-6+C18:4n-3+C20:2n−6+C20:3n-3+C20:3n−6+C20:4n−6+C20:5n-3+C22:4n-6+C22:5n-3+C22:6n-3)
sum of saturated, monounsaturated and polyunsaturated fatty acids, respectively.
