# Supplementary material for: Changes in Biceps femoris Transcriptome along Growth in Iberian Pigs Fed Different Energy Sources and Comparative Analysis with Duroc Breed
Source: Animals (Basel). 2021 Dec 8;11(12):3505. doi: 10.3390/ani11123505 (PMC8697974; doi:10.3390/ani11123505)
Supplement: Supplementary file 1 [file animals-11-03505-s001.zip › Table S3_DEGs_AGE EFFECTS.xlsx]

## Sheet: Hoja1
ID Ensembl	Gene	log2FoldChange	pvalue	padj	FC transition piglets	FC grower pigs
ENSSSCG00000011799	AHSG	-4.41125	5.29257e-07	1.97427e-05	21.2775	0.0469981
ENSSSCG00000028758	LBP	-4.28603	5.03347e-06	0.000101464	19.5085	0.0512598
ENSSSCG00000005488	ORM1	-4.17164	1.80227e-06	4.55814e-05	18.0214	0.0554896
ENSSSCG00000027609	GC	-3.79713	8.90619e-05	0.000863831	13.9012	0.0719365
ENSSSCG00000011801	HRG	-3.51709	0.00172382	0.00806785	11.4485	0.0873478
ENSSSCG00000004038	PLG	-3.37351	0.000468726	0.00296024	10.364	0.0964878
ENSSSCG00000005485	AMBP	-3.28331	0.000491239	0.0030596	9.73587	0.102713
ENSSSCG00000011640	TF	-3.05151	1.13696e-05	0.00018637	8.29082	0.120615
ENSSSCG00000003484	PADI6	-3.03571	2.66283e-08	1.97593e-06	8.20049	0.121944
ENSSSCG00000002279	GPX2	-2.85558	2.79932e-10	6.08519e-08	7.23794	0.138161
ENSSSCG00000000046	CYP2D25	-2.79601	6.40351e-06	0.00012157	6.94515	0.143985
ENSSSCG00000040581	CISH	-2.64406	5.56649e-07	2.03789e-05	6.2509	0.159977
ENSSSCG00000009216	SPP1	-2.54417	3.53845e-05	0.000441644	5.83274	0.171446
ENSSSCG00000027215	CTRC	-2.49156	0.00199116	0.00901345	5.62388	0.177813
ENSSSCG00000002476	SERPINA1	-2.44455	0.000186053	0.00148811	5.44356	0.183703
ENSSSCG00000023684	MT1A	-2.43272	8.16824e-05	0.000812234	5.39912	0.185215
ENSSSCG00000006717	PHGDH	-2.36425	5.48688e-08	3.42669e-06	5.14884	0.194219
ENSSSCG00000020771	INHA	-2.23643	1.07377e-08	9.79952e-07	4.71229	0.212211
ENSSSCG00000002009	PCK2	-2.18691	8.98221e-09	8.6092e-07	4.55329	0.219621
ENSSSCG00000038521	CHAC1	-2.18436	0.00157283	0.00753233	4.54526	0.220009
ENSSSCG00000021917	HIPK4	-2.1748	7.19505e-14	7.63893e-11	4.51525	0.221472
ENSSSCG00000015249	ADAMTS8	-2.14775	9.72912e-18	4.47604e-14	4.43137	0.225664
ENSSSCG00000026349	ALDH3B2	-2.13658	2.849e-11	1.22881e-08	4.39718	0.227418
ENSSSCG00000018701	ssc-mir-378-1	-2.09876	3.04454e-22	4.20207e-18	4.28341	0.233459
ENSSSCG00000004225	TPD52L1	-1.87677	3.13404e-06	7.09114e-05	3.67251	0.272293
ENSSSCG00000040355	TICRR	-1.86148	1.97079e-11	8.77444e-09	3.63381	0.275193
ENSSSCG00000025996	MTUS2	-1.83692	4.93929e-10	9.21244e-08	3.57247	0.279918
ENSSSCG00000002651	CDT1	-1.83202	5.599e-11	2.01137e-08	3.56034	0.280872
ENSSSCG00000017893	PIMREG	-1.82319	1.56811e-09	2.16431e-07	3.53863	0.282595
ENSSSCG00000035805	DLK1	-1.79711	6.86045e-10	1.08837e-07	3.47522	0.287751
ENSSSCG00000024725	C2orf71	-1.79696	0.000128709	0.00113439	3.47487	0.28778
ENSSSCG00000009921	OASL	-1.7811	0.000233688	0.00176077	3.43689	0.290961
ENSSSCG00000026568	DNPH1	-1.75529	5.75715e-14	6.62168e-11	3.37594	0.296214
ENSSSCG00000014843	CHRDL2	-1.74523	2.64167e-12	1.91897e-09	3.35248	0.298287
ENSSSCG00000027801	VTN	-1.74245	3.19074e-07	1.36342e-05	3.34604	0.298861
ENSSSCG00000040860	NMRK2	-1.70536	1.40076e-06	3.87966e-05	3.26109	0.306646
ENSSSCG00000001392	TCF19	-1.69194	7.62445e-09	7.46331e-07	3.23091	0.30951
ENSSSCG00000022149	RMI2	-1.6782	1.6951e-09	2.24959e-07	3.20029	0.312471
ENSSSCG00000002847	GPT2	-1.67499	0.000455529	0.00290268	3.19317	0.313168
ENSSSCG00000023749	MIOX	-1.62314	0.00194275	0.00884071	3.08046	0.324627
ENSSSCG00000037581	KCNE5	-1.62213	8.20741e-05	0.000815133	3.0783	0.324855
ENSSSCG00000002768	CENPT	-1.6197	8.09364e-08	4.59705e-06	3.07312	0.325402
ENSSSCG00000007268	E2F1	-1.61462	4.80261e-08	3.12668e-06	3.0623	0.326552
ENSSSCG00000034921	CLDN19	-1.57488	0.000343571	0.00232792	2.9791	0.335672
ENSSSCG00000033352	FAM163A	-1.5737	4.81652e-06	9.92623e-05	2.97667	0.335946
ENSSSCG00000006352	MPZ	-1.54811	1.41459e-06	3.88928e-05	2.92434	0.341957
ENSSSCG00000027428	ENHO	-1.53783	1.39136e-11	7.38599e-09	2.90358	0.344402
ENSSSCG00000024668	KLK1	-1.53766	0.00047478	0.00298865	2.90322	0.344445
ENSSSCG00000015600	DTL	-1.52084	1.2088e-07	6.31963e-06	2.86958	0.348483
ENSSSCG00000003399	RBP7	-1.49593	4.54206e-05	0.00053187	2.82046	0.354552
ENSSSCG00000038869	APLNR	-1.48889	1.68536e-08	1.40978e-06	2.80673	0.356286
ENSSSCG00000023279	SH3TC2	-1.48274	5.39031e-05	0.000605347	2.79479	0.357808
ENSSSCG00000014630	CNGA4	-1.46796	0.000149998	0.00126159	2.76631	0.361492
ENSSSCG00000022630	FLYWCH2	-1.45354	2.53495e-08	1.91188e-06	2.7388	0.365124
ENSSSCG00000033051	POLE	-1.44528	2.19188e-10	5.29263e-08	2.72315	0.367221
ENSSSCG00000040729	C11orf86	-1.44369	1.63094e-05	0.000241786	2.72017	0.367625
ENSSSCG00000000660	A2M	-1.43634	3.20174e-06	7.20887e-05	2.70634	0.369503
ENSSSCG00000034350	SERHL2	-1.43339	8.21622e-16	1.62e-12	2.7008	0.37026
ENSSSCG00000011624	MCM2	-1.43242	1.75329e-10	4.637e-08	2.69899	0.370509
ENSSSCG00000000138	PVALB	-1.43238	4.76312e-07	1.83121e-05	2.69891	0.37052
ENSSSCG00000016313	HJURP	-1.42274	6.95876e-06	0.00012979	2.68094	0.373003
ENSSSCG00000029598	FAM124A	-1.40249	0.000121167	0.00108103	2.64358	0.378275
ENSSSCG00000008228	GNLY	-1.3845	3.4818e-05	0.000436475	2.61081	0.383022
ENSSSCG00000040400	GPR19	-1.37646	0.000111434	0.00101721	2.5963	0.385164
ENSSSCG00000015771	NEIL3	-1.37341	5.4006e-05	0.000605516	2.59083	0.385977
ENSSSCG00000007366	MYBL2	-1.36145	7.19435e-10	1.12837e-07	2.56944	0.38919
ENSSSCG00000015084	FXYD2	-1.3528	9.54314e-08	5.24758e-06	2.55407	0.391532
ENSSSCG00000017342	KIF18B	-1.35033	9.40553e-08	5.1926e-06	2.54971	0.392202
ENSSSCG00000025810	KCNAB1	-1.33828	4.44375e-10	8.40172e-08	2.5285	0.395491
ENSSSCG00000031819	TP53I11	-1.32508	9.08493e-08	5.05289e-06	2.50546	0.399128
ENSSSCG00000007423	UBE2C	-1.32302	2.54593e-06	6.07217e-05	2.5019	0.399696
ENSSSCG00000037120	TK1	-1.31805	2.72298e-06	6.38776e-05	2.49328	0.401078
ENSSSCG00000034756	PLB1	-1.31768	6.60868e-06	0.000123763	2.49264	0.401181
ENSSSCG00000015961	CDCA7	-1.31376	1.00564e-10	3.15451e-08	2.48589	0.40227
ENSSSCG00000004803	ACTC1	-1.3131	0.00140408	0.00693351	2.48475	0.402455
ENSSSCG00000000739	FOXM1	-1.31153	6.61265e-05	0.000702237	2.48204	0.402894
ENSSSCG00000033444	SPC24	-1.31103	3.60467e-07	1.48512e-05	2.48119	0.403033
ENSSSCG00000022823	MCM5	-1.30919	9.6753e-09	8.96231e-07	2.47802	0.403547
ENSSSCG00000010865	EXO1	-1.30867	6.88367e-05	0.000723598	2.47713	0.403693
ENSSSCG00000004518	SKA1	-1.29501	0.00183716	0.0084553	2.45378	0.407534
ENSSSCG00000002028	CMTM5	-1.29479	4.94762e-05	0.00056764	2.45342	0.407595
ENSSSCG00000015604	NEK2	-1.29379	6.40124e-07	2.2178e-05	2.45171	0.407878
ENSSSCG00000013614	CNN1	-1.28782	1.42131e-09	2.04319e-07	2.44159	0.409569
ENSSSCG00000037527	CPLX1	-1.28319	6.5559e-05	0.000698183	2.43377	0.410886
ENSSSCG00000000253	KRT18	-1.2812	0.000115148	0.00104146	2.43041	0.411453
ENSSSCG00000029558	EXTL1	-1.27117	2.80981e-06	6.5398e-05	2.41357	0.414324
ENSSSCG00000021852	FAM124B	-1.27018	1.34595e-08	1.1985e-06	2.41192	0.414607
ENSSSCG00000038545	C10orf105	-1.26945	0.00182463	0.00841414	2.4107	0.414818
ENSSSCG00000016337	ERFE	-1.26159	0.00100728	0.00537189	2.39761	0.417083
ENSSSCG00000015756	XKR5	-1.26007	7.0708e-05	0.000737094	2.39508	0.417523
ENSSSCG00000017364	C17orf53	-1.24907	3.09287e-05	0.000399851	2.37689	0.420719
ENSSSCG00000002668	FAM92B	-1.24231	0.00113962	0.00590109	2.36578	0.422694
ENSSSCG00000012307	CCNB3	-1.2423	0.000126502	0.00111922	2.36576	0.422698
ENSSSCG00000036975	PSRC1	-1.23414	1.04969e-05	0.000176465	2.35241	0.425096
ENSSSCG00000012492	DRP2	-1.23243	8.62678e-06	0.000152165	2.34962	0.425601
ENSSSCG00000013352	E2F8	-1.22946	4.37252e-05	0.000516692	2.34479	0.426478
ENSSSCG00000031741	RRM2	-1.2243	4.18093e-10	8.2436e-08	2.33642	0.428004
ENSSSCG00000003949	CDC20	-1.22429	1.09581e-06	3.29301e-05	2.33641	0.428007
ENSSSCG00000036402	MYL9	-1.21716	8.90341e-07	2.83145e-05	2.32489	0.430128
ENSSSCG00000012536	PLP1	-1.2161	1.27077e-06	3.63131e-05	2.32318	0.430444
ENSSSCG00000001510	KIFC1	-1.21322	2.74075e-09	3.28938e-07	2.31855	0.431304
ENSSSCG00000034013	TMEM88B	-1.21264	1.02537e-05	0.000172798	2.31762	0.431477
ENSSSCG00000006273	MCM4	-1.20442	4.2547e-10	8.2709e-08	2.30445	0.433943
ENSSSCG00000026748	PLK1	-1.19902	3.67874e-11	1.41039e-08	2.29583	0.435572
ENSSSCG00000023176	TROAP	-1.19743	0.000138848	0.00119774	2.2933	0.436052
ENSSSCG00000013911	TMEM59L	-1.19534	0.000203965	0.00159316	2.28999	0.436683
ENSSSCG00000037433	C3orf18	-1.18783	3.97545e-08	2.74346e-06	2.27809	0.438964
ENSSSCG00000028924	AURKB	-1.18595	2.02917e-06	5.05534e-05	2.27514	0.439534
ENSSSCG00000017379	ETV4	-1.18477	1.76265e-06	4.5052e-05	2.27327	0.439894
ENSSSCG00000033383	AVPR1A	-1.18136	9.40569e-09	8.84724e-07	2.2679	0.440936
ENSSSCG00000032710	E2F2	-1.18109	6.65721e-09	6.70732e-07	2.26749	0.441017
ENSSSCG00000017927	BCL6B	-1.1764	2.92048e-09	3.44517e-07	2.26012	0.442455
ENSSSCG00000027226	EPN3	-1.1718	6.1878e-05	0.000667741	2.25293	0.443867
ENSSSCG00000012049	KCNE1	-1.16425	0.000835596	0.00462983	2.24117	0.446195
ENSSSCG00000007816	IL21R	-1.16356	0.000304528	0.00213162	2.2401	0.446409
ENSSSCG00000011065	MASTL	-1.15295	0.000198041	0.00155481	2.22368	0.449705
ENSSSCG00000013008	CDCA5	-1.15105	5.83415e-08	3.59477e-06	2.22075	0.450299
ENSSSCG00000000265	ESPL1	-1.14448	1.40616e-06	3.87966e-05	2.21066	0.452353
ENSSSCG00000012789	AVPR2	-1.14211	7.5e-05	0.000769628	2.20703	0.453097
ENSSSCG00000016402	AGXT	-1.13602	0.0017508	0.00814886	2.19774	0.455012
ENSSSCG00000000735	TSPAN9	-1.13154	3.73913e-18	2.58037e-14	2.19092	0.456429
ENSSSCG00000003920	HPDL	-1.12999	5.4552e-07	2.0078e-05	2.18857	0.45692
ENSSSCG00000009913	CABP1	-1.12908	0.000624922	0.00368163	2.1872	0.457206
ENSSSCG00000022343	ENO1	-1.12704	2.79311e-08	2.05502e-06	2.1841	0.457855
ENSSSCG00000039983	GJA4	-1.11809	1.15775e-09	1.73687e-07	2.1706	0.460703
ENSSSCG00000039597	RF02168	-1.11744	0.000809263	0.00451473	2.16962	0.46091
ENSSSCG00000003861	ORC1	-1.11598	3.10403e-07	1.33464e-05	2.16741	0.461379
ENSSSCG00000025488	MCM3	-1.11096	3.90628e-09	4.38329e-07	2.15989	0.462986
ENSSSCG00000001906	CYP1A1	-1.1089	8.86483e-05	0.000860425	2.15681	0.463648
ENSSSCG00000014326	KIF20A	-1.10093	6.26274e-06	0.000119887	2.14493	0.466215
ENSSSCG00000008534	TOGARAM2	-1.09963	0.00104928	0.00553174	2.143	0.466636
ENSSSCG00000015340	ASNS	-1.09947	3.43702e-05	0.000431645	2.14275	0.466689
ENSSSCG00000006403	CRP	-1.09801	0.000477945	0.00300255	2.1406	0.467159
ENSSSCG00000012773	PNCK	-1.09783	0.000193446	0.00153269	2.14032	0.467219
ENSSSCG00000003508	KIF17	-1.09625	0.000391432	0.0025789	2.13798	0.467731
ENSSSCG00000032909	CDCA8	-1.09043	2.17315e-06	5.32749e-05	2.12938	0.46962
ENSSSCG00000004588	CCNB2	-1.08761	0.000130366	0.0011446	2.12521	0.470542
ENSSSCG00000003905	RAD54L	-1.08243	5.91315e-07	2.14208e-05	2.1176	0.472234
ENSSSCG00000001490	KHDRBS2	-1.08117	0.00102366	0.00543824	2.11575	0.472646
ENSSSCG00000003081	CEACAM16	-1.07606	3.54224e-05	0.000441644	2.10828	0.474321
ENSSSCG00000026326	CCNF	-1.06555	3.64047e-09	4.15254e-07	2.09297	0.477791
ENSSSCG00000026302	MKI67	-1.06422	2.03233e-07	9.54499e-06	2.09103	0.478233
ENSSSCG00000002389	VASH1	-1.06407	2.42359e-13	2.23003e-10	2.09083	0.47828
ENSSSCG00000006821	GSTM3	-1.06378	0.000823994	0.00458194	2.0904	0.478377
ENSSSCG00000035402	RGS9	-1.06296	0.00109293	0.00571172	2.08922	0.478648
ENSSSCG00000028695	TMSB15A	-1.06068	2.11692e-06	5.20815e-05	2.08592	0.479405
ENSSSCG00000040678	TYMS	-1.06048	9.31445e-06	0.000162321	2.08563	0.479472
ENSSSCG00000006745	CASQ2	-1.05832	0.000195709	0.00154265	2.0825	0.480192
ENSSSCG00000018084	ND3	-1.05807	0.00156597	0.00751775	2.08214	0.480274
ENSSSCG00000006528	DPM3	-1.05505	2.60988e-05	0.000351429	2.07779	0.48128
ENSSSCG00000026977	TRAIP	-1.05409	1.98069e-05	0.000280385	2.0764	0.481602
ENSSSCG00000013772	ASF1B	-1.05074	1.07872e-07	5.74848e-06	2.07159	0.482721
ENSSSCG00000022951	NFASC	-1.0415	0.000620371	0.00366226	2.05836	0.485823
ENSSSCG00000026554	FAM213B	-1.03846	4.09274e-08	2.79643e-06	2.05403	0.486847
ENSSSCG00000017571	EME1	-1.03727	0.00129433	0.00653284	2.05234	0.487249
ENSSSCG00000018092	ND6	-1.0351	1.24423e-05	0.000199452	2.04926	0.487981
ENSSSCG00000015259	B3GAT1	-1.03341	4.69565e-06	9.76256e-05	2.04686	0.488552
ENSSSCG00000022726	RHOD	-1.0294	0.00142071	0.00698811	2.04118	0.489913
ENSSSCG00000029460	RND2	-1.02769	0.00011963	0.00107356	2.03875	0.490496
ENSSSCG00000034858	RAP1GAP2	-1.02618	2.54926e-06	6.07217e-05	2.03662	0.49101
ENSSSCG00000002007	FITM1	-1.02426	0.000131164	0.00114942	2.03391	0.491664
ENSSSCG00000022891	MYMK	-1.01907	0.000505419	0.00313097	2.02661	0.493435
ENSSSCG00000023325	ACY1	-1.01831	1.47151e-05	0.000223184	2.02554	0.493695
ENSSSCG00000003821	KANK4	-1.01295	3.21613e-06	7.22949e-05	2.01803	0.495532
ENSSSCG00000028210	NT5C	-1.01071	1.85353e-05	0.000265103	2.01491	0.496301
ENSSSCG00000024837	SYT12	-1.01057	0.000116308	0.00104989	2.01471	0.49635
ENSSSCG00000010756	MGMT	-1.01006	9.41e-06	0.000163161	2.014	0.496525
ENSSSCG00000011322	CCR1	-1.00789	0.0011322	0.00587249	2.01097	0.497272
ENSSSCG00000000707	SCNN1A	-1.00422	0.000128938	0.00113495	2.00586	0.498539
ENSSSCG00000012277	TIMP1	-1.00221	6.96689e-05	0.000729567	2.00306	0.499236
ENSSSCG00000020984	LXN	-1.00017	5.57156e-06	0.000109699	2.00024	0.499939
ENSSSCG00000017808	MRM3	-0.999583	4.4865e-05	0.000526553	1.99942	0.500145
ENSSSCG00000013517	UHRF1	-0.999404	1.03451e-06	3.17294e-05	1.99917	0.500207
ENSSSCG00000036755	FAM46B	-0.997004	0.00226113	0.00994524	1.99585	0.501039
ENSSSCG00000000738	RHNO1	-0.993098	5.98797e-07	2.15699e-05	1.99045	0.502398
ENSSSCG00000010214	CDK1	-0.992399	2.55934e-05	0.000347678	1.98949	0.502641
ENSSSCG00000024261	CBX2	-0.989535	2.0858e-09	2.66557e-07	1.98554	0.50364
ENSSSCG00000001765	ADAMTS7	-0.988333	1.4793e-05	0.000223874	1.98389	0.50406
ENSSSCG00000009671	PBK	-0.987859	8.44928e-05	0.000830605	1.98324	0.504226
ENSSSCG00000005344	MELK	-0.987452	0.000273403	0.00196845	1.98268	0.504368
ENSSSCG00000025981	SLC38A5	-0.986874	2.74967e-06	6.415e-05	1.98189	0.50457
ENSSSCG00000014827	PLEKHB1	-0.984559	0.000244008	0.00181552	1.97871	0.50538
ENSSSCG00000040524	ISYNA1	-0.984463	2.7513e-05	0.000365481	1.97858	0.505414
ENSSSCG00000004782	BUB1B	-0.983078	1.21626e-06	3.51189e-05	1.97668	0.505899
ENSSSCG00000017929	RNASEK	-0.982766	0.000452886	0.00289096	1.97625	0.506009
ENSSSCG00000021591	RBM3	-0.977807	5.10929e-05	0.000579922	1.96947	0.507751
ENSSSCG00000027875	CA14	-0.977563	2.46487e-08	1.87439e-06	1.96914	0.507837
ENSSSCG00000017471	CDC6	-0.974739	2.23744e-05	0.000310675	1.96529	0.508832
ENSSSCG00000007715	ABHD11	-0.96853	7.09174e-06	0.000131914	1.95685	0.511026
ENSSSCG00000012784	SSR4	-0.966906	0.000229484	0.00173552	1.95464	0.511602
ENSSSCG00000002802	GINS3	-0.965915	0.000109408	0.00100203	1.9533	0.511953
ENSSSCG00000014395	PCDH12	-0.963744	1.77194e-05	0.000256625	1.95037	0.512725
ENSSSCG00000033135	VAMP5	-0.95628	3.80063e-09	4.29969e-07	1.9403	0.515384
ENSSSCG00000026653	PILRA	-0.954915	0.000974558	0.00523176	1.93847	0.515872
ENSSSCG00000034993	NREP	-0.949007	1.81276e-10	4.637e-08	1.93054	0.517989
ENSSSCG00000010532	LOXL4	-0.94786	0.000872058	0.00477655	1.92901	0.518401
ENSSSCG00000034723	PYCR1	-0.947497	1.69289e-06	4.42959e-05	1.92852	0.518531
ENSSSCG00000018051	COPS3	-0.944835	6.25745e-06	0.000119887	1.92497	0.519489
ENSSSCG00000000194	TUBA1C	-0.944756	7.40594e-06	0.000136653	1.92486	0.519517
ENSSSCG00000033830	CCDC8	-0.944559	4.56505e-15	7.00076e-12	1.9246	0.519588
ENSSSCG00000036810	ARL11	-0.942315	0.000901402	0.00491357	1.92161	0.520397
ENSSSCG00000029264	PKMYT1	-0.941679	0.00137831	0.00684048	1.92076	0.520627
ENSSSCG00000005314	ARHGEF39	-0.939713	0.000981919	0.00526513	1.91815	0.521337
ENSSSCG00000008125	NCAPH	-0.938669	4.92798e-08	3.17832e-06	1.91676	0.521714
ENSSSCG00000004092	MTHFD1L	-0.93811	8.03077e-05	0.000804944	1.91602	0.521916
ENSSSCG00000023639	NRM	-0.936474	0.000161338	0.0013334	1.91385	0.522508
ENSSSCG00000006243	PENK	-0.930749	0.0009369	0.00506386	1.90627	0.524586
ENSSSCG00000004554	PCLAF	-0.930573	1.72604e-06	4.46957e-05	1.90603	0.52465
ENSSSCG00000038543	CENPA	-0.928723	0.000199149	0.00156262	1.90359	0.525323
ENSSSCG00000008010	CHTF18	-0.927383	7.98953e-07	2.61928e-05	1.90182	0.525811
ENSSSCG00000038992	TUBB6	-0.927084	5.59547e-05	0.000623314	1.90143	0.52592
ENSSSCG00000011401	LSMEM2	-0.925308	4.56029e-08	3.02601e-06	1.89909	0.526568
ENSSSCG00000016216	TUBA4A	-0.921522	4.46049e-06	9.39904e-05	1.89411	0.527952
ENSSSCG00000000683	CDCA3	-0.921137	0.000210326	0.00162629	1.89361	0.528093
ENSSSCG00000017098	C5orf49	-0.919027	0.00150059	0.00729525	1.89084	0.528866
ENSSSCG00000031888	DDIT4	-0.91856	0.000695986	0.0039975	1.89023	0.529037
ENSSSCG00000036569	PTP4A3	-0.916326	0.000287051	0.00203905	1.8873	0.529857
ENSSSCG00000009975	EMID1	-0.912404	2.43327e-05	0.000332845	1.88218	0.531299
ENSSSCG00000013374	KCNC1	-0.911714	0.00210755	0.00942503	1.88128	0.531553
ENSSSCG00000000950	E2F7	-0.911408	0.000587695	0.00351903	1.88088	0.531666
ENSSSCG00000017754	LGALS9	-0.910806	8.51128e-05	0.00083551	1.8801	0.531888
ENSSSCG00000038768	GPR37L1	-0.910242	0.000261203	0.00190747	1.87936	0.532096
ENSSSCG00000038428	PAXX	-0.906456	1.9091e-05	0.000272128	1.87443	0.533494
ENSSSCG00000038912	IFITM3	-0.90554	0.00220609	0.00974352	1.87325	0.533833
ENSSSCG00000007200	FAM110A	-0.905131	0.000100218	0.000942302	1.87271	0.533984
ENSSSCG00000007232	DUSP15	-0.903577	0.000405486	0.00264987	1.8707	0.53456
ENSSSCG00000037630	RF00045	-0.903545	0.000516756	0.00318689	1.87066	0.534571
ENSSSCG00000001760	ACSBG1	-0.89484	0.00150986	0.00732737	1.8594	0.537807
ENSSSCG00000013637	QTRT1	-0.893816	5.53288e-10	9.79036e-08	1.85808	0.538189
ENSSSCG00000024245	AIMP2	-0.893701	1.04955e-06	3.21195e-05	1.85794	0.538232
ENSSSCG00000017209	MIF4GD	-0.891908	5.57957e-06	0.0001097	1.85563	0.538901
ENSSSCG00000016737	PPIA	-0.89172	5.3797e-09	5.75586e-07	1.85539	0.538971
ENSSSCG00000003973	CTPS1	-0.891126	3.01809e-12	2.08278e-09	1.85462	0.539193
ENSSSCG00000032693	MAPK12	-0.889434	3.12906e-05	0.000402753	1.85245	0.539826
ENSSSCG00000000190	TUBA1B	-0.888611	6.0396e-07	2.1573e-05	1.85139	0.540134
ENSSSCG00000033178	HAUS4	-0.888136	6.82164e-05	0.000719269	1.85078	0.540312
ENSSSCG00000002953	C6H19orf33	-0.887947	0.000547311	0.00332335	1.85054	0.540383
ENSSSCG00000024144	NDUFS7	-0.887176	0.000325031	0.00223299	1.84955	0.540671
ENSSSCG00000018078	COX2	-0.886685	0.00100313	0.00535181	1.84892	0.540855
ENSSSCG00000006469	MRPL24	-0.886324	3.5467e-05	0.000441797	1.84846	0.540991
ENSSSCG00000027847	CSKMT	-0.886279	0.000228946	0.00173336	1.8484	0.541008
ENSSSCG00000012377	KIF4A	-0.886278	6.30537e-05	0.000676198	1.8484	0.541008
ENSSSCG00000037565	H1-2	-0.886245	0.000712756	0.00407517	1.84836	0.54102
ENSSSCG00000035297	ISG12(A)	-0.883583	0.000904211	0.00491723	1.84495	0.54202
ENSSSCG00000034570	IFI6	-0.882758	0.00136526	0.00680016	1.8439	0.54233
ENSSSCG00000006810	KCNC4	-0.880704	0.0012303	0.00627054	1.84127	0.543102
ENSSSCG00000026931	SERTAD1	-0.879338	5.66546e-05	0.000628069	1.83953	0.543617
ENSSSCG00000028559	LZTS1	-0.877741	1.64418e-12	1.26072e-09	1.8375	0.544219
ENSSSCG00000017544	ATP5MC1	-0.874647	0.00129863	0.00654865	1.83356	0.545387
ENSSSCG00000006546	TDRD10	-0.872773	7.40367e-05	0.000763742	1.83118	0.546096
ENSSSCG00000011309	KIF15	-0.868699	0.00126903	0.00642249	1.82602	0.54764
ENSSSCG00000039307	H2AFJ	-0.867337	4.27987e-07	1.66397e-05	1.82429	0.548158
ENSSSCG00000004928	CILP	-0.86616	0.000307716	0.00214483	1.8228	0.548605
ENSSSCG00000025736	RECQL4	-0.86594	0.000193976	0.00153513	1.82253	0.548689
ENSSSCG00000003212	NAPSA	-0.863743	0.00131703	0.00661006	1.81975	0.549525
ENSSSCG00000027538	TMEM258	-0.863146	3.92663e-06	8.46802e-05	1.819	0.549752
ENSSSCG00000014560	COX8H	-0.861023	0.00141051	0.00695529	1.81633	0.550562
ENSSSCG00000020835	EIF4EBP3	-0.860929	4.20769e-05	0.000503151	1.81621	0.550598
ENSSSCG00000004969	KIF23	-0.860781	0.000263849	0.00191969	1.81602	0.550654
ENSSSCG00000033410	FAM212A	-0.86059	0.000240028	0.00179711	1.81578	0.550727
ENSSSCG00000035958	EVA1A	-0.856373	0.000177364	0.00143745	1.81048	0.552339
ENSSSCG00000017755	NOS2	-0.856111	1.54039e-06	4.14435e-05	1.81015	0.55244
ENSSSCG00000022301	EIF4EBP1	-0.855034	0.000136663	0.00118723	1.8088	0.552852
ENSSSCG00000013375	MYOD1	-0.851751	3.3519e-07	1.41477e-05	1.80469	0.554112
ENSSSCG00000003931	KIF2C	-0.850893	4.34709e-05	0.000514568	1.80362	0.554442
ENSSSCG00000002910	ALKBH6	-0.849521	1.21096e-06	3.5039e-05	1.8019	0.554969
ENSSSCG00000030345	INPP5J	-0.847509	0.00137417	0.00682488	1.79939	0.555743
ENSSSCG00000032932	MSRB1	-0.846588	8.64839e-07	2.76949e-05	1.79824	0.556098
ENSSSCG00000012842	RPLP2	-0.845752	0.000327929	0.00224765	1.7972	0.556421
ENSSSCG00000032938	MFSD6L	-0.844339	0.000753801	0.00426917	1.79544	0.556966
ENSSSCG00000022187	CISD3	-0.844253	0.00170925	0.00800782	1.79534	0.556999
ENSSSCG00000007116	CD93	-0.843162	2.17621e-05	0.000303013	1.79398	0.557421
ENSSSCG00000010568	NPM3	-0.841957	2.01638e-07	9.54499e-06	1.79248	0.557886
ENSSSCG00000006475	IQGAP3	-0.841749	0.000275532	0.00197861	1.79222	0.557967
ENSSSCG00000037098	C19orf81	-0.841463	0.00187356	0.00858242	1.79187	0.558077
ENSSSCG00000027252	HCFC1R1	-0.841241	2.42188e-05	0.000331614	1.79159	0.558163
ENSSSCG00000003229	ETFB	-0.840684	6.23537e-05	0.000670967	1.7909	0.558379
ENSSSCG00000030921	APOA1	-0.840062	0.000248249	0.00183915	1.79013	0.558619
ENSSSCG00000017868	P2RX5	-0.837941	0.00113986	0.00590109	1.7875	0.559442
ENSSSCG00000005627	AK1	-0.835445	4.24682e-06	9.05944e-05	1.78441	0.56041
ENSSSCG00000034297	HES2	-0.834201	5.36278e-05	0.000602745	1.78287	0.560894
ENSSSCG00000011453	ITIH4	-0.834007	0.00196947	0.00894166	1.78263	0.560969
ENSSSCG00000029034	COX4I1	-0.832558	0.000609684	0.00361321	1.78084	0.561533
ENSSSCG00000018052	NT5M	-0.831703	0.000395649	0.00260284	1.77979	0.561865
ENSSSCG00000036933	NR1D1	-0.831572	0.000626342	0.0036849	1.77962	0.561917
ENSSSCG00000007799	MYLPF	-0.830734	0.00037226	0.0024881	1.77859	0.562243
ENSSSCG00000025842	SPAG8	-0.830545	7.5536e-07	2.50613e-05	1.77836	0.562317
ENSSSCG00000029456	SLC7A1	-0.829455	0.000388644	0.00256777	1.77701	0.562742
ENSSSCG00000013524	C19orf70	-0.828007	0.000969916	0.00521801	1.77523	0.563307
ENSSSCG00000027922	UNC5CL	-0.827729	0.000883885	0.00483718	1.77489	0.563415
ENSSSCG00000040608	AKR1B1	-0.824566	2.66656e-05	0.000356282	1.771	0.564652
ENSSSCG00000006624	SELENBP1	-0.821744	0.000310273	0.00215304	1.76754	0.565758
ENSSSCG00000025027	METTL1	-0.819431	7.81906e-07	2.56949e-05	1.76471	0.566665
ENSSSCG00000038969	DMPK	-0.81913	3.97311e-06	8.52829e-05	1.76434	0.566784
ENSSSCG00000005701	ASS1	-0.817447	0.000596305	0.00356286	1.76228	0.567445
ENSSSCG00000014335	REEP2	-0.816811	2.701e-07	1.21037e-05	1.76151	0.567696
ENSSSCG00000007350	PPP1R16B	-0.814951	0.000200666	0.00157184	1.75924	0.568428
ENSSSCG00000040643	CAV3	-0.814301	0.00104099	0.00549985	1.75845	0.568684
ENSSSCG00000003435	MIIP	-0.811512	0.00030022	0.00210872	1.75505	0.569784
ENSSSCG00000026257	STMN1	-0.81042	4.00312e-08	2.74881e-06	1.75372	0.570216
ENSSSCG00000035061	WBP1	-0.808583	2.14149e-05	0.000299936	1.75149	0.570942
ENSSSCG00000013594	FBN3	-0.807915	9.82303e-06	0.000168002	1.75068	0.571207
ENSSSCG00000000116	POLR2F	-0.807683	0.000367696	0.00246237	1.7504	0.571299
ENSSSCG00000017271	CACNG1	-0.807303	0.000452352	0.00288911	1.74994	0.571449
ENSSSCG00000017473	TOP2A	-0.805933	4.42114e-05	0.000521098	1.74828	0.571992
ENSSSCG00000006359	ADAMTS4	-0.805368	0.00158011	0.00755398	1.74759	0.572216
ENSSSCG00000011280	VIPR1	-0.802847	0.00022647	0.00171933	1.74454	0.573217
ENSSSCG00000002650	APRT	-0.802109	4.89644e-05	0.000564584	1.74365	0.57351
ENSSSCG00000027907	BSG	-0.801797	0.000325759	0.00223688	1.74327	0.573634
ENSSSCG00000012960	CST6	-0.801775	0.00104123	0.00549985	1.74324	0.573643
ENSSSCG00000024103	ADPRHL1	-0.800859	3.78199e-05	0.000463168	1.74214	0.574007
ENSSSCG00000021443	SGK1	-0.79967	1.32069e-06	3.74296e-05	1.7407	0.574481
ENSSSCG00000033276	RIPPLY1	-0.798576	0.000154613	0.00129331	1.73938	0.574916
ENSSSCG00000028346	SAMM50	-0.797709	6.54573e-05	0.000697638	1.73834	0.575262
ENSSSCG00000033453	BST2	-0.797626	0.000285262	0.00202843	1.73824	0.575295
ENSSSCG00000008579	CENPO	-0.797344	2.387e-05	0.000328468	1.7379	0.575407
ENSSSCG00000008089	CKAP2L	-0.796921	0.00168947	0.00793941	1.73739	0.575576
ENSSSCG00000036029	SLC26A10	-0.796646	3.83786e-05	0.000468184	1.73706	0.575686
ENSSSCG00000024018	SLC16A3	-0.795714	0.00041655	0.00270297	1.73594	0.576058
ENSSSCG00000034887	HAPLN4	-0.794289	1.06183e-07	5.68039e-06	1.73422	0.576627
ENSSSCG00000001978	GZMB	-0.792757	0.000607341	0.00360538	1.73238	0.57724
ENSSSCG00000022901	KLHDC3	-0.790941	2.70194e-05	0.000359963	1.7302	0.577967
ENSSSCG00000012992	FRMD8	-0.790296	1.37591e-08	1.21594e-06	1.72943	0.578225
ENSSSCG00000007308	ROMO1	-0.790034	0.000101014	0.000945858	1.72912	0.578331
ENSSSCG00000007586	FSCN1	-0.789941	3.60711e-05	0.000446506	1.729	0.578368
ENSSSCG00000013573	TRAPPC5	-0.789087	0.000144541	0.00123298	1.72798	0.57871
ENSSSCG00000037260	COL20A1	-0.785726	0.00136808	0.00680441	1.72396	0.58006
ENSSSCG00000029326	CCNB1	-0.783824	0.000596769	0.0035639	1.72169	0.580825
ENSSSCG00000007358	EMILIN3	-0.783377	0.000116756	0.00105256	1.72116	0.581005
ENSSSCG00000001506	RGL2	-0.782158	2.78254e-05	0.000369275	1.7197	0.581496
ENSSSCG00000017181	CYGB	-0.781379	6.13254e-07	2.16474e-05	1.71877	0.58181
ENSSSCG00000003090	NECTIN2	-0.781302	2.01938e-05	0.000284694	1.71868	0.581841
ENSSSCG00000006761	DCLRE1B	-0.780154	0.000223658	0.00170454	1.71731	0.582305
ENSSSCG00000027607	IER3	-0.779907	0.000424237	0.00274254	1.71702	0.582404
ENSSSCG00000000180	FKBP11	-0.778364	3.90128e-05	0.000474828	1.71519	0.583027
ENSSSCG00000005996	MRPL13	-0.777623	6.69545e-08	4.01785e-06	1.7143	0.583327
ENSSSCG00000024759	CX3CL1	-0.777546	0.00103601	0.00548066	1.71421	0.583358
ENSSSCG00000017950	TP53	-0.777385	9.67104e-12	5.80346e-09	1.71402	0.583423
ENSSSCG00000022289	PCDH1	-0.776456	4.15266e-05	0.000498391	1.71292	0.583799
ENSSSCG00000036941	AKR1E2	-0.774661	0.000105582	0.000975395	1.71079	0.584526
ENSSSCG00000022647	TIMM17B	-0.77443	0.000740929	0.00420699	1.71051	0.584619
ENSSSCG00000009862	RNFT2	-0.772084	2.5561e-06	6.07217e-05	1.70773	0.585571
ENSSSCG00000035134	MRPS7	-0.772068	0.000107798	0.000990561	1.70772	0.585577
ENSSSCG00000027307	NDUFA11	-0.770883	0.00163747	0.00774782	1.70631	0.586059
ENSSSCG00000022351	GSTO1	-0.770172	1.99433e-05	0.00028145	1.70547	0.586347
ENSSSCG00000005528	NDUFA8	-0.769907	0.000135817	0.00118193	1.70516	0.586455
ENSSSCG00000000685	TPI1	-0.769688	0.000339791	0.0023091	1.7049	0.586544
ENSSSCG00000006835	SARS	-0.76967	0.000146793	0.0012445	1.70488	0.586552
ENSSSCG00000022209	ITGB1BP2	-0.768683	3.53856e-12	2.32567e-09	1.70371	0.586953
ENSSSCG00000001773	TMED3	-0.767876	0.000256714	0.00188467	1.70276	0.587282
ENSSSCG00000037025	PLVAP	-0.767638	8.42523e-05	0.000830605	1.70248	0.587378
ENSSSCG00000014015	MRNIP	-0.767538	0.00134268	0.00671679	1.70236	0.587419
ENSSSCG00000016886	ITGA1	-0.767108	0.000191507	0.00152156	1.70186	0.587594
ENSSSCG00000012525	BEX1	-0.767032	1.4892e-07	7.47418e-06	1.70176	0.587625
ENSSSCG00000021255	ADA	-0.765178	1.49587e-05	0.000225147	1.69958	0.588381
ENSSSCG00000028755	EIPR1	-0.762722	8.05152e-05	0.00080545	1.69669	0.589383
ENSSSCG00000036716	RPL37A	-0.761467	0.000379906	0.00252978	1.69521	0.589896
ENSSSCG00000034689	GPIHBP1	-0.761109	6.03066e-07	2.1573e-05	1.69479	0.590043
ENSSSCG00000001512	CUTA	-0.760242	0.000599873	0.003571	1.69377	0.590397
ENSSSCG00000008677	TACC3	-0.760156	4.69667e-06	9.76256e-05	1.69367	0.590432
ENSSSCG00000040507	PDLIM7	-0.759533	0.000185875	0.00148808	1.69294	0.590688
ENSSSCG00000031176	GP9	-0.758054	0.00183723	0.0084553	1.69121	0.591293
ENSSSCG00000012857	CARS	-0.757781	2.88833e-06	6.67752e-05	1.69089	0.591405
ENSSSCG00000011287	HHATL	-0.757663	4.61095e-05	0.000537957	1.69075	0.591454
ENSSSCG00000000649	CLEC1A	-0.756135	2.60915e-05	0.000351429	1.68896	0.59208
ENSSSCG00000006610	S100A11	-0.755864	0.000937044	0.00506386	1.68864	0.592192
ENSSSCG00000017089	ANXA6	-0.755734	0.000147531	0.00124768	1.68849	0.592245
ENSSSCG00000017788	TP53I13	-0.755281	1.55086e-05	0.000231655	1.68796	0.592431
ENSSSCG00000038384	COX4I2	-0.754556	0.000326505	0.00223977	1.68711	0.592729
ENSSSCG00000004466	TTK	-0.753993	0.00123425	0.00628372	1.68645	0.59296
ENSSSCG00000013004	TM7SF2	-0.752644	0.000165676	0.00136354	1.68488	0.593515
ENSSSCG00000031698	TSTA3	-0.751183	0.000265922	0.00192867	1.68317	0.594116
ENSSSCG00000012969	FIBP	-0.751153	0.000488565	0.00304845	1.68314	0.594128
ENSSSCG00000014351	ECSCR	-0.750986	0.000415245	0.00269704	1.68294	0.594197
ENSSSCG00000001834	MFGE8	-0.750852	0.000239107	0.00179356	1.68279	0.594252
ENSSSCG00000030510	FBL	-0.750555	9.98219e-06	0.000169256	1.68244	0.594375
ENSSSCG00000031713	H2AFY2	-0.749667	0.000468851	0.00296024	1.6814	0.594741
ENSSSCG00000012974	CFL1	-0.74936	0.000388305	0.00256675	1.68105	0.594867
ENSSSCG00000007748	PSPH	-0.749117	0.000429734	0.00277029	1.68076	0.594968
ENSSSCG00000003950	TIE1	-0.747366	1.76163e-06	4.5052e-05	1.67872	0.59569
ENSSSCG00000001423	NELFE	-0.743539	3.22807e-05	0.000411773	1.67428	0.597272
ENSSSCG00000039731	GLRX	-0.742437	8.64242e-05	0.000844778	1.673	0.597729
ENSSSCG00000032889	ASB12	-0.74242	0.000625562	0.00368295	1.67298	0.597736
ENSSSCG00000040470	RPS20	-0.742104	0.000437853	0.00281212	1.67261	0.597867
ENSSSCG00000004679	SORD	-0.741418	2.32221e-05	0.000321154	1.67182	0.598151
ENSSSCG00000031380	MARCKSL1	-0.741207	0.000120657	0.00107787	1.67157	0.598239
ENSSSCG00000003914	PRDX1	-0.74014	3.93407e-07	1.57386e-05	1.67034	0.598681
ENSSSCG00000037077	SHMT2	-0.740044	9.80195e-06	0.000167849	1.67023	0.598721
ENSSSCG00000037096	TMEM88	-0.738751	0.00102596	0.00544833	1.66873	0.599258
ENSSSCG00000039909	ICAM2	-0.737975	4.93876e-05	0.000567095	1.66783	0.59958
ENSSSCG00000033673	SLC25A6	-0.737407	0.000731537	0.00416873	1.66718	0.599816
ENSSSCG00000005672	PTPA	-0.736055	0.000122519	0.00108982	1.66561	0.600379
ENSSSCG00000038439	PRX	-0.734851	7.3613e-06	0.000136012	1.66423	0.60088
ENSSSCG00000000002	GTSE1	-0.734734	0.00140056	0.00691859	1.66409	0.600929
ENSSSCG00000011701	TM4SF18	-0.73473	0.000299079	0.00210499	1.66409	0.600931
ENSSSCG00000029509	KIF22	-0.732396	0.000168903	0.00138104	1.6614	0.601903
ENSSSCG00000013936	NDUFA13	-0.73212	0.00219243	0.0097049	1.66108	0.602018
ENSSSCG00000017227	FDXR	-0.731995	5.01389e-06	0.000101464	1.66093	0.602071
ENSSSCG00000012979	RNASEH2C	-0.731486	0.000422666	0.00273495	1.66035	0.602283
ENSSSCG00000030325	C1QTNF6	-0.730948	0.00206024	0.00926237	1.65973	0.602508
ENSSSCG00000003555	HMGN2	-0.730855	2.29778e-09	2.85712e-07	1.65962	0.602547
ENSSSCG00000012905	TMEM134	-0.730817	1.51961e-05	0.000227727	1.65958	0.602562
ENSSSCG00000007943	NMRAL1	-0.729607	6.18634e-05	0.000667741	1.65819	0.603068
ENSSSCG00000031764	VMAC	-0.729595	0.000121924	0.00108638	1.65817	0.603073
ENSSSCG00000009666	EPHX2	-0.728429	2.11845e-07	9.81167e-06	1.65683	0.603561
ENSSSCG00000037032	DNASE1L1	-0.726735	0.00028608	0.0020332	1.65489	0.60427
ENSSSCG00000036441	PMP2	-0.724495	0.0011969	0.00613881	1.65232	0.605209
ENSSSCG00000023229	ETV5	-0.722245	1.50938e-05	0.000226686	1.64975	0.606153
ENSSSCG00000028522	KRT10	-0.720608	0.000352179	0.00237458	1.64788	0.606842
ENSSSCG00000038364	MRPL23	-0.719091	0.000144912	0.00123461	1.64614	0.60748
ENSSSCG00000017952	SAT2	-0.718819	2.61504e-06	6.18028e-05	1.64583	0.607594
ENSSSCG00000014899	PRCP	-0.718154	4.15003e-05	0.000498391	1.64508	0.607875
ENSSSCG00000000376	SUOX	-0.717053	5.91197e-05	0.000644017	1.64382	0.608339
ENSSSCG00000001658	MRPL2	-0.715752	0.00108617	0.00567855	1.64234	0.608888
ENSSSCG00000000373	CDK2	-0.715566	1.60745e-08	1.36071e-06	1.64213	0.608966
ENSSSCG00000027827	GALE	-0.715382	5.10835e-07	1.93416e-05	1.64192	0.609044
ENSSSCG00000010400	MSMB	-0.713671	0.00156959	0.00752618	1.63997	0.609766
ENSSSCG00000030668	UQCC2	-0.713609	0.00126055	0.00639423	1.6399	0.609793
ENSSSCG00000029785	RPS9	-0.713077	0.00108482	0.00567578	1.6393	0.610018
ENSSSCG00000017583	SGCA	-0.712777	0.00173097	0.00808764	1.63896	0.610145
ENSSSCG00000007140	SMOX	-0.712767	1.34905e-05	0.000209819	1.63894	0.610149
ENSSSCG00000026084	SLC49A3	-0.711487	0.00154543	0.00745542	1.63749	0.61069
ENSSSCG00000002135	PNP	-0.7108	9.38206e-05	0.000899244	1.63671	0.610981
ENSSSCG00000020910	STYXL1	-0.710766	6.49173e-06	0.000122738	1.63667	0.610996
ENSSSCG00000020846	SCARA3	-0.709574	0.000147827	0.00124942	1.63532	0.611501
ENSSSCG00000003922	UROD	-0.707041	4.149e-05	0.000498391	1.63245	0.612575
ENSSSCG00000017565	SPATA20	-0.705364	0.00138417	0.0068597	1.63056	0.613288
ENSSSCG00000037237	COMTD1	-0.704773	8.46711e-06	0.000150339	1.62989	0.613539
ENSSSCG00000031155	RASD2	-0.703775	0.000250853	0.00185148	1.62876	0.613964
ENSSSCG00000029256	AKR1A1	-0.703468	0.000461248	0.00292562	1.62841	0.614094
ENSSSCG00000013260	MDK	-0.703464	9.26769e-07	2.92038e-05	1.62841	0.614096
ENSSSCG00000013226	PTPMT1	-0.703232	0.000223936	0.00170503	1.62815	0.614195
ENSSSCG00000035908	HMGB3	-0.702938	1.49522e-05	0.000225147	1.62782	0.61432
ENSSSCG00000003289	ISOC2	-0.702105	0.000415171	0.00269704	1.62688	0.614675
ENSSSCG00000002557	NUDT14	-0.701678	0.000673016	0.0039095	1.6264	0.614856
ENSSSCG00000014041	MXD3	-0.701414	3.63711e-05	0.000449413	1.6261	0.614969
ENSSSCG00000035775	BCS1L	-0.70132	0.00044918	0.00287284	1.62599	0.615009
ENSSSCG00000012172	ACOT9	-0.701083	1.49069e-13	1.46961e-10	1.62572	0.61511
ENSSSCG00000010791	FUOM	-0.700665	9.50306e-05	0.00090769	1.62525	0.615289
ENSSSCG00000036824	AVPI1	-0.700636	4.7908e-05	0.000554083	1.62522	0.615301
ENSSSCG00000033006	NEDD8-MDP1	-0.700422	8.14781e-07	2.64603e-05	1.62498	0.615392
ENSSSCG00000003183	RRAS	-0.70018	0.00131194	0.00659409	1.62471	0.615495
ENSSSCG00000037431	TIMM17A	-0.699521	0.000170957	0.00139536	1.62397	0.615777
ENSSSCG00000023522	TGM2	-0.699046	0.000693957	0.00399131	1.62343	0.61598
ENSSSCG00000033892	EVA1B	-0.698812	0.000290235	0.00205638	1.62317	0.616079
ENSSSCG00000035952	TGFB1I1	-0.698547	0.00119889	0.00614675	1.62287	0.616192
ENSSSCG00000029838	FZD2	-0.698475	3.71544e-05	0.000455826	1.62279	0.616223
ENSSSCG00000012896	NDUFV1	-0.698054	0.000366571	0.00245722	1.62231	0.616403
ENSSSCG00000014289	UQCRQ	-0.697624	8.12147e-05	0.000808748	1.62183	0.616587
ENSSSCG00000037105	EVL	-0.696371	9.62866e-06	0.000165498	1.62042	0.617122
ENSSSCG00000006390	CASQ1	-0.696366	0.000189777	0.00150968	1.62042	0.617125
ENSSSCG00000017232	SLC9A3R1	-0.696284	0.0012084	0.00618174	1.62033	0.61716
ENSSSCG00000000965	NCAPH2	-0.695977	0.000543204	0.00330715	1.61998	0.617291
ENSSSCG00000030369	YARS	-0.69594	6.72693e-07	2.29815e-05	1.61994	0.617307
ENSSSCG00000009303	RPL21	-0.695763	0.000182965	0.00146904	1.61974	0.617383
ENSSSCG00000000133	TST	-0.695332	0.000545019	0.00331235	1.61926	0.617567
ENSSSCG00000013745	FARSA	-0.695135	5.24898e-05	0.000592852	1.61904	0.617652
ENSSSCG00000031074	FAM110D	-0.69491	1.84259e-08	1.50832e-06	1.61878	0.617748
ENSSSCG00000022999	ZNF232	-0.694633	0.000107676	0.000990099	1.61847	0.617867
ENSSSCG00000036152	TSPAN15	-0.692128	2.28833e-06	5.55072e-05	1.61567	0.61894
ENSSSCG00000034308	LRMDA	-0.69151	0.000989748	0.00528657	1.61497	0.619205
ENSSSCG00000032833	CD320	-0.691174	0.00180605	0.00835079	1.6146	0.61935
ENSSSCG00000008122	ADRA2B	-0.690835	1.92047e-05	0.00027298	1.61422	0.619495
ENSSSCG00000027928	TMEM9	-0.69042	0.000340888	0.00231428	1.61375	0.619673
ENSSSCG00000008058	KCTD5	-0.689031	2.3976e-09	2.95462e-07	1.6122	0.62027
ENSSSCG00000039416	CXCR4	-0.688701	0.000268523	0.00194172	1.61183	0.620412
ENSSSCG00000008171	NPAS2	-0.688377	1.55312e-05	0.000231742	1.61147	0.620552
ENSSSCG00000038717	FARS2	-0.687756	0.000396469	0.00260699	1.61078	0.620819
ENSSSCG00000032734	VOPP1	-0.687746	2.33593e-05	0.000322405	1.61076	0.620823
ENSSSCG00000004480	COX7A2	-0.687097	6.56988e-06	0.000123545	1.61004	0.621102
ENSSSCG00000004570	TPM1	-0.686188	2.38394e-05	0.000328375	1.60903	0.621494
ENSSSCG00000028460	S1PR5	-0.685986	5.90167e-05	0.000643403	1.6088	0.621581
ENSSSCG00000007359	LPIN3	-0.685743	3.16121e-05	0.00040587	1.60853	0.621685
ENSSSCG00000014371	NDUFA2	-0.684936	0.000225209	0.00171352	1.60763	0.622033
ENSSSCG00000038700	FMC1	-0.684933	0.000909142	0.00493993	1.60763	0.622035
ENSSSCG00000034137	PPIB	-0.683584	0.000135619	0.00118155	1.60612	0.622617
ENSSSCG00000027882	C1orf115	-0.683457	2.22815e-06	5.44301e-05	1.60598	0.622672
ENSSSCG00000003491	AKR7A2	-0.682619	0.0001916	0.00152156	1.60505	0.623033
ENSSSCG00000000268	AAAS	-0.682311	0.000192724	0.00152872	1.60471	0.623166
ENSSSCG00000000063	POLR3H	-0.68171	5.81939e-08	3.59477e-06	1.60404	0.623426
ENSSSCG00000005453	TXN	-0.68138	0.000294636	0.00208115	1.60367	0.623569
ENSSSCG00000029165	DOK4	-0.681287	1.20057e-05	0.000193804	1.60357	0.623609
ENSSSCG00000015973	ATP5MC3	-0.681238	0.000124543	0.00110432	1.60351	0.62363
ENSSSCG00000038094	GPX7	-0.679286	1.3938e-06	3.87846e-05	1.60135	0.624474
ENSSSCG00000032284	CCND3	-0.677659	7.84377e-05	0.000794858	1.59954	0.625179
ENSSSCG00000029781	SELENOM	-0.677556	0.00176347	0.0081878	1.59943	0.625224
ENSSSCG00000014367	SLC35A4	-0.677185	0.00111831	0.0058179	1.59902	0.625384
ENSSSCG00000037646	DNAJA4	-0.677178	8.19076e-08	4.63315e-06	1.59901	0.625387
ENSSSCG00000038348	NME1	-0.675372	7.5775e-05	0.000775477	1.59701	0.626171
ENSSSCG00000012997	POLA2	-0.674336	1.34158e-06	3.77118e-05	1.59586	0.626621
ENSSSCG00000040186	C12orf57	-0.673288	0.00191206	0.0087298	1.5947	0.627076
ENSSSCG00000033260	TNNI2	-0.672714	0.000187231	0.0014946	1.59407	0.627325
ENSSSCG00000017643	SEPTIN4	-0.671664	9.42287e-09	8.84724e-07	1.59291	0.627782
ENSSSCG00000006533	ADAM15	-0.671027	4.5751e-06	9.59658e-05	1.59221	0.62806
ENSSSCG00000005970	SQLE	-0.670999	0.000220608	0.00168782	1.59218	0.628072
ENSSSCG00000011286	KLHL40	-0.67086	0.0010285	0.00545556	1.59202	0.628132
ENSSSCG00000037236	RPSA	-0.670445	0.000488134	0.00304749	1.59156	0.628313
ENSSSCG00000012850	DEAF1	-0.669241	0.001127	0.00585651	1.59024	0.628838
ENSSSCG00000023272	ILK	-0.668645	4.63929e-05	0.000540124	1.58958	0.629097
ENSSSCG00000001379	TUBB	-0.668152	0.000178797	0.00144652	1.58904	0.629312
ENSSSCG00000013886	B3GNT3	-0.667809	9.42175e-06	0.000163161	1.58866	0.629462
ENSSSCG00000030567	SSR3	-0.667453	7.95275e-05	0.000801781	1.58827	0.629617
ENSSSCG00000012153	RAI2	-0.666703	0.00113445	0.0058797	1.58744	0.629944
ENSSSCG00000017194	TEN1	-0.665005	8.01013e-05	0.000804944	1.58557	0.630687
ENSSSCG00000022933	EFR3B	-0.664937	0.000328186	0.00224795	1.5855	0.630716
ENSSSCG00000024015	FADS1	-0.664622	4.76016e-05	0.000551635	1.58515	0.630854
ENSSSCG00000011113	NUDT5	-0.664027	2.83384e-08	2.06114e-06	1.5845	0.631114
ENSSSCG00000015742	TMEM177	-0.663257	0.000580587	0.0034901	1.58365	0.631451
ENSSSCG00000022635	BEX4	-0.663021	0.000660845	0.00385014	1.58339	0.631555
ENSSSCG00000001825	SLC41A3	-0.663021	0.000686219	0.00396616	1.58339	0.631555
ENSSSCG00000000443	GLI1	-0.663	0.000690457	0.00398066	1.58337	0.631564
ENSSSCG00000036705	RPH3AL	-0.66164	0.000571475	0.00345186	1.58188	0.632159
ENSSSCG00000038542	NCBP2-AS2	-0.660737	0.00133201	0.00667068	1.58089	0.632555
ENSSSCG00000032170	DAPK3	-0.660535	1.35907e-06	3.80485e-05	1.58067	0.632644
ENSSSCG00000033788	OXLD1	-0.659606	0.000433762	0.00279104	1.57965	0.633051
ENSSSCG00000034814	MRTO4	-0.659419	2.53045e-10	5.63311e-08	1.57945	0.633133
ENSSSCG00000038786	FBXL22	-0.659239	0.000692355	0.00398494	1.57925	0.633212
ENSSSCG00000014133	RPS23	-0.658399	0.000295997	0.00208945	1.57833	0.633581
ENSSSCG00000005196	DMAC1	-0.657002	0.00193247	0.00880263	1.5768	0.634195
ENSSSCG00000032819	QPCTL	-0.65677	8.70691e-05	0.000849277	1.57655	0.634297
ENSSSCG00000009759	SCARB1	-0.656268	1.62705e-05	0.000241468	1.576	0.634517
ENSSSCG00000033190	AQP1	-0.65625	0.000213141	0.00164345	1.57598	0.634525
ENSSSCG00000036501	WDR1	-0.653847	7.66981e-05	0.000782979	1.57336	0.635583
ENSSSCG00000004755	DLL4	-0.65332	6.34023e-07	2.2098e-05	1.57278	0.635815
ENSSSCG00000022390	RGN	-0.652467	0.000148856	0.00125428	1.57185	0.636191
ENSSSCG00000024676	SRPK3	-0.65243	7.72562e-06	0.000141418	1.57181	0.636208
ENSSSCG00000010011	TCN2	-0.65202	0.00122377	0.00624188	1.57137	0.636389
ENSSSCG00000024990	MPI	-0.651948	0.00117853	0.00607394	1.57129	0.63642
ENSSSCG00000013427	CIRBP	-0.651855	0.00110433	0.00575386	1.57119	0.636462
ENSSSCG00000034058	ARHGDIA	-0.651825	0.00113704	0.00589094	1.57115	0.636475
ENSSSCG00000022098	DUS2	-0.650687	1.12858e-05	0.000185657	1.56992	0.636977
ENSSSCG00000003143	MAMSTR	-0.648311	0.000497153	0.00309086	1.56733	0.638027
ENSSSCG00000035123	COMMD5	-0.647786	0.000219383	0.00168218	1.56676	0.638259
ENSSSCG00000004401	DDO	-0.647741	3.36793e-05	0.00042529	1.56671	0.638279
ENSSSCG00000033335	AKIP1	-0.647225	1.8004e-06	4.55814e-05	1.56615	0.638507
ENSSSCG00000005349	GRHPR	-0.64717	8.8012e-05	0.000857263	1.56609	0.638532
ENSSSCG00000025272	HEMK1	-0.647121	2.85521e-05	0.000375669	1.56604	0.638553
ENSSSCG00000017524	CDK5RAP3	-0.646758	4.38429e-05	0.000517639	1.56565	0.638714
ENSSSCG00000001986	NFATC4	-0.646529	5.11498e-07	1.93416e-05	1.5654	0.638815
ENSSSCG00000017874	ATP2A3	-0.64639	0.00188968	0.00864479	1.56525	0.638877
ENSSSCG00000014375	HARS	-0.646133	6.56605e-09	6.70732e-07	1.56497	0.638991
ENSSSCG00000013752	STX10	-0.645198	8.58187e-05	0.000841242	1.56395	0.639405
ENSSSCG00000011424	TEX264	-0.64494	0.000270606	0.00195136	1.56367	0.639519
ENSSSCG00000000083	RPS19BP1	-0.644394	0.000155151	0.00129625	1.56308	0.639762
ENSSSCG00000002907	COX6B	-0.643814	0.00112883	0.0058594	1.56245	0.640019
ENSSSCG00000032960	MANEAL	-0.643031	0.000303135	0.00212487	1.56161	0.640366
ENSSSCG00000010565	DPCD	-0.642891	3.58414e-05	0.000444459	1.56145	0.640428
ENSSSCG00000003479	MFAP2	-0.642288	0.00214384	0.00953262	1.5608	0.640696
ENSSSCG00000006523	MTX1	-0.642079	2.78851e-05	0.000369619	1.56058	0.640789
ENSSSCG00000022774	NOP53	-0.641037	0.000906886	0.00492983	1.55945	0.641252
ENSSSCG00000029945	GCAT	-0.640864	0.000227718	0.00172785	1.55926	0.641329
ENSSSCG00000003940	HYI	-0.640754	2.68786e-05	0.00035878	1.55914	0.641378
ENSSSCG00000012269	CDK16	-0.64007	0.00104906	0.00553174	1.5584	0.641682
ENSSSCG00000024254	ALKBH7	-0.638807	0.00114339	0.00591494	1.55704	0.642244
ENSSSCG00000013381	RPS13	-0.638776	0.0010683	0.00560849	1.55701	0.642258
ENSSSCG00000012238	TSPAN7	-0.638472	3.94683e-06	8.49831e-05	1.55668	0.642393
ENSSSCG00000036960	NOP10	-0.638047	4.522e-05	0.000530269	1.55622	0.642582
ENSSSCG00000024242	MRPL54	-0.637679	3.32138e-05	0.000420979	1.55582	0.642746
ENSSSCG00000040825	PYM1	-0.637659	2.55896e-08	1.9195e-06	1.5558	0.642755
ENSSSCG00000026724	PLBD1	-0.637244	0.000495009	0.00308031	1.55536	0.64294
ENSSSCG00000011371	NDUFAF3	-0.636676	0.000981881	0.00526513	1.55474	0.643193
ENSSSCG00000011563	FANCD2	-0.636294	0.001983	0.00898727	1.55433	0.643363
ENSSSCG00000027621	NDUFA4L2	-0.634497	0.000114153	0.00103586	1.5524	0.644165
ENSSSCG00000010969	GALT	-0.633372	1.34147e-06	3.77118e-05	1.55119	0.644668
ENSSSCG00000014628	APBB1	-0.63206	4.27615e-06	9.0939e-05	1.54978	0.645255
ENSSSCG00000014365	SRA1	-0.631504	0.000587581	0.00351903	1.54918	0.645503
ENSSSCG00000007947	PAM16	-0.631416	0.000786738	0.0044201	1.54908	0.645543
ENSSSCG00000000139	IFT27	-0.630633	0.00189841	0.00867589	1.54824	0.645893
ENSSSCG00000013049	RCOR2	-0.630293	0.000639779	0.00374639	1.54788	0.646045
ENSSSCG00000031913	NDUFB4	-0.629018	0.000202165	0.00158179	1.54651	0.646617
ENSSSCG00000032180	MCM7	-0.628993	2.11172e-06	5.20463e-05	1.54648	0.646628
ENSSSCG00000037039	PPP1R27	-0.62804	0.00016802	0.00137622	1.54546	0.647055
ENSSSCG00000038051	RF02216	-0.627632	0.000253623	0.00186694	1.54503	0.647238
ENSSSCG00000034049	TRIM16	-0.62754	0.000582708	0.0034998	1.54493	0.647279
ENSSSCG00000008245	TMSB10	-0.626583	8.05917e-05	0.00080545	1.5439	0.647709
ENSSSCG00000038151	CMTM3	-0.626574	6.52965e-05	0.000696462	1.54389	0.647713
ENSSSCG00000006166	NDUFB8	-0.626527	0.00138007	0.00684432	1.54384	0.647734
ENSSSCG00000001502	RPS18	-0.625932	2.75154e-06	6.415e-05	1.54321	0.648001
ENSSSCG00000025571	POLR2G	-0.625596	4.7564e-06	9.84225e-05	1.54285	0.648152
ENSSSCG00000012318	MAGED1	-0.625243	4.43239e-05	0.000521979	1.54247	0.648311
ENSSSCG00000003843	PARS2	-0.624888	1.05779e-05	0.000177179	1.54209	0.64847
ENSSSCG00000038307	POLE4	-0.624214	5.28696e-09	5.70083e-07	1.54137	0.648773
ENSSSCG00000023186	CA4	-0.624194	0.00174148	0.00812298	1.54135	0.648782
ENSSSCG00000034876	PET100	-0.622267	0.0013217	0.00663086	1.53929	0.649649
ENSSSCG00000009519	CLYBL	-0.622195	0.000187884	0.00149838	1.53921	0.649682
ENSSSCG00000032562	TMC6	-0.621232	0.000184083	0.0014763	1.53819	0.650115
ENSSSCG00000003339	INTS11	-0.621061	0.00102089	0.00542991	1.53801	0.650193
ENSSSCG00000017928	C12H17orf49	-0.620492	0.00026525	0.00192683	1.5374	0.650449
ENSSSCG00000040710	SURF4	-0.620414	4.19826e-05	0.000502553	1.53732	0.650484
ENSSSCG00000013664	C19orf66	-0.620019	0.000154816	0.00129423	1.5369	0.650662
ENSSSCG00000023331	UBL5	-0.61924	0.000313087	0.00216603	1.53607	0.651014
ENSSSCG00000015256	JAM3	-0.618948	1.30535e-11	7.20655e-09	1.53575	0.651146
ENSSSCG00000038287	RDH13	-0.618726	0.000246983	0.00183075	1.53552	0.651246
ENSSSCG00000032720	SMPX	-0.618038	1.98732e-05	0.000280747	1.53479	0.651557
ENSSSCG00000025525	GATD3A	-0.617474	1.05275e-05	0.00017655	1.53419	0.651811
ENSSSCG00000007803	TUFM	-0.617435	7.10767e-05	0.000740378	1.53414	0.651829
ENSSSCG00000036954	MORN4	-0.616906	0.000260726	0.00190641	1.53358	0.652068
ENSSSCG00000005646	COQ4	-0.616517	0.000367464	0.00246201	1.53317	0.652244
ENSSSCG00000005105	MRPL46	-0.616496	2.07522e-06	5.14222e-05	1.53315	0.652253
ENSSSCG00000034738	TRMT61A	-0.616473	1.71744e-05	0.000251904	1.53312	0.652264
ENSSSCG00000010280	VSIR	-0.616177	0.00171056	0.00801124	1.53281	0.652397
ENSSSCG00000007542	PRKAR1B	-0.615809	5.75488e-05	0.000633587	1.53242	0.652564
ENSSSCG00000003134	GRWD1	-0.61535	0.00108124	0.00566131	1.53193	0.652772
ENSSSCG00000002005	EMC9	-0.615257	0.0011661	0.00601667	1.53183	0.652814
ENSSSCG00000015203	ROBO4	-0.614194	0.000173768	0.00141579	1.5307	0.653295
ENSSSCG00000026784	LMNB2	-0.613979	9.4517e-07	2.97158e-05	1.53047	0.653392
ENSSSCG00000040494	RPL3	-0.613873	5.7192e-05	0.000631491	1.53036	0.65344
ENSSSCG00000000405	ATP5F1B	-0.613619	0.00106159	0.00558172	1.53009	0.653555
ENSSSCG00000003189	PRMT1	-0.613461	1.65449e-05	0.000244489	1.52993	0.653627
ENSSSCG00000008640	IAH1	-0.611786	0.000502933	0.00311977	1.52815	0.654386
ENSSSCG00000014855	RPS3	-0.611279	0.000412937	0.00268978	1.52761	0.654616
ENSSSCG00000007027	SLC20A2	-0.610094	2.04052e-05	0.000287087	1.52636	0.655154
ENSSSCG00000029570	PXDN	-0.609704	5.33188e-05	0.00060025	1.52595	0.655331
ENSSSCG00000039139	AKT1	-0.609544	0.000757096	0.00428087	1.52578	0.655404
ENSSSCG00000032914	MANF	-0.607881	1.98668e-05	0.000280747	1.52402	0.65616
ENSSSCG00000010973	RPP25L	-0.607561	0.000599726	0.003571	1.52368	0.656305
ENSSSCG00000016677	GARS	-0.607551	0.000380489	0.00253085	1.52367	0.65631
ENSSSCG00000012758	NSDHL	-0.60738	7.59816e-05	0.000776813	1.52349	0.656388
ENSSSCG00000008044	MLST8	-0.606704	0.000242269	0.00180746	1.52278	0.656695
ENSSSCG00000034615	TNFAIP8L1	-0.606611	5.03109e-05	0.000574352	1.52268	0.656737
ENSSSCG00000034782	VPS25	-0.606368	3.54072e-06	7.76359e-05	1.52242	0.656848
ENSSSCG00000011379	KLHDC8B	-0.606245	7.32126e-05	0.00075805	1.52229	0.656904
ENSSSCG00000001660	PTK7	-0.606137	9.13285e-05	0.000880983	1.52218	0.656953
ENSSSCG00000003653	NDUFS5	-0.606122	0.000728127	0.00415445	1.52216	0.65696
ENSSSCG00000009821	ARPC3	-0.605597	3.28993e-05	0.000418503	1.52161	0.6572
ENSSSCG00000016721	DBNL	-0.60462	8.20921e-05	0.000815133	1.52058	0.657644
ENSSSCG00000007914	METTL22	-0.604115	0.000765968	0.00431858	1.52005	0.657875
ENSSSCG00000012171	PRDX4	-0.604108	0.00130529	0.00657026	1.52004	0.657878
ENSSSCG00000033968	SLC39A3	-0.604074	0.000651914	0.0038055	1.52	0.657894
ENSSSCG00000031557	CHCHD6	-0.603723	0.000150666	0.00126567	1.51963	0.658054
ENSSSCG00000007817	IL4R	-0.602831	4.00336e-06	8.57987e-05	1.51869	0.65846
ENSSSCG00000022998	PKIG	-0.60211	1.16271e-05	0.000189689	1.51794	0.65879
ENSSSCG00000032390	NDUFB2	-0.599504	0.000209225	0.00162424	1.5152	0.659981
ENSSSCG00000013045	OTUB1	-0.599196	0.000742967	0.00421472	1.51487	0.660122
ENSSSCG00000013856	AP1M1	-0.599082	0.000423922	0.00274179	1.51475	0.660174
ENSSSCG00000022655	PTGES2	-0.599048	0.00167731	0.00789314	1.51472	0.66019
ENSSSCG00000029300	ALKBH4	-0.598454	1.1926e-05	0.000193423	1.51409	0.660461
ENSSSCG00000010759	GLRX3	-0.598186	0.000849606	0.00468995	1.51381	0.660584
ENSSSCG00000009373	SLC25A15	-0.597917	1.62087e-09	2.19326e-07	1.51353	0.660707
ENSSSCG00000017340	DCAKD	-0.596359	0.00138803	0.00687392	1.5119	0.661421
ENSSSCG00000003121	KPTN	-0.594245	0.00031516	0.00217927	1.50968	0.662391
ENSSSCG00000038071	RASL12	-0.593621	1.47554e-05	0.00022355	1.50903	0.662677
ENSSSCG00000026752	BYSL	-0.593432	0.000122547	0.00108982	1.50883	0.662764
ENSSSCG00000036317	VASP	-0.593213	5.97127e-05	0.000649158	1.5086	0.662865
ENSSSCG00000020677	CYB5RL	-0.592955	0.00224574	0.00988701	1.50833	0.662984
ENSSSCG00000002349	ACOT4	-0.59293	0.000719386	0.00411138	1.50831	0.662995
ENSSSCG00000012966	C11orf68	-0.592773	0.000113772	0.00103444	1.50814	0.663067
ENSSSCG00000014806	ANAPC15	-0.592485	0.000260268	0.00190491	1.50784	0.6632
ENSSSCG00000013039	NUDT22	-0.591375	0.000209237	0.00162424	1.50668	0.66371
ENSSSCG00000005925	EXOSC4	-0.588037	0.000278883	0.00199852	1.5032	0.665248
ENSSSCG00000009827	HVCN1	-0.58761	0.000184192	0.00147631	1.50275	0.665445
ENSSSCG00000008175	CHST10	-0.586773	0.000544008	0.00330893	1.50188	0.66583
ENSSSCG00000038471	NUAK2	-0.585598	0.00207431	0.00931046	1.50066	0.666373
ENSSSCG00000032974	MYADML2	-0.585425	0.00113274	0.00587306	1.50048	0.666453
ENSSSCG00000016464	CASP2	-0.585193	1.43073e-06	3.91622e-05	1.50024	0.66656
ENSSSCG00000040202	CRLS1	0.585015	8.95511e-05	0.000867357	0.666643	1.50005
ENSSSCG00000011508	LMOD3	0.585324	7.89045e-05	0.000798417	0.6665	1.50038
ENSSSCG00000009106	PDE5A	0.587101	0.000330848	0.00226281	0.665679	1.50222
ENSSSCG00000023378	ZNF316	0.587861	0.00158617	0.00755432	0.665329	1.50302
ENSSSCG00000014147	CCNH	0.588161	3.43542e-06	7.56232e-05	0.66519	1.50333
ENSSSCG00000006024	EBAG9	0.588198	2.36995e-10	5.54389e-08	0.665173	1.50337
ENSSSCG00000011843	PAK2	0.588499	0.000814316	0.00453925	0.665034	1.50368
ENSSSCG00000021393	TRMT1L	0.588614	2.41507e-05	0.000331266	0.664981	1.5038
ENSSSCG00000006901	EVI5	0.589588	0.00165076	0.00779999	0.664533	1.50482
ENSSSCG00000014204	DCP2	0.590178	0.00218227	0.00967546	0.664261	1.50543
ENSSSCG00000004948	SMAD6	0.590716	0.000557857	0.00338144	0.664013	1.50599
ENSSSCG00000035867	GFOD1	0.591027	0.000540107	0.00329411	0.66387	1.50632
ENSSSCG00000016922	GPBP1	0.591112	7.73433e-05	0.000786656	0.663831	1.50641
ENSSSCG00000016606	ASB15	0.591356	0.000270904	0.00195249	0.663719	1.50666
ENSSSCG00000032049	ZZEF1	0.591362	4.41658e-09	4.91594e-07	0.663716	1.50667
ENSSSCG00000015413	FGL2	0.591495	6.1134e-05	0.000661781	0.663655	1.50681
ENSSSCG00000034795	SCAMP1	0.591629	0.000168024	0.00137622	0.663593	1.50695
ENSSSCG00000034345	SPRY3	0.59182	0.000238565	0.00179102	0.663505	1.50715
ENSSSCG00000000536	ERGIC2	0.591917	0.000174221	0.00141864	0.663461	1.50725
ENSSSCG00000015938	SSB	0.592024	0.000757017	0.00428087	0.663411	1.50736
ENSSSCG00000023187	VAV3	0.592401	0.000100293	0.000942302	0.663238	1.50775
ENSSSCG00000009341	N4BP2L2	0.592722	1.18863e-06	3.46107e-05	0.663091	1.50809
ENSSSCG00000025049	CYBRD1	0.592934	9.78538e-05	0.000927595	0.662993	1.50831
ENSSSCG00000017273	PSMD12	0.593109	0.000166002	0.0013646	0.662913	1.50849
ENSSSCG00000003816	ATG4C	0.593716	0.000166122	0.00136477	0.662634	1.50913
ENSSSCG00000005204	RANBP6	0.594378	0.00132735	0.00665458	0.66233	1.50982
ENSSSCG00000011652	STAG1	0.594697	0.00156429	0.0075149	0.662183	1.51016
ENSSSCG00000013727	TRIR	0.594706	0.00070098	0.00402284	0.662179	1.51017
ENSSSCG00000016907	DHX29	0.595119	6.72975e-05	0.000710666	0.66199	1.5106
ENSSSCG00000022912	NT5C3A	0.595211	0.00155662	0.00750416	0.661948	1.51069
ENSSSCG00000011941	IFT57	0.59545	0.000736544	0.0041869	0.661838	1.51094
ENSSSCG00000007460	ARFGEF2	0.595736	0.000609967	0.00361321	0.661707	1.51124
ENSSSCG00000007854	DCUN1D3	0.59615	0.00141147	0.00695753	0.661517	1.51168
ENSSSCG00000029348	THAP6	0.597079	0.00208387	0.00934294	0.661091	1.51265
ENSSSCG00000040796	IPP	0.597175	1.7451e-05	0.000253973	0.661047	1.51275
ENSSSCG00000018057	SOCS7	0.597458	2.39758e-05	0.000329596	0.660918	1.51305
ENSSSCG00000029380	ZFP2	0.597733	0.000418758	0.00271347	0.660792	1.51334
ENSSSCG00000002355	ENTPD5	0.598415	1.58181e-05	0.000235768	0.660479	1.51405
ENSSSCG00000035746	ECT2	0.59842	0.000575198	0.00346979	0.660477	1.51406
ENSSSCG00000012608	ZBTB33	0.598782	0.000812781	0.00453253	0.660311	1.51444
ENSSSCG00000016430	GALNT11	0.600138	0.000541513	0.00329976	0.659691	1.51586
ENSSSCG00000022496	STK39	0.6008	0.00102635	0.00544833	0.659388	1.51656
ENSSSCG00000008600	PUM2	0.601444	0.000869038	0.00476908	0.659094	1.51723
ENSSSCG00000010900	DENND1B	0.60203	1.43966e-06	3.92692e-05	0.658826	1.51785
ENSSSCG00000005457	LPAR1	0.602341	1.45341e-05	0.000221295	0.658684	1.51818
ENSSSCG00000030289	PTPN11	0.60238	0.00148685	0.00724885	0.658667	1.51822
ENSSSCG00000034816	METTL4	0.602758	0.000101566	0.000948948	0.658494	1.51862
ENSSSCG00000033879	ZNF280B	0.603154	0.00103063	0.00546474	0.658313	1.51903
ENSSSCG00000026833	MSANTD4	0.60368	0.00145521	0.00712987	0.658073	1.51959
ENSSSCG00000010638	TCF7L2	0.604286	0.000598027	0.00356851	0.657797	1.52023
ENSSSCG00000011650	MSL2	0.605117	0.000515283	0.0031819	0.657418	1.5211
ENSSSCG00000028225	DICER1	0.605908	9.74788e-05	0.000925311	0.657058	1.52194
ENSSSCG00000026618	CAVIN2	0.606071	0.000104169	0.000967017	0.656983	1.52211
ENSSSCG00000025924	IGFBP5	0.606535	0.000100253	0.000942302	0.656772	1.5226
ENSSSCG00000038772	IKBIP	0.606708	0.00223218	0.00983985	0.656694	1.52278
ENSSSCG00000036491	PCNP	0.607231	7.47745e-05	0.000768457	0.656455	1.52333
ENSSSCG00000008346	APLF	0.607722	5.39615e-05	0.00060551	0.656232	1.52385
ENSSSCG00000029156	ZNF865	0.608359	0.00173426	0.0080975	0.655942	1.52452
ENSSSCG00000013233	CELF1	0.608771	0.000535046	0.00326757	0.655755	1.52496
ENSSSCG00000003728	TRAPPC8	0.609368	9.32642e-06	0.000162324	0.655484	1.52559
ENSSSCG00000021170	FAR1	0.609802	0.00081621	0.00454614	0.655286	1.52605
ENSSSCG00000011048	SUV39H2	0.610609	3.09607e-06	7.02829e-05	0.65492	1.5269
ENSSSCG00000004901	PIGN	0.611283	0.000282842	0.00201642	0.654614	1.52762
ENSSSCG00000035747	YIPF4	0.611367	2.27648e-06	5.54144e-05	0.654576	1.52771
ENSSSCG00000038549	ZFP36L2	0.611467	0.000532492	0.00325629	0.654531	1.52781
ENSSSCG00000038633	BORCS7	0.61183	0.000849425	0.00468995	0.654366	1.5282
ENSSSCG00000006096	INTS8	0.612297	2.74092e-05	0.000364452	0.654154	1.52869
ENSSSCG00000001070	FAM8A1	0.61249	7.17209e-05	0.000744839	0.654067	1.5289
ENSSSCG00000009319	PAN3	0.612502	0.00208955	0.00935755	0.654061	1.52891
ENSSSCG00000030484	AHR	0.613495	0.00069404	0.00399131	0.653611	1.52996
ENSSSCG00000016691	JAZF1	0.613608	7.79702e-06	0.000141972	0.65356	1.53008
ENSSSCG00000024180	ACBD3	0.613851	0.000450392	0.00287925	0.65345	1.53034
ENSSSCG00000036546	RNF141	0.614062	5.84597e-06	0.000113642	0.653354	1.53056
ENSSSCG00000007462	KCNB1	0.614636	1.10483e-05	0.000183279	0.653095	1.53117
ENSSSCG00000028336	YIPF6	0.615386	0.000183837	0.00147518	0.652755	1.53197
ENSSSCG00000031212	CHML	0.615624	0.00156108	0.00751034	0.652648	1.53222
ENSSSCG00000030423	MIER1	0.615773	0.00160182	0.00760518	0.65258	1.53238
ENSSSCG00000033156	CMTR2	0.615862	0.000784203	0.00440879	0.65254	1.53247
ENSSSCG00000008832	LRRC66	0.616699	0.0014089	0.00695232	0.652162	1.53336
ENSSSCG00000006752	CSDE1	0.617718	4.01361e-05	0.000484841	0.651701	1.53445
ENSSSCG00000036145	PRKAA2	0.617783	9.41867e-06	0.000163161	0.651671	1.53452
ENSSSCG00000011953	ZBTB11	0.617804	0.00171337	0.00802168	0.651662	1.53454
ENSSSCG00000004639	USP8	0.617855	0.000306295	0.00214018	0.651639	1.53459
ENSSSCG00000040445	RND3	0.618318	7.92081e-05	0.000800902	0.65143	1.53508
ENSSSCG00000005021	SAV1	0.618618	1.12175e-05	0.000184975	0.651294	1.5354
ENSSSCG00000011363	PRKAR2A	0.618691	6.00672e-08	3.64646e-06	0.651261	1.53548
ENSSSCG00000005232	SMARCA2	0.618871	1.74908e-09	2.28957e-07	0.65118	1.53567
ENSSSCG00000017272	HELZ	0.619255	7.03031e-05	0.000733427	0.651007	1.53608
ENSSSCG00000009134	EGF	0.619806	3.16818e-06	7.15665e-05	0.650758	1.53667
ENSSSCG00000004989	FBXO33	0.619997	0.000796023	0.0044607	0.650672	1.53687
ENSSSCG00000006338	DDR2	0.620097	0.000986745	0.00527808	0.650627	1.53698
ENSSSCG00000032223	EIF1AX	0.620636	0.000182881	0.00146904	0.650384	1.53755
ENSSSCG00000000808	SLC38A2	0.620823	0.00135751	0.00676912	0.6503	1.53775
ENSSSCG00000004123	UTRN	0.620945	0.00035263	0.00237646	0.650245	1.53788
ENSSSCG00000026636	ZBTB4	0.621008	2.79919e-08	2.05502e-06	0.650217	1.53795
ENSSSCG00000023297	SCRN3	0.62112	2.57161e-05	0.000348658	0.650166	1.53807
ENSSSCG00000035941	DSEL	0.621391	0.00110152	0.00574788	0.650044	1.53836
ENSSSCG00000033144	YTHDF3	0.622255	1.40899e-05	0.000216611	0.649655	1.53928
ENSSSCG00000038886	CAGE1	0.623077	0.00027523	0.00197752	0.649284	1.54016
ENSSSCG00000011340	SMARCC1	0.623556	8.02587e-05	0.000804944	0.649069	1.54067
ENSSSCG00000034711	RNF168	0.623719	0.000110712	0.00101207	0.648996	1.54084
ENSSSCG00000000877	SCYL2	0.624388	2.41693e-05	0.000331266	0.648695	1.54156
ENSSSCG00000017256	ABCA6	0.625279	0.00103739	0.00548582	0.648294	1.54251
ENSSSCG00000032377	RALGAPA1	0.62549	0.00210875	0.00942503	0.6482	1.54273
ENSSSCG00000027457	FBXO22	0.625718	0.000258728	0.00189642	0.648097	1.54298
ENSSSCG00000038222	CACUL1	0.625878	0.000174917	0.00142179	0.648025	1.54315
ENSSSCG00000037430	COL6A6	0.625937	0.000418659	0.00271347	0.647999	1.54321
ENSSSCG00000004222	NCOA7	0.626059	0.00153036	0.00740384	0.647944	1.54334
ENSSSCG00000000512	TBC1D15	0.626382	0.001201	0.00615127	0.647799	1.54369
ENSSSCG00000024916	DHX36	0.626576	0.000168114	0.00137622	0.647712	1.5439
ENSSSCG00000032468	RAB21	0.628047	0.00147076	0.00719329	0.647052	1.54547
ENSSSCG00000021166	RPAP3	0.628761	0.000377459	0.00251676	0.646732	1.54624
ENSSSCG00000036634	MAP4K5	0.62881	0.00100065	0.00534066	0.646709	1.54629
ENSSSCG00000015360	ANKMY2	0.63008	5.33292e-06	0.000106674	0.64614	1.54765
ENSSSCG00000015313	KRIT1	0.630772	0.000186914	0.00149325	0.645831	1.54839
ENSSSCG00000023996	CASC4	0.630912	9.08032e-05	0.000877023	0.645768	1.54854
ENSSSCG00000003779	TYW3	0.63172	0.000105984	0.000977145	0.645407	1.54941
ENSSSCG00000028585	CBLL1	0.632247	1.7605e-05	0.000255328	0.645171	1.54998
ENSSSCG00000023188	ARIH1	0.632418	7.25866e-06	0.000134656	0.645094	1.55016
ENSSSCG00000016494	BRAF	0.633047	2.08068e-07	9.66922e-06	0.644813	1.55084
ENSSSCG00000028908	DYNLT3	0.633364	1.27955e-05	0.000202992	0.644671	1.55118
ENSSSCG00000031356	HES1	0.633767	0.00227326	0.00998583	0.644491	1.55161
ENSSSCG00000010204	BICC1	0.633799	0.00212588	0.00947412	0.644477	1.55165
ENSSSCG00000013367	GTF2H1	0.634075	0.000750073	0.00425154	0.644354	1.55194
ENSSSCG00000004403	CDC40	0.635188	0.000528719	0.0032404	0.643857	1.55314
ENSSSCG00000038757	TSTD3	0.635376	0.000481422	0.00301889	0.643773	1.55334
ENSSSCG00000036488	KLF3	0.635427	0.000354806	0.0023888	0.64375	1.5534
ENSSSCG00000006461	ARHGEF11	0.6371	0.000651587	0.0038055	0.643004	1.5552
ENSSSCG00000011631	UBA5	0.637116	0.000221084	0.00168869	0.642997	1.55522
ENSSSCG00000014139	ARSK	0.638205	3.84203e-07	1.546e-05	0.642512	1.55639
ENSSSCG00000039969	THAP1	0.638529	0.00103262	0.00547113	0.642367	1.55674
ENSSSCG00000009048	GAB1	0.638744	8.9034e-06	0.000156143	0.642272	1.55697
ENSSSCG00000016083	PLCL1	0.638891	0.00219548	0.00970908	0.642206	1.55713
ENSSSCG00000027765	TOGARAM1	0.639864	3.83991e-05	0.000468184	0.641774	1.55818
ENSSSCG00000038861	TM2D1	0.640047	0.000148267	0.00125168	0.641692	1.55838
ENSSSCG00000025514	RUFY3	0.640876	4.04825e-06	8.64923e-05	0.641324	1.55928
ENSSSCG00000023351	PLA2G4A	0.641	0.000599822	0.003571	0.641268	1.55941
ENSSSCG00000005271	CARNMT1	0.641221	0.000209595	0.00162539	0.64117	1.55965
ENSSSCG00000015755	AGPAT5	0.641827	0.000255346	0.00187661	0.640901	1.5603
ENSSSCG00000032739	RBMX2	0.64213	8.5662e-06	0.000151772	0.640766	1.56063
ENSSSCG00000004899	KIAA1468	0.642336	0.00122864	0.00626439	0.640675	1.56085
ENSSSCG00000026389	SYNJ2BP	0.642378	6.92824e-07	2.33799e-05	0.640656	1.5609
ENSSSCG00000035259	PHF3	0.642611	0.000124579	0.00110432	0.640553	1.56115
ENSSSCG00000005037	ERO1A	0.642664	3.70701e-06	8.0828e-05	0.640529	1.56121
ENSSSCG00000029236	ZBTB7A	0.642699	6.6162e-05	0.000702237	0.640514	1.56125
ENSSSCG00000031701	GXYLT1	0.642705	0.00123157	0.00627242	0.640511	1.56125
ENSSSCG00000010212	ANK3	0.642864	0.000104184	0.000967017	0.64044	1.56143
ENSSSCG00000004101	LRP11	0.64295	8.83954e-05	0.000859178	0.640402	1.56152
ENSSSCG00000027472	GCA	0.64307	0.000203302	0.00158979	0.640349	1.56165
ENSSSCG00000001049	HIVEP1	0.643368	5.1821e-05	0.000586738	0.640216	1.56197
ENSSSCG00000025349	CCDC14	0.643469	0.000881629	0.00482675	0.640172	1.56208
ENSSSCG00000008803	ATP8A1	0.643778	1.23152e-05	0.000198105	0.640035	1.56242
ENSSSCG00000034618	ZMYM6	0.643964	0.0010131	0.00539668	0.639952	1.56262
ENSSSCG00000016535	CALD1	0.64411	3.83911e-06	8.33136e-05	0.639887	1.56278
ENSSSCG00000015582	PTPN14	0.644607	9.58193e-05	0.000913958	0.639667	1.56331
ENSSSCG00000023408	SAMD4A	0.645607	1.82537e-05	0.00026189	0.639224	1.5644
ENSSSCG00000004441	DSE	0.645788	6.70391e-05	0.000709022	0.639144	1.56459
ENSSSCG00000004524	SMAD4	0.645845	2.8946e-06	6.68081e-05	0.639118	1.56466
ENSSSCG00000008136	RANBP2	0.646216	0.00014725	0.00124635	0.638954	1.56506
ENSSSCG00000022225	NOP58	0.646572	0.000923748	0.00500965	0.638796	1.56544
ENSSSCG00000026959	NPAT	0.646578	0.000970485	0.00521801	0.638794	1.56545
ENSSSCG00000004938	DENND4A	0.646899	0.00126939	0.00642249	0.638652	1.5658
ENSSSCG00000004138	HIVEP2	0.646964	2.6494e-06	6.25077e-05	0.638623	1.56587
ENSSSCG00000004717	UBR1	0.647324	3.05404e-05	0.000397284	0.638463	1.56626
ENSSSCG00000003716	SS18	0.647401	0.00052563	0.00322577	0.638429	1.56634
ENSSSCG00000008989	CNOT6L	0.647995	0.00196717	0.00893711	0.638167	1.56699
ENSSSCG00000012583	ACSL4	0.648283	0.000510066	0.00315553	0.638039	1.5673
ENSSSCG00000031154	ACKR2	0.648709	0.00143396	0.00704575	0.637851	1.56776
ENSSSCG00000014179	FAM174A	0.649264	6.65775e-09	6.70732e-07	0.637606	1.56837
ENSSSCG00000004253	GOPC	0.649601	0.000148276	0.00125168	0.637456	1.56873
ENSSSCG00000032648	RBL2	0.64968	1.63075e-06	4.33868e-05	0.637421	1.56882
ENSSSCG00000016635	CAV2	0.649721	0.000304561	0.00213162	0.637404	1.56886
ENSSSCG00000038076	ATF2	0.650276	0.000329661	0.00225582	0.637158	1.56947
ENSSSCG00000015013	RDX	0.650819	0.000393019	0.002588	0.636919	1.57006
ENSSSCG00000004478	MYO6	0.651663	0.00145924	0.00714451	0.636546	1.57098
ENSSSCG00000015669	ACVR2A	0.651863	0.0010217	0.00542991	0.636458	1.5712
ENSSSCG00000013344	ANO5	0.652344	0.00029047	0.00205699	0.636246	1.57172
ENSSSCG00000022398	NUCKS1	0.652541	0.000390414	0.00257622	0.636159	1.57193
ENSSSCG00000032176	SMURF2	0.653513	8.44636e-05	0.000830605	0.63573	1.57299
ENSSSCG00000017095	SEMA5A	0.653758	0.00136978	0.00681029	0.635622	1.57326
ENSSSCG00000003652	AKIRIN1	0.653797	6.85672e-08	4.07916e-06	0.635605	1.5733
ENSSSCG00000035209	ANP32E	0.654567	0.00153163	0.00740701	0.635266	1.57414
ENSSSCG00000007927	PPL	0.655224	3.06535e-05	0.000397631	0.634977	1.57486
ENSSSCG00000007047	MCM8	0.655286	0.00179471	0.0083095	0.634949	1.57493
ENSSSCG00000040056	NUDT4	0.655883	5.88036e-07	2.13581e-05	0.634687	1.57558
ENSSSCG00000004832	UBE3A	0.656132	6.17077e-06	0.000118951	0.634577	1.57585
ENSSSCG00000038987	CCDC59	0.656164	1.08882e-06	3.28121e-05	0.634563	1.57589
ENSSSCG00000010882	CNST	0.657429	0.000306899	0.00214146	0.634007	1.57727
ENSSSCG00000005343	RNF38	0.657588	5.08392e-05	0.000577992	0.633937	1.57744
ENSSSCG00000010801	CDC73	0.657777	2.04297e-06	5.08055e-05	0.633854	1.57765
ENSSSCG00000011514	MITF	0.658106	0.00013905	0.00119873	0.63371	1.57801
ENSSSCG00000040967	NACC2	0.65859	9.88704e-08	5.39371e-06	0.633497	1.57854
ENSSSCG00000003790	ANKRD13C	0.659315	9.29023e-06	0.000162103	0.633179	1.57933
ENSSSCG00000011013	WAC	0.659504	6.19586e-07	2.18151e-05	0.633096	1.57954
ENSSSCG00000008237	RETSAT	0.659557	0.00161042	0.00763814	0.633073	1.5796
ENSSSCG00000021466	BMT2	0.659616	0.00215375	0.00957053	0.633047	1.57966
ENSSSCG00000017604	HLF	0.65971	2.47644e-05	0.000338079	0.633006	1.57976
ENSSSCG00000026722	PHF14	0.65983	0.000583782	0.00350016	0.632953	1.5799
ENSSSCG00000009381	ALG11	0.660057	0.000361239	0.00242737	0.632853	1.58015
ENSSSCG00000008499	STRN	0.660436	0.000573317	0.00346056	0.632687	1.58056
ENSSSCG00000039203	CYSLTR1	0.660744	0.00061951	0.00366031	0.632552	1.5809
ENSSSCG00000006194	NCOA2	0.661458	1.05256e-05	0.00017655	0.632239	1.58168
ENSSSCG00000020710	PRDM2	0.662633	3.55404e-05	0.000441917	0.631724	1.58297
ENSSSCG00000012691	ZNF449	0.66277	0.00218445	0.00967641	0.631664	1.58312
ENSSSCG00000032489	KLHDC1	0.662919	0.000679244	0.0039407	0.631599	1.58328
ENSSSCG00000001499	DST	0.663029	0.000127613	0.00112688	0.631551	1.5834
ENSSSCG00000023112	PDS5A	0.663429	1.8243e-05	0.00026189	0.631376	1.58384
ENSSSCG00000033626	SREBF1	0.663462	1.74686e-06	4.49452e-05	0.631361	1.58388
ENSSSCG00000016234	CUL3	0.663558	5.97327e-05	0.000649158	0.631319	1.58398
ENSSSCG00000040185	TFAM	0.663582	0.00167351	0.00788588	0.631309	1.58401
ENSSSCG00000039663	TWSG1	0.664116	1.50136e-05	0.000225727	0.631075	1.5846
ENSSSCG00000015820	NSD3	0.664636	0.000226308	0.00171921	0.630848	1.58517
ENSSSCG00000007881	ERCC4	0.664841	4.26965e-07	1.66397e-05	0.630758	1.58539
ENSSSCG00000008412	PSME4	0.665097	1.48682e-05	0.000224765	0.630646	1.58567
ENSSSCG00000015255	IGSF9B	0.665099	0.000781883	0.00440112	0.630645	1.58568
ENSSSCG00000011004	TOPORS	0.66597	0.000115542	0.00104434	0.630265	1.58664
ENSSSCG00000014946	CEP295	0.666355	0.00217363	0.00964644	0.630097	1.58706
ENSSSCG00000009430	AKAP11	0.667195	0.00204696	0.00921167	0.62973	1.58798
ENSSSCG00000015814	TACC1	0.667418	0.000579583	0.00348905	0.629632	1.58823
ENSSSCG00000032709	ARL4A	0.667863	6.90713e-06	0.000129002	0.629438	1.58872
ENSSSCG00000009747	STX2	0.668559	4.26524e-05	0.000506617	0.629135	1.58948
ENSSSCG00000037267	MAX	0.668707	1.17045e-06	3.41533e-05	0.62907	1.58965
ENSSSCG00000009856	NOS1	0.669609	0.000484076	0.00303003	0.628677	1.59064
ENSSSCG00000023908	ETAA1	0.670741	0.00145045	0.0071141	0.628184	1.59189
ENSSSCG00000015931	BBS5	0.670868	0.00175116	0.00814886	0.628129	1.59203
ENSSSCG00000011819	MB21D2	0.671498	0.000346038	0.00234119	0.627854	1.59273
ENSSSCG00000010548	CHUK	0.671755	1.35146e-05	0.000209819	0.627743	1.59301
ENSSSCG00000035965	AQP4	0.672373	0.00137025	0.00681029	0.627474	1.59369
ENSSSCG00000009672	SCARA5	0.672586	7.36948e-05	0.000761899	0.627381	1.59393
ENSSSCG00000035895	JDP2	0.672671	0.000403212	0.00263794	0.627344	1.59402
ENSSSCG00000014170	CAST	0.672789	2.10894e-06	5.20463e-05	0.627293	1.59415
ENSSSCG00000026644	DDX46	0.67377	0.000795538	0.0044598	0.626867	1.59524
ENSSSCG00000015569	SWT1	0.674115	0.000869307	0.00476908	0.626717	1.59562
ENSSSCG00000000090	CBX7	0.675044	8.82884e-07	2.81422e-05	0.626313	1.59664
ENSSSCG00000026719	ALG10	0.675047	0.00158466	0.00755432	0.626312	1.59665
ENSSSCG00000002425	PTPN21	0.675877	0.000376855	0.00251395	0.625952	1.59757
ENSSSCG00000004064	ARID1B	0.677341	5.67231e-05	0.000628222	0.625317	1.59919
ENSSSCG00000014157	NR2F1	0.677771	0.000296115	0.00208945	0.625131	1.59967
ENSSSCG00000037958	TOB2	0.678008	7.01983e-05	0.000732888	0.625028	1.59993
ENSSSCG00000021072	EPG5	0.678628	5.38395e-07	1.99756e-05	0.624759	1.60062
ENSSSCG00000014280	RAD50	0.67896	3.9152e-05	0.000475683	0.624615	1.60099
ENSSSCG00000009850	TAOK3	0.679492	2.9236e-06	6.73649e-05	0.624385	1.60158
ENSSSCG00000009971	ZNRF3	0.680958	0.000126959	0.00112254	0.623751	1.6032
ENSSSCG00000021322	ZFX	0.681321	0.000670602	0.00389876	0.623594	1.60361
ENSSSCG00000035181	RNF24	0.68196	0.00173084	0.00808764	0.623318	1.60432
ENSSSCG00000022447	F3	0.681995	0.000339057	0.00230525	0.623303	1.60436
ENSSSCG00000037481	SYF2	0.682308	0.000456502	0.0029062	0.623168	1.6047
ENSSSCG00000023276	ZNF24	0.683184	0.000144257	0.00123284	0.622789	1.60568
ENSSSCG00000033146	CD163	0.68452	0.00170408	0.00799172	0.622213	1.60717
ENSSSCG00000004382	SEC63	0.685386	9.90344e-06	0.000168334	0.62184	1.60813
ENSSSCG00000024621	KAT2B	0.685786	4.62433e-08	3.05383e-06	0.621667	1.60858
ENSSSCG00000038550	SCOC	0.685793	7.77158e-05	0.000789281	0.621664	1.60859
ENSSSCG00000022073	ZBTB38	0.686085	1.40616e-06	3.87966e-05	0.621538	1.60891
ENSSSCG00000034924	JRKL	0.686433	0.000728935	0.00415734	0.621388	1.6093
ENSSSCG00000009401	RB1	0.686829	3.05828e-05	0.000397461	0.621218	1.60974
ENSSSCG00000033894	LAMA2	0.686879	0.000522152	0.0032087	0.621196	1.6098
ENSSSCG00000002820	RSPRY1	0.687344	2.86455e-06	6.63363e-05	0.620996	1.61032
ENSSSCG00000031627	WBP4	0.68781	0.000426679	0.00275511	0.620796	1.61084
ENSSSCG00000031657	JUND	0.688673	0.000762401	0.00430727	0.620424	1.6118
ENSSSCG00000016726	ADCY1	0.689029	0.00161402	0.00765261	0.620271	1.6122
ENSSSCG00000006730	MAN1A2	0.692417	0.000489927	0.00305557	0.618816	1.61599
ENSSSCG00000015405	CD36	0.692724	1.54877e-06	4.15878e-05	0.618685	1.61633
ENSSSCG00000015976	CCDC148	0.693329	2.53131e-05	0.000344209	0.618425	1.61701
ENSSSCG00000009202	MMRN1	0.693514	0.00208875	0.00935699	0.618346	1.61722
ENSSSCG00000003713	IMPACT	0.693644	0.000587393	0.00351903	0.61829	1.61736
ENSSSCG00000006039	LRP12	0.69366	0.00119051	0.00611659	0.618283	1.61738
ENSSSCG00000016118	CYP20A1	0.693857	0.000140929	0.00121266	0.618199	1.6176
ENSSSCG00000017607	TMEM100	0.694181	0.000544215	0.00330893	0.61806	1.61797
ENSSSCG00000004893	VPS4B	0.694569	0.00133425	0.00667945	0.617894	1.6184
ENSSSCG00000014969	CEP57	0.694723	0.00085044	0.00469135	0.617828	1.61857
ENSSSCG00000011504	EOGT	0.695146	0.00196241	0.00892158	0.617647	1.61905
ENSSSCG00000006898	MTF2	0.696077	3.66845e-05	0.000452475	0.617248	1.62009
ENSSSCG00000006508	ASH1L	0.696266	0.000158298	0.00131616	0.617168	1.62031
ENSSSCG00000004383	OSTM1	0.697165	0.000175179	0.00142309	0.616783	1.62132
ENSSSCG00000003630	AGO1	0.697704	1.5064e-08	1.30763e-06	0.616553	1.62192
ENSSSCG00000016836	NADK2	0.697848	0.000164464	0.00135599	0.616491	1.62208
ENSSSCG00000021343	ZEB2	0.700639	0.000349995	0.00236217	0.6153	1.62522
ENSSSCG00000004244	MAN1A1	0.701725	0.000446187	0.00286032	0.614837	1.62645
ENSSSCG00000017033	SLU7	0.701852	0.000129913	0.00114208	0.614782	1.62659
ENSSSCG00000011699	HPS3	0.702313	1.10966e-06	3.31504e-05	0.614586	1.62711
ENSSSCG00000010172	EGLN1	0.702787	1.11247e-11	6.39765e-09	0.614384	1.62765
ENSSSCG00000006105	GEM	0.702835	6.53718e-10	1.07362e-07	0.614364	1.6277
ENSSSCG00000022869	BCAP29	0.702884	3.24388e-06	7.24224e-05	0.614343	1.62776
ENSSSCG00000002558	CEP170B	0.703328	0.00156221	0.00751034	0.614154	1.62826
ENSSSCG00000025139	ZNF507	0.70371	0.00104686	0.00552536	0.613991	1.62869
ENSSSCG00000035488	WDR44	0.704248	4.50846e-06	9.4712e-05	0.613762	1.6293
ENSSSCG00000016008	CWC22	0.70435	0.00016075	0.00133014	0.613719	1.62941
ENSSSCG00000016828	DNAJC21	0.704364	3.25002e-06	7.24224e-05	0.613713	1.62943
ENSSSCG00000011516	EIF4E3	0.704888	5.87657e-06	0.000113875	0.61349	1.63002
ENSSSCG00000003909	PIK3R3	0.706079	5.3925e-06	0.000107244	0.612984	1.63136
ENSSSCG00000009501	DZIP1	0.706087	0.000690782	0.00398086	0.61298	1.63137
ENSSSCG00000000068	EP300	0.706436	1.05377e-07	5.65918e-06	0.612832	1.63177
ENSSSCG00000008765	PCDH7	0.70663	0.000548245	0.00332756	0.61275	1.63199
ENSSSCG00000037653	RAB5A	0.706675	1.79843e-06	4.55814e-05	0.612731	1.63204
ENSSSCG00000011933	NECTIN3	0.706943	0.00149802	0.00729041	0.612617	1.63234
ENSSSCG00000014211	YTHDC2	0.707294	0.00039713	0.00260885	0.612468	1.63274
ENSSSCG00000004847	MPHOSPH10	0.708621	0.000456455	0.0029062	0.611905	1.63424
ENSSSCG00000038505	MSI2	0.708884	0.00211942	0.00946063	0.611793	1.63454
ENSSSCG00000008487	ATL2	0.709359	9.62047e-06	0.000165498	0.611592	1.63508
ENSSSCG00000014197	SLC25A46	0.709382	6.72294e-05	0.00071049	0.611582	1.6351
ENSSSCG00000004799	ZNF770	0.709817	0.00128028	0.00647266	0.611398	1.6356
ENSSSCG00000011070	MPP7	0.710062	0.000689088	0.00397774	0.611294	1.63587
ENSSSCG00000031775	YAF2	0.710235	7.32212e-06	0.000135469	0.611221	1.63607
ENSSSCG00000033025	C21orf91	0.710376	0.00181895	0.00839608	0.611161	1.63623
ENSSSCG00000039953	PNRC1	0.710787	0.00125646	0.006385	0.610987	1.6367
ENSSSCG00000010316	KAT6B	0.711146	0.000260781	0.00190641	0.610835	1.6371
ENSSSCG00000023674	SON	0.711253	8.43762e-08	4.75331e-06	0.61079	1.63723
ENSSSCG00000009061	NAA15	0.71203	0.000303881	0.00212902	0.610461	1.63811
ENSSSCG00000011025	ZEB1	0.712135	6.36329e-05	0.000680823	0.610416	1.63823
ENSSSCG00000014165	TTC37	0.712351	1.45874e-05	0.000221734	0.610325	1.63847
ENSSSCG00000011521	PDZRN3	0.712589	1.38315e-08	1.21594e-06	0.610224	1.63874
ENSSSCG00000011769	FXR1	0.713147	0.000407617	0.00266001	0.609988	1.63938
ENSSSCG00000022128	MXI1	0.713368	1.82892e-06	4.59795e-05	0.609895	1.63963
ENSSSCG00000027278	ARL6	0.713447	0.00181885	0.00839608	0.609861	1.63972
ENSSSCG00000030396	SETD7	0.713571	4.36855e-06	9.26186e-05	0.609809	1.63986
ENSSSCG00000039548	PTGFR	0.714078	0.00115447	0.00596555	0.609595	1.64043
ENSSSCG00000027701	RP2	0.714355	0.00131584	0.00660891	0.609477	1.64075
ENSSSCG00000031680	GGPS1	0.714525	4.03295e-07	1.59951e-05	0.609406	1.64094
ENSSSCG00000016045	PMS1	0.714727	0.000177791	0.00143922	0.609321	1.64117
ENSSSCG00000035432	HDGFL3	0.714749	1.92011e-05	0.00027298	0.609311	1.6412
ENSSSCG00000028997	HOXA9	0.715094	2.64576e-07	1.19727e-05	0.609165	1.64159
ENSSSCG00000027230	SLC35G1	0.715772	3.56064e-07	1.47138e-05	0.608879	1.64236
ENSSSCG00000025531	SSPN	0.716497	0.000116638	0.00105218	0.608573	1.64319
ENSSSCG00000024623	USP25	0.716764	1.03255e-06	3.17294e-05	0.608461	1.64349
ENSSSCG00000024598	PRKAA1	0.717481	8.36312e-05	0.000825179	0.608158	1.64431
ENSSSCG00000038735	SNAP23	0.717645	0.00027117	0.00195338	0.608089	1.6445
ENSSSCG00000001063	MYLIP	0.717752	0.000233446	0.00176066	0.608044	1.64462
ENSSSCG00000040180	TMEM64	0.718952	9.84651e-05	0.000929559	0.607539	1.64599
ENSSSCG00000004163	BCLAF1	0.719474	0.000989141	0.00528614	0.607319	1.64658
ENSSSCG00000008575	ASXL2	0.720044	9.13692e-05	0.000880983	0.607079	1.64723
ENSSSCG00000016047	MSTN	0.720141	0.000107048	0.000985645	0.607038	1.64734
ENSSSCG00000004628	TMOD2	0.720164	0.000479634	0.00300905	0.607028	1.64737
ENSSSCG00000011973	COL8A1	0.720786	0.000872114	0.00477655	0.606767	1.64808
ENSSSCG00000037284	CCDC85C	0.721101	1.7238e-06	4.46957e-05	0.606634	1.64844
ENSSSCG00000008478	SOS1	0.721323	3.72544e-07	1.50787e-05	0.606541	1.64869
ENSSSCG00000007774	CTF1	0.722495	0.000427096	0.00275585	0.606048	1.65003
ENSSSCG00000004691	EIF3J	0.722708	4.60557e-06	9.63123e-05	0.605959	1.65028
ENSSSCG00000023324	KMT2A	0.722792	0.000683685	0.00395814	0.605924	1.65037
ENSSSCG00000003670	RLF	0.722956	0.000103142	0.000960566	0.605855	1.65056
ENSSSCG00000009062	MGARP	0.72318	0.000193024	0.00153022	0.605761	1.65082
ENSSSCG00000005575	RC3H2	0.723725	0.000471233	0.0029712	0.605532	1.65144
ENSSSCG00000027529	BIRC3	0.724207	0.000903683	0.00491629	0.60533	1.65199
ENSSSCG00000017688	GGNBP2	0.724263	9.48687e-05	0.000906771	0.605306	1.65206
ENSSSCG00000010250	VPS26A	0.724751	3.04768e-05	0.000396831	0.605101	1.65262
ENSSSCG00000002330	PCNX1	0.724861	3.09188e-09	3.61645e-07	0.605055	1.65274
ENSSSCG00000024197	USP48	0.725153	3.41575e-07	1.43732e-05	0.604933	1.65308
ENSSSCG00000006871	SLC35A3	0.7254	8.65256e-05	0.00084517	0.604829	1.65336
ENSSSCG00000015407	GNAI1	0.725519	1.65042e-05	0.000244149	0.604779	1.6535
ENSSSCG00000011026	ARHGAP12	0.725799	0.000151062	0.00126823	0.604662	1.65382
ENSSSCG00000035937	DPT	0.726178	4.72883e-06	9.81463e-05	0.604503	1.65425
ENSSSCG00000010360	BMPR1A	0.7265	0.000135687	0.00118155	0.604368	1.65462
ENSSSCG00000014948	C11orf54	0.727006	1.16835e-05	0.00019016	0.604157	1.6552
ENSSSCG00000000555	ITPR2	0.727552	0.00106094	0.00558045	0.603928	1.65583
ENSSSCG00000007355	TOP1	0.727573	5.83338e-05	0.000638895	0.603919	1.65585
ENSSSCG00000022925	SLC2A3	0.727758	0.000123997	0.00110059	0.603841	1.65606
ENSSSCG00000039609	ANKRD33B	0.727947	4.34734e-08	2.92692e-06	0.603763	1.65628
ENSSSCG00000000798	TWF1	0.728043	0.000605319	0.00359493	0.603722	1.65639
ENSSSCG00000006199	PREX2	0.728113	0.00220253	0.00973113	0.603693	1.65647
ENSSSCG00000026894	NFE2L3	0.728158	0.000637286	0.00373654	0.603674	1.65652
ENSSSCG00000024696	CCNYL1	0.728713	1.46969e-07	7.43029e-06	0.603442	1.65716
ENSSSCG00000011972	FILIP1L	0.729027	0.000401255	0.00262847	0.60331	1.65752
ENSSSCG00000035741	TOR1AIP2	0.729726	1.81814e-07	8.84466e-06	0.603018	1.65832
ENSSSCG00000001570	PI16	0.729797	9.9356e-05	0.000936049	0.602989	1.65841
ENSSSCG00000009480	NDFIP2	0.729896	1.05895e-09	1.62395e-07	0.602947	1.65852
ENSSSCG00000024555	ING2	0.729985	2.11298e-05	0.000296677	0.60291	1.65862
ENSSSCG00000006280	GORAB	0.730063	0.000287808	0.00204338	0.602878	1.65871
ENSSSCG00000014163	SLF1	0.730785	0.00175712	0.00817382	0.602576	1.65954
ENSSSCG00000004433	HS3ST5	0.731663	0.00158358	0.00755432	0.602209	1.66055
ENSSSCG00000014010	MAPK9	0.73206	3.66303e-07	1.50454e-05	0.602044	1.66101
ENSSSCG00000017670	RPS6KB1	0.732236	0.00115289	0.00595961	0.60197	1.66121
ENSSSCG00000006757	TRIM33	0.732275	0.000608618	0.00361141	0.601954	1.66126
ENSSSCG00000017748	NF1	0.732407	3.30383e-05	0.000419631	0.601899	1.66141
ENSSSCG00000023565	IKZF5	0.732414	1.63637e-06	4.34331e-05	0.601896	1.66142
ENSSSCG00000004917	MALT1	0.732437	0.000157667	0.00131323	0.601886	1.66144
ENSSSCG00000005066	EXOC5	0.732877	0.000148973	0.0012545	0.601703	1.66195
ENSSSCG00000015576	TPR	0.733498	0.000240271	0.00179711	0.601444	1.66267
ENSSSCG00000030486	TBC1D23	0.733777	0.000590403	0.00353218	0.601328	1.66299
ENSSSCG00000039616	ZBTB25	0.734472	9.46765e-05	0.000906189	0.601038	1.66379
ENSSSCG00000008339	GFPT1	0.73473	1.06594e-06	3.2477e-05	0.600931	1.66409
ENSSSCG00000010569	MGEA5	0.734852	0.000321589	0.00221485	0.60088	1.66423
ENSSSCG00000031612	ZNF570	0.735659	0.00022786	0.00172798	0.600544	1.66516
ENSSSCG00000000952	ZDHHC17	0.736322	0.00172841	0.00808114	0.600268	1.66592
ENSSSCG00000003776	ACADM	0.736872	9.81997e-05	0.000928939	0.600039	1.66656
ENSSSCG00000000784	LRRK2	0.737068	0.00184464	0.00848091	0.599958	1.66678
ENSSSCG00000014304	SEC24A	0.737548	2.70319e-06	6.36018e-05	0.599758	1.66734
ENSSSCG00000016619	ING3	0.737957	1.44572e-05	0.000220484	0.599588	1.66781
ENSSSCG00000031332	NAA30	0.738801	0.000103885	0.000966188	0.599237	1.66879
ENSSSCG00000013331	METTL15	0.739095	0.00149966	0.00729328	0.599115	1.66913
ENSSSCG00000006074	STK3	0.739953	0.00017178	0.00140042	0.598759	1.67012
ENSSSCG00000004617	FAM214A	0.74016	0.000521326	0.00320648	0.598673	1.67036
ENSSSCG00000010699	ATE1	0.740485	3.1287e-05	0.000402753	0.598538	1.67074
ENSSSCG00000004334	MAP3K7	0.740538	0.000118864	0.00106807	0.598516	1.6708
ENSSSCG00000034262	FIGN	0.740718	3.4266e-07	1.4375e-05	0.598441	1.67101
ENSSSCG00000030528	LTN1	0.741487	3.0882e-06	7.02196e-05	0.598123	1.6719
ENSSSCG00000032261	CCDC117	0.741914	0.000552964	0.00335326	0.597945	1.67239
ENSSSCG00000014215	PGGT1B	0.742941	0.000849845	0.00468995	0.59752	1.67358
ENSSSCG00000010151	LYST	0.743415	0.000444311	0.00284962	0.597324	1.67413
ENSSSCG00000012474	DIAPH2	0.743732	0.000610947	0.00361591	0.597193	1.6745
ENSSSCG00000006177	UBE2W	0.744173	5.72913e-05	0.000631577	0.59701	1.67501
ENSSSCG00000015498	RC3H1	0.744985	0.000210185	0.00162629	0.596674	1.67596
ENSSSCG00000023357	REST	0.745312	0.002	0.00903271	0.596539	1.67634
ENSSSCG00000012181	PDK3	0.745472	1.08907e-07	5.78131e-06	0.596473	1.67652
ENSSSCG00000040286	CYLD	0.745835	4.64126e-05	0.000540124	0.596323	1.67694
ENSSSCG00000001801	BTBD1	0.74617	7.41193e-07	2.483e-05	0.596184	1.67733
ENSSSCG00000005043	DDHD1	0.746415	6.41139e-07	2.2178e-05	0.596083	1.67762
ENSSSCG00000027608	FAM172A	0.74662	0.000100444	0.000943085	0.595998	1.67786
ENSSSCG00000025703	REV3L	0.747182	0.000252691	0.00186271	0.595766	1.67851
ENSSSCG00000009384	INTS6	0.748168	1.19794e-05	0.000193804	0.595359	1.67966
ENSSSCG00000003791	SRSF11	0.74865	0.000144474	0.00123298	0.59516	1.68022
ENSSSCG00000016920	MIER3	0.748712	0.000214298	0.00165052	0.595135	1.68029
ENSSSCG00000016399	STAM2	0.748943	0.000306559	0.00214018	0.595039	1.68056
ENSSSCG00000029606	AOX1	0.749229	0.000345057	0.00233684	0.594921	1.68089
ENSSSCG00000015871	NR4A2	0.749256	6.48935e-07	2.22801e-05	0.59491	1.68093
ENSSSCG00000015962	SP3	0.75009	0.000148793	0.00125428	0.594567	1.6819
ENSSSCG00000004454	ME1	0.750111	0.000310058	0.00215263	0.594558	1.68192
ENSSSCG00000009128	AP1AR	0.751351	8.0587e-05	0.00080545	0.594047	1.68337
ENSSSCG00000020801	ARX	0.751728	0.000336961	0.00229326	0.593892	1.68381
ENSSSCG00000015446	PNPLA8	0.752004	1.33882e-06	3.77118e-05	0.593778	1.68413
ENSSSCG00000011741	GOLIM4	0.752278	0.000147282	0.00124635	0.593665	1.68445
ENSSSCG00000011752	FNDC3B	0.752429	1.53534e-05	0.000229835	0.593603	1.68463
ENSSSCG00000036229	INSIG2	0.752639	0.000145519	0.00123826	0.593517	1.68487
ENSSSCG00000008854	CPE	0.753278	1.72708e-05	0.00025268	0.593254	1.68562
ENSSSCG00000008382	USP34	0.753357	0.000136855	0.00118723	0.593222	1.68571
ENSSSCG00000016223	ACSL3	0.753533	0.000382908	0.00254082	0.593149	1.68592
ENSSSCG00000016918	MAP3K1	0.753876	0.000783145	0.0044057	0.593008	1.68632
ENSSSCG00000036033	THRB	0.754601	5.88641e-08	3.61086e-06	0.59271	1.68717
ENSSSCG00000010357	WAPL	0.754606	0.000118835	0.00106807	0.592708	1.68717
ENSSSCG00000022430	SLC30A5	0.754946	0.000670926	0.003899	0.592569	1.68757
ENSSSCG00000008456	PLEKHH2	0.755091	0.000487395	0.00304528	0.592509	1.68774
ENSSSCG00000035934	TXNDC16	0.755247	0.0017851	0.00827609	0.592445	1.68792
ENSSSCG00000022845	PJA2	0.75587	1.72823e-05	0.00025268	0.592189	1.68865
ENSSSCG00000037309	TIGD7	0.756521	0.00121979	0.00622846	0.591922	1.68941
ENSSSCG00000009300	WASF3	0.756638	3.10292e-05	0.000400622	0.591874	1.68955
ENSSSCG00000032198	SPOPL	0.756753	0.000614428	0.00363495	0.591827	1.68968
ENSSSCG00000009479	RBM26	0.757063	9.88501e-06	0.000168228	0.591699	1.69005
ENSSSCG00000022961	CLMP	0.757268	0.000145088	0.00123535	0.591616	1.69029
ENSSSCG00000014112	JMY	0.757431	0.00023747	0.00178614	0.591549	1.69048
ENSSSCG00000011882	GOLGB1	0.757589	3.59253e-05	0.0004451	0.591484	1.69066
ENSSSCG00000033814	SMIM15	0.757658	0.000477259	0.0029996	0.591456	1.69074
ENSSSCG00000038253	ZNF326	0.758122	0.00158118	0.00755398	0.591266	1.69129
ENSSSCG00000008400	CFAP36	0.758881	0.000365849	0.00245476	0.590954	1.69218
ENSSSCG00000038132	IRF2BP2	0.758949	6.6444e-07	2.27558e-05	0.590927	1.69226
ENSSSCG00000004507	SMAD7	0.759745	1.68051e-06	4.42641e-05	0.590601	1.69319
ENSSSCG00000007830	RBBP6	0.760282	4.44669e-06	9.38428e-05	0.590381	1.69382
ENSSSCG00000010200	CSGALNACT2	0.760356	2.28566e-06	5.55072e-05	0.590351	1.69391
ENSSSCG00000034753	FAM177A1	0.760898	7.17084e-05	0.000744839	0.590129	1.69455
ENSSSCG00000016125	INO80D	0.762536	1.37843e-05	0.000212808	0.589459	1.69647
ENSSSCG00000033528	BPTF	0.762934	1.111e-05	0.000183641	0.589297	1.69694
ENSSSCG00000026697	UHRF1BP1L	0.76326	0.000250301	0.00185038	0.589164	1.69732
ENSSSCG00000036036	XG	0.763301	7.69069e-05	0.00078395	0.589147	1.69737
ENSSSCG00000016076	COQ10B	0.763305	0.000221303	0.0016894	0.589145	1.69737
ENSSSCG00000023326	PNRC2	0.763358	4.23037e-07	1.65874e-05	0.589123	1.69744
ENSSSCG00000009049	USP38	0.763459	7.71302e-07	2.5407e-05	0.589082	1.69756
ENSSSCG00000005437	KLF4	0.763826	0.000444151	0.00284962	0.588933	1.69799
ENSSSCG00000027941	LSAMP	0.764243	0.00226771	0.00996782	0.588762	1.69848
ENSSSCG00000031077	KPNA4	0.76595	8.56003e-05	0.000839698	0.588066	1.70049
ENSSSCG00000010433	SGMS1	0.766389	1.10254e-05	0.000183119	0.587887	1.70101
ENSSSCG00000003859	ZCCHC11	0.766827	9.42341e-05	0.000902581	0.587709	1.70152
ENSSSCG00000004029	QKI	0.767092	4.29163e-05	0.000509054	0.587601	1.70184
ENSSSCG00000028538	RLIM	0.76741	0.000219932	0.00168452	0.587471	1.70221
ENSSSCG00000030660	PDIK1L	0.767434	0.000447681	0.00286591	0.587462	1.70224
ENSSSCG00000032752	ZBTB43	0.767497	1.7413e-05	0.000253784	0.587436	1.70231
ENSSSCG00000002429	FOXN3	0.767508	6.26679e-05	0.000673632	0.587431	1.70233
ENSSSCG00000025287	GIN1	0.768978	2.90032e-05	0.000380515	0.586833	1.70406
ENSSSCG00000004582	BNIP2	0.769201	0.00096894	0.0052158	0.586742	1.70433
ENSSSCG00000015960	MAP3K20	0.77004	7.26058e-05	0.000752331	0.586401	1.70532
ENSSSCG00000012001	ROBO1	0.770321	0.000756494	0.00428087	0.586287	1.70565
ENSSSCG00000009887	NAA25	0.77094	0.00138984	0.00687945	0.586035	1.70638
ENSSSCG00000006927	PKN2	0.771165	0.000158464	0.00131675	0.585944	1.70665
ENSSSCG00000033524	KRR1	0.771879	0.0012182	0.00622266	0.585654	1.70749
ENSSSCG00000036431	VPS13C	0.77244	6.2861e-05	0.000675181	0.585427	1.70816
ENSSSCG00000015617	G0S2	0.77261	0.000757108	0.00428087	0.585357	1.70836
ENSSSCG00000030679	C14orf28	0.77328	0.00021962	0.00168306	0.585086	1.70915
ENSSSCG00000016604	WASL	0.773406	7.42897e-06	0.000136895	0.585034	1.7093
ENSSSCG00000024563	CEP83	0.774387	0.000637596	0.00373677	0.584637	1.71046
ENSSSCG00000015014	ZC3H12C	0.77483	0.000159663	0.00132273	0.584458	1.71099
ENSSSCG00000011721	P2RY1	0.775247	3.8917e-08	2.70704e-06	0.584289	1.71148
ENSSSCG00000014113	HOMER1	0.775746	0.000194609	0.00153837	0.584086	1.71208
ENSSSCG00000024983	RSL24D1	0.776864	1.59175e-05	0.000236483	0.583634	1.7134
ENSSSCG00000023434	PPM1L	0.776912	7.84216e-08	4.47262e-06	0.583615	1.71346
ENSSSCG00000005040	GNPNAT1	0.777104	0.000972498	0.00522476	0.583537	1.71369
ENSSSCG00000006850	FAM102B	0.777235	0.000268654	0.00194172	0.583484	1.71384
ENSSSCG00000015709	SLC35F5	0.777386	1.8056e-06	4.55814e-05	0.583423	1.71402
ENSSSCG00000012642	STAG2	0.777634	0.000347675	0.00234925	0.583323	1.71432
ENSSSCG00000011493	ATXN7	0.777871	1.25809e-05	0.000200974	0.583227	1.7146
ENSSSCG00000032055	TROVE2	0.778124	1.24244e-05	0.000199397	0.583124	1.7149
ENSSSCG00000004446	RWDD1	0.778994	5.18516e-08	3.31075e-06	0.582773	1.71593
ENSSSCG00000027211	EPC2	0.779328	3.80838e-05	0.000465573	0.582638	1.71633
ENSSSCG00000035213	ZBTB18	0.779588	4.79472e-06	9.90669e-05	0.582533	1.71664
ENSSSCG00000014244	PHAX	0.780354	3.52446e-05	0.000440622	0.582224	1.71755
ENSSSCG00000016123	PARD3B	0.781122	1.34153e-05	0.000209692	0.581914	1.71847
ENSSSCG00000012663	ENOX2	0.782655	5.0952e-09	5.58126e-07	0.581296	1.72029
ENSSSCG00000022303	SLC25A16	0.782839	0.00145122	0.00711534	0.581222	1.72051
ENSSSCG00000001756	IREB2	0.782876	0.000197253	0.00155039	0.581207	1.72056
ENSSSCG00000021309	TRDMT1	0.783178	0.0021094	0.00942503	0.581085	1.72092
ENSSSCG00000031541	ARL5A	0.783574	2.48562e-05	0.000338663	0.580926	1.72139
ENSSSCG00000034879	MAML2	0.783939	1.44257e-05	0.000220248	0.580779	1.72183
ENSSSCG00000008406	CCDC88A	0.784325	0.0014752	0.00721245	0.580623	1.72229
ENSSSCG00000000975	PANX2	0.785122	0.00141765	0.00697783	0.580303	1.72324
ENSSSCG00000025822	SFRP1	0.785229	0.0021355	0.00951088	0.58026	1.72337
ENSSSCG00000024193	LYSMD3	0.785608	5.00145e-05	0.000572388	0.580107	1.72382
ENSSSCG00000001667	ZNF318	0.785998	3.06735e-06	6.98607e-05	0.57995	1.72429
ENSSSCG00000004479	FILIP1	0.786028	0.000460604	0.00292288	0.579938	1.72432
ENSSSCG00000035478	RMND5A	0.787858	4.29314e-05	0.000509054	0.579203	1.72651
ENSSSCG00000010502	CCNJ	0.788724	5.82885e-05	0.000638895	0.578856	1.72755
ENSSSCG00000027556	RSRC1	0.789316	1.27449e-05	0.000202889	0.578618	1.72825
ENSSSCG00000014190	FBXL17	0.789356	1.69388e-05	0.000248977	0.578603	1.7283
ENSSSCG00000005183	PSIP1	0.789451	2.15302e-05	0.000300769	0.578564	1.72842
ENSSSCG00000040731	TMEM65	0.789642	0.000297358	0.00209608	0.578488	1.72865
ENSSSCG00000039004	CEBPZOS	0.789665	1.33289e-05	0.000208767	0.578479	1.72867
ENSSSCG00000027652	KLHL15	0.789707	0.000281995	0.0020135	0.578462	1.72872
ENSSSCG00000003512	EIF4G3	0.79032	7.32588e-08	4.23841e-06	0.578216	1.72946
ENSSSCG00000010513	LCOR	0.790455	2.60188e-05	0.000351381	0.578162	1.72962
ENSSSCG00000010196	ZNF25	0.791438	0.000327979	0.00224765	0.577768	1.7308
ENSSSCG00000028549	ECM2	0.791576	8.25022e-07	2.67299e-05	0.577713	1.73096
ENSSSCG00000005950	PHF20L1	0.7917	7.54245e-06	0.000138432	0.577663	1.73111
ENSSSCG00000004110	TAB2	0.792585	1.48556e-09	2.07108e-07	0.577309	1.73218
ENSSSCG00000014217	FEM1C	0.792871	2.44051e-06	5.85807e-05	0.577194	1.73252
ENSSSCG00000004391	CEP57L1	0.793127	5.27988e-05	0.000595367	0.577092	1.73283
ENSSSCG00000004275	FAM135A	0.793496	0.000459524	0.00292139	0.576944	1.73327
ENSSSCG00000036381	RBMS3	0.794199	9.29018e-05	0.000892918	0.576663	1.73411
ENSSSCG00000005015	SOS2	0.795667	4.83045e-06	9.93589e-05	0.576077	1.73588
ENSSSCG00000005382	TGFBR1	0.796212	9.83876e-05	0.000929463	0.575859	1.73654
ENSSSCG00000009791	RSRC2	0.796625	0.000453061	0.00289096	0.575694	1.73703
ENSSSCG00000022161	ZNF251	0.797177	6.38594e-06	0.000121519	0.575474	1.7377
ENSSSCG00000037116	ZNRF2	0.797408	1.00928e-06	3.12332e-05	0.575382	1.73798
ENSSSCG00000010904	NEK7	0.798004	7.68431e-06	0.000140848	0.575144	1.73869
ENSSSCG00000011917	NAA50	0.798339	3.64367e-05	0.000449821	0.575011	1.7391
ENSSSCG00000027675	FOXP1	0.798486	8.47442e-06	0.000150339	0.574952	1.73927
ENSSSCG00000004490	SETBP1	0.798811	2.39713e-06	5.77402e-05	0.574823	1.73967
ENSSSCG00000022173	ANKRD50	0.799724	0.000216841	0.00166639	0.574459	1.74077
ENSSSCG00000002379	ACYP1	0.799941	0.00199407	0.00901773	0.574372	1.74103
ENSSSCG00000027516	CIR1	0.800394	6.23715e-05	0.000670967	0.574192	1.74158
ENSSSCG00000027594	USP16	0.800975	4.07195e-05	0.000491268	0.573961	1.74228
ENSSSCG00000040178	E2F3	0.801689	7.78027e-06	0.000141972	0.573677	1.74314
ENSSSCG00000039338	SUGT1	0.802199	5.4086e-06	0.000107409	0.573475	1.74376
ENSSSCG00000006766	PHTF1	0.802361	1.76114e-05	0.000255328	0.57341	1.74395
ENSSSCG00000004861	TSHZ1	0.802551	0.000264998	0.00192601	0.573335	1.74418
ENSSSCG00000020711	RAB33B	0.802571	3.88045e-06	8.39467e-05	0.573327	1.74421
ENSSSCG00000027074	FER	0.802796	0.000333535	0.00227894	0.573237	1.74448
ENSSSCG00000025028	XIAP	0.803818	8.29798e-05	0.000822063	0.572831	1.74571
ENSSSCG00000014126	MSH3	0.804225	3.69978e-07	1.50454e-05	0.57267	1.74621
ENSSSCG00000005935	AGO2	0.804728	8.81408e-06	0.000154971	0.57247	1.74682
ENSSSCG00000010645	NHLRC2	0.804822	6.81235e-07	2.31017e-05	0.572433	1.74693
ENSSSCG00000003787	ZRANB2	0.804889	0.00023125	0.00174601	0.572406	1.74701
ENSSSCG00000010628	SHOC2	0.805027	1.34894e-06	3.78417e-05	0.572351	1.74718
ENSSSCG00000004169	HBS1L	0.805566	1.26992e-08	1.14559e-06	0.572138	1.74783
ENSSSCG00000040855	C5orf51	0.805769	0.000144859	0.00123461	0.572057	1.74808
ENSSSCG00000038968	TMEM263	0.806667	0.000240335	0.00179711	0.571701	1.74917
ENSSSCG00000039997	ZNF41	0.806722	1.1565e-06	3.41405e-05	0.571679	1.74923
ENSSSCG00000015435	NAMPT	0.807049	3.7054e-07	1.50454e-05	0.57155	1.74963
ENSSSCG00000006562	GATAD2B	0.807192	6.29779e-05	0.00067591	0.571493	1.7498
ENSSSCG00000008735	BOD1L1	0.807351	0.000246052	0.00182681	0.57143	1.75
ENSSSCG00000011117	BMI1	0.80741	1.30352e-05	0.000205614	0.571407	1.75007
ENSSSCG00000038853	GPR137B	0.807602	0.000164396	0.00135599	0.571331	1.7503
ENSSSCG00000010494	SORBS1	0.807655	4.86738e-06	9.9821e-05	0.57131	1.75036
ENSSSCG00000010606	SLK	0.807682	0.000803005	0.00449071	0.571299	1.7504
ENSSSCG00000026996	ABCC4	0.808271	6.84192e-11	2.36081e-08	0.571066	1.75111
ENSSSCG00000006018	TRPS1	0.808429	7.94753e-05	0.000801781	0.571003	1.7513
ENSSSCG00000002245	KATNBL1	0.809051	0.000459997	0.00292171	0.570757	1.75206
ENSSSCG00000029030	SMCHD1	0.809191	8.84856e-05	0.000859449	0.570702	1.75223
ENSSSCG00000004339	UFL1	0.809691	0.00010411	0.000967017	0.570504	1.75284
ENSSSCG00000004884	TMX3	0.809953	0.000989285	0.00528614	0.5704	1.75315
ENSSSCG00000021802	ABHD17B	0.811115	2.98663e-07	1.31488e-05	0.569941	1.75457
ENSSSCG00000014269	FNIP1	0.811828	0.000138731	0.00119748	0.56966	1.75543
ENSSSCG00000008072	ASPN	0.812218	0.000618949	0.00366013	0.569506	1.75591
ENSSSCG00000031147	ACAP2	0.812484	0.000447292	0.00286591	0.569401	1.75623
ENSSSCG00000006892	DNTTIP2	0.812677	9.11586e-08	5.05289e-06	0.569325	1.75647
ENSSSCG00000016618	CPED1	0.812689	6.97868e-05	0.000729695	0.56932	1.75648
ENSSSCG00000016513	KIAA1549	0.813253	0.000143287	0.00122683	0.569097	1.75717
ENSSSCG00000009042	OTUD4	0.814249	0.000144505	0.00123298	0.568705	1.75838
ENSSSCG00000027718	HAUS3	0.815161	0.000599997	0.003571	0.568345	1.75949
ENSSSCG00000009345	PDS5B	0.815316	5.75655e-05	0.000633587	0.568284	1.75968
ENSSSCG00000012029	BACH1	0.81642	0.00222103	0.0098032	0.567849	1.76103
ENSSSCG00000017555	LUC7L3	0.816603	0.00169748	0.00796622	0.567777	1.76125
ENSSSCG00000008387	PEX13	0.817963	9.81878e-08	5.37773e-06	0.567242	1.76291
ENSSSCG00000003783	FPGT	0.818046	0.000925667	0.00501809	0.56721	1.76302
ENSSSCG00000016974	MAP1B	0.818394	7.12884e-05	0.000742023	0.567073	1.76344
ENSSSCG00000021585	OXTR	0.818647	1.49508e-05	0.000225147	0.566973	1.76375
ENSSSCG00000016690	CREB5	0.819162	6.93067e-05	0.000726877	0.566771	1.76438
ENSSSCG00000004725	ZNF106	0.819249	5.66739e-06	0.000110795	0.566737	1.76449
ENSSSCG00000028902	RB1CC1	0.819482	1.81873e-05	0.000261481	0.566646	1.76477
ENSSSCG00000016138	ATF1	0.820271	1.18683e-07	6.27609e-06	0.566336	1.76574
ENSSSCG00000010911	ZNF281	0.820384	6.43954e-07	2.22196e-05	0.566291	1.76588
ENSSSCG00000008591	ATAD2B	0.82131	0.00158401	0.00755432	0.565928	1.76701
ENSSSCG00000014168	ELL2	0.821349	3.38123e-05	0.00042619	0.565913	1.76706
ENSSSCG00000014239	CEP120	0.821415	1.73554e-05	0.000253481	0.565887	1.76714
ENSSSCG00000005180	BNC2	0.821426	0.000868234	0.00476855	0.565882	1.76715
ENSSSCG00000008943	SLC4A4	0.821881	0.00168544	0.00792589	0.565704	1.76771
ENSSSCG00000009177	DNAJB14	0.822119	0.00012718	0.00112377	0.565611	1.768
ENSSSCG00000025729	IRS1	0.8223	1.19409e-10	3.58278e-08	0.565539	1.76822
ENSSSCG00000005097	SNAPC1	0.822412	0.000421012	0.0027268	0.565496	1.76836
ENSSSCG00000016958	PIK3R1	0.822714	1.22081e-06	3.51768e-05	0.565377	1.76873
ENSSSCG00000009435	NAA16	0.822804	4.65637e-05	0.000541425	0.565342	1.76884
ENSSSCG00000039549	PLEKHF2	0.823167	5.50547e-10	9.79036e-08	0.5652	1.76929
ENSSSCG00000010241	TET1	0.823373	0.00160091	0.00760518	0.565119	1.76954
ENSSSCG00000015567	FAM129A	0.823568	1.20245e-05	0.00019388	0.565043	1.76978
ENSSSCG00000000890	NEDD1	0.823642	0.000104498	0.000967748	0.565014	1.76987
ENSSSCG00000012163	RPS6KA3	0.824046	0.000138356	0.00119692	0.564855	1.77036
ENSSSCG00000000840	WASHC4	0.82457	0.00029778	0.00209799	0.56465	1.77101
ENSSSCG00000008614	SMC6	0.825018	0.000220769	0.00168812	0.564475	1.77156
ENSSSCG00000025156	BRWD3	0.825026	0.00139779	0.00690738	0.564472	1.77157
ENSSSCG00000014121	ZFYVE16	0.825459	0.000107566	0.000989746	0.564303	1.7721
ENSSSCG00000031103	TBK1	0.825469	0.000268707	0.00194172	0.564299	1.77211
ENSSSCG00000009776	SBNO1	0.826037	0.000819489	0.00456072	0.564076	1.77281
ENSSSCG00000006841	CLCC1	0.826068	2.5692e-05	0.000348658	0.564064	1.77285
ENSSSCG00000006066	RNF19A	0.826388	5.42502e-06	0.000107581	0.563939	1.77324
ENSSSCG00000036206	C3orf58	0.830122	0.000193874	0.00153513	0.562482	1.77784
ENSSSCG00000004113	STXBP5	0.830327	2.66373e-05	0.000356248	0.562402	1.77809
ENSSSCG00000014196	TMEM232	0.831913	1.01976e-05	0.000172273	0.561784	1.78004
ENSSSCG00000012713	ATP11C	0.832396	3.01085e-05	0.000392776	0.561596	1.78064
ENSSSCG00000014146	RASA1	0.833369	5.83516e-05	0.000638895	0.561217	1.78184
ENSSSCG00000021731	WWC2	0.833575	4.42035e-05	0.000521098	0.561137	1.7821
ENSSSCG00000011683	PCOLCE2	0.834547	3.28701e-06	7.30553e-05	0.560759	1.7833
ENSSSCG00000022534	ZNF644	0.835668	1.27781e-05	0.000202953	0.560324	1.78468
ENSSSCG00000008363	AFTPH	0.83594	6.96173e-09	6.96274e-07	0.560218	1.78502
ENSSSCG00000033228	SPAG9	0.836404	0.000114035	0.00103546	0.560038	1.78559
ENSSSCG00000010226	JMJD1C	0.836676	0.000706261	0.00404641	0.559932	1.78593
ENSSSCG00000039393	SPRED1	0.837359	0.000174644	0.00142041	0.559667	1.78678
ENSSSCG00000011767	TTC14	0.837855	0.00165375	0.00781147	0.559475	1.78739
ENSSSCG00000029633	USP24	0.838103	2.07362e-08	1.64483e-06	0.559378	1.7877
ENSSSCG00000031629	MOSMO	0.838928	0.000699374	0.00401529	0.559059	1.78872
ENSSSCG00000009425	LACC1	0.839236	0.000395496	0.00260284	0.558939	1.7891
ENSSSCG00000012416	CHIC1	0.839313	1.61209e-06	4.31203e-05	0.55891	1.7892
ENSSSCG00000031261	RHOQ	0.839558	2.20113e-05	0.000305942	0.558815	1.7895
ENSSSCG00000036050	CD302	0.8403	4.73609e-06	9.81495e-05	0.558527	1.79042
ENSSSCG00000015867	PRPF40A	0.840464	0.000237101	0.00178433	0.558464	1.79063
ENSSSCG00000034395	CREB1	0.840472	1.0318e-05	0.000173669	0.558461	1.79064
ENSSSCG00000011213	TOP2B	0.842299	5.21085e-05	0.00058951	0.557754	1.7929
ENSSSCG00000000846	HCFC2	0.843372	7.48516e-05	0.000768677	0.557339	1.79424
ENSSSCG00000000587	AEBP2	0.845288	0.000256911	0.0018851	0.5566	1.79662
ENSSSCG00000015697	CCNT2	0.846992	0.001211	0.00619105	0.555943	1.79875
ENSSSCG00000006872	AGL	0.847835	5.80588e-05	0.000637492	0.555618	1.7998
ENSSSCG00000000554	FGFR1OP2	0.847993	0.000217847	0.00167319	0.555557	1.8
ENSSSCG00000012479	PCDH19	0.848333	0.000512485	0.00316905	0.555426	1.80042
ENSSSCG00000033213	LYRM7	0.849439	4.01848e-07	1.59836e-05	0.555001	1.8018
ENSSSCG00000029485	FBXO11	0.849559	5.49088e-06	0.000108575	0.554955	1.80195
ENSSSCG00000006084	MTDH	0.849925	8.37064e-06	0.000149073	0.554814	1.80241
ENSSSCG00000027293	TNPO1	0.850155	5.04579e-05	0.000574623	0.554725	1.80269
ENSSSCG00000032561	PDCD1LG2	0.850166	0.000108173	0.000993349	0.554721	1.80271
ENSSSCG00000001487	KLHL31	0.850549	1.79379e-06	4.55814e-05	0.554574	1.80319
ENSSSCG00000004603	RFX7	0.851082	0.000166545	0.00136743	0.554369	1.80385
ENSSSCG00000016942	CWC27	0.851254	8.08797e-05	0.000806511	0.554303	1.80407
ENSSSCG00000026753	OSBPL11	0.851436	2.20624e-08	1.73014e-06	0.554233	1.8043
ENSSSCG00000025182	ELK4	0.851653	0.00118398	0.00609427	0.55415	1.80457
ENSSSCG00000015310	AKAP9	0.852031	0.00185244	0.0085111	0.554004	1.80504
ENSSSCG00000036476	REEP3	0.852922	3.3358e-05	0.000422392	0.553662	1.80616
ENSSSCG00000026945	LRRC2	0.853591	2.14271e-05	0.000299936	0.553406	1.80699
ENSSSCG00000022952	NMD3	0.853686	3.18046e-05	0.000407583	0.553369	1.80711
ENSSSCG00000012179	ZFY	0.854296	3.63275e-05	0.000449276	0.553135	1.80788
ENSSSCG00000005282	VPS13A	0.854445	0.000118857	0.00106807	0.553078	1.80806
ENSSSCG00000035133	MTMR9	0.854527	8.36419e-05	0.000825179	0.553047	1.80817
ENSSSCG00000005466	PTBP3	0.854802	0.000302378	0.00212064	0.552941	1.80851
ENSSSCG00000040657	STRN3	0.855426	4.58426e-06	9.6012e-05	0.552702	1.80929
ENSSSCG00000012624	SLC25A43	0.855544	2.79145e-14	3.50251e-11	0.552657	1.80944
ENSSSCG00000035730	ZDHHC21	0.85562	5.5755e-05	0.000621798	0.552628	1.80954
ENSSSCG00000032214	SOCS6	0.857444	5.52756e-06	0.000109144	0.55193	1.81183
ENSSSCG00000022708	ZNF638	0.859461	6.91051e-05	0.000725314	0.551159	1.81436
ENSSSCG00000039854	TLCD4	0.859959	7.18478e-05	0.000745597	0.550968	1.81499
ENSSSCG00000012659	ZNF280C	0.860952	0.000664557	0.0038685	0.550589	1.81624
ENSSSCG00000032464	PURB	0.861194	4.96265e-07	1.89211e-05	0.550497	1.81654
ENSSSCG00000028771	MEF2A	0.861419	2.9576e-05	0.000386927	0.550411	1.81682
ENSSSCG00000012055	MORC3	0.861682	0.000207741	0.00161626	0.550311	1.81716
ENSSSCG00000034786	HACD2	0.86215	1.15588e-06	3.41405e-05	0.550132	1.81775
ENSSSCG00000028740	CTDSPL	0.863161	7.79299e-06	0.000141972	0.549747	1.81902
ENSSSCG00000023247	OPTN	0.864061	1.10172e-10	3.3791e-08	0.549404	1.82015
ENSSSCG00000016948	TRIM23	0.864131	1.45425e-05	0.000221295	0.549377	1.82024
ENSSSCG00000009114	PRSS12	0.864368	0.000109482	0.00100203	0.549287	1.82054
ENSSSCG00000003700	ESCO1	0.8645	0.00083878	0.00464527	0.549237	1.82071
ENSSSCG00000006201	ARFGEF1	0.864724	1.48187e-07	7.4645e-06	0.549152	1.82099
ENSSSCG00000004999	MIS18BP1	0.866615	0.000100125	0.000942302	0.548432	1.82338
ENSSSCG00000031459	KMT5B	0.867938	7.52172e-06	0.000138235	0.54793	1.82505
ENSSSCG00000031321	NR4A1	0.867987	2.47349e-05	0.000338011	0.547911	1.82511
ENSSSCG00000009226	KLHL8	0.868961	5.82068e-06	0.00011331	0.547541	1.82635
ENSSSCG00000014999	KBTBD3	0.87048	0.000316632	0.00218617	0.546965	1.82827
ENSSSCG00000010235	SIRT1	0.870978	0.000195432	0.00154135	0.546776	1.8289
ENSSSCG00000013402	USP47	0.871607	2.16328e-05	0.000301896	0.546538	1.8297
ENSSSCG00000025298	TWISTNB	0.8723	0.000150149	0.00126209	0.546275	1.83058
ENSSSCG00000011524	CHL1	0.873387	0.00116594	0.00601667	0.545864	1.83196
ENSSSCG00000015937	KLHL23	0.873855	4.11501e-05	0.000495165	0.545687	1.83255
ENSSSCG00000015888	RBMS1	0.874223	1.092e-05	0.000182026	0.545548	1.83302
ENSSSCG00000004958	PIAS1	0.874455	1.56919e-07	7.81878e-06	0.54546	1.83332
ENSSSCG00000016853	RICTOR	0.87559	0.000491201	0.0030596	0.545031	1.83476
ENSSSCG00000011772	ATP11B	0.876029	0.000196669	0.00154757	0.544865	1.83532
ENSSSCG00000017546	ZNF652	0.877099	1.1089e-05	0.000183513	0.544461	1.83668
ENSSSCG00000027007	CEP76	0.877396	0.000133474	0.00116669	0.544349	1.83706
ENSSSCG00000013314	QSER1	0.878543	3.69695e-05	0.000454366	0.543917	1.83852
ENSSSCG00000005203	IL33	0.878903	0.000233715	0.00176077	0.543781	1.83898
ENSSSCG00000011731	SMC4	0.881978	0.000248739	0.00184179	0.542623	1.8429
ENSSSCG00000011997	CHMP2B	0.882131	8.49145e-05	0.000834157	0.542565	1.8431
ENSSSCG00000035195	HNMT	0.882359	0.00208714	0.00935283	0.54248	1.84339
ENSSSCG00000031592	ZNF462	0.882734	2.15246e-05	0.000300769	0.542339	1.84387
ENSSSCG00000002656	ZCCHC14	0.88319	1.67464e-06	4.41939e-05	0.542167	1.84445
ENSSSCG00000008748	LCORL	0.883325	0.000168718	0.00138035	0.542117	1.84462
ENSSSCG00000010669	PDZD8	0.883534	6.98745e-08	4.13909e-06	0.542038	1.84489
ENSSSCG00000011166	ZMYND11	0.884631	5.00448e-06	0.000101464	0.541626	1.84629
ENSSSCG00000030186	KIF2A	0.886275	2.59882e-06	6.16305e-05	0.541009	1.8484
ENSSSCG00000000559	RASSF8	0.886878	6.10914e-07	2.16201e-05	0.540783	1.84917
ENSSSCG00000037594	PNISR	0.886996	0.00065866	0.00384065	0.540739	1.84932
ENSSSCG00000021893	ROCK1	0.887261	0.0001426	0.00122246	0.54064	1.84966
ENSSSCG00000014401	NR3C1	0.887502	1.81994e-07	8.84466e-06	0.540549	1.84997
ENSSSCG00000036339	FAM126B	0.88759	0.000783334	0.0044057	0.540516	1.85008
ENSSSCG00000035992	UBL3	0.888545	1.24727e-06	3.58643e-05	0.540159	1.85131
ENSSSCG00000011833	DLG1	0.889058	6.77657e-06	0.000126735	0.539966	1.85197
ENSSSCG00000015866	FMNL2	0.889158	1.73425e-06	4.48241e-05	0.539929	1.85209
ENSSSCG00000036169	UMAD1	0.890556	6.6326e-05	0.000702557	0.539406	1.85389
ENSSSCG00000003972	SLFNL1	0.891699	0.000245093	0.00182262	0.538979	1.85536
ENSSSCG00000022895	CRYBG3	0.891865	5.37741e-06	0.000107244	0.538917	1.85557
ENSSSCG00000026829	MYNN	0.892035	2.62528e-08	1.9586e-06	0.538853	1.85579
ENSSSCG00000011811	LPP	0.892369	0.00196246	0.00892158	0.538729	1.85622
ENSSSCG00000022083	ANKS1B	0.892662	0.00118589	0.00610051	0.538619	1.8566
ENSSSCG00000016027	ITGAV	0.892944	0.000103041	0.000960281	0.538514	1.85696
ENSSSCG00000016954	ERBIN	0.893573	3.54987e-05	0.000441797	0.538279	1.85777
ENSSSCG00000022288	STK38L	0.893707	0.000113868	0.00103463	0.538229	1.85794
ENSSSCG00000015436	CCDC71L	0.89399	0.00197455	0.00895884	0.538124	1.85831
ENSSSCG00000024674	ABL2	0.894624	0.000336037	0.00228923	0.537888	1.85912
ENSSSCG00000039397	ETNK1	0.895169	0.000411999	0.00268607	0.537684	1.85983
ENSSSCG00000015522	ANGPTL1	0.895263	3.07907e-07	1.3322e-05	0.537649	1.85995
ENSSSCG00000032332	SOCS4	0.895458	1.25229e-05	0.000200512	0.537577	1.8602
ENSSSCG00000035077	INHBA	0.895816	0.00167297	0.00788588	0.537443	1.86066
ENSSSCG00000016929	PDE4D	0.896687	2.70499e-06	6.36018e-05	0.537119	1.86179
ENSSSCG00000014840	P4HA3	0.897191	0.000577558	0.00348099	0.536931	1.86244
ENSSSCG00000027898	ATP2B1	0.897357	1.07679e-06	3.25919e-05	0.536869	1.86265
ENSSSCG00000014223	COMMD10	0.898736	0.000252779	0.00186271	0.536356	1.86443
ENSSSCG00000005426	FSD1L	0.899859	0.00163633	0.00774568	0.535939	1.86588
ENSSSCG00000009152	SGMS2	0.9004	0.00129081	0.00651877	0.535738	1.86658
ENSSSCG00000023829	CCP110	0.901237	0.000497508	0.00309167	0.535428	1.86767
ENSSSCG00000027503	OSBPL8	0.90141	3.90808e-05	0.000475236	0.535363	1.86789
ENSSSCG00000001974	G2E3	0.901652	5.64342e-06	0.000110483	0.535273	1.8682
ENSSSCG00000015566	EDEM3	0.902356	5.71146e-05	0.000631142	0.535012	1.86912
ENSSSCG00000010156	ARID4B	0.9031	1.02188e-05	0.00017242	0.534736	1.87008
ENSSSCG00000022155	RBPJ	0.903731	5.00872e-05	0.000572745	0.534503	1.8709
ENSSSCG00000010429	PRKG1	0.904699	0.000312042	0.00216096	0.534144	1.87215
ENSSSCG00000034474	HOXC9	0.905432	2.07758e-07	9.66922e-06	0.533873	1.87311
ENSSSCG00000007331	RBL1	0.905538	2.0332e-07	9.54499e-06	0.533834	1.87324
ENSSSCG00000027017	NR1D2	0.905763	2.6521e-05	0.000355037	0.53375	1.87353
ENSSSCG00000025901	LCLAT1	0.90615	1.1578e-06	3.41405e-05	0.533607	1.87404
ENSSSCG00000020663	KMT2C	0.906276	3.98782e-05	0.000482708	0.533561	1.8742
ENSSSCG00000002287	MPP5	0.908352	1.74627e-05	0.000253973	0.532793	1.8769
ENSSSCG00000016026	ZC3H15	0.908777	8.85949e-06	0.000155571	0.532636	1.87745
ENSSSCG00000015577	ODR4	0.908941	1.31083e-05	0.00020606	0.532576	1.87767
ENSSSCG00000040220	USP33	0.909001	0.000437383	0.00281052	0.532554	1.87774
ENSSSCG00000003792	LRRC40	0.909815	4.92356e-05	0.000566596	0.532253	1.87881
ENSSSCG00000032946	HMGN5	0.909881	0.00112055	0.00582739	0.532229	1.87889
ENSSSCG00000008971	USO1	0.91001	1.77529e-05	0.000256653	0.532181	1.87906
ENSSSCG00000037516	MTF1	0.910945	1.56692e-10	4.32534e-08	0.531836	1.88028
ENSSSCG00000034616	LRRC58	0.910987	1.35084e-07	6.90528e-06	0.531821	1.88033
ENSSSCG00000021206	IL1RAP	0.911277	3.9297e-05	0.000477025	0.531714	1.88071
ENSSSCG00000033591	CHD9	0.911489	8.30735e-05	0.000822063	0.531636	1.88099
ENSSSCG00000010952	ZCCHC6	0.911584	6.07937e-05	0.000658614	0.531601	1.88111
ENSSSCG00000037549	GCLM	0.912642	0.000130465	0.00114474	0.531211	1.88249
ENSSSCG00000016916	IL6ST	0.912657	2.6087e-05	0.000351429	0.531206	1.88251
ENSSSCG00000034373	TNRC6C	0.913745	1.13207e-06	3.3747e-05	0.530805	1.88393
ENSSSCG00000039442	BMP2	0.914436	5.89689e-06	0.00011399	0.530551	1.88483
ENSSSCG00000022661	FCHO2	0.914743	3.39743e-05	0.000427451	0.530438	1.88523
ENSSSCG00000006636	GABPB2	0.915434	0.000153084	0.0012827	0.530185	1.88614
ENSSSCG00000013155	CNTF	0.915893	5.47438e-08	3.42669e-06	0.530016	1.88674
ENSSSCG00000040773	TOB1	0.916473	1.77357e-10	4.637e-08	0.529803	1.88749
ENSSSCG00000016164	IKZF2	0.916572	0.000857529	0.00472203	0.529766	1.88762
ENSSSCG00000029260	NDNF	0.916985	0.000406777	0.00265579	0.529615	1.88816
ENSSSCG00000016266	CAB39	0.917588	6.57917e-06	0.000123545	0.529393	1.88895
ENSSSCG00000028516	LARP4	0.918266	8.44157e-06	0.000150142	0.529145	1.88984
ENSSSCG00000033030	FBXO45	0.921699	3.39673e-05	0.000427451	0.527887	1.89435
ENSSSCG00000011064	ACBD5	0.923311	6.32541e-07	2.2098e-05	0.527297	1.89646
ENSSSCG00000035223	SYNM	0.92366	6.94906e-07	2.33929e-05	0.52717	1.89692
ENSSSCG00000015480	PRRC2C	0.923733	3.17628e-05	0.000407426	0.527143	1.89702
ENSSSCG00000005124	IFT74	0.924197	0.00209101	0.009358	0.526974	1.89763
ENSSSCG00000009071	JADE1	0.924561	1.12676e-05	0.000185579	0.526841	1.89811
ENSSSCG00000005215	JAK2	0.926002	0.000406158	0.002653	0.526315	1.9
ENSSSCG00000005084	PPM1A	0.92708	9.79667e-11	3.1445e-08	0.525922	1.90142
ENSSSCG00000014151	CETN3	0.927119	7.71475e-05	0.000785244	0.525907	1.90148
ENSSSCG00000005284	GNA14	0.927695	0.00129455	0.00653284	0.525698	1.90223
ENSSSCG00000006196	SLCO5A1	0.9279	3.90902e-06	8.44323e-05	0.525623	1.9025
ENSSSCG00000039613	SVIP	0.92849	4.35743e-05	0.000515349	0.525408	1.90328
ENSSSCG00000001065	ATXN1	0.930063	4.91321e-08	3.17832e-06	0.524835	1.90536
ENSSSCG00000005255	SMC5	0.93021	0.000239334	0.00179429	0.524782	1.90555
ENSSSCG00000006172	PI15	0.930303	0.000738405	0.00419574	0.524748	1.90568
ENSSSCG00000014207	APC	0.930532	2.79624e-07	1.24899e-05	0.524665	1.90598
ENSSSCG00000006799	LRIF1	0.930877	3.32159e-05	0.000420979	0.524539	1.90643
ENSSSCG00000037655	GABPA	0.930899	7.47671e-05	0.000768457	0.524532	1.90646
ENSSSCG00000038933	PURG	0.931326	6.9067e-05	0.000725314	0.524376	1.90703
ENSSSCG00000005460	DNAJC25	0.931613	8.08505e-05	0.000806511	0.524272	1.90741
ENSSSCG00000001958	BAZ1A	0.931777	5.67594e-05	0.000628222	0.524212	1.90762
ENSSSCG00000036480	CTNNA3	0.934314	0.000281762	0.00201322	0.523291	1.91098
ENSSSCG00000025355	ZNF146	0.934338	1.09185e-05	0.000182026	0.523282	1.91101
ENSSSCG00000008337	AAK1	0.934671	4.29719e-05	0.000509097	0.523162	1.91145
ENSSSCG00000004829	CACHD1	0.934806	6.43259e-10	1.06967e-07	0.523113	1.91163
ENSSSCG00000015386	FAM126A	0.935549	9.48101e-05	0.000906771	0.522844	1.91262
ENSSSCG00000004143	TXLNB	0.935806	3.15315e-09	3.63056e-07	0.52275	1.91296
ENSSSCG00000004634	AP4E1	0.937945	3.34982e-05	0.000423778	0.521976	1.9158
ENSSSCG00000008689	ZFYVE28	0.938572	0.00017036	0.0013913	0.521749	1.91663
ENSSSCG00000008153	SLC9A2	0.938886	1.94552e-07	9.32364e-06	0.521636	1.91705
ENSSSCG00000025194	ZSWIM6	0.93944	0.000482583	0.0030248	0.521435	1.91778
ENSSSCG00000037305	TMEM33	0.939601	4.60698e-05	0.000537949	0.521377	1.918
ENSSSCG00000021791	SENP7	0.939727	0.000826672	0.00458959	0.521332	1.91816
ENSSSCG00000004652	COPS2	0.943562	2.47166e-08	1.87439e-06	0.519948	1.92327
ENSSSCG00000015485	SUCO	0.943674	1.21365e-05	0.000195459	0.519907	1.92342
ENSSSCG00000002739	PHLPP2	0.944014	0.000262758	0.00191504	0.519785	1.92387
ENSSSCG00000008799	LIMCH1	0.944342	1.39711e-06	3.87966e-05	0.519666	1.92431
ENSSSCG00000039885	PTP4A2	0.94453	6.28962e-07	2.20328e-05	0.519599	1.92456
ENSSSCG00000016968	BDP1	0.947628	0.00051671	0.00318689	0.518484	1.9287
ENSSSCG00000031011	CCDC160	0.947664	5.2628e-08	3.33198e-06	0.518471	1.92875
ENSSSCG00000004973	UACA	0.94818	0.000131814	0.00115364	0.518286	1.92944
ENSSSCG00000037216	PPP4R2	0.948506	3.87269e-06	8.39103e-05	0.518169	1.92987
ENSSSCG00000037277	RFK	0.9486	7.40605e-09	7.30402e-07	0.518135	1.93
ENSSSCG00000011678	XRN1	0.948939	0.000886907	0.00484743	0.518013	1.93045
ENSSSCG00000015423	DNAJC2	0.9498	4.03106e-06	8.62584e-05	0.517704	1.9316
ENSSSCG00000040887	PAPD5	0.950073	9.85948e-06	0.000168208	0.517606	1.93197
ENSSSCG00000014082	POLK	0.951269	1.65134e-06	4.37462e-05	0.517177	1.93357
ENSSSCG00000036855	SLC25A36	0.952067	3.36567e-05	0.00042529	0.516891	1.93464
ENSSSCG00000004192	CTGF	0.952307	0.00167733	0.00789314	0.516806	1.93496
ENSSSCG00000010148	ERO1B	0.952722	9.06506e-05	0.000876162	0.516657	1.93552
ENSSSCG00000002411	GTF2A1	0.953849	0.000180722	0.00145867	0.516253	1.93703
ENSSSCG00000005022	NIN	0.954015	0.000114759	0.00103999	0.516194	1.93726
ENSSSCG00000010319	SAMD8	0.955339	0.000157544	0.00131306	0.51572	1.93903
ENSSSCG00000017515	TBKBP1	0.956525	0.000275237	0.00197752	0.515297	1.94063
ENSSSCG00000010941	ERCC6L2	0.956576	3.03512e-07	1.32147e-05	0.515278	1.9407
ENSSSCG00000002260	AKAP13	0.957661	0.000165597	0.00136354	0.514891	1.94216
ENSSSCG00000033763	GNAQ	0.957751	2.37343e-06	5.72693e-05	0.514859	1.94228
ENSSSCG00000025306	PAK3	0.957977	0.00154009	0.0074323	0.514778	1.94258
ENSSSCG00000021495	C3orf33	0.958667	7.83198e-05	0.000794421	0.514532	1.94351
ENSSSCG00000015284	MDM4	0.959356	0.000254255	0.00187059	0.514287	1.94444
ENSSSCG00000000806	SCAF11	0.959536	3.54373e-06	7.76359e-05	0.514222	1.94468
ENSSSCG00000006151	SNX16	0.959612	5.71607e-07	2.08161e-05	0.514195	1.94479
ENSSSCG00000002930	ZNF260	0.96182	6.01759e-06	0.000116161	0.513409	1.94776
ENSSSCG00000022636	DENND5B	0.963966	2.64511e-05	0.000354445	0.512646	1.95066
ENSSSCG00000009682	HMBOX1	0.964206	1.28703e-06	3.66261e-05	0.51256	1.95099
ENSSSCG00000005582	STRBP	0.964911	1.26368e-07	6.50794e-06	0.51231	1.95194
ENSSSCG00000031456	ARL5B	0.965339	0.000125004	0.00110717	0.512158	1.95252
ENSSSCG00000004980	THSD4	0.965476	3.60216e-06	7.86662e-05	0.512109	1.95271
ENSSSCG00000008921	CENPC	0.966849	1.73867e-05	0.000253669	0.511622	1.95457
ENSSSCG00000022830	KANSL1L	0.967724	2.67574e-07	1.20295e-05	0.511312	1.95575
ENSSSCG00000021038	NRIP1	0.967905	5.57735e-05	0.000621798	0.511248	1.956
ENSSSCG00000015358	ISPD	0.970626	0.000161924	0.00133745	0.510285	1.95969
ENSSSCG00000004610	CCPG1	0.971101	1.45122e-09	2.04385e-07	0.510117	1.96034
ENSSSCG00000021287	GCFC2	0.971713	0.000299981	0.00210872	0.5099	1.96117
ENSSSCG00000011918	USF3	0.972458	9.61397e-07	3.00208e-05	0.509637	1.96218
ENSSSCG00000002445	TRIP11	0.972944	4.92621e-05	0.000566596	0.509465	1.96284
ENSSSCG00000008398	PPP4R3B	0.973924	2.42322e-06	5.82671e-05	0.509119	1.96418
ENSSSCG00000015531	CEP350	0.974487	1.45586e-06	3.96328e-05	0.508921	1.96494
ENSSSCG00000034191	SOX6	0.975345	1.37115e-06	3.83091e-05	0.508618	1.96611
ENSSSCG00000005356	DCAF10	0.976063	2.27456e-08	1.77364e-06	0.508365	1.96709
ENSSSCG00000016032	TFPI	0.977419	0.000197559	0.00155191	0.507888	1.96894
ENSSSCG00000014081	COL4A3BP	0.977425	1.69456e-06	4.42959e-05	0.507886	1.96895
ENSSSCG00000027722	BMP2K	0.978967	1.71849e-06	4.46677e-05	0.507343	1.97105
ENSSSCG00000003881	SPATA6	0.978976	0.000796772	0.0044613	0.50734	1.97107
ENSSSCG00000034607	OGN	0.979301	3.54359e-07	1.46873e-05	0.507226	1.97151
ENSSSCG00000003766	DNAJB4	0.979904	2.44735e-06	5.86429e-05	0.507014	1.97233
ENSSSCG00000010468	CPEB3	0.981865	2.83243e-05	0.000373382	0.506325	1.97502
ENSSSCG00000034163	PLN	0.981884	2.74003e-05	0.000364452	0.506318	1.97504
ENSSSCG00000035196	BTBD8	0.981926	1.81422e-10	4.637e-08	0.506303	1.9751
ENSSSCG00000029420	ZNF569	0.98244	3.04748e-05	0.000396831	0.506123	1.9758
ENSSSCG00000032357	APPL1	0.982731	6.01656e-08	3.64646e-06	0.506021	1.9762
ENSSSCG00000009865	TBX3	0.982902	0.00186924	0.00857117	0.505961	1.97644
ENSSSCG00000012156	CDKL5	0.98301	5.65182e-05	0.000627566	0.505923	1.97659
ENSSSCG00000015808	ADAM9	0.983417	3.25329e-06	7.24224e-05	0.50578	1.97714
ENSSSCG00000038158	THAP5	0.984612	1.9769e-07	9.4087e-06	0.505362	1.97878
ENSSSCG00000016981	CPEB4	0.984896	2.17261e-05	0.000302892	0.505262	1.97917
ENSSSCG00000013312	HIPK3	0.986666	3.33933e-06	7.38613e-05	0.504643	1.9816
ENSSSCG00000021310	LIN9	0.988076	3.98897e-05	0.000482708	0.50415	1.98354
ENSSSCG00000006155	ZBTB10	0.988431	1.09932e-05	0.000182805	0.504026	1.98403
ENSSSCG00000004601	MNS1	0.989398	0.000347001	0.00234655	0.503688	1.98536
ENSSSCG00000016113	BMPR2	0.990653	5.03572e-06	0.000101464	0.50325	1.98708
ENSSSCG00000008388	REL	0.991216	0.000412958	0.00268978	0.503054	1.98786
ENSSSCG00000010625	SMC3	0.99282	0.00012163	0.00108446	0.502495	1.99007
ENSSSCG00000009864	MED13L	0.992889	1.32869e-06	3.7579e-05	0.502471	1.99017
ENSSSCG00000008979	NUP54	0.993186	4.29648e-08	2.90687e-06	0.502367	1.99058
ENSSSCG00000030154	RSBN1	0.994347	1.42971e-05	0.000218768	0.501963	1.99218
ENSSSCG00000038870	TNRC6A	0.995487	6.39203e-06	0.000121519	0.501566	1.99375
ENSSSCG00000035281	ZNF292	0.996297	4.57858e-05	0.000535086	0.501285	1.99487
ENSSSCG00000025238	SHOX2	0.996995	5.43988e-07	2.00752e-05	0.501042	1.99584
ENSSSCG00000000927	TMTC3	0.997381	9.28847e-05	0.000892918	0.500909	1.99637
ENSSSCG00000024396	NOVA1	0.99788	3.0044e-06	6.87674e-05	0.500735	1.99706
ENSSSCG00000014161	KIAA0825	0.998038	0.000823964	0.00458194	0.500681	1.99728
ENSSSCG00000026290	BBS12	0.99848	5.54315e-06	0.000109295	0.500527	1.99789
ENSSSCG00000001865	SCAPER	0.999048	8.43319e-07	2.71951e-05	0.50033	1.99868
ENSSSCG00000016074	ANKRD44	0.999255	0.000136445	0.00118665	0.500258	1.99897
ENSSSCG00000014283	KIF3A	0.999813	5.11698e-05	0.000580316	0.500065	1.99974
ENSSSCG00000016501	KDM7A	1.00061	0.000186094	0.00148811	0.499787	2.00085
ENSSSCG00000006137	WWP1	1.00068	6.95482e-13	5.9994e-10	0.499766	2.00094
ENSSSCG00000006981	MICU3	1.00114	2.13769e-06	5.2499e-05	0.499606	2.00158
ENSSSCG00000007530	PPP1R3D	1.00204	7.1664e-08	4.19113e-06	0.499294	2.00283
ENSSSCG00000036454	TMEM220	1.00211	1.9326e-05	0.000274421	0.499271	2.00292
ENSSSCG00000004592	SLTM	1.00211	3.79657e-05	0.000464541	0.49927	2.00292
ENSSSCG00000024613	GUCY1A2	1.00258	0.000379962	0.00252978	0.499106	2.00358
ENSSSCG00000006037	OXR1	1.00285	2.14676e-07	9.90957e-06	0.499014	2.00395
ENSSSCG00000038187	C1GALT1	1.00361	9.97414e-13	8.09783e-10	0.498749	2.00502
ENSSSCG00000030197	CD2AP	1.00501	0.000564617	0.00341492	0.498266	2.00696
ENSSSCG00000006290	SLC19A2	1.00568	4.76704e-05	0.000551969	0.498035	2.00789
ENSSSCG00000003072	ZNF283	1.00578	5.85031e-05	0.000639319	0.497999	2.00803
ENSSSCG00000033800	PELI2	1.00846	0.00165658	0.00782214	0.497075	2.01177
ENSSSCG00000024157	ZNF800	1.01014	2.55259e-06	6.07217e-05	0.496498	2.01411
ENSSSCG00000006174	JPH1	1.01044	3.79437e-06	8.24724e-05	0.496396	2.01452
ENSSSCG00000006342	UHMK1	1.01375	3.00339e-07	1.31596e-05	0.495258	2.01915
ENSSSCG00000037532	MNDA	1.01451	0.00130008	0.00655359	0.494996	2.02022
ENSSSCG00000028109	SNTB2	1.01454	3.34926e-06	7.39625e-05	0.494985	2.02026
ENSSSCG00000022783	DCUN1D1	1.01558	9.87172e-07	3.06868e-05	0.494629	2.02172
ENSSSCG00000010863	AHCTF1	1.01578	3.11296e-06	7.05502e-05	0.49456	2.022
ENSSSCG00000008590	MFSD2B	1.01586	3.00957e-06	6.87717e-05	0.494533	2.02211
ENSSSCG00000004094	PPP1R14C	1.01604	1.01818e-07	5.51093e-06	0.494473	2.02236
ENSSSCG00000036580	GPR27	1.01947	0.00193384	0.00880598	0.493299	2.02717
ENSSSCG00000008493	CEBPZ	1.02259	2.82607e-06	6.55979e-05	0.492231	2.03157
ENSSSCG00000006120	OTUD6B	1.02301	0.000342008	0.00232013	0.492087	2.03216
ENSSSCG00000024591	ETV1	1.02327	8.96033e-06	0.000156942	0.492001	2.03251
ENSSSCG00000004653	SECISBP2L	1.02493	5.60588e-06	0.000109904	0.491435	2.03486
ENSSSCG00000028327	RHOBTB1	1.02931	5.1986e-11	1.93922e-08	0.489945	2.04104
ENSSSCG00000028201	CWF19L2	1.02947	6.74506e-07	2.29865e-05	0.48989	2.04127
ENSSSCG00000016842	NIPBL	1.03089	7.84753e-06	0.000142515	0.489409	2.04328
ENSSSCG00000009090	KIAA1109	1.0314	1.13126e-05	0.000185877	0.489235	2.04401
ENSSSCG00000031382	C9orf40	1.03155	1.60249e-07	7.95598e-06	0.489185	2.04422
ENSSSCG00000011708	TSC22D2	1.03183	5.09884e-06	0.000102437	0.48909	2.04462
ENSSSCG00000011760	TBL1XR1	1.03275	3.22995e-06	7.24224e-05	0.488778	2.04592
ENSSSCG00000040603	SGTB	1.03413	4.23216e-05	0.000504859	0.488311	2.04788
ENSSSCG00000017790	TAOK1	1.03447	1.06753e-05	0.000178594	0.488194	2.04837
ENSSSCG00000015378	SP4	1.03462	1.19551e-07	6.29788e-06	0.488145	2.04857
ENSSSCG00000017672	MED13	1.03466	6.43011e-05	0.000687439	0.48813	2.04863
ENSSSCG00000004106	LATS1	1.03699	1.10153e-06	3.2979e-05	0.487344	2.05194
ENSSSCG00000037762	TBX1	1.03737	1.09751e-06	3.29301e-05	0.487215	2.05248
ENSSSCG00000021885	MDFIC	1.03796	7.51816e-07	2.50038e-05	0.487017	2.05332
ENSSSCG00000011194	ANKRD28	1.03845	3.17257e-08	2.29256e-06	0.486849	2.05402
ENSSSCG00000032398	VGLL3	1.0399	4.16155e-05	0.000499025	0.486362	2.05608
ENSSSCG00000029082	KMT2E	1.04097	4.69881e-08	3.0736e-06	0.486	2.05761
ENSSSCG00000016395	RIF1	1.04101	0.000269726	0.00194807	0.485988	2.05766
ENSSSCG00000017046	EBF1	1.04196	1.50533e-11	7.69504e-09	0.485668	2.05902
ENSSSCG00000032726	SREK1	1.04371	1.79756e-05	0.000258976	0.485078	2.06153
ENSSSCG00000026969	KRAS	1.04408	6.04895e-07	2.1573e-05	0.484952	2.06206
ENSSSCG00000006968	LONRF1	1.04542	1.99669e-08	1.60223e-06	0.484503	2.06397
ENSSSCG00000036437	NOG	1.04553	0.00120431	0.00616538	0.484467	2.06412
ENSSSCG00000008504	CRIM1	1.04702	9.41232e-09	8.84724e-07	0.483966	2.06626
ENSSSCG00000006162	ZC2HC1A	1.04805	0.000177564	0.00143822	0.48362	2.06774
ENSSSCG00000038977	RSBN1L	1.04813	1.20024e-05	0.000193804	0.483595	2.06785
ENSSSCG00000011720	MBNL1	1.04904	1.17431e-05	0.000190817	0.483289	2.06915
ENSSSCG00000022283	CEP135	1.04947	0.0014867	0.00724885	0.483145	2.06977
ENSSSCG00000035824	PBRM1	1.05342	4.26968e-08	2.90297e-06	0.481826	2.07544
ENSSSCG00000038973	PPP1R12A	1.05621	5.43892e-07	2.00752e-05	0.480893	2.07947
ENSSSCG00000006140	CA2	1.06155	1.79425e-06	4.55814e-05	0.479117	2.08717
ENSSSCG00000004289	CEP162	1.06165	0.000127743	0.00112731	0.479083	2.08732
ENSSSCG00000026960	ZNF280D	1.06353	1.81203e-07	8.84466e-06	0.47846	2.09004
ENSSSCG00000009505	MBNL2	1.06383	5.12756e-10	9.43607e-08	0.47836	2.09048
ENSSSCG00000017014	PANK3	1.06384	2.27491e-06	5.54144e-05	0.478357	2.09049
ENSSSCG00000015882	BAZ2B	1.06565	1.40934e-05	0.000216611	0.477758	2.09311
ENSSSCG00000011027	KIF5B	1.06891	4.489e-06	9.4447e-05	0.47668	2.09784
ENSSSCG00000009172	PPP3CA	1.07005	1.77586e-05	0.000256653	0.476301	2.09951
ENSSSCG00000024761	SNX13	1.07024	9.51619e-06	0.000163985	0.47624	2.09978
ENSSSCG00000025406	PIK3C2A	1.07136	1.30738e-06	3.71286e-05	0.47587	2.10141
ENSSSCG00000005002	MDGA2	1.07136	5.10345e-05	0.000579735	0.475869	2.10142
ENSSSCG00000006173	GDAP1	1.07217	0.000276939	0.00198665	0.475604	2.10259
ENSSSCG00000008942	DCK	1.07319	3.70247e-05	0.00045464	0.475268	2.10408
ENSSSCG00000034506	MS4A2	1.0732	4.78239e-07	1.83351e-05	0.475265	2.10409
ENSSSCG00000034634	ssc-mir-6782	1.07501	0.00110429	0.00575386	0.474667	2.10674
ENSSSCG00000014882	RSF1	1.07562	2.61517e-05	0.000351456	0.474466	2.10763
ENSSSCG00000005984	ZHX1	1.07689	6.24495e-09	6.48066e-07	0.47405	2.10948
ENSSSCG00000033541	NAT8L	1.07775	6.60712e-05	0.000702237	0.473767	2.11074
ENSSSCG00000015247	ZBTB44	1.07868	6.33594e-10	1.06645e-07	0.473462	2.1121
ENSSSCG00000021657	SATB2	1.07951	3.68958e-07	1.50454e-05	0.473191	2.11331
ENSSSCG00000016855	FYB1	1.08123	0.000181825	0.00146321	0.472624	2.11585
ENSSSCG00000000530	FGD4	1.08157	0.000135564	0.00118155	0.472514	2.11634
ENSSSCG00000015584	PROX1	1.0821	2.62808e-05	0.000352849	0.47234	2.11712
ENSSSCG00000036885	ZNF654	1.08463	1.52649e-08	1.31679e-06	0.471513	2.12083
ENSSSCG00000014291	AFF4	1.08514	1.58662e-09	2.16817e-07	0.471347	2.12158
ENSSSCG00000012542	FAM199X	1.0866	1.4329e-06	3.91622e-05	0.470871	2.12372
ENSSSCG00000036213	FGF2	1.08751	0.00020535	0.00160217	0.470572	2.12508
ENSSSCG00000017785	NUFIP2	1.08824	6.0012e-07	2.15699e-05	0.470335	2.12614
ENSSSCG00000004242	TBC1D32	1.0913	1.34479e-05	0.000209727	0.469338	2.13066
ENSSSCG00000005039	STYX	1.09446	2.41004e-10	5.54389e-08	0.468312	2.13533
ENSSSCG00000027857	DMXL1	1.09526	7.83793e-06	0.000142515	0.468051	2.13652
ENSSSCG00000009793	CLIP1	1.09527	7.40345e-08	4.2576e-06	0.468047	2.13654
ENSSSCG00000035544	NUSAP1	1.09593	3.52926e-08	2.49799e-06	0.467835	2.1375
ENSSSCG00000025478	MIB1	1.09652	9.37837e-06	0.000163023	0.467644	2.13838
ENSSSCG00000008583	ITSN2	1.09913	5.88271e-06	0.000113875	0.466799	2.14225
ENSSSCG00000029593	FOXN2	1.10142	1.05261e-06	3.2142e-05	0.466058	2.14566
ENSSSCG00000016866	GHR	1.1016	2.37659e-17	8.20042e-14	0.465998	2.14593
ENSSSCG00000004535	TCF4	1.10179	1.27398e-06	3.63294e-05	0.465939	2.1462
ENSSSCG00000029174	CCDC126	1.10194	4.26026e-05	0.000506617	0.46589	2.14643
ENSSSCG00000016717	MPP6	1.1025	9.75955e-07	3.04066e-05	0.465709	2.14726
ENSSSCG00000005011	NEMF	1.10265	1.35118e-05	0.000209819	0.465659	2.14749
ENSSSCG00000024131	MINDY2	1.10336	4.24025e-05	0.000505389	0.465431	2.14855
ENSSSCG00000016031	CALCRL	1.10463	2.63849e-05	0.000353901	0.465022	2.15044
ENSSSCG00000032931	CDH6	1.10595	0.00112823	0.00585849	0.464597	2.1524
ENSSSCG00000011684	U2SURP	1.10673	1.78745e-05	0.000257788	0.464344	2.15357
ENSSSCG00000024722	PIBF1	1.10876	4.88058e-06	9.99432e-05	0.463692	2.1566
ENSSSCG00000010440	PTEN	1.10939	1.76121e-08	1.46435e-06	0.463491	2.15754
ENSSSCG00000037420	TMEM170B	1.11122	5.68695e-06	0.00011102	0.462902	2.16028
ENSSSCG00000004635	SPPL2A	1.11135	1.69029e-06	4.42959e-05	0.462859	2.16048
ENSSSCG00000022989	ZNF704	1.11228	5.16744e-07	1.94866e-05	0.462563	2.16187
ENSSSCG00000011858	ZNF148	1.11458	2.48388e-07	1.13144e-05	0.461825	2.16532
ENSSSCG00000004336	EPHA7	1.11493	0.00180843	0.00835618	0.461712	2.16585
ENSSSCG00000004166	AHI1	1.11696	3.52081e-05	0.000440564	0.461066	2.16889
ENSSSCG00000016033	GULP1	1.11904	1.25966e-07	6.50794e-06	0.460401	2.17202
ENSSSCG00000022380	SH2D3A	1.11965	2.79605e-05	0.000369619	0.460204	2.17295
ENSSSCG00000015743	PTPN4	1.11986	8.60136e-11	2.82657e-08	0.460139	2.17326
ENSSSCG00000006035	ANGPT1	1.12107	4.43424e-06	9.37234e-05	0.459753	2.17508
ENSSSCG00000001075	DEK	1.12529	8.09008e-07	2.63949e-05	0.45841	2.18146
ENSSSCG00000015329	PPP1R9A	1.12754	0.000324139	0.00222797	0.457696	2.18486
ENSSSCG00000010243	CCAR1	1.13379	7.95615e-06	0.000143544	0.455716	2.19435
ENSSSCG00000012434	ATRX	1.1345	8.15185e-06	0.000146309	0.455492	2.19543
ENSSSCG00000015940	UBR3	1.13485	2.77825e-09	3.30564e-07	0.455383	2.19595
ENSSSCG00000038410	CPEB2	1.14366	1.61578e-06	4.31354e-05	0.45261	2.20941
ENSSSCG00000034066	ZCRB1	1.14603	3.46052e-07	1.44313e-05	0.451866	2.21305
ENSSSCG00000031717	ADCY8	1.14702	0.00058949	0.00352825	0.451557	2.21456
ENSSSCG00000003857	ZYG11B	1.14783	2.88116e-10	6.11782e-08	0.451305	2.2158
ENSSSCG00000010239	RUFY2	1.14896	8.06493e-06	0.000145127	0.45095	2.21754
ENSSSCG00000036520	EFNA5	1.15024	4.61668e-06	9.63985e-05	0.450552	2.2195
ENSSSCG00000009047	SMARCA5	1.15026	2.99139e-07	1.31488e-05	0.450545	2.21953
ENSSSCG00000005073	ARID4A	1.15064	1.00452e-05	0.000169907	0.450426	2.22012
ENSSSCG00000033753	UBXN2A	1.15133	1.77365e-07	8.7117e-06	0.450211	2.22118
ENSSSCG00000003768	NEXN	1.15216	1.76103e-05	0.000255328	0.449951	2.22247
ENSSSCG00000009119	LARP7	1.15219	1.42856e-05	0.000218768	0.449943	2.2225
ENSSSCG00000024486	HOOK3	1.1571	6.17774e-05	0.000667699	0.448412	2.23009
ENSSSCG00000016086	C2orf69	1.15825	3.46091e-07	1.44313e-05	0.448055	2.23187
ENSSSCG00000015412	CCDC146	1.16064	9.60326e-05	0.000914729	0.447314	2.23557
ENSSSCG00000012203	TAB3	1.16287	2.02301e-08	1.61396e-06	0.446622	2.23903
ENSSSCG00000011510	TMF1	1.16358	5.07194e-06	0.000102045	0.446403	2.24013
ENSSSCG00000006994	PCM1	1.16432	4.59504e-07	1.77649e-05	0.446175	2.24127
ENSSSCG00000001966	ARHGAP5	1.16445	8.79908e-08	4.9168e-06	0.446135	2.24147
ENSSSCG00000010897	ZBTB41	1.16769	2.44675e-07	1.11821e-05	0.445132	2.24652
ENSSSCG00000004718	TTBK2	1.16789	9.47865e-07	2.97328e-05	0.445073	2.24682
ENSSSCG00000011943	BBX	1.16799	6.10224e-07	2.16201e-05	0.445042	2.24698
ENSSSCG00000029608	SEC62	1.17256	1.59464e-08	1.3586e-06	0.443633	2.25412
ENSSSCG00000005225	RFX3	1.17375	3.67603e-05	0.000453006	0.443266	2.25598
ENSSSCG00000004144	HECA	1.17407	1.94729e-10	4.88662e-08	0.44317	2.25647
ENSSSCG00000006209	VCPIP1	1.17431	1.77353e-09	2.28957e-07	0.443096	2.25685
ENSSSCG00000022806	LIN7C	1.17548	1.91834e-06	4.79655e-05	0.442737	2.25868
ENSSSCG00000012639	THOC2	1.17947	3.32949e-06	7.37619e-05	0.441515	2.26493
ENSSSCG00000002831	IRX3	1.1798	1.2783e-08	1.14565e-06	0.441414	2.26545
ENSSSCG00000038455	RBM24	1.17992	1.02676e-07	5.5357e-06	0.441375	2.26565
ENSSSCG00000015410	PHTF2	1.18583	1.91489e-11	8.77444e-09	0.439573	2.27494
ENSSSCG00000006987	SLC7A2	1.18626	5.17994e-08	3.31075e-06	0.43944	2.27562
ENSSSCG00000004996	KLHL28	1.18996	6.2431e-06	0.00011985	0.438314	2.28147
ENSSSCG00000016850	LIFR	1.19068	7.33937e-08	4.23841e-06	0.438098	2.2826
ENSSSCG00000005252	PTAR1	1.19111	7.86387e-06	0.000142624	0.437965	2.28329
ENSSSCG00000002866	CEBPA	1.19161	0.0001668	0.00136871	0.437813	2.28408
ENSSSCG00000005060	KTN1	1.19225	4.44514e-05	0.000522588	0.437621	2.28508
ENSSSCG00000015494	ZBTB37	1.19377	0.000156269	0.00130321	0.43716	2.28749
ENSSSCG00000000625	LRP6	1.1938	9.61237e-07	3.00208e-05	0.437151	2.28754
ENSSSCG00000011630	ACKR4	1.19692	0.00104089	0.00549985	0.436205	2.2925
ENSSSCG00000000078	TNRC6B	1.19953	2.94949e-07	1.30897e-05	0.435417	2.29665
ENSSSCG00000005498	PAPPA	1.20218	0.000595923	0.00356212	0.434618	2.30087
ENSSSCG00000040464	LEP	1.20746	0.00184008	0.00846278	0.433029	2.30931
ENSSSCG00000016187	CATIP	1.20764	0.00213648	0.00951216	0.432977	2.30959
ENSSSCG00000016986	CREBRF	1.2093	2.6009e-05	0.000351381	0.432478	2.31226
ENSSSCG00000008073	OMD	1.21089	6.21252e-07	2.18181e-05	0.432001	2.31481
ENSSSCG00000040439	TMED5	1.21119	1.43758e-10	4.13365e-08	0.431912	2.31529
ENSSSCG00000014084	POC5	1.21282	1.62325e-16	4.48081e-13	0.431426	2.3179
ENSSSCG00000035648	MANEA	1.21612	1.40828e-06	3.87966e-05	0.430439	2.32321
ENSSSCG00000006003	MAL2	1.21797	0.00046054	0.00292288	0.429887	2.32619
ENSSSCG00000000779	KIF21A	1.21885	3.5099e-08	2.4971e-06	0.429625	2.32761
ENSSSCG00000014177	CHD1	1.22081	5.24305e-07	1.96643e-05	0.429042	2.33077
ENSSSCG00000026233	POLR3G	1.22419	2.22364e-09	2.79006e-07	0.428036	2.33625
ENSSSCG00000027786	ZBTB21	1.22681	0.000108612	0.000996713	0.427261	2.34049
ENSSSCG00000025130	KLF12	1.227	1.38644e-06	3.8658e-05	0.427205	2.3408
ENSSSCG00000015513	ASTN1	1.22995	3.05044e-07	1.32397e-05	0.426331	2.3456
ENSSSCG00000017795	NSRP1	1.2301	1.28948e-05	0.000204333	0.426287	2.34584
ENSSSCG00000001844	PLIN1	1.23078	0.000432575	0.002786	0.426086	2.34694
ENSSSCG00000004262	KPNA5	1.23132	7.1596e-06	0.000132997	0.425926	2.34782
ENSSSCG00000014097	PDE8B	1.23148	0.00157926	0.00755264	0.425879	2.34808
ENSSSCG00000029198	CUL5	1.23935	8.46901e-07	2.72469e-05	0.423562	2.36093
ENSSSCG00000030413	PIK3CA	1.23978	4.92536e-06	0.000100265	0.423439	2.36162
ENSSSCG00000021270	THAP2	1.2574	4.20481e-07	1.65341e-05	0.418298	2.39064
ENSSSCG00000014152	MBLAC2	1.2609	4.69127e-08	3.0736e-06	0.417283	2.39645
ENSSSCG00000030467	PHC3	1.26146	1.25983e-06	3.615e-05	0.417121	2.39739
ENSSSCG00000026098	CMYA5	1.27359	3.25483e-11	1.32127e-08	0.413629	2.41763
ENSSSCG00000032416	RGS1	1.2737	0.0013799	0.00684432	0.413598	2.41781
ENSSSCG00000007077	ESF1	1.27819	6.97705e-05	0.000729695	0.412312	2.42535
ENSSSCG00000015396	SEMA3D	1.28038	7.48142e-06	0.000137678	0.411686	2.42903
ENSSSCG00000032740	TMEM106B	1.28163	1.07921e-08	9.79952e-07	0.41133	2.43114
ENSSSCG00000020702	SENP6	1.29013	1.23774e-07	6.42231e-06	0.408914	2.4455
ENSSSCG00000009818	IFT81	1.29205	1.95895e-07	9.35553e-06	0.408369	2.44876
ENSSSCG00000006098	DPY19L4	1.29496	2.82763e-07	1.25893e-05	0.407548	2.4537
ENSSSCG00000004602	TEX9	1.29594	5.02422e-06	0.000101464	0.407271	2.45536
ENSSSCG00000026527	HCN1	1.30397	9.1687e-07	2.8958e-05	0.40501	2.46908
ENSSSCG00000016792	RETREG1	1.30456	2.31357e-06	5.60209e-05	0.404843	2.47009
ENSSSCG00000031228	OPRL1	1.31098	0.00104641	0.0055251	0.403047	2.4811
ENSSSCG00000040863	IPMK	1.31102	8.67297e-07	2.77094e-05	0.403036	2.48117
ENSSSCG00000039714	MIPOL1	1.3115	6.81021e-07	2.31017e-05	0.402903	2.48199
ENSSSCG00000014255	SLC12A2	1.31324	6.11525e-08	3.68571e-06	0.402417	2.48499
ENSSSCG00000012141	CA5B	1.31421	2.79802e-05	0.000369619	0.402147	2.48665
ENSSSCG00000012371	AR	1.31842	6.33585e-10	1.06645e-07	0.400975	2.49392
ENSSSCG00000038824	FRRS1L	1.31883	0.00217716	0.00965591	0.400861	2.49463
ENSSSCG00000006202	CSPP1	1.3192	1.98398e-08	1.60134e-06	0.400758	2.49527
ENSSSCG00000006267	PCMTD1	1.32068	1.22734e-09	1.82103e-07	0.400345	2.49784
ENSSSCG00000023174	USP53	1.32784	6.47602e-07	2.22801e-05	0.398365	2.51026
ENSSSCG00000024917	LRRN4CL	1.32973	0.00160791	0.00762886	0.397843	2.51356
ENSSSCG00000013399	TEAD1	1.32986	1.27516e-10	3.74463e-08	0.397807	2.51378
ENSSSCG00000009431	DGKH	1.33401	0.000473272	0.0029827	0.396664	2.52103
ENSSSCG00000008796	RBM47	1.33489	0.000534637	0.00326651	0.396422	2.52257
ENSSSCG00000005465	SUSD1	1.33527	2.66858e-07	1.20295e-05	0.396318	2.52323
ENSSSCG00000004607	PYGO1	1.33647	3.36813e-10	6.93835e-08	0.395988	2.52533
ENSSSCG00000008792	N4BP2	1.33686	3.53947e-05	0.000441644	0.395881	2.52601
ENSSSCG00000017103	SRD5A1	1.33745	5.48481e-06	0.000108575	0.395718	2.52705
ENSSSCG00000010672	RAB11FIP2	1.34305	9.38711e-10	1.45574e-07	0.394186	2.53687
ENSSSCG00000004473	PHIP	1.34748	4.79728e-07	1.83413e-05	0.392978	2.54467
ENSSSCG00000037499	NEDD4	1.35003	1.24023e-09	1.82103e-07	0.392285	2.54917
ENSSSCG00000008629	ROCK2	1.3504	1.89365e-06	4.75202e-05	0.392184	2.54982
ENSSSCG00000026087	GKAP1	1.35121	1.57555e-11	7.76634e-09	0.391962	2.55127
ENSSSCG00000011949	CEP97	1.35154	1.47963e-06	4.02005e-05	0.391873	2.55184
ENSSSCG00000011746	SKIL	1.35316	4.7836e-09	5.28186e-07	0.391433	2.55471
ENSSSCG00000014414	RBM27	1.35481	1.02772e-06	3.16621e-05	0.390985	2.55764
ENSSSCG00000005205	KIAA2026	1.35629	1.59186e-08	1.3586e-06	0.390585	2.56026
ENSSSCG00000016579	CCDC136	1.35631	2.22411e-10	5.29263e-08	0.39058	2.56029
ENSSSCG00000016659	KIAA0895	1.36175	2.51274e-10	5.63311e-08	0.38911	2.56997
ENSSSCG00000003760	TTLL7	1.36248	7.6991e-07	2.5407e-05	0.388913	2.57127
ENSSSCG00000016510	UBN2	1.36354	5.41887e-10	9.79036e-08	0.388628	2.57316
ENSSSCG00000014187	NUDT12	1.3647	2.82171e-10	6.08519e-08	0.388314	2.57523
ENSSSCG00000039889	ARL14EP	1.36908	3.97628e-07	1.58615e-05	0.387138	2.58306
ENSSSCG00000012283	ZNF81	1.37013	2.32116e-06	5.61063e-05	0.386856	2.58494
ENSSSCG00000008180	EIF5B	1.37278	3.46939e-08	2.48107e-06	0.386147	2.58969
ENSSSCG00000040183	CDK6	1.37663	1.17515e-05	0.000190817	0.385116	2.59662
ENSSSCG00000007056	PLCB1	1.37671	3.68616e-05	0.000453848	0.385096	2.59676
ENSSSCG00000016640	PPP1R3A	1.39205	2.57795e-09	3.12113e-07	0.381023	2.62452
ENSSSCG00000015375	ITGB8	1.4095	3.1311e-05	0.000402753	0.376441	2.65646
ENSSSCG00000008096	ZC3H6	1.42661	3.59235e-11	1.41039e-08	0.372003	2.68815
ENSSSCG00000010959	NTRK2	1.42928	5.1894e-09	5.63969e-07	0.371316	2.69312
ENSSSCG00000009053	RNF150	1.43095	6.38918e-07	2.2178e-05	0.370887	2.69624
ENSSSCG00000039103	ADIPOQ	1.43382	1.20054e-05	0.000193804	0.37015	2.70161
ENSSSCG00000011243	GOLGA4	1.43716	2.34006e-07	1.07301e-05	0.369293	2.70788
ENSSSCG00000019556	RF00100	1.46012	2.20662e-06	5.39996e-05	0.363464	2.7513
ENSSSCG00000031123	PPIG	1.46235	1.61684e-08	1.36071e-06	0.362902	2.75556
ENSSSCG00000032094	DKK2	1.46288	5.23071e-07	1.96643e-05	0.362768	2.75659
ENSSSCG00000038186	TIGD4	1.46651	2.98683e-11	1.24922e-08	0.361856	2.76353
ENSSSCG00000000783	SLC2A13	1.47701	1.22227e-07	6.36596e-06	0.359232	2.78372
ENSSSCG00000011714	MED12L	1.48028	2.98919e-10	6.25102e-08	0.358419	2.79003
ENSSSCG00000012556	RBM41	1.48401	9.05346e-07	2.86596e-05	0.357494	2.79725
ENSSSCG00000006245	SDR16C5	1.49717	0.00113155	0.00587128	0.354248	2.82288
ENSSSCG00000004249	CEP85L	1.50533	3.8573e-07	1.54763e-05	0.352249	2.8389
ENSSSCG00000015414	FAM185A	1.52601	3.31998e-07	1.4056e-05	0.347236	2.87989
ENSSSCG00000015638	RHEX	1.53147	4.63011e-05	0.000539736	0.345924	2.89081
ENSSSCG00000000926	CEP290	1.53531	1.002e-05	0.000169688	0.345006	2.8985
ENSSSCG00000010648	CCDC186	1.53961	9.93596e-06	0.000168679	0.343979	2.90715
ENSSSCG00000004576	RORA	1.54512	5.20529e-08	3.31075e-06	0.342668	2.91828
ENSSSCG00000004302	CFAP206	1.54668	0.00173814	0.00811015	0.342296	2.92145
ENSSSCG00000026780	EDIL3	1.55553	0.000218514	0.00167644	0.340202	2.93943
ENSSSCG00000002752	ZFHX3	1.55784	1.71209e-11	8.14835e-09	0.339659	2.94413
ENSSSCG00000040025	NANOS1	1.56147	0.000179129	0.00144835	0.338806	2.95154
ENSSSCG00000036083	PCGF5	1.57117	6.68706e-10	1.07362e-07	0.336534	2.97146
ENSSSCG00000023243	NFIA	1.57919	1.48267e-10	4.17628e-08	0.33467	2.98802
ENSSSCG00000016834	LMBRD2	1.58632	2.96906e-07	1.31343e-05	0.333019	3.00283
ENSSSCG00000006115	RUNX1T1	1.58999	7.32992e-07	2.4615e-05	0.332174	3.01047
ENSSSCG00000005190	NFIB	1.60946	3.09401e-07	1.33449e-05	0.327722	3.05137
ENSSSCG00000004351	USP45	1.62862	1.91314e-08	1.55324e-06	0.323397	3.09218
ENSSSCG00000011216	LRRC3B	1.63634	1.83318e-14	2.53016e-11	0.321672	3.10876
ENSSSCG00000005423	ABCA1	1.64111	1.67308e-06	4.41939e-05	0.320611	3.11905
ENSSSCG00000014838	PGM2L1	1.65998	3.09016e-16	7.1084e-13	0.316443	3.16012
ENSSSCG00000031616	FOSB	1.68149	3.49428e-07	1.45265e-05	0.311761	3.20758
ENSSSCG00000000151	APOL6	1.68207	0.000104516	0.000967748	0.311634	3.20889
ENSSSCG00000031703	DACT2	1.6994	1.26652e-06	3.62667e-05	0.307913	3.24767
ENSSSCG00000006169	ZFHX4	1.70457	6.24204e-09	6.48066e-07	0.306812	3.25932
ENSSSCG00000026260	ATP13A5	1.70514	1.35876e-05	0.000210714	0.306691	3.26061
ENSSSCG00000015267	FMO2	1.71988	6.59967e-06	0.000123762	0.303573	3.2941
ENSSSCG00000011076	OTUD1	1.72467	5.45469e-05	0.000611085	0.302569	3.30504
ENSSSCG00000006729	FAM46C	1.72675	6.05646e-12	3.79961e-09	0.302133	3.30981
ENSSSCG00000003682	ANKRD12	1.73085	3.19792e-08	2.29884e-06	0.301275	3.31923
ENSSSCG00000034551	SCX	1.75959	0.000243659	0.0018139	0.295331	3.38603
ENSSSCG00000027613	TRDN	1.77898	7.0202e-11	2.36324e-08	0.291389	3.43184
ENSSSCG00000004452	PRSS35	1.78087	0.000619352	0.00366031	0.291008	3.43633
ENSSSCG00000035320	ASB14	1.81756	4.19997e-15	7.00076e-12	0.2837	3.52485
ENSSSCG00000002755	NFAT5	1.85389	2.44112e-08	1.8718e-06	0.276645	3.61474
ENSSSCG00000010607	COL17A1	1.8827	1.16583e-05	0.000189975	0.271176	3.68764
ENSSSCG00000002383	FOS	1.9055	6.42805e-06	0.000121868	0.266924	3.74638
ENSSSCG00000038627	ADAMTS18	1.92557	9.51691e-06	0.000163985	0.263237	3.79886
ENSSSCG00000006310	POU2F1	1.95212	1.69389e-06	4.42959e-05	0.258436	3.86943
ENSSSCG00000034167	SLC5A3	1.99412	5.9333e-07	2.14375e-05	0.25102	3.98374
ENSSSCG00000015935	CCDC173	2.02147	0.000120482	0.00107779	0.246307	4.05998
ENSSSCG00000006742	MAB21L3	2.11675	9.35361e-05	0.000897141	0.230566	4.33716
ENSSSCG00000024428	CHRNA9	2.12593	9.00844e-07	2.85826e-05	0.229103	4.36484
ENSSSCG00000003777	SLC44A5	2.20318	2.48139e-09	3.03081e-07	0.217158	4.60493
ENSSSCG00000037292	PLA2G4E	2.23826	6.68972e-10	1.07362e-07	0.211941	4.71828
ENSSSCG00000015205	HEPACAM	2.24001	1.91265e-06	4.79101e-05	0.211685	4.724
ENSSSCG00000015893	SLC4A10	2.26311	0.000465325	0.00294336	0.208323	4.80024
ENSSSCG00000030354	MAP3K2	2.28662	8.52766e-09	8.23068e-07	0.204955	4.87913
ENSSSCG00000001107	SLC17A1	2.42764	6.21645e-05	0.000669785	0.185869	5.38012
ENSSSCG00000026919	RF01294	2.45424	1.29896e-07	6.66479e-06	0.182474	5.48024
ENSSSCG00000018303	RF00494	3.0696	3.79579e-07	1.53186e-05	0.119113	8.39541
ENSSSCG00000037563	RF00002	3.08938	1.36838e-09	1.98804e-07	0.117491	8.51128
ENSSSCG00000024742	RF00548	3.18719	0.00126106	0.00639423	0.109789	9.10838
ENSSSCG00000026113	ZBTB20	3.6866	9.58024e-09	8.93422e-07	0.0776644	12.8759
ENSSSCG00000023048	RF00017	4.54295	9.66963e-05	0.000919147	0.0428979	23.3112
