# Supplementary material for: Changes in Biceps femoris Transcriptome along Growth in Iberian Pigs Fed Different Energy Sources and Comparative Analysis with Duroc Breed
Source: Animals (Basel). 2021 Dec 8;11(12):3505. doi: 10.3390/ani11123505 (PMC8697974; doi:10.3390/ani11123505)
Supplement: Supplementary file 1 [file animals-11-03505-s001.zip › Table S4_Biological functions_AGE EFFECTS.xlsx]

## Sheet: functions_age_biceps
Categories	Diseases or Functions Annotation	p-value	Activation z-score	Molecules	# Molecules
INCREASED IN TRANSITION PIGLETS
Organismal Survival	Morbidity or mortality	1,28E-18	-7835	ABCA1,ABL2,ACADM,ACTC1,ACVR2A,ADA,ADAM15,ADAM9,ADAMTS4,ADIPOQ,ADRA2B,AFF4,AGL,AHCTF1,AHI1,AHR,AKAP13,AKAP9,ALKBH4,AMBP,ANGPT1,ANK3,AP1M1,APBB1,APC,APLNR,APOA1,APRT,AQP4,AR,ARHGAP5,ARHGDIA,ARHGEF11,ARID4A,ARID4B,ARL5A,ARX,ASS1,ATE1,ATF1,ATF2,ATP2B1,AURKB,AVPR2,BCLAF1,BCS1L,BICC1,BIRC3,BMI1,BMP2,BMPR1A,BMPR2,BRAF,BUB1B,BYSL,CA14,CA4,CA5B,CALCRL,CAST,CBX2,CCN2,CCNB2,CCND3,CCNF,CCP110,CCR1,CDC20,CDC7…	437
Organismal Survival	Organismal death	1,80E-19	-7748	ABCA1,ABL2,ACADM,ACTC1,ACVR2A,ADA,ADAM15,ADAM9,ADAMTS4,ADIPOQ,ADRA2B,AFF4,AGL,AHCTF1,AHI1,AHR,AKAP13,AKAP9,ALKBH4,AMBP,ANGPT1,ANK3,AP1M1,APBB1,APC,APLNR,APOA1,APRT,AQP4,AR,ARHGAP5,ARHGDIA,ARHGEF11,ARID4A,ARID4B,ARL5A,ARX,ASS1,ATE1,ATF1,ATF2,ATP2B1,AURKB,AVPR2,BCLAF1,BCS1L,BICC1,BIRC3,BMI1,BMP2,BMPR1A,BMPR2,BRAF,BUB1B,BYSL,CA14,CA4,CA5B,CALCRL,CAST,CBX2,CCN2,CCNB2,CCND3,CCNF,CCP110,CCR1,CDC20,CDC7…	436
Organismal Survival	Perinatal death	8,20E-13	-5321	ABCA1,ACVR2A,ADA,ADAM15,ADAM9,ADRA2B,AFF4,ARHGAP5,ARID4A,ARID4B,ASS1,ATF2,BMPR2,CBX2,CCN2,CCND3,CCP110,CDK2,CDK6,CEBPA,CHUK,CPEB2,CPLX1,CREB5,CSGALNACT2,CXCR4,CYLD,DCLRE1B,DEAF1,DLG1,DLK1,E2F1,E2F2,E2F3,F3,FANCD2,FBXO45,FNDC3B,FOS,FOXM1,FXR1,GHR,GJA4,GLI1,GNAQ,HES1,IL6ST,INHBA,ITGAV,JPH1,KIF2A,KLF4,KMT2E,KMT5B,KRAS,LARP7,LATS1,LIN7C,LMNB2,LPAR1,LRP6,MACROH2A2,MAMSTR,MAN1A2,MAP1B,MSTN,MTF2,MYLPF,M…	121
Developmental Disorder	Growth Failure	4,77E-07	-5232	ABCA1,ADRA2B,AFF4,AHR,AKAP13,AQP4,ATF2,BCL6B,BMPR2,BRAF,CDC6,CDT1,CEBPA,COPS3,CWC27,DDR2,DLK1,DLL4,E2F3,E2F7,E2F8,EGF,EP300,ESPL1,F3,FANCD2,GARS1,GHR,GNPNAT1,GPX2,H1-2,HOXC9,IFT57,IPMK,IRS1,ITGAV,ITPR2,KAT2B,KMT2A,KMT2C,KMT2E,KRAS,LAMA2,LATS1,LPAR1,MACROH2A2,MAP3K7,MCM5,MIB1,MSRB1,NEK7,NFAT5,NFATC4,ORC1,PAK2,PDE5A,PDS5A,PDS5B,PLVAP,PTEN,PTPMT1,PTPN11,PYGO1,RB1,RBBP6,RBL1,RBL2,RBM24,RBMS1,RBPJ,RC3…	107
Developmental Disorder	Growth failure or short stature	1,48E-08	-5206	ABCA1,ADRA2B,AFF4,AHR,AKAP13,AQP4,ATF2,BCL6B,BMP2,BMPR2,BRAF,CCDC8,CCN2,CDC6,CDT1,CEBPA,CEP120,COPS3,CWC27,DDR2,DLK1,DLL4,E2F1,E2F3,E2F7,E2F8,EGF,EP300,ESPL1,F3,FANCD2,FGF2,GARS1,GHR,GNPNAT1,GORAB,GPX2,H1-2,HOXC9,IFT57,IFT74,IFT81,IPMK,IRS1,ITGAV,ITPR2,KAT2B,KIF22,KMT2A,KMT2C,KMT2E,KRAS,LAMA2,LARP7,LATS1,LPAR1,MACROH2A2,MAP3K7,MCM5,MIB1,MSRB1,NEK7,NFAT5,NFATC4,NIN,ORC1,PAK2,PAM16,PAPPA,PDE4D,PDE5…	130
Organismal Survival	Neonatal death	1,92E-09	-4250	ACVR2A,ADA,ADAM15,ADAM9,ADRA2B,AFF4,ASS1,ATF2,CBX2,CCN2,CCND3,CCP110,CDK2,CDK6,CEBPA,CHUK,CPEB2,CPLX1,CREB5,CSGALNACT2,CXCR4,CYLD,DCLRE1B,DEAF1,DLG1,DLK1,F3,FBXO45,FNDC3B,FOS,FXR1,GJA4,GLI1,GNAQ,IL6ST,INHBA,ITGAV,JPH1,KIF2A,KLF4,KMT2E,KMT5B,LATS1,LIN7C,LMNB2,LPAR1,LRP6,MAN1A2,MYLPF,MYOD1,NFIB,NR2F1,NR3C1,NR4A2,NTRK2,PDS5B,PEX13,PHF14,PYGO1,RBL1,RBL2,RC3H1,RECQL4,REL,ROBO1,RPS6KB1,RUFY3,SCARB1,SCN…	87
Organismal Injury and Abnormalities	Bleeding	9,79E-07	-3115	ABCA1,ABL2,ADIPOQ,ADRA2B,ANGPT1,AP1M1,APC,AR,ARID4A,ATE1,ATF2,ATP2A3,AVPR2,BIRC3,BMPR2,BRAF,CAST,CDK2,CHRNA9,CNN1,CRP,CXCR4,DICER1,E2F1,E2F7,E2F8,ECSCR,F3,FOS,FOXM1,GJA4,GNAQ,GUCY1A2,IL33,IL4R,INHA,ITGAV,ITGB8,JAM3,KCNE1,KMT2A,LATS1,LPAR1,MAN1A2,MFAP2,NF1,NOS2,NR3C1,OXTR,PDE4D,PIK3CA,PLA2G4A,PLG,PPIA,PRKAA2,PTEN,RASA1,RB1,RB1CC1,REL,RPS6KB1,SERPINA1,SGK1,SLC12A2,SOCS7,SPP1,SPRED1,SS18,TAB2,TBK1,T…	81
Gastrointestinal Disease,Organismal Injury and Abnormalities	Colorectal disorder	8,27E-21	-2597	AAAS,ABCA6,ABL2,ACAP2,ACBD3,ACBD5,ACKR2,ACOT9,ACVR2A,ACYP1,ADA,ADAM15,ADAM9,ADAMTS18,ADAMTS4,ADAMTS8,ADCY8,ADIPOQ,AFF4,AFTPH,AGL,AGPAT5,AHI1,AHR,AHSG,AKAP13,AKAP9,AKR1B1,AKR7A2,ANGPT1,ANK3,ANKMY2,ANKRD28,ANO5,AOX1,APBB1,APC,APPL1,AQP4,AR,ARHGAP5,ARHGDIA,ARHGEF11,ARID1B,ARID4B,ARL14EP,ARL5A,ASH1L,ASNS,ASPN,ASS1,ASXL2,ATE1,ATL2,ATP11B,ATP11C,ATP2A3,ATP2B1,ATP8A1,ATRX,ATXN1,ATXN7,AURKB,AVPR1A,AVPR2,…	787
Gastrointestinal Disease,Hepatic System Disease,Organismal Injury and Abnormalities	Liver lesion	4,01E-22	-2450	A2M,AAAS,AAK1,ABCA1,ABL2,ACBD3,ACTC1,ACVR2A,ADA,ADAM15,ADAM9,ADAMTS18,ADAMTS4,ADCY1,ADCY8,ADIPOQ,ADRA2B,AFF4,AHCTF1,AHI1,AHR,AHSG,AKAP11,AKAP13,AKAP9,ALDH3B2,ALKBH7,AMBP,ANGPT1,ANGPTL1,ANK3,ANKRD12,ANKRD44,ANKRD50,ANKS1B,ANO5,AOX1,AP1M1,AP4E1,APC,APOA1,AR,ARFGEF1,ARFGEF2,ARHGAP12,ARHGAP5,ARHGDIA,ARHGEF11,ARID1B,ARID4A,ARID4B,ARIH1,ARL6,ASB14,ASB15,ASF1B,ASH1L,ASNS,ASPN,ASS1,ASTN1,ATE1,ATF2,ATG4C,…	795
Cell Cycle	Ploidy of liver cells	1,49E-09	-2345	AHR,CUL3,E2F1,E2F2,E2F3,E2F7,E2F8,RB1,SREBF1,STAG1	10
Cancer,Organismal Injury and Abnormalities	Extracranial solid tumor	6,53E-67	-2299	A2M,AAAS,AAK1,ABCA1,ABCA6,ABHD11,ABL2,ACADM,ACAP2,ACBD3,ACBD5,ACKR2,ACOT4,ACOT9,ACSBG1,ACSL3,ACSL4,ACTC1,ACVR2A,ACYP1,ADA,ADAM15,ADAM9,ADAMTS18,ADAMTS4,ADAMTS7,ADAMTS8,ADCY1,ADCY8,ADIPOQ,ADPRHL1,ADRA2B,AEBP2,AFF4,AFTPH,AGL,AGPAT5,AGXT,AHCTF1,AHI1,AHR,AHSG,AIMP2,AK1,AKAP11,AKAP13,AKAP9,AKIP1,AKIRIN1,AKR1A1,AKR1B1,AKR1E2,AKR7A2,ALDH3B2,ALG11,ALKBH4,ALKBH6,ALKBH7,AMBP,ANGPT1,ANGPTL1,ANK3,ANKMY2,ANKR…	1636
Neurological Disease	Cognitive impairment	6,71E-08	-2206	ACSL4,ADCY1,ADCY8,ADRA2B,AFF4,AHI1,AHSG,ANK3,AP4E1,APBB1,APOA1,AQP4,AR,ARID1B,ARL14EP,ARX,ASH1L,ATRX,ATXN1,AVPR1A,B3GAT1,BRWD3,C12orf57,CA14,CA2,CA4,CA5B,CCDC8,CCDC88A,CCN2,CCNB1,CERT1,CHD1,CHST10,CKAP2L,CPEB3,CREB1,CRPPA,CYGB,DEAF1,EP300,FAM126A,FBXO11,FOS,GATAD2B,GHR,GNAI1,GPR37L1,GPT2,HCN1,HEPACAM,HIVEP2,HNMT,HOMER1,IL33,KAT6B,KCNAB1,KCNE1,KIF17,KIF2A,KIF4A,KLHL15,KMT2A,KMT5B,KPTN,LARP7,LATS1,…	122
Cancer,Gastrointestinal Disease,Organismal Injury and Abnormalities	Digestive organ tumor	1,35E-47	-2199	A2M,AAAS,AAK1,ABCA1,ABCA6,ABHD11,ABL2,ACAP2,ACBD3,ACBD5,ACOT4,ACOT9,ACSBG1,ACSL4,ACTC1,ACVR2A,ACYP1,ADA,ADAM15,ADAM9,ADAMTS18,ADAMTS4,ADAMTS7,ADAMTS8,ADCY1,ADCY8,ADIPOQ,ADPRHL1,ADRA2B,AFF4,AFTPH,AGL,AGPAT5,AGXT,AHCTF1,AHI1,AHR,AHSG,AKAP11,AKAP13,AKAP9,AKR1A1,AKR1B1,AKR7A2,ALDH3B2,ALKBH4,ALKBH6,ALKBH7,AMBP,ANGPT1,ANGPTL1,ANK3,ANKMY2,ANKRD12,ANKRD13C,ANKRD28,ANKRD33B,ANKRD44,ANKRD50,ANKS1B,ANO5,ANX…	1449
Cancer,Gastrointestinal Disease,Organismal Injury and Abnormalities	Intestinal cancer	1,85E-47	-2148	A2M,AAAS,AAK1,ABCA1,ABCA6,ABHD11,ABL2,ACAP2,ACBD3,ACBD5,ACOT9,ACSBG1,ACSL4,ACTC1,ACVR2A,ACYP1,ADA,ADAM15,ADAM9,ADAMTS18,ADAMTS4,ADAMTS7,ADAMTS8,ADCY1,ADCY8,ADPRHL1,AFF4,AFTPH,AGL,AGPAT5,AGXT,AHCTF1,AHI1,AHR,AHSG,AKAP11,AKAP13,AKAP9,AKR1A1,AKR1B1,AKR7A2,ALKBH4,ALKBH6,AMBP,ANGPT1,ANGPTL1,ANK3,ANKMY2,ANKRD12,ANKRD13C,ANKRD28,ANKRD33B,ANKRD44,ANKRD50,ANKS1B,ANO5,ANXA6,AOX1,AP1M1,AP4E1,APBB1,APC,APLNR…	1293
Cell Cycle,Hepatic System Development and Function	Ploidy of hepatocytes	1,51E-08	-2138	AHR,CUL3,E2F1,E2F2,E2F3,E2F7,E2F8,RB1,SREBF1	9
Cancer,Organismal Injury and Abnormalities	Abdominal neoplasm	9,78E-52	-2081	A2M,AAAS,AAK1,ABCA1,ABCA6,ABHD11,ABL2,ACADM,ACAP2,ACBD3,ACBD5,ACOT4,ACOT9,ACSBG1,ACSL3,ACSL4,ACTC1,ACVR2A,ACYP1,ADA,ADAM15,ADAM9,ADAMTS18,ADAMTS4,ADAMTS7,ADAMTS8,ADCY1,ADCY8,ADIPOQ,ADPRHL1,ADRA2B,AEBP2,AFF4,AFTPH,AGL,AGPAT5,AGXT,AHCTF1,AHI1,AHR,AHSG,AKAP11,AKAP13,AKAP9,AKR1A1,AKR1B1,AKR1E2,AKR7A2,ALDH3B2,ALG11,ALKBH4,ALKBH6,ALKBH7,AMBP,ANGPT1,ANGPTL1,ANK3,ANKMY2,ANKRD12,ANKRD13C,ANKRD28,ANKRD33B,…	1518
Cancer,Gastrointestinal Disease,Organismal Injury and Abnormalities	Large intestine neoplasm	4,92E-47	-2076	A2M,AAAS,AAK1,ABCA1,ABCA6,ABHD11,ABL2,ACAP2,ACBD3,ACBD5,ACOT9,ACSBG1,ACSL4,ACTC1,ACVR2A,ACYP1,ADA,ADAM15,ADAM9,ADAMTS18,ADAMTS4,ADAMTS7,ADAMTS8,ADCY1,ADCY8,ADPRHL1,AFF4,AFTPH,AGL,AGPAT5,AGXT,AHCTF1,AHI1,AHR,AHSG,AKAP11,AKAP13,AKAP9,AKR1A1,AKR1B1,AKR7A2,ALKBH4,ALKBH6,AMBP,ANGPT1,ANGPTL1,ANK3,ANKMY2,ANKRD12,ANKRD13C,ANKRD28,ANKRD33B,ANKRD44,ANKRD50,ANKS1B,ANO5,ANXA6,AOX1,AP1M1,AP4E1,APBB1,APC,APLNR…	1295
Cancer,Gastrointestinal Disease,Organismal Injury and Abnormalities	Colorectal tumor	2,47E-23	-2069	AAAS,ABCA6,ABL2,ACAP2,ACBD3,ACBD5,ACOT9,ACVR2A,ACYP1,ADA,ADAM15,ADAM9,ADAMTS18,ADAMTS4,ADAMTS8,ADCY8,AFF4,AFTPH,AGL,AGPAT5,AHI1,AHSG,AKAP13,AKAP9,AKR1B1,AKR7A2,ANGPT1,ANK3,ANKMY2,ANKRD28,ANO5,AOX1,APBB1,APC,APPL1,AQP4,AR,ARHGAP5,ARHGDIA,ARHGEF11,ARID1B,ARID4B,ARL14EP,ARL5A,ASH1L,ASNS,ASPN,ASS1,ASXL2,ATE1,ATL2,ATP11B,ATP11C,ATP2A3,ATP2B1,ATP8A1,ATRX,ATXN1,ATXN7,AURKB,AVPR1A,AVPR2,B3GAT1,B3GNT3,BAZ…	780
Cancer,Gastrointestinal Disease,Organismal Injury and Abnormalities	Digestive system cancer	3,99E-51	-2053	A2M,AAAS,AAK1,ABCA1,ABCA6,ABHD11,ABL2,ACAP2,ACBD3,ACBD5,ACOT9,ACSBG1,ACSL4,ACTC1,ACVR2A,ACYP1,ADA,ADAM15,ADAM9,ADAMTS18,ADAMTS4,ADAMTS7,ADAMTS8,ADCY1,ADCY8,ADIPOQ,ADPRHL1,ADRA2B,AFF4,AFTPH,AGL,AGPAT5,AGXT,AHCTF1,AHI1,AHR,AHSG,AKAP11,AKAP13,AKAP9,AKR1A1,AKR1B1,AKR7A2,ALDH3B2,ALKBH4,ALKBH6,ALKBH7,AMBP,ANGPT1,ANGPTL1,ANK3,ANKMY2,ANKRD12,ANKRD13C,ANKRD28,ANKRD33B,ANKRD44,ANKRD50,ANKS1B,ANO5,ANXA6,AOX…	1437
Cancer,Organismal Injury and Abnormalities	Abdominal cancer	7,33E-55	-1982	A2M,AAAS,AAK1,ABCA1,ABCA6,ABHD11,ABL2,ACADM,ACAP2,ACBD3,ACBD5,ACOT9,ACSBG1,ACSL3,ACSL4,ACTC1,ACVR2A,ACYP1,ADA,ADAM15,ADAM9,ADAMTS18,ADAMTS4,ADAMTS7,ADAMTS8,ADCY1,ADCY8,ADIPOQ,ADPRHL1,ADRA2B,AEBP2,AFF4,AFTPH,AGL,AGPAT5,AGXT,AHCTF1,AHI1,AHR,AHSG,AKAP11,AKAP13,AKAP9,AKR1A1,AKR1B1,AKR1E2,AKR7A2,ALDH3B2,ALG11,ALKBH4,ALKBH6,ALKBH7,AMBP,ANGPT1,ANGPTL1,ANK3,ANKMY2,ANKRD12,ANKRD13C,ANKRD28,ANKRD33B,ANKRD4…	1510
Cancer,Gastrointestinal Disease,Hepatic System Disease,Organismal Injury and Abnormalities	Liver tumor	1,21E-23	-1980	A2M,AAAS,AAK1,ABCA1,ABL2,ACBD3,ACTC1,ACVR2A,ADA,ADAM15,ADAM9,ADAMTS18,ADAMTS4,ADCY1,ADCY8,ADIPOQ,ADRA2B,AFF4,AHCTF1,AHI1,AHR,AHSG,AKAP11,AKAP13,AKAP9,ALDH3B2,ALKBH7,AMBP,ANGPT1,ANGPTL1,ANK3,ANKRD12,ANKRD44,ANKRD50,ANKS1B,ANO5,AOX1,AP1M1,AP4E1,APC,APOA1,AR,ARFGEF1,ARFGEF2,ARHGAP12,ARHGAP5,ARHGDIA,ARHGEF11,ARID1B,ARID4A,ARID4B,ARIH1,ARL6,ASB14,ASB15,ASF1B,ASH1L,ASNS,ASPN,ASS1,ASTN1,ATE1,ATF2,ATG4C,…	778
Cancer,Organismal Injury and Abnormalities	Malignant solid tumor	5,36E-71	-1976	A2M,AAAS,AAK1,ABCA1,ABCA6,ABHD11,ABL2,ACADM,ACAP2,ACBD3,ACBD5,ACKR2,ACOT4,ACOT9,ACSBG1,ACSL3,ACSL4,ACTC1,ACVR2A,ACYP1,ADA,ADAM15,ADAM9,ADAMTS18,ADAMTS4,ADAMTS7,ADAMTS8,ADCY1,ADCY8,ADIPOQ,ADPRHL1,ADRA2B,AEBP2,AFF4,AFTPH,AGL,AGPAT5,AGXT,AHCTF1,AHI1,AHR,AHSG,AIMP2,AK1,AKAP11,AKAP13,AKAP9,AKIP1,AKIRIN1,AKR1A1,AKR1B1,AKR1E2,AKR7A2,ALDH3B2,ALG11,ALKBH4,ALKBH6,ALKBH7,AMBP,ANGPT1,ANGPTL1,ANK3,ANKMY2,ANKR…	1643
Cancer,Gastrointestinal Disease,Organismal Injury and Abnormalities	Intestinal tumor	2,18E-47	-1833	A2M,AAAS,AAK1,ABCA1,ABCA6,ABHD11,ABL2,ACAP2,ACBD3,ACBD5,ACOT9,ACSBG1,ACSL4,ACTC1,ACVR2A,ACYP1,ADA,ADAM15,ADAM9,ADAMTS18,ADAMTS4,ADAMTS7,ADAMTS8,ADCY1,ADCY8,ADPRHL1,AFF4,AFTPH,AGL,AGPAT5,AGXT,AHCTF1,AHI1,AHR,AHSG,AKAP11,AKAP13,AKAP9,AKR1A1,AKR1B1,AKR7A2,ALKBH4,ALKBH6,AMBP,ANGPT1,ANGPTL1,ANK3,ANKMY2,ANKRD12,ANKRD13C,ANKRD28,ANKRD33B,ANKRD44,ANKRD50,ANKS1B,ANO5,ANXA6,AOX1,AP1M1,AP4E1,APBB1,APC,APLNR…	1297
Cell Cycle	S phase of tumor cell lines	9,22E-07	-1823	APC,AR,CCND3,CDK1,CDK2,E2F1,E2F8,EGF,FGF2,FOXM1,GLI1,KLF12,KRAS,LEP,MCM3,MCM7,MXD3,MXI1,MYBL2,NRIP1,PCLAF,PIAS1,PLK1,PRKAA1,PRKAA2,RB1,REV3L,TF,TP53,TYMS,ZBTB10	31
Cancer,Organismal Injury and Abnormalities	Squamous-cell carcinoma	6,88E-13	-1819	ABCA1,ABCA6,ABL2,ACOT4,ACSL3,ACSL4,ACTC1,ACVR2A,ADAM9,ADAMTS18,ADAMTS7,ADCY1,ADCY8,AGXT,AHCTF1,AHI1,AKAP11,AKAP9,ANGPT1,ANK3,ANKRD12,ANKRD33B,ANKRD50,ANKS1B,ANO5,AOX1,APC,AR,ARHGAP5,ARID4B,ARX,ASB12,ASNS,ASPN,ASTN1,ASXL2,ATAD2B,ATF2,ATP11B,ATRX,ATXN1,AVPR1A,AVPR2,BAZ2B,BCL6B,BCLAF1,BCS1L,BDP1,BEX4,BICC1,BMP2,BMPR1A,BNC2,BRAF,BRWD3,BUB1B,C2orf69,CA2,CARNMT1,CARS1,CBX2,CCAR1,CCDC126,CCDC88A,CCN2,CC…	492
Cancer,Organismal Injury and Abnormalities	Incidence of tumor	2,20E-43	-1811	A2M,AAAS,AAK1,ABCA1,ABCA6,ABHD11,ABL2,ACADM,ACAP2,ACBD3,ACBD5,ACKR2,ACOT9,ACSL3,ACSL4,ACTC1,ACVR2A,ACYP1,ADA,ADAM15,ADAM9,ADAMTS18,ADAMTS4,ADAMTS7,ADAMTS8,ADCY1,ADCY8,ADIPOQ,ADRA2B,AEBP2,AFF4,AFTPH,AGL,AGPAT5,AGXT,AHCTF1,AHI1,AHR,AHSG,AKAP11,AKAP13,AKAP9,AKR1A1,AKR1B1,AKR7A2,ALG11,ALKBH6,ALKBH7,AMBP,ANGPT1,ANK3,ANKMY2,ANKRD12,ANKRD28,ANKRD44,ANKRD50,ANKS1B,ANO5,AOX1,AP4E1,APBB1,APC,APLF,APOA1,APP…	1163
Cancer,Gastrointestinal Disease,Organismal Injury and Abnormalities	Malignant neoplasm of large intestine	2,63E-47	-1768	A2M,AAAS,AAK1,ABCA1,ABCA6,ABHD11,ABL2,ACAP2,ACBD3,ACBD5,ACOT9,ACSBG1,ACSL4,ACTC1,ACVR2A,ACYP1,ADA,ADAM15,ADAM9,ADAMTS18,ADAMTS4,ADAMTS7,ADAMTS8,ADCY1,ADCY8,ADPRHL1,AFF4,AFTPH,AGL,AGPAT5,AGXT,AHCTF1,AHI1,AHR,AHSG,AKAP11,AKAP13,AKAP9,AKR1A1,AKR1B1,AKR7A2,ALKBH4,ALKBH6,AMBP,ANGPT1,ANGPTL1,ANK3,ANKMY2,ANKRD12,ANKRD13C,ANKRD28,ANKRD33B,ANKRD44,ANKRD50,ANKS1B,ANO5,ANXA6,AOX1,AP1M1,AP4E1,APBB1,APC,APLNR…	1292
Cancer,Gastrointestinal Disease,Hepatic System Disease,Organismal Injury and Abnormalities	Development of liver tumor	4,63E-07	-1751	AHR,APC,BUB1B,CBX7,CDCA8,CDK2,CHUK,E2F1,ENTPD5,FOS,FOXM1,ITIH4,KRAS,LEP,LZTS1,MAPK9,MGMT,MTDH,NF1,PIK3R1,PRDX1,PTEN,RAD50,RB1,SAV1,STAG1,STK3,TP53,UACA	29
DNA Replication, Recombination, and Repair	Metabolism of DNA	3,43E-09	-1735	ADIPOQ,ANGPT1,APC,ATF1,CAST,CCDC88A,CDC6,CDK1,CDK2,CDT1,DNAJC2,DNASE1L1,E2F1,E2F2,EGF,ENO1,EP300,ESCO1,EXO1,FAM135A,FGF2,FOXM1,GLI1,GRWD1,GZMB,IGFBP5,INHBA,LEP,MAPK9,MCM2,MCM3,MCM4,MCM5,MCM7,MCM8,NR3C1,NR4A1,NT5M,NUCKS1,OGA,ORC1,PAM16,PCLAF,PCM1,PDS5A,PIK3CA,PIK3R1,PLK1,POLA2,POLE,POLE4,PPIA,PPIB,PTPN11,RAD50,RB1,RBBP6,RBL2,RBPJ,RECQL4,REL,REV3L,RHNO1,RMI2,S100A11,SERPINA1,SIRT1,SMC3,TFAM,TMEM9,T…	76
Cancer,Gastrointestinal Disease,Organismal Injury and Abnormalities	Colon tumor	3,82E-24	-1703	AAAS,ABCA6,ABL2,ACAP2,ACBD3,ACOT9,ACVR2A,ACYP1,ADA,ADAMTS18,ADAMTS4,ADAMTS8,ADCY8,AFF4,AFTPH,AGL,AGPAT5,AHI1,AHSG,AKAP13,AKAP9,AKR1B1,AKR7A2,ANGPT1,ANK3,ANKMY2,ANKRD28,ANO5,AOX1,APBB1,APC,APPL1,AQP4,AR,ARHGAP5,ARHGDIA,ARHGEF11,ARID1B,ARID4B,ARL14EP,ASH1L,ASNS,ASS1,ASXL2,ATE1,ATL2,ATP11B,ATP11C,ATP2A3,ATP2B1,ATRX,ATXN1,ATXN7,AURKB,AVPR1A,AVPR2,B3GAT1,B3GNT3,BAZ2B,BBS12,BCAP29,BCL6B,BDP1,BEX1,BEX4,…	696
Cancer,Gastrointestinal Disease,Hepatic System Disease,Organismal Injury and Abnormalities	Hepatocellular carcinoma	6,53E-07	-1688	ADA,ADAM9,AOX1,APC,ASF1B,ASH1L,ASS1,ATXN1,BAZ2B,BRAF,BUB1B,CA2,CBX2,CBX7,CCNB1,CCNB3,CD163,CDC6,CDCA8,CDK2,CDK5RAP3,CHD1,CHUK,CPEB2,CSPP1,DDR2,DPT,DSE,DST,E2F1,E2F7,E2F8,ECT2,EFNA5,ENO1,ENOX2,ENTPD5,EXO1,EXOSC4,FADS1,FAM135A,FOS,FOXM1,GHR,GLI1,GPR19,GPX2,GRHPR,GSTO1,IFITM3,IFT57,IFT81,IL6ST,IRS1,KIAA1549,KIF17,KIF23,KIF3A,KIF5B,KIFC1,KLF3,KLF4,KRAS,LEP,LIFR,LPAR1,LZTS1,MAML2,MAPK9,MCM2,MDK,MGMT,M…	144
Cancer,Organismal Injury and Abnormalities,Tissue Morphology	Quantity of carcinoma	4,77E-06	-1673	APC,BRAF,CEBPA,FANCD2,IL6ST,KRAS,LEP,MFGE8,PBK,PTEN,SIRT1,SMAD4,TP53	13
Cell Cycle,Connective Tissue Development and Function	Mitosis of fibroblast cell lines	2,02E-06	-1664	BUB1B,CENPA,E2F1,E2F2,E2F3,FOXM1,IRS1,PTPN11,RAD50,REST,TP53	11
Cancer,Gastrointestinal Disease,Organismal Injury and Abnormalities	Development of digestive organ tumor	1,45E-25	-1654	A2M,AAAS,ABCA1,ABCA6,ABL2,ACAP2,ACBD3,ACBD5,ACOT9,ACVR2A,ACYP1,ADA,ADAM9,ADAMTS18,ADAMTS4,ADAMTS8,ADCY8,AFF4,AFTPH,AGL,AGPAT5,AGXT,AHI1,AHR,AHSG,AKAP13,AKAP9,AKR1B1,AKR7A2,ANGPT1,ANK3,ANKMY2,ANKRD28,ANKRD44,ANO5,AOX1,APBB1,APC,APPL1,AQP4,AR,ARHGAP5,ARHGDIA,ARHGEF11,ARID1B,ARID4A,ARID4B,ARL14EP,ASH1L,ASNS,ASS1,ASTN1,ASXL2,ATE1,ATL2,ATP11B,ATP11C,ATP2A3,ATP2B1,ATP8A1,ATRX,ATXN1,ATXN7,AURKB,AVPR1A,A…	774
Cancer,Gastrointestinal Disease,Hepatic System Disease,Organismal Injury and Abnormalities	Liver carcinoma	7,18E-29	-1650	AAAS,ABCA1,ABL2,ACBD3,ACVR2A,ADA,ADAM15,ADAM9,ADAMTS18,ADAMTS4,ADCY1,ADCY8,AFF4,AHCTF1,AHI1,AHR,AKAP13,AKAP9,ALDH3B2,ALKBH7,ANGPT1,ANGPTL1,ANK3,ANKRD12,ANKRD44,ANKRD50,ANKS1B,ANO5,AOX1,AP1M1,AP4E1,APC,AR,ARFGEF1,ARFGEF2,ARHGAP12,ARHGAP5,ARHGDIA,ARHGEF11,ARID4A,ARID4B,ARIH1,ARL6,ASB14,ASB15,ASF1B,ASH1L,ASPN,ASS1,ASTN1,ATE1,ATF2,ATG4C,ATL2,ATP11B,ATP11C,ATP13A5,ATP8A1,ATRX,ATXN1,AURKB,AVPR2,B3GAT1,…	689
Cancer,Gastrointestinal Disease,Organismal Injury and Abnormalities	Hepatobiliary carcinoma	3,20E-33	-1633	A2M,AAAS,ABCA1,ABCA6,ABL2,ACBD3,ACVR2A,ADA,ADAM15,ADAM9,ADAMTS18,ADAMTS4,ADCY1,ADCY8,ADRA2B,AFF4,AHCTF1,AHI1,AHR,AKAP11,AKAP13,AKAP9,ALDH3B2,ALKBH7,AMBP,ANGPT1,ANGPTL1,ANK3,ANKMY2,ANKRD12,ANKRD44,ANKRD50,ANKS1B,ANO5,AOX1,AP1M1,AP4E1,APC,AR,ARFGEF1,ARFGEF2,ARHGAP12,ARHGAP5,ARHGDIA,ARHGEF11,ARID4A,ARID4B,ARIH1,ARL6,ASB14,ASB15,ASF1B,ASH1L,ASPN,ASS1,ASTN1,ATE1,ATF2,ATG4C,ATL2,ATP11B,ATP11C,ATP13A5,A…	738
Organismal Injury and Abnormalities,Tissue Morphology	Quantity of lesion	2,23E-06	-1632	APC,APOA1,ARHGAP5,BMPR2,BRAF,CEBPA,CUL3,CX3CL1,EIF4EBP1,ESPL1,FANCD2,FOXM1,GLI1,IL6ST,INHA,JAK2,KRAS,KRIT1,LEP,MAP3K1,MAPK9,MDM4,MFAP2,MFGE8,MGMT,NCAPH2,NF1,NOS1,PBK,PIK3CA,PIK3R1,PLA2G4A,PTEN,RB1,RBL1,RUNX1T1,SAV1,SCARB1,SIRT1,SKIL,SLC7A2,SMAD4,STK3,THRB,TIMP1,TOP2B,TP53	47
Cancer,Organismal Injury and Abnormalities	Development of malignant tumor	4,15E-41	-1611	A2M,AAAS,AAK1,ABCA1,ABCA6,ABHD11,ABL2,ACADM,ACAP2,ACBD3,ACBD5,ACKR2,ACOT9,ACSL3,ACSL4,ACTC1,ACVR2A,ACYP1,ADA,ADAM9,ADAMTS18,ADAMTS4,ADAMTS7,ADAMTS8,ADCY1,ADCY8,ADIPOQ,AEBP2,AFF4,AFTPH,AGL,AGPAT5,AGXT,AHCTF1,AHI1,AHR,AHSG,AKAP11,AKAP13,AKAP9,AKR1A1,AKR1B1,AKR7A2,ALG11,ALKBH6,ALKBH7,AMBP,ANGPT1,ANK3,ANKMY2,ANKRD12,ANKRD28,ANKRD44,ANKRD50,ANKS1B,ANO5,AOX1,AP4E1,APBB1,APC,APLF,APPL1,AQP4,AR,ARFGEF1,A…	1115
Cancer,Organismal Injury and Abnormalities	Frequency of tumor	2,15E-42	-1596	A2M,AAAS,AAK1,ABCA1,ABCA6,ABHD11,ABL2,ACADM,ACAP2,ACBD3,ACBD5,ACKR2,ACOT9,ACSL3,ACSL4,ACTC1,ACVR2A,ACYP1,ADA,ADAM9,ADAMTS18,ADAMTS4,ADAMTS7,ADAMTS8,ADCY1,ADCY8,ADIPOQ,AEBP2,AFF4,AFTPH,AGL,AGPAT5,AGXT,AHCTF1,AHI1,AHR,AHSG,AKAP11,AKAP13,AKAP9,AKR1A1,AKR1B1,AKR7A2,ALG11,ALKBH6,ALKBH7,AMBP,ANGPT1,ANK3,ANKMY2,ANKRD12,ANKRD28,ANKRD44,ANKRD50,ANKS1B,ANO5,AOX1,AP4E1,APBB1,APC,APLF,APOA1,APPL1,AQP4,AR,ARF…	1133
Cancer,Organismal Injury and Abnormalities	Solid tumor	4,41E-68	-1573	A2M,AAAS,AAK1,ABCA1,ABCA6,ABHD11,ABL2,ACADM,ACAP2,ACBD3,ACBD5,ACKR2,ACOT4,ACOT9,ACSBG1,ACSL3,ACSL4,ACTC1,ACVR2A,ACYP1,ADA,ADAM15,ADAM9,ADAMTS18,ADAMTS4,ADAMTS7,ADAMTS8,ADCY1,ADCY8,ADIPOQ,ADPRHL1,ADRA2B,AEBP2,AFF4,AFTPH,AGL,AGPAT5,AGXT,AHCTF1,AHI1,AHR,AHSG,AIMP2,AK1,AKAP11,AKAP13,AKAP9,AKIP1,AKIRIN1,AKR1A1,AKR1B1,AKR1E2,AKR7A2,ALDH3B2,ALG11,ALKBH4,ALKBH6,ALKBH7,AMBP,ANGPT1,ANGPTL1,ANK3,ANKMY2,ANKR…	1645
Cancer,Gastrointestinal Disease,Organismal Injury and Abnormalities	Colorectal cancer	3,18E-22	-1544	AAAS,ABCA6,ABL2,ACAP2,ACBD3,ACBD5,ACOT9,ACVR2A,ACYP1,ADA,ADAM9,ADAMTS18,ADAMTS4,ADAMTS8,ADCY8,AFF4,AFTPH,AGL,AGPAT5,AHI1,AHSG,AKAP13,AKAP9,AKR1B1,AKR7A2,ANGPT1,ANK3,ANKMY2,ANKRD28,ANO5,AOX1,APBB1,APC,APPL1,AQP4,AR,ARHGAP5,ARHGDIA,ARHGEF11,ARID1B,ARID4B,ARL14EP,ARL5A,ASH1L,ASNS,ASPN,ASS1,ASXL2,ATE1,ATL2,ATP11B,ATP11C,ATP2A3,ATP2B1,ATP8A1,ATRX,ATXN1,ATXN7,AURKB,AVPR1A,AVPR2,B3GAT1,B3GNT3,BAZ2B,BBS1…	764
Cell Death and Survival,Skeletal and Muscular Disorders	Cell death of muscle cells	6,21E-06	-1539	ACTC1,ADIPOQ,ANGPT1,APC,APOA1,AR,BACH1,BIRC3,BMP2,BNIP2,CALCRL,CAV3,CDK2,CTF1,DICER1,DMPK,E2F1,E2F3,ECSCR,EGLN1,EPG5,FGF2,GNA14,GNAQ,IL33,IL6ST,INHBA,JAK2,KLHL40,KRAS,LEP,MANF,MAP3K1,MAP3K7,MDK,MT1A,MYOD1,NAMPT,NDUFA13,NECTIN2,NOS2,NR3C1,PIK3CA,PIK3R1,PRKAA1,PRKAA2,PRMT1,PTEN,RB1,RPS6KB1,RPSA,SIRT1,SLK,TGFB1I1,TP53,WBP1	56
Cancer,Organismal Injury and Abnormalities,Renal and Urological Disease	Urinary tract tumor	1,08E-13	-1509	ABHD11,ACVR2A,ADCY8,ADPRHL1,AEBP2,AGL,AGXT,AHR,AKAP11,AKAP13,AKAP9,AKR1E2,AMBP,ANKMY2,ANKRD12,ANKRD44,ANKS1B,ANO5,AOX1,APC,AR,ARHGAP5,ARID1B,ARID4B,ARX,ASB15,ASH1L,ASNS,ASXL2,ATP11B,ATP2B1,ATRX,ATXN1,AURKB,BCLAF1,BDP1,BIRC3,BMP2K,BRAF,BUB1B,C11orf68,C12orf57,CALCRL,CALD1,CARS1,CBX2,CBX7,CCAR1,CCDC136,CCDC14,CCDC186,CCDC88A,CCND3,CCR1,CDC6,CDC73,CDK2,CDT1,CEBPA,CEBPZ,CENPT,CEP350,CHD1,CHD9,CHRNA9,…	349
Cancer,Organismal Injury and Abnormalities	Thoracic neoplasm	1,68E-09	-1489	ABHD11,ABL2,ACVR2A,ADAM15,ADAM9,ADAMTS7,ADIPOQ,AHCTF1,AHR,AHSG,AIMP2,AKAP9,AKR1B1,ANGPT1,ANGPTL1,ANKRD28,ANKS1B,AOX1,APC,APOA1,AR,ARFGEF1,ARHGAP5,ARID1B,ARID4B,ARL11,ASH1L,ASNS,ASXL2,ATE1,ATP2B1,ATP5F1B,ATRX,ATXN1,AURKB,B3GAT1,BAZ1A,BCL6B,BCLAF1,BMI1,BMP2,BMPR2,BRAF,BRWD3,BUB1B,C5orf49,CA5B,CABP1,CALD1,CBX2,CBX7,CCDC14,CCDC160,CCDC8,CCDC88A,CCNB1,CCNB2,CCND3,CCP110,CDC20,CDC6,CDCA5,CDCA8,CDK1,CDK…	390
Cancer,Organismal Injury and Abnormalities,Respiratory Disease	Respiratory system tumor	5,81E-13	-1488	ABHD11,ABL2,ACSL3,ACVR2A,ADAM15,ADAM9,ADAMTS7,ADCY1,ADIPOQ,AHCTF1,AHI1,AHR,AHSG,AIMP2,AKAP9,AKR1B1,ANGPT1,ANGPTL1,ANK3,ANKRD28,ANKRD50,ANKS1B,ANO5,AOX1,APC,APOA1,AR,ARFGEF1,ARHGAP5,ARID1B,ARID4B,ARL11,ASB12,ASH1L,ASNS,ASXL2,ATE1,ATF2,ATP2B1,ATP5F1B,ATRX,ATXN1,AURKB,B3GAT1,BAZ1A,BCL6B,BCLAF1,BCS1L,BDP1,BICC1,BMI1,BMP2,BMPR2,BRAF,BRWD3,BUB1B,C5orf49,CA5B,CABP1,CALD1,CBX2,CBX7,CCDC14,CCDC160,CCDC8,C…	466
Cancer,Organismal Injury and Abnormalities,Respiratory Disease	Lung tumor	7,63E-10	-1488	ABHD11,ABL2,ACVR2A,ADAM15,ADAM9,ADAMTS7,ADIPOQ,AHCTF1,AHR,AHSG,AIMP2,AKAP9,AKR1B1,ANGPT1,ANGPTL1,ANKRD28,ANKS1B,AOX1,APC,APOA1,AR,ARFGEF1,ARHGAP5,ARID1B,ARID4B,ARL11,ASH1L,ASNS,ASXL2,ATE1,ATP2B1,ATP5F1B,ATRX,ATXN1,AURKB,B3GAT1,BAZ1A,BCL6B,BCLAF1,BMI1,BMP2,BMPR2,BRAF,BRWD3,BUB1B,C5orf49,CA5B,CABP1,CALD1,CBX2,CBX7,CCDC14,CCDC160,CCDC8,CCDC88A,CCNB1,CCNB2,CCND3,CCP110,CDC20,CDC6,CDCA5,CDCA8,CDK1,CDK…	389
Cell Cycle	Interphase of tumor cell lines	7,48E-07	-1482	ADIPOQ,AHR,APC,AR,ATF2,BMI1,BMP2,BRAF,CCNB1,CCND3,CDC6,CDK1,CDK2,CDK5RAP3,CDK6,CEBPA,COPS2,DTL,E2F1,E2F8,EGF,EME1,EP300,FGF2,FOXM1,GLI1,HES1,IGFBP5,ILK,ING3,ITGAV,JAK2,KLF12,KLF4,KMT2E,KRAS,LATS1,LEP,MAPK12,MASTL,MCM3,MCM7,MDGA2,MDM4,MGMT,MIIP,MT1A,MTDH,MXD3,MXI1,MYBL2,NPAT,NR3C1,NRIP1,OGA,PAPPA,PCLAF,PIAS1,PLK1,PRDM2,PRKAA1,PRKAA2,PTEN,RB1,RB1CC1,RBL1,RBL2,REV3L,SGK1,SOX6,SPP1,STK38L,SYNM,TF,THR…	80
Ophthalmic Disease,Organismal Injury and Abnormalities	Ocular lesion	8,49E-08	-1476	APC,BRAF,CEBPA,COL17A1,E2F1,GNAQ,KRAS,KRIT1,MALT1,MAX,NF1,NOP53,NR3C1,PIK3R1,PTEN,RB1,RBL1,SAV1,SPP1,TOP1,TOP2A,TOP2B,TP53,TUBA1C,TUBA4A	25
Cancer,Organismal Injury and Abnormalities,Respiratory Disease	Lung cancer	1,61E-09	-1467	ABHD11,ABL2,ACVR2A,ADAM15,ADAM9,ADAMTS7,ADIPOQ,AHCTF1,AHR,AHSG,AIMP2,AKAP9,ANGPT1,ANGPTL1,ANKRD28,ANKS1B,AOX1,APC,APOA1,AR,ARFGEF1,ARHGAP5,ARID1B,ARID4B,ARL11,ASH1L,ASNS,ASXL2,ATE1,ATP2B1,ATP5F1B,ATRX,ATXN1,AURKB,B3GAT1,BAZ1A,BCL6B,BCLAF1,BMI1,BMP2,BMPR2,BRAF,BRWD3,BUB1B,C5orf49,CA5B,CABP1,CALD1,CBX2,CBX7,CCDC14,CCDC160,CCDC8,CCDC88A,CCNB1,CCNB2,CCND3,CCP110,CDC20,CDC6,CDCA5,CDCA8,CDK1,CDK16,CDK6…	380
Cell Cycle,Cellular Assembly and Organization,DNA Replication, Recombination, and Repair	Segregation of chromosomes	1,69E-08	-1464	ATRX,AURKB,BEX4,CCNB1,CCNB2,CDC6,CDK1,CDT1,CENPC,CENPT,ECT2,ESPL1,HJURP,KIF2C,KIF5B,KMT5B,LATS1,NCAPH,NCAPH2,NEK2,NUSAP1,PLK1,PPP1R12A,PUM2,RPS3,SMC4,SMC5,SMC6,STAG1,STAG2,TOP2A,VPS4B,WAPL	33
Cancer,Gastrointestinal Disease,Hepatic System Disease,Organismal Injury and Abnormalities	Liver cancer	9,19E-29	-1458	AAAS,ABCA1,ABL2,ACBD3,ACVR2A,ADA,ADAM15,ADAM9,ADAMTS18,ADAMTS4,ADCY1,ADCY8,ADRA2B,AFF4,AHCTF1,AHI1,AHR,AHSG,AKAP13,AKAP9,ALDH3B2,ALKBH7,AMBP,ANGPT1,ANGPTL1,ANK3,ANKRD12,ANKRD44,ANKRD50,ANKS1B,ANO5,AOX1,AP1M1,AP4E1,APC,APOA1,AR,ARFGEF1,ARFGEF2,ARHGAP12,ARHGAP5,ARHGDIA,ARHGEF11,ARID1B,ARID4A,ARID4B,ARIH1,ARL6,ASB14,ASB15,ASF1B,ASH1L,ASPN,ASS1,ASTN1,ATE1,ATF2,ATG4C,ATL2,ATP11B,ATP11C,ATP13A5,ATP8A1,…	709
Cancer,Gastrointestinal Disease,Hepatic System Disease,Organismal Injury and Abnormalities	Hepatobiliary system cancer	9,80E-33	-1446	A2M,AAAS,ABCA1,ABCA6,ABL2,ACBD3,ACVR2A,ADA,ADAM15,ADAM9,ADAMTS18,ADAMTS4,ADCY1,ADCY8,ADRA2B,AFF4,AHCTF1,AHI1,AHR,AHSG,AKAP11,AKAP13,AKAP9,ALDH3B2,ALKBH7,AMBP,ANGPT1,ANGPTL1,ANK3,ANKMY2,ANKRD12,ANKRD44,ANKRD50,ANKS1B,ANO5,AOX1,AP1M1,AP4E1,APC,APOA1,AR,ARFGEF1,ARFGEF2,ARHGAP12,ARHGAP5,ARHGDIA,ARHGEF11,ARID1B,ARID4A,ARID4B,ARIH1,ARL6,ASB14,ASB15,ASF1B,ASH1L,ASPN,ASS1,ASTN1,ATE1,ATF2,ATG4C,ATL2,ATP11…	756
Cancer,Organismal Injury and Abnormalities	Abdominal carcinoma	2,40E-59	-1442	A2M,AAAS,AAK1,ABCA1,ABCA6,ABHD11,ABL2,ACADM,ACAP2,ACBD3,ACBD5,ACOT9,ACSBG1,ACSL3,ACSL4,ACTC1,ACVR2A,ACYP1,ADA,ADAM15,ADAM9,ADAMTS18,ADAMTS4,ADAMTS7,ADAMTS8,ADCY1,ADCY8,ADPRHL1,ADRA2B,AEBP2,AFF4,AFTPH,AGL,AGPAT5,AGXT,AHCTF1,AHI1,AHR,AHSG,AKAP11,AKAP13,AKAP9,AKR1A1,AKR1B1,AKR1E2,AKR7A2,ALDH3B2,ALG11,ALKBH4,ALKBH6,ALKBH7,AMBP,ANGPT1,ANGPTL1,ANK3,ANKMY2,ANKRD12,ANKRD13C,ANKRD28,ANKRD33B,ANKRD44,ANKRD…	1484
Cancer,Organismal Injury and Abnormalities,Tissue Morphology	Quantity of tumor	4,91E-06	-1418	APC,APOA1,BMPR2,BRAF,CEBPA,CX3CL1,EIF4EBP1,ESPL1,FANCD2,FOXM1,IL6ST,INHA,JAK2,KRAS,LEP,MAPK9,MDM4,MFGE8,MGMT,NCAPH2,PBK,PIK3CA,PIK3R1,PLA2G4A,PTEN,RB1,RBL1,RUNX1T1,SAV1,SIRT1,SKIL,SLC7A2,SMAD4,STK3,THRB,TIMP1,TOP2B,TP53	38
Cardiovascular Disease,Cell Death and Survival,Organismal Injury and Abnormalities,Skeletal and Muscular Disorders	Apoptosis of cardiomyocytes	3,22E-06	-1416	ACTC1,ADIPOQ,ANGPT1,APOA1,AR,BACH1,CALCRL,CAV3,CDK2,CTF1,DICER1,E2F1,E2F3,EGLN1,FGF2,GNAQ,IL33,IL6ST,INHBA,KRAS,LEP,MAP3K1,MAP3K7,MDK,MT1A,NAMPT,NDUFA13,NECTIN2,NOS2,PRKAA1,PRKAA2,PTEN,SIRT1,TP53	34
Cancer,Gastrointestinal Disease,Organismal Injury and Abnormalities	Gastrointestinal tract cancer	4,67E-48	-1412	A2M,AAAS,AAK1,ABCA1,ABCA6,ABHD11,ABL2,ACAP2,ACBD3,ACBD5,ACOT9,ACSBG1,ACSL4,ACTC1,ACVR2A,ACYP1,ADA,ADAM15,ADAM9,ADAMTS18,ADAMTS4,ADAMTS7,ADAMTS8,ADCY1,ADCY8,ADPRHL1,ADRA2B,AFF4,AFTPH,AGL,AGPAT5,AGXT,AHCTF1,AHI1,AHR,AHSG,AKAP11,AKAP13,AKAP9,AKR1A1,AKR1B1,AKR7A2,ALKBH4,ALKBH6,AMBP,ANGPT1,ANGPTL1,ANK3,ANKMY2,ANKRD12,ANKRD13C,ANKRD28,ANKRD33B,ANKRD44,ANKRD50,ANKS1B,ANO5,ANXA6,AOX1,AP1M1,AP4E1,APBB1,AP…	1338
Cancer,Organismal Injury and Abnormalities	Blue round small cell tumor	3,32E-06	-1386	ABCA1,ADAM9,ADAMTS18,AHCTF1,AHI1,APC,AR,ASPN,ASS1,ASXL2,ATRX,AURKB,BRAF,CCNB3,CCNJ,CDCA5,CDK6,CPEB2,CTNNA3,CXCR4,DDR2,DICER1,DSE,DST,EGF,EP300,ETV1,FBN3,FDXR,FOS,GLI1,GRHPR,IFT57,INO80D,JAK2,KIF23,KLF3,KMT2A,KMT2C,KRAS,KRT10,LAMA2,LZTS1,MDM4,MELK,METTL1,MFGE8,MRPL54,MYADML2,MYBL2,MYOD1,NAA15,NCOA2,NF1,NIPBL,NME1,NR3C1,NTRK2,OPTN,PAPPA,PBK,PHIP,PIK3CA,PIK3R1,PLBD1,PNP,PNRC1,PREX2,PTEN,PTPN11,RAD54…	100
Cardiovascular Disease,Cell Death and Survival,Organismal Injury and Abnormalities,Skeletal and Muscular Disorders	Cell death of cardiomyocytes	8,06E-06	-1364	ACTC1,ADIPOQ,ANGPT1,APOA1,AR,BACH1,CALCRL,CAV3,CDK2,CTF1,DICER1,E2F1,E2F3,ECSCR,EGLN1,FGF2,GNAQ,IL33,IL6ST,INHBA,KRAS,LEP,MANF,MAP3K1,MAP3K7,MDK,MT1A,NAMPT,NDUFA13,NECTIN2,NOS2,PRKAA1,PRKAA2,PTEN,RPSA,SIRT1,TP53	37
Organismal Injury and Abnormalities	Benign lesion	1,05E-12	-1353	ACTC1,ACVR2A,ADRA2B,AHR,ANGPT1,ANGPTL1,APC,APOA1,AR,ARFGEF2,ARHGDIA,ASS1,ATF2,AURKB,BCLAF1,BRAF,BUB1B,BYSL,C1orf115,CA2,CALCRL,CAVIN2,CBX7,CCNB1,CCNB2,CCND3,CDC73,CDK1,CDK2,CEBPA,CETN3,CHRDL2,COL17A1,COL8A1,CRP,CX3CL1,CYLD,DCK,DDR2,DICER1,DNTTIP2,DPT,DST,E2F1,E2F2,ECM2,EGF,EIF4EBP1,ENTPD5,ERBIN,ETV1,ETV4,ETV5,EXO1,FANCD2,FGF2,FOS,FOXM1,GGPS1,GLI1,GNAQ,GSTO1,GUCY1A2,HNMT,ICAM2,IFITM3,IGFBP5,IL6ST,…	183
Cancer,Organismal Injury and Abnormalities	Intrathoracic malignant tumor	2,54E-09	-1332	ABHD11,ABL2,ACVR2A,ADAM15,ADAM9,ADAMTS7,ADIPOQ,AHCTF1,AHR,AHSG,AIMP2,AKAP9,ANGPT1,ANGPTL1,ANKRD28,ANKS1B,AOX1,APC,APOA1,AR,ARFGEF1,ARHGAP5,ARID1B,ARID4B,ARL11,ASH1L,ASNS,ASXL2,ATE1,ATP2B1,ATP5F1B,ATRX,ATXN1,AURKB,B3GAT1,BAZ1A,BCL6B,BCLAF1,BMI1,BMP2,BMPR2,BRAF,BRWD3,BUB1B,C5orf49,CA5B,CABP1,CALD1,CBX2,CBX7,CCDC14,CCDC160,CCDC8,CCDC88A,CCNB1,CCNB2,CCND3,CCP110,CDC20,CDC6,CDCA5,CDCA8,CDK1,CDK16,CDK6…	381
Cell Death and Survival,Skeletal and Muscular Disorders	Necrosis of muscle	8,01E-06	-1328	ACTC1,ADIPOQ,ANGPT1,APC,APOA1,AR,BACH1,BIRC3,BMP2,BNIP2,CALCRL,CAV3,CDK2,CTF1,DICER1,DMPK,E2F1,E2F3,ECSCR,EGLN1,EPG5,FGF2,GNA14,GNAQ,IL33,IL6ST,INHBA,JAK2,KLHL40,KRAS,LEP,MANF,MAP3K1,MAP3K7,MDK,MT1A,MYOD1,NAMPT,NDUFA13,NECTIN2,NOS2,NR3C1,PIK3CA,PIK3R1,PRKAA1,PRKAA2,PRMT1,PTEN,RB1,RPS6KB1,RPSA,SGCA,SIRT1,SLK,TGFB1I1,TP53,WBP1	57
Cancer,Organismal Injury and Abnormalities	Development of head and neck tumor	6,35E-06	-1326	APC,BRAF,CDC73,CEBPA,E2F1,E2F3,GLI1,GNAQ,GPX7,KIF3A,KRAS,MAX,MTDH,NF1,NOP53,PRDM2,PTEN,PTPN11,RB1,RBL1,SMAD4,THRB,TOP1,TOP2A,TOP2B,TP53,TUBA1C,TUBA4A	28
Cancer,Organismal Injury and Abnormalities	Development of carcinoma	4,81E-40	-1301	A2M,AAAS,AAK1,ABCA1,ABCA6,ABHD11,ABL2,ACADM,ACAP2,ACBD3,ACBD5,ACKR2,ACOT9,ACSL3,ACSL4,ACTC1,ACVR2A,ACYP1,ADA,ADAM9,ADAMTS18,ADAMTS4,ADAMTS7,ADAMTS8,ADCY1,ADCY8,AEBP2,AFF4,AFTPH,AGL,AGPAT5,AGXT,AHCTF1,AHI1,AHR,AHSG,AKAP11,AKAP13,AKAP9,AKR1A1,AKR1B1,AKR7A2,ALG11,ALKBH6,ALKBH7,AMBP,ANGPT1,ANK3,ANKMY2,ANKRD12,ANKRD28,ANKRD44,ANKRD50,ANKS1B,ANO5,AOX1,AP4E1,APBB1,APC,APLF,APPL1,AQP4,AR,ARFGEF1,ARFGEF2,…	1102
Nutritional Disease	Overweight disorder	2,39E-07	-1242	ADIPOQ,ADRA2B,AHSG,ANGPT1,AR,ARHGEF11,ARX,AURKB,AVPR1A,BBS12,C1QTNF6,CA14,CA2,CA4,CA5B,CCNB1,CCND3,CD163,CDCA8,CDK1,CENPA,CHRNA9,CPE,CREB1,CREBRF,CRP,CTF1,CX3CL1,CXCR4,CYBRD1,DICER1,DLK1,EIF4EBP1,EPHX2,FOXM1,G0S2,GHR,GPT2,IGFBP5,IL1RAP,IL4R,IL6ST,INSIG2,IRS1,JAK2,KIF20A,LBP,LCLAT1,LEP,LRP6,MAPK9,MED13,MGMT,MSTN,NAMPT,NCOA2,NEK2,NEK7,NOG,NOS1,NOS2,NR3C1,NR4A1,NRIP1,NTRK2,OGA,OXTR,P2RY1,PDCD1LG2,PD…	103
Nutritional Disease	Obesity	3,45E-07	-1242	ADIPOQ,ADRA2B,AHSG,ANGPT1,AR,ARHGEF11,ARX,AURKB,AVPR1A,BBS12,C1QTNF6,CA14,CA2,CA4,CA5B,CCNB1,CCND3,CD163,CDCA8,CDK1,CENPA,CHRNA9,CPE,CREB1,CREBRF,CRP,CTF1,CX3CL1,CXCR4,CYBRD1,DICER1,DLK1,EIF4EBP1,EPHX2,FOXM1,G0S2,GHR,GPT2,IGFBP5,IL1RAP,IL4R,IL6ST,INSIG2,IRS1,JAK2,KIF20A,LBP,LCLAT1,LEP,LRP6,MAPK9,MED13,MGMT,MSTN,NAMPT,NCOA2,NEK2,NEK7,NOG,NOS1,NOS2,NR3C1,NR4A1,NRIP1,NTRK2,OGA,OXTR,PDCD1LG2,PDE4D,PD…	102
Cardiovascular Disease,Cell Death and Survival,Organismal Injury and Abnormalities,Skeletal and Muscular Disorders	Necrosis of cardiac muscle	6,71E-06	-1209	ACTC1,ADIPOQ,ANGPT1,APOA1,AR,BACH1,CALCRL,CAV3,CDK2,CTF1,DICER1,E2F1,E2F3,ECSCR,EGLN1,FGF2,GNAQ,IL33,IL6ST,INHBA,KRAS,LEP,MANF,MAP3K1,MAP3K7,MDK,MT1A,NAMPT,NDUFA13,NECTIN2,NOS2,PRKAA1,PRKAA2,PTEN,RPSA,SGCA,SIRT1,TP53	38
Cell Cycle	S phase	2,36E-10	-1147	ANGPT1,APC,AR,CBX2,CCNB3,CCND3,CDC6,CDK1,CDK2,CDK6,CUL3,E2F1,E2F2,E2F3,E2F8,EGF,EP300,ESCO1,FANCD2,FGF2,FOS,FOXM1,GAB1,GLI1,IL4R,IRS1,KLF12,KLF4,KRAS,LEP,LZTS1,MAX,MCM3,MCM7,MXD3,MXI1,MYBL2,MYOD1,NRIP1,PAM16,PCLAF,PIAS1,PLK1,POLK,PRKAA1,PRKAA2,PTPN11,RB1,RBL1,RBL2,REL,REV3L,RIF1,TF,TP53,TYMS,UHRF1,USP8,ZBTB10	59
Cancer,Organismal Injury and Abnormalities	Tumorigenesis of epithelial neoplasm	1,41E-40	-1118	A2M,AAAS,AAK1,ABCA1,ABCA6,ABHD11,ABL2,ACADM,ACAP2,ACBD3,ACBD5,ACKR2,ACOT9,ACSL3,ACSL4,ACTC1,ACVR2A,ACYP1,ADA,ADAM9,ADAMTS18,ADAMTS4,ADAMTS7,ADAMTS8,ADCY1,ADCY8,AEBP2,AFF4,AFTPH,AGL,AGPAT5,AGXT,AHCTF1,AHI1,AHR,AHSG,AKAP11,AKAP13,AKAP9,AKR1A1,AKR1B1,AKR7A2,ALG11,ALKBH6,ALKBH7,AMBP,ANGPT1,ANK3,ANKMY2,ANKRD12,ANKRD28,ANKRD44,ANKRD50,ANKS1B,ANO5,AOX1,AP4E1,APBB1,APC,APLF,APOA1,APPL1,AQP4,AR,ARFGEF1,AR…	1115
Cancer,Organismal Injury and Abnormalities	Carcinoma	5,29E-79	-1088	A2M,AAAS,AAK1,ABCA1,ABCA6,ABHD11,ABL2,ACADM,ACAP2,ACBD3,ACBD5,ACKR2,ACOT4,ACOT9,ACSBG1,ACSL3,ACSL4,ACTC1,ACVR2A,ACYP1,ADA,ADAM15,ADAM9,ADAMTS18,ADAMTS4,ADAMTS7,ADAMTS8,ADCY1,ADCY8,ADIPOQ,ADPRHL1,ADRA2B,AEBP2,AFF4,AFTPH,AGL,AGPAT5,AGXT,AHCTF1,AHI1,AHR,AHSG,AK1,AKAP11,AKAP13,AKAP9,AKIP1,AKIRIN1,AKR1A1,AKR1B1,AKR1E2,AKR7A2,ALDH3B2,ALG11,ALKBH4,ALKBH6,ALKBH7,AMBP,ANGPT1,ANGPTL1,ANK3,ANKMY2,ANKRD12,AN…	1618
Cancer,Gastrointestinal Disease,Organismal Injury and Abnormalities	Gastrointestinal tumor	2,81E-48	-1069	A2M,AAAS,AAK1,ABCA1,ABCA6,ABHD11,ABL2,ACAP2,ACBD3,ACBD5,ACOT9,ACSBG1,ACSL4,ACTC1,ACVR2A,ACYP1,ADA,ADAM15,ADAM9,ADAMTS18,ADAMTS4,ADAMTS7,ADAMTS8,ADCY1,ADCY8,ADPRHL1,ADRA2B,AFF4,AFTPH,AGL,AGPAT5,AGXT,AHCTF1,AHI1,AHR,AHSG,AKAP11,AKAP13,AKAP9,AKR1A1,AKR1B1,AKR7A2,ALKBH4,ALKBH6,AMBP,ANGPT1,ANGPTL1,ANK3,ANKMY2,ANKRD12,ANKRD13C,ANKRD28,ANKRD33B,ANKRD44,ANKRD50,ANKS1B,ANO5,ANXA6,AOX1,AP1M1,AP4E1,APBB1,AP…	1343
Cancer,Organismal Injury and Abnormalities	Benign connective or soft tissue neoplasm	3,17E-07	-1048	ACTC1,ADRA2B,AHR,ANGPT1,APC,ARFGEF2,AURKB,BRAF,CALCRL,CAVIN2,CETN3,CHRDL2,COL17A1,COL8A1,DDR2,DNTTIP2,DPT,DST,E2F1,E2F2,ECM2,EIF4EBP1,FGF2,FOS,GGPS1,GUCY1A2,HNMT,IGFBP5,KRAS,LIFR,LTN1,MAX,MT-CO2,NDUFS7,NF1,NR2F1,NR3C1,NR4A1,NR4A2,OXTR,PDE5A,PDS5B,PIK3CA,PIK3R3,PLP1,PPIG,PPP1R3D,PRRC2C,PTEN,RB1,REST,RORA,S100A11,SCARA5,SFRP1,SLC5A3,SLC7A1,SOS1,TBL1XR1,TIE1,TOP2A,TOP2B,TP53,TTC37,TUBA1C,TUBA4A,TWF1…	72
Cancer,Organismal Injury and Abnormalities	Non-melanoma solid tumor	1,57E-82	-1026	A2M,AAAS,AAK1,ABCA1,ABCA6,ABHD11,ABL2,ACADM,ACAP2,ACBD3,ACBD5,ACKR2,ACOT4,ACOT9,ACSBG1,ACSL3,ACSL4,ACTC1,ACVR2A,ACYP1,ADA,ADAM15,ADAM9,ADAMTS18,ADAMTS4,ADAMTS7,ADAMTS8,ADCY1,ADCY8,ADIPOQ,ADPRHL1,ADRA2B,AEBP2,AFF4,AFTPH,AGL,AGPAT5,AGXT,AHCTF1,AHI1,AHR,AHSG,AK1,AKAP11,AKAP13,AKAP9,AKIP1,AKIRIN1,AKR1A1,AKR1B1,AKR1E2,AKR7A2,ALDH3B2,ALG11,ALKBH4,ALKBH6,ALKBH7,AMBP,ANGPT1,ANGPTL1,ANK3,ANKMY2,ANKRD12,AN…	1633
Cell Death and Survival	Apoptosis	1,25E-12	-0,972	A2M,AAAS,ABCA1,ABL2,ACSL4,ACTC1,ADA,ADAM15,ADCY1,ADIPOQ,AHCTF1,AHI1,AHR,AIMP2,AKAP13,AKIP1,AKR1B1,ANGPT1,ANGPTL1,ANXA6,APBB1,APC,APOA1,APOL6,APPL1,AR,ARHGDIA,ARHGEF11,ARL11,ASNS,ASTN1,ATE1,ATF1,ATF2,ATP11C,ATRX,AURKB,BACH1,BAZ1A,BCL6B,BCLAF1,BEX1,BIRC3,BMI1,BMP2,BMPR1A,BMPR2,BNIP2,BRAF,CA4,CALCRL,CASQ2,CAST,CAV3,CBX2,CCAR1,CCDC8,CCDC88A,CCN2,CCNB1,CCND3,CDC20,CDC6,CDC73,CDK1,CDK2,CDK6,CEBPA,CELF1…	422
Cellular Development,Cellular Growth and Proliferation,Nervous System Development and Function	Proliferation of neuroglia	8,11E-06	-0,881	APC,AQP4,ATXN1,BRAF,CCR1,CDK2,DICER1,E2F1,ERBIN,ETV5,FGF2,HES1,KRAS,LAMA2,MAPK12,MSTN,NF1,NOG,NOS2,PLP1,PTEN,RB1,RND3,RPS6KB1,TCF7L2,TF,THRB,TP53,UFL1	29
Cell Cycle	Ploidy	5,22E-11	-0,83	AHR,AKAP9,APC,AURKB,BMI1,BRAF,BUB1B,CCP110,CDC20,CUL3,E2F1,E2F2,E2F3,E2F7,E2F8,EP300,ESPL1,FOXM1,JAK2,KLHDC8B,KRAS,LATS1,LRP6,MAPK9,MCM8,NEK2,NEK7,NME1,PAK2,PDK3,PDS5B,PLK1,PRMT1,PTEN,PTPN11,RB1,ROCK1,SIRT1,SREBF1,STAG1,STMN1,TACC3,TGFBR1,TOP2A,TP53,WAPL	46
DNA Replication, Recombination, and Repair	DNA replication	1,26E-10	-0,741	APC,ATF1,CCDC88A,CDC6,CDK1,CDK2,CDT1,DNAJC2,E2F1,E2F2,EP300,ESCO1,EXO1,FAM135A,FGF2,FOXM1,GLI1,GRWD1,LEP,MAPK9,MCM2,MCM3,MCM4,MCM5,MCM7,MCM8,NR4A1,NT5M,NUCKS1,ORC1,PCLAF,PCM1,PDS5A,PLK1,POLA2,POLE,POLE4,RAD50,RB1,RBBP6,RBL2,RBPJ,RECQL4,REL,REV3L,RHNO1,RMI2,S100A11,SIRT1,SMC3,TFAM,TMEM9,TOP1,TP53,UBA5,WAPL,ZBTB20,ZBTB38	58
Organismal Injury and Abnormalities,Reproductive System Disease	Abnormality of endometrium	2,96E-31	-0,678	AAAS,AAK1,ABCA6,ACADM,ACSL3,ACSL4,ACTC1,ACVR2A,ADAM9,ADAMTS18,ADCY1,AFTPH,AHCTF1,AKAP11,AKAP9,ALG11,ALKBH6,ANK3,ANKRD12,ANKRD28,ANKRD44,ANKRD50,ANKS1B,ANO5,AOX1,AP4E1,APC,APLF,AR,ARFGEF1,ARFGEF2,ARHGEF11,ARID1B,ARID4A,ARID4B,ARSK,ASB12,ASH1L,ASPN,ASXL2,ATAD2B,ATG4C,ATP11B,ATP11C,ATP2A3,ATP2B1,ATRX,AVPR1A,AVPR2,B3GNT3,BACH1,BAZ2B,BBS5,BCAP29,BCL6B,BDP1,BICC1,BMP2K,BMT2,BNC2,BRAF,BRWD3,BUB1B,CA2,CA…	538
Cancer,Organismal Injury and Abnormalities	Lymphatic system tumor	1,11E-15	-0,677	ABL2,ACOT9,ADA,ADAM15,ADAM9,ADIPOQ,AGL,AHR,AHSG,AKAP11,ANK3,ANKRD50,ANO5,ANXA6,APC,ARID1B,ARL11,ASB15,ASXL2,ATF2,ATRX,ATXN1,AURKB,B3GAT1,B3GNT3,BAZ2B,BBS12,BBX,BCLAF1,BICC1,BIRC3,BNC2,BRAF,BUB1B,CA2,CALCRL,CALD1,CAV2,CAV3,CAVIN2,CBX2,CBX7,CCDC8,CCNB1,CCNB2,CCND3,CCNF,CCNH,CCNT2,CCPG1,CD163,CDC20,CDCA7,CDK1,CDK2,CDK6,CEBPA,CEP120,CEP135,CEP350,CEP57L1,CFL1,CHD1,CHUK,CKAP2L,CLCC1,CLMP,CMYA5,CNGA4,C…	338
Cellular Development	Epithelial-mesenchymal transition of tumor cell lines	5,69E-06	-0,662	BMI1,CCN2,CDC6,EGF,ETV5,FGF2,FOXM1,ILK,IRS1,KIFC1,KLF4,KRAS,LEP,MDK,PRKAA2,PRKAR2A,PRMT1,PTEN,PTPN11,RB1,RICTOR,RLIM,S100A11,SMAD4,SPP1,STMN1,TGFBR1,TGM2,TP53,TRIM33,ZEB1,ZEB2	32
Cellular Movement	Cellular infiltration	1,63E-06	-0,611	ACKR2,ADA,ADIPOQ,AHR,APC,APOA1,BMPR1A,BMPR2,BRAF,C1QTNF6,CAST,CAV3,CCDC88A,CCR1,CD93,CEBPA,CHRNA9,CX3CL1,CYSLTR1,DICER1,E2F2,EGLN1,ENO1,EPHX2,ETV5,F3,FGL2,FOS,FOXM1,HARS1,IL1RAP,IL33,IL4R,IL6ST,JAM3,KRAS,KRT10,LBP,LEP,LRP6,LRRK2,MALT1,MDK,MIB1,NOG,NOS1,NOS2,NR3C1,NR4A1,PCOLCE2,PIK3R1,PLA2G4A,PLG,PLP1,PPIA,PRCP,PRDX1,PRKAA1,PRKG1,PTEN,PTPN11,RB1CC1,ROCK1,RPS6KA3,SELENBP1,SERPINA1,SFRP1,SGK1,SIRT1,…	83
Cell Cycle	Interphase of fibroblasts	3,46E-06	-0,573	ATF2,CBX2,CCNB1,CDK2,CUL3,E2F1,E2F2,E2F3,GAB1,IRS1,MYBL2,PLA2G4A,POLK,PTPN11,RB1,RIF1,SMARCA2,TP53	18
Cell Cycle	Ploidy of cells	7,95E-10	-0,558	AHR,AKAP9,APC,AURKB,BMI1,BRAF,CCP110,CDC20,CUL3,E2F1,E2F2,E2F3,E2F7,E2F8,EP300,ESPL1,JAK2,KLHDC8B,LRP6,MAPK9,NEK2,NEK7,NME1,PDK3,PDS5B,PLK1,PRMT1,PTEN,PTPN11,RB1,ROCK1,SIRT1,SREBF1,STAG1,TACC3,TGFBR1,TP53	37
Cell Cycle	G2/M phase	5,26E-12	-0,535	AKAP9,AR,ATF2,ATRX,BMI1,CCNB1,CCNB2,CCNH,CCP110,CDK1,CDK2,CDK5RAP3,CEBPA,CEP135,CEP290,CEP57,DTL,EGF,EME1,EP300,FANCD2,FGF2,FOXM1,FOXN3,IER3,IGFBP5,IL4R,IRS1,JAK2,KLF4,KRAS,LATS1,LEP,LZTS1,MASTL,MELK,MGMT,MIIP,MRNIP,MTDH,MXI1,MYBL2,NEDD1,NEK2,NOP53,OGA,OPTN,PCM1,PKMYT1,PLCB1,PLG,PLK1,PPM1A,PPP1R12A,PRDM2,PTEN,PTPN11,RB1,RBBP6,SGK1,SYF2,TAOK1,TAOK3,TET1,TP53,TPD52L1,TUBA4A,TUBB	68
Organ Development,Skeletal and Muscular System Development and Function,Tissue Development	Growth of muscle tissue	2,35E-07	-0,501	ADIPOQ,AKR1B1,APC,AR,BMP2,BMPR1A,BMPR2,CALCRL,CDC6,CDK2,CDK6,CX3CL1,E2F1,E2F3,EGF,FGF2,FOS,FOXM1,GNAQ,IGFBP5,IL6ST,ILK,INHBA,IRS1,KLF4,KRAS,LEP,LPAR1,MAMSTR,NAMPT,NDUFV1,NF1,NFAT5,NOG,NOS1,NOS2,NR4A1,NR4A2,OGN,ORC1,P2RX5,PAPPA,PDE4D,PHLPP2,PIK3CA,PIK3R1,PLA2G4A,PPIA,PRKG1,PTEN,PTPN11,RAB5A,RB1,RBL2,RBPJ,ROCK1,RPS6KB1,SAV1,SCARB1,SMAD4,SPP1,TCF4,TGM2,TP53,VTN	65
Cellular Development,Cellular Growth and Proliferation,Organ Development,Skeletal and Muscular System Development and Function,Tissue Development	Proliferation of muscle cells	3,67E-07	-0,501	ADIPOQ,AKR1B1,APC,AR,BMP2,BMPR1A,BMPR2,CALCRL,CDC6,CDK2,CDK6,CX3CL1,E2F1,E2F3,EGF,FGF2,FOS,FOXM1,GNAQ,IGFBP5,IL6ST,ILK,INHBA,IRS1,KLF4,KRAS,LEP,LPAR1,MAMSTR,NAMPT,NDUFV1,NF1,NFAT5,NOG,NOS1,NOS2,NR4A1,NR4A2,OGN,ORC1,PAPPA,PDE4D,PHLPP2,PIK3CA,PIK3R1,PLA2G4A,PPIA,PRKG1,PTEN,PTPN11,RAB5A,RB1,RBL2,RBPJ,ROCK1,RPS6KB1,SAV1,SCARB1,SMAD4,SPP1,TCF4,TGM2,TP53,VTN	64
Cell Cycle	Interphase	3,81E-18	-0,484	ADIPOQ,AHR,AKAP9,ANGPT1,APC,AR,ATF2,ATRX,BMI1,BMP2,BRAF,BUB1B,CACUL1,CBX2,CCNB1,CCNB2,CCNB3,CCND3,CCNH,CCP110,CDC20,CDC6,CDK1,CDK2,CDK5RAP3,CDK6,CDT1,CEBPA,CEP135,CEP290,CEP57,COPS2,CUL3,CUL5,CYLD,DTL,E2F1,E2F2,E2F3,E2F8,EGF,EIF4EBP1,EME1,EP300,ESCO1,FANCD2,FGF2,FOS,FOXM1,FOXN3,GAB1,GHR,GLI1,HES1,IER3,IGFBP5,IL4R,ILK,ING2,ING3,INHBA,IQGAP3,IRS1,ITGAV,JAK2,KLF12,KLF4,KMT2A,KMT2E,KRAS,LATS1,LEP,LZT…	165
Cell Cycle	Entry into interphase	1,41E-06	-0,483	APC,BUB1B,CBX2,CCNB3,CCND3,CDC20,CDC6,CDK2,CDK6,E2F1,E2F2,E2F3,E2F8,EGF,EP300,FGF2,FOS,FOXM1,IL4R,IRS1,KLF4,KRAS,MAX,MCM7,MYOD1,PAM16,PTPN11,RB1,TP53,UHRF1,USP8	31
Cell Cycle	Ploidy of trophoblast giant cells	2,56E-06	-0,447	E2F1,E2F2,E2F3,E2F7,E2F8	5
Connective Tissue Development and Function	Adipogenesis	8,14E-08	-0,345	AHR,ASXL2,ATF2,BMP2,BMPR1A,BMPR2,CCND3,CEBPA,CELF1,CREB1,CREB5,E2F1,E2F3,EBF1,FOSB,LEP,MDK,NOG,NR3C1,NR4A1,NR4A2,PIK3CA,PLG,PRKG1,RB1,ROCK2,SELENOM,SMARCA2,SREBF1,TBL1XR1,TCF4,TCF7L2,TGFB1I1,ZBTB7A	34
Tissue Morphology	Quantity of epithelial tissue	6,03E-08	-0,328	ABCA1,ACVR2A,ADA,APOA1,AR,BCL6B,BMP2,BMPR1A,BRAF,CAV2,CEBPA,CREB1,DICER1,EGF,FGF2,FOXM1,HES1,INHA,ITGB8,KLF4,KRAS,LEP,LRRK2,MDK,MITF,MPZ,NOG,NR2F1,NR3C1,PLG,PTEN,PTPN11,RB1,RB1CC1,RICTOR,SIRT1,SPP1,SPRED1,STK3,TP53	40
Tissue Development	Growth of epithelial tissue	2,62E-07	-0,326	ACVR2A,ADAM15,ADAMTS8,ADIPOQ,ADRA2B,AHR,ANGPT1,ANGPTL1,APC,APOA1,AR,ATF2,BCLAF1,BMP2,BMPR1A,BMPR2,BRAF,CAV2,CBLL1,CCND3,CDC73,CDK2,CDK6,CEBPA,CHUK,COL8A1,CUL5,CXCR4,CYGB,DICER1,DLG1,DLK1,DLL4,E2F1,EGF,ENTPD5,EP300,ERBIN,ETV5,F3,FGF2,FOS,FOXM1,GLI1,HES1,IFT57,IFT74,IL33,IL4R,INHA,INHBA,ITGA1,ITGB8,ITIH4,JAK2,KIF3A,KLF4,KRAS,KRIT1,KRT10,LEP,LRP6,MAGED1,MAP3K7,MAPK9,MDK,MFGE8,NF1,NFIB,NME1,NOG,NR3C1…	115
Cell Cycle	Interphase of connective tissue cells	1,32E-06	-0,313	ATF2,ATRX,CBX2,CCNB1,CDK2,CUL3,E2F1,E2F2,E2F3,FGF2,GAB1,IRS1,MYBL2,PLA2G4A,POLK,PTPN11,RB1,RIF1,SMARCA2,TP53	20
Cellular Development,Connective Tissue Development and Function	Adipogenesis of cells	9,68E-07	-0,311	AHR,ASXL2,BMP2,BMPR1A,BMPR2,CCND3,CEBPA,CELF1,CREB1,E2F1,E2F3,EBF1,FOSB,MDK,NOG,NR3C1,NR4A1,NR4A2,PLG,PRKG1,RB1,ROCK2,SREBF1,TCF4,TCF7L2,TGFB1I1	26
Cellular Development,Tissue Development	Differentiation of epithelial tissue	1,84E-06	-0,296	ABL2,ADAM9,ADIPOQ,AIMP2,APC,AR,AURKB,BMP2,BMPR2,BRAF,CDK1,CDK2,CEBPA,CHUK,COMMD5,CXCR4,DNPH1,E2F7,E2F8,EGF,EP300,FGF2,FNDC3B,FOS,FZD2,GAB1,GLI1,GNAQ,HES1,INHA,KAT2B,KLF4,KRAS,LATS1,LRMDA,MACROH2A2,MAPK9,MIB1,MITF,MYOD1,NFIB,NOG,NR2F1,PKN2,PLK1,PROX1,PTEN,PTPN11,RBL1,RBL2,RBPJ,RND3,ROCK1,ROCK2,SAV1,SMAD4,SMAD7,SOS1,STX2,TBX1,TBX3,TGFB1I1,TGFBR1,THRB,TMEM100,TP53,TST,ZEB1,ZEB2	69
Cell Cycle	G1/S phase transition	1,02E-08	-0,242	ADIPOQ,AHR,CACUL1,CCND3,CCNH,CDC6,CDK2,CDK6,CDT1,CEBPA,COPS2,CUL3,CUL5,CYLD,E2F1,E2F3,EGF,EIF4EBP1,EP300,FGF2,FOXM1,GHR,HES1,INHBA,IQGAP3,ITGAV,KLF4,KMT2A,MAX,MCM2,MCM3,MCM4,MCM5,MCM7,MCM8,MDGA2,MT1A,MYBL2,NPAT,ORC1,PIAS1,POLA2,POLE,POLE4,PTEN,RB1,RB1CC1,RPS6KB1,SOX6,TCF19,TOB2,TP53,ZEB2	53
DNA Replication, Recombination, and Repair	DNA damage response of cells	1,56E-07	-0,235	ALKBH7,APBB1,APC,APLF,ATF2,ATRX,BOD1L1,CDK1,DCK,DTL,ETAA1,FANCD2,FBXO45,FOS,GLI1,MCM7,MCM8,MGMT,MITF,MNDA,MRNIP,MYO6,NIPBL,NOP53,NUCKS1,OTUB1,PAXX,PCLAF,POLK,PSME4,RAD50,RAD54L,RBBP6,RBM24,REV3L,RIF1,RPS3,RPS6KB1,SETD7,SGK1,SIRT1,SLF1,SMC5,SMC6,TAOK1,TAOK3,TOP1,TOP2A,TOPORS,TP53,USP16,USP47,WAC,ZBTB38,ZBTB4	55
Cell Cycle	Aneuploidy	3,63E-06	-0,228	BMI1,BRAF,BUB1B,CCP110,CDC20,ESPL1,FOXM1,KLHDC8B,KRAS,LATS1,MAPK9,NEK7,PDS5B,PLK1,PRMT1,PTEN,RB1,SIRT1,STAG1,TP53,WAPL	21
Cell Cycle	S phase of connective tissue cells	6,49E-06	-0,224	CBX2,CDK2,CUL3,E2F1,E2F2,E2F3,FGF2,GAB1,IRS1,POLK,RB1,RIF1,TP53	13
Protein Synthesis	Synthesis of protein	1,38E-06	-0,212	AHR,CAV3,CIRBP,CPEB3,CTF1,CYP1A1,DAPK3,DHX36,DICER1,DUS2,ECSCR,EGF,EIF1AX,EIF3J,EIF4EBP1,EIF4G3,EIF5B,EP300,FGF2,FOS,FOXN3,FXR1,GHR,GNAQ,IGFBP5,IMPACT,INHBA,IREB2,IRS1,KRAS,KRR1,LARP4,LEP,MAP3K7,MEF2A,MELK,MRM3,MRPL13,MRPL2,MRPL24,MRPL46,MRPL54,MRPS7,MSTN,NANOS1,NCOA2,NIBAN1,NOG,OTUD6B,PHLPP2,PIK3CA,PIK3R1,PLG,POU2F1,PRKAA1,PRKAA2,PTEN,PYM1,RBM3,RBMS3,RPL21,RPL3,RPL37A,RPLP2,RPS13,RPS18,RPS20,RPS…	89
Cellular Development,Connective Tissue Development and Function	Adipogenesis of fibroblast cell lines	4,47E-06	-0,198	AHR,ASXL2,BMP2,BMPR1A,BMPR2,CCND3,CEBPA,CREB1,EBF1,MDK,NR3C1,NR4A1,NR4A2,PLG,PRKG1,ROCK2,SREBF1,TCF7L2,TGFB1I1	19
Cell Cycle	Entry into S phase	1,82E-06	-0,175	APC,CBX2,CCNB3,CCND3,CDC6,CDK2,CDK6,E2F1,E2F2,E2F3,E2F8,EGF,EP300,FGF2,FOS,FOXM1,IL4R,IRS1,KLF4,KRAS,MAX,MCM7,MYOD1,PAM16,PTPN11,RB1,TP53,UHRF1,USP8	29
Cellular Development,Cellular Growth and Proliferation	Proliferation of stem cells	1,62E-07	-0,168	BMI1,BMP2,BMPR1A,BYSL,CDK2,CDK6,CFL1,E2F1,E2F3,EGF,ESPL1,FGF2,GNPNAT1,GZMB,HES1,IL4R,ITGA1,JAK2,KRAS,LRRK2,MAP3K1,MAPK9,MSI2,MXD3,NF1,NFIB,PHF20L1,PIK3R1,PLG,PTEN,PTPMT1,PUM2,RAD50,RB1,RBL1,SETD7,SFRP1,SLC12A2,TBX1,TGFBR1,TP53,ZNRF3	42
Cellular Development,Connective Tissue Development and Function,Tissue Development	Differentiation of bone cells	5,21E-06	-0,096	ACVR2A,AHR,APC,ASXL2,BMP2,BMPR1A,BMPR2,CA2,CCR1,CDK1,CDK6,CEBPA,CHUK,CREB1,CYSLTR1,DDR2,DICER1,DKK2,DLK1,FGF2,FNDC3B,FOS,GLI1,HIVEP2,IGFBP5,IL33,IL6ST,ILK,INHBA,IREB2,IRS1,JDP2,KLF4,MDK,MFAP2,MITF,MSTN,NF1,NOG,NOS1,NOS2,NR3C1,OSTM1,PDLIM7,PIK3R1,PLCL1,PTEN,RB1,REST,SATB2,SFRP1,SHOX2,SMAD4,SMAD6,SPP1,SUCO,TF,TMEM64,TOB1,TOB2,TP53,TWSG1,WWP1,ZBTB7A	64
Cellular Development,Cellular Growth and Proliferation	Expansion of stem cells	4,77E-06	-0,051	BMI1,BMP2,BMPR1A,EGF,FGF2,JAK2,KRAS,LRRK2,PLG,PTEN,RAD50,RBL1,TP53	13
INCREASED IN GROWER PIGS
Tissue Morphology	Quantity of cells	3,56E-06	5087	A2M,ABCA1,ABL2,ACKR2,ACKR4,ACVR2A,ADA,ADAM9,ADAMTS4,ADIPOQ,AHR,AKAP13,AKR1A1,AMBP,ANGPT1,ANK3,APBB1,APOA1,AR,ARHGDIA,ARHGEF11,ARID1B,ARID4A,ARID4B,ARX,ATE1,ATF2,ATP11C,ATP13A5,ATRX,ATXN1,ATXN7,AVPR1A,BBS12,BCL6B,BCLAF1,BIRC3,BMP2,BMPR1A,BMPR2,BRAF,CALCRL,CAV2,CCN2,CCNB1,CCNB2,CCND3,CCR1,CD302,CDC20,CDK16,CDK2,CDK5RAP3,CDK6,CEBPA,CHUK,CISH,CMYA5,CNN1,CNTF,CPEB3,CREB1,CRP,CTF1,CX3CL1,CXCR4,CYLD,CYP…	283
Cellular Assembly and Organization,Cellular Function and Maintenance	Microtubule dynamics	3,14E-16	4660	A2M,ABL2,ACAP2,ACVR2A,ADAMTS4,ADCY1,ADIPOQ,AHI1,AHR,AKAP11,AKAP9,AKIRIN1,ANGPT1,ANK3,APC,AR,ARFGEF1,ARHGAP5,ARHGDIA,ARID1B,ARL11,ARL6,ARPC3,ATE1,ATP2B1,ATP5MC1,ATRX,ATXN1,ATXN7,BBS5,BCL6B,BMP2,BMP2K,BRAF,BST2,CALD1,CAST,CAV3,CCDC8,CCDC88A,CCN2,CCP110,CDC20,CDC6,CDK1,CDK16,CDK5RAP3,CDKL5,CEP120,CEP162,CEP290,CEP350,CEP83,CFL1,CHL1,CHMP2B,CHUK,CLIP1,CNTF,CPEB3,CPEB4,CREB1,CXCR4,CYLD,DBNL,DIAPH2,DIC…	234
Cellular Assembly and Organization,Cellular Function and Maintenance	Organization of cytoskeleton	2,55E-17	4610	A2M,ABL2,ACAP2,ACVR2A,ADAMTS4,ADCY1,ADIPOQ,AHI1,AHR,AKAP11,AKAP9,AKIRIN1,ANGPT1,ANK3,APC,AR,ARFGEF1,ARHGAP12,ARHGAP5,ARHGDIA,ARID1B,ARL11,ARL6,ARPC3,ATE1,ATP2B1,ATP5MC1,ATRX,ATXN1,ATXN7,AURKB,BBS5,BCL6B,BMP2,BMP2K,BRAF,BRWD3,BST2,CALD1,CAST,CAV3,CCDC8,CCDC88A,CCN2,CCNB1,CCP110,CDC20,CDC6,CDK1,CDK16,CDK5RAP3,CDKL5,CEP120,CEP162,CEP290,CEP350,CEP83,CFL1,CHL1,CHMP2B,CHUK,CLIP1,CNTF,CPEB3,CPEB4,CREB1…	270
Cellular Assembly and Organization,Cellular Function and Maintenance	Organization of cytoplasm	9,61E-19	4610	A2M,ABCA1,ABL2,ACAP2,ACVR2A,ADAMTS4,ADCY1,ADIPOQ,AHI1,AHR,AKAP11,AKAP9,AKIRIN1,ANGPT1,ANK3,APC,AR,ARFGEF1,ARFGEF2,ARHGAP12,ARHGAP5,ARHGDIA,ARID1B,ARL11,ARL6,ARPC3,ATE1,ATL2,ATP2B1,ATP5F1B,ATP5MC1,ATRX,ATXN1,ATXN7,AURKB,BBS5,BCL6B,BCS1L,BMP2,BMP2K,BRAF,BRWD3,BST2,CALD1,CASQ1,CAST,CAV2,CAV3,CCDC8,CCDC88A,CCN2,CCNB1,CCP110,CDC20,CDC6,CDK1,CDK16,CDK5RAP3,CDKL5,CEBPA,CEP120,CEP162,CEP290,CEP350,CEP83,…	298
Cell Death and Survival	Cell viability	8,66E-11	4232	ABCA1,ABL2,ACVR2A,ADCY1,ADIPOQ,AHR,AK1,AKAP13,ANGPT1,ANGPTL1,ANKS1B,APC,APLF,APPL1,AR,ARFGEF2,ARID1B,ASNS,ATF1,ATF2,ATRX,ATXN1,AURKB,BCL6B,BCLAF1,BMI1,BMP2,BMPR1A,BNIP2,BRAF,BUB1B,CA2,CARS1,CCAR1,CCDC117,CCN2,CCNB1,CCND3,CCR1,CDC40,CDCA8,CDK1,CDK2,CDK6,CENPA,CHUK,CISH,CNTF,COL17A1,COPS3,CREB1,CTDSPL,CTF1,CUL3,CX3CL1,CXCR4,CYLD,DAPK3,DCK,DENND4A,DICER1,DST,E2F1,E2F3,EBF1,EGF,EGLN1,EME1,ENO1,EP300,…	239
Organismal Development	Size of body	7,10E-11	4131	AAAS,ABCA1,ABL2,ACTC1,ADA,ADAMTS18,ADCY8,ADIPOQ,AHI1,AHR,AKAP11,APBB1,APLNR,APRT,AR,ARHGAP5,ARHGEF11,ARID4A,ARID4B,AVPR2,BBS12,BCLAF1,CA14,CA4,CA5B,CBX2,CBX7,CCNB2,CCND3,CCP110,CDK2,CDK6,CEBPA,CEP290,CHTF18,CLMP,CPE,CPEB2,CPLX1,CREB1,CSGALNACT2,CXCR4,CYLD,DBNL,DDR2,DKK2,DLG1,DLK1,DSE,E2F1,E2F2,E2F3,E2F7,E2F8,EBF1,EFNA5,EGF,EIF4EBP1,ENTPD5,ETV1,ETV5,F3,FANCD2,FOS,FOSB,FUOM,G0S2,GHR,GLI1,GNAQ,GPX2,…	158
Cell Death and Survival	Cell survival	5,59E-11	4094	ABCA1,ABL2,ACVR2A,ADCY1,ADIPOQ,AHR,AK1,AKAP13,ANGPT1,ANGPTL1,ANKS1B,APC,APLF,APPL1,AR,ARFGEF2,ARID1B,ASNS,ATF1,ATF2,ATRX,ATXN1,AURKB,BCL6B,BCLAF1,BMI1,BMP2,BMPR1A,BNIP2,BRAF,BUB1B,CA2,CARS1,CCAR1,CCDC117,CCN2,CCNB1,CCND3,CCR1,CDC40,CDCA8,CDK1,CDK2,CDK6,CENPA,CHUK,CISH,CNTF,COL17A1,COPS3,CREB1,CTDSPL,CTF1,CUL3,CX3CL1,CXCR4,CYLD,DAPK3,DCK,DENND4A,DICER1,DST,E2F1,E2F3,EBF1,EGF,EGLN1,EME1,ENO1,EP300,…	247
Cell Morphology,Cellular Assembly and Organization,Cellular Function and Maintenance	Formation of cellular protrusions	8,45E-11	4071	A2M,ABL2,ACAP2,ACVR2A,ADAMTS4,ADCY1,ADIPOQ,AHI1,AHR,AKAP9,AKIRIN1,ANGPT1,ANK3,APC,AR,ARFGEF1,ARHGAP5,ARHGDIA,ARID1B,ARL11,ARL6,ARPC3,ATE1,ATRX,ATXN1,BBS5,BRAF,CALD1,CAST,CCDC88A,CCN2,CCP110,CDC20,CDK16,CDKL5,CEP120,CEP162,CEP290,CEP83,CFL1,CHL1,CHMP2B,CNTF,CPEB3,CPEB4,CREB1,DBNL,DIAPH2,DICER1,DLG1,DZIP1,EFNA5,EGF,EIF4EBP1,EIF4G3,EPHA7,EPHX2,ETV4,EXOC5,F3,FGD4,FGF2,FOS,FSCN1,GAB1,GEM,GORAB,HDGFL3,…	172
Gene Expression	Transactivation	1,02E-09	3848	ACVR2A,AHR,AKAP13,APBB1,APPL1,AR,ARHGEF11,ATF1,ATF2,BMP2,BMPR2,CCN2,CCND3,CCNH,CEP350,CREB1,CRIM1,E2F1,E2F2,E2F3,EGF,EP300,ETV4,FOS,FOSB,FZD2,GABPA,GABPB2,GLI1,GLRX3,GTF2A1,HES1,IGFBP5,IL33,INHBA,JAZF1,JDP2,KAT2B,KAT6B,KLF4,KMT2A,MAP3K7,MAPK12,MAX,MCM5,MDFIC,MDM4,MITF,MSTN,MTDH,MYBL2,MYOD1,NCOA2,NFIA,NFIB,NME1,NR2F1,NR3C1,NR4A1,NR4A2,NRIP1,NSD3,PIAS1,PIK3CA,PIK3R1,PKN2,PLCB1,POU2F1,PRDX1,PRKG1,RE…	96
Cellular Development,Cellular Growth and Proliferation,Nervous System Development and Function,Tissue Development	Development of neurons	5,80E-07	3640	A2M,ABL2,ACVR2A,ADAMTS4,ADCY1,AHR,ANGPT1,ANK3,APBB1,APC,AR,ARFGEF1,ARHGAP5,ARHGDIA,ARID1B,ARX,ATRX,ATXN1,BRAF,CALD1,CAST,CCDC88A,CCN2,CDC20,CDK16,CDK6,CDKL5,CFL1,CHL1,CHMP2B,CNTF,CPEB3,CPEB4,CREB1,CTF1,CXCR4,DBNL,DICER1,DLG1,EFNA5,EIF4EBP1,EIF4G3,EPHA7,ETV4,FBXO45,FGF2,FOS,GABPA,GEM,HCN1,HDGFL3,HES1,IGSF9B,IL1RAP,ILK,INHBA,IRX3,ITGA1,JMY,KIF23,KIF2A,KIF3A,LEP,LIFR,LRP12,LRP6,LRRK2,LZTS1,MAP1B,MAP…	137
Cellular Movement	Cell movement	2,96E-09	3638	A2M,ABCA1,ABL2,ACKR2,ACKR4,ACSL4,ACTC1,ADA,ADAM15,ADAM9,ADAMTS7,ADIPOQ,AHR,AKAP11,AKAP9,AKIRIN1,ANGPT1,ANGPTL1,ANKRD28,ANO5,APBB1,APC,APLNR,APOA1,APPL1,AR,ARFGEF1,ARFGEF2,ARHGAP5,ARHGDIA,ARHGEF11,ARHGEF39,ARPC3,ARX,ASH1L,ASNS,ASTN1,ATE1,ATF2,ATP5F1B,ATP8A1,B3GAT1,BEX4,BMI1,BMP2,BMPR1A,BMPR2,BRAF,BST2,C1QTNF6,CA2,CALCRL,CALD1,CAST,CAV3,CBLL1,CCAR1,CCDC88A,CCN2,CCNH,CCR1,CD302,CD93,CDK1,CDK6,CDKL5,…	361
Reproductive System Development and Function	Fertility	1,77E-06	3596	ABCA1,ABL2,ACSL4,ACVR2A,AHR,AKAP13,AMBP,ANO5,APOA1,APRT,AR,ARHGDIA,ARID4A,ARID4B,ATE1,BMPR1A,CDK6,CHST10,CHTF18,CPE,CPEB3,DDHD1,DICER1,GHR,GNAQ,H1-2,IGFBP5,IL6ST,INHA,INHBA,JAK2,KMT2C,KMT2E,LATS1,LEP,MAP1B,MFGE8,MRNIP,NCOA2,NFIA,NOS1,NOS2,NR1D1,PDE4D,PLA2G4A,PLG,PRKG1,PSIP1,PSME4,PTEN,RBL1,RBL2,RICTOR,SCARA5,SCARB1,SIRT1,SLC12A2,SLC9A3R1,SMAD4,SPAG9,SRD5A1,STK39,TBX3,TIMP1,TK1,UBE2W,UBE3A	67
Gene Expression	Transactivation of RNA	4,60E-09	3530	ACVR2A,AHR,AKAP13,APBB1,APPL1,AR,ARHGEF11,ATF1,ATF2,BMP2,BMPR2,CCND3,CCNH,CEP350,CREB1,CRIM1,E2F1,E2F2,E2F3,EGF,EP300,ETV4,FOS,FOSB,FZD2,GABPA,GABPB2,GLI1,GLRX3,GTF2A1,HES1,IGFBP5,IL33,INHBA,JAZF1,JDP2,KAT2B,KAT6B,KLF4,KMT2A,MAP3K7,MAX,MCM5,MDFIC,MDM4,MITF,MSTN,MTDH,MYBL2,MYOD1,NCOA2,NFIA,NFIB,NME1,NR2F1,NR3C1,NR4A1,NR4A2,NRIP1,NSD3,PIAS1,PIK3CA,PIK3R1,PKN2,PLCB1,POU2F1,PRDX1,PRKG1,REL,RORA,SIRT1…	90
Cell Death and Survival	Cell viability of tumor cell lines	1,10E-07	3091	ABCA1,ABL2,ACVR2A,AHR,AK1,AKAP13,ANKS1B,APLF,AR,ARFGEF2,ARID1B,ASNS,ATF1,ATF2,ATRX,AURKB,BCL6B,BCLAF1,BMI1,BMP2,BMPR1A,BNIP2,BRAF,BUB1B,CA2,CARS1,CCAR1,CCDC117,CCN2,CCNB1,CCND3,CDCA8,CDK2,CDK6,CENPA,COPS3,CREB1,CTDSPL,CXCR4,DAPK3,DCK,DENND4A,DST,E2F1,EGF,EGLN1,ENO1,EP300,ESCO1,EVI5,FBL,FDXR,FGF2,FOS,FOXM1,GAB1,GLI1,HES1,HIPK4,IER3,IGFBP5,ILK,INPP5J,JAK2,JMJD1C,KIF15,KIFC1,KLF4,KRAS,MAP3K1,MAP3K7,…	165
Cellular Movement,Nervous System Development and Function	Migration of neurons	4,68E-06	3075	APBB1,APC,ARFGEF2,ARX,ASTN1,CDKL5,CHL1,CUL5,CX3CL1,CXCR4,DDIT4,E2F3,EBF1,EFNA5,EGF,FBXO45,FGF2,FSCN1,KIF2A,KLF4,LMNB2,LRP12,MAP1B,MAP3K7,MAPK9,MDK,NDNF,NFIA,NOS1,NR1D1,NR2F1,NR4A2,NTRK2,PCM1,PEX13,PRKG1,PTEN,ROBO1,SATB2,SKIL,SLC12A2,SOCS7,STK3,STMN1,TOP2B,ZBTB18	46
Cell Morphology,Cellular Assembly and Organization,Cellular Development,Cellular Function and Maintenance,Cellular Growth and Proliferation,Nervous System Development and Function,Organismal Development,Tissue Development	Neuritogenesis	4,50E-07	3070	A2M,ABL2,ACVR2A,ADAMTS4,ADCY1,AHR,ANGPT1,ANK3,APC,AR,ARFGEF1,ARHGAP5,ARHGDIA,ARID1B,ATRX,ATXN1,BRAF,CALD1,CCDC88A,CCN2,CDC20,CDK16,CDKL5,CFL1,CHL1,CHMP2B,CNTF,CPEB3,CPEB4,CREB1,DBNL,DICER1,DLG1,EFNA5,EIF4EBP1,EIF4G3,EPHA7,ETV4,FGF2,FOS,GEM,HDGFL3,IL1RAP,ILK,INHBA,ITGA1,JMY,KIF23,KIF2A,KIF3A,LEP,LIFR,LRP12,LRRK2,LZTS1,MAP1B,MAPK9,MEF2A,MPP5,MPZ,MYO6,NANOS1,NF1,NFATC4,NFIA,NFIB,NIN,NOS1,NR4A1,NTRK2…	110
Cell Morphology,Cellular Development,Cellular Growth and Proliferation,Nervous System Development and Function,Organismal Development,Tissue Development	Morphogenesis of neurons	4,66E-07	3070	A2M,ABL2,ACVR2A,ADAMTS4,ADCY1,AHR,ANGPT1,ANK3,APC,AR,ARFGEF1,ARHGAP5,ARHGDIA,ARID1B,ATRX,ATXN1,BRAF,CALD1,CCDC88A,CCN2,CDC20,CDK16,CDKL5,CFL1,CHL1,CHMP2B,CNTF,CPEB3,CPEB4,CREB1,DBNL,DICER1,DLG1,EFNA5,EIF4EBP1,EIF4G3,EPHA7,ETV4,FGF2,FOS,GEM,HDGFL3,HES1,IL1RAP,ILK,INHBA,ITGA1,JMY,KIF23,KIF2A,KIF3A,LEP,LIFR,LRP12,LRRK2,LZTS1,MAP1B,MAPK9,MEF2A,MPP5,MPZ,MYO6,NANOS1,NF1,NFATC4,NFIA,NFIB,NIN,NOS1,NR4A1,…	111
Organismal Development	Growth of organism	3,51E-09	3008	ABCA1,ABL2,ACVR2A,ADRA2B,AHR,APC,APLNR,AR,ARHGAP5,ARX,ATE1,ATF2,ATRX,BCS1L,BMI1,BMP2,BMPR1A,BMPR2,BRAF,BYSL,CBX2,CCNB2,CDK2,CDK6,CEP120,CFL1,CREB1,CX3CL1,CXCR4,DICER1,DLK1,DLL4,E2F1,E2F3,EGF,EGLN1,EIF4EBP1,EP300,ERO1B,ESPL1,F3,FANCD2,FGF2,GHR,GNLY,GNPNAT1,GPR37L1,GZMB,HES1,IGFBP5,IL4R,IL6ST,ILK,INHBA,IRS1,ITGA1,ITPR2,JAK2,KIF3A,KIF5B,KLF4,KLHL40,KMT2C,KRAS,LAMA2,LEP,LMNB2,LPAR1,LRP6,LRRK2,MAP1B,M…	146
Embryonic Development,Organ Development,Organismal Development,Respiratory System Development and Function,Tissue Development	Formation of lung	1,79E-06	3000	ABCA1,ADA,ADAMTS18,ADRA2B,AFF4,ATF2,ATXN1,BCLAF1,BMPR1A,BMPR2,CAV2,CCN2,CEBPA,COX4I2,CREB1,CYLD,DBNL,DENND1B,DICER1,DLG1,EP300,ETV5,FGF2,FOXM1,FZD2,GLI1,HES1,IGFBP5,KMT5B,KRAS,LMNB2,LRRK2,MAN1A2,MAPK9,NCOA2,NFIB,NOG,NOS2,NR3C1,PHF14,PLG,PROX1,PTEN,RC3H1,RC3H2,REL,RGN,ROBO1,ROCK2,SAV1,SETD7,SP3,SPP1,STK3,TIE1,TK1,TMTC3,TRPS1,WWP1,ZNF148	60
Cellular Movement	Migration of cells	1,54E-07	2931	A2M,ABL2,ACKR2,ACSL4,ADA,ADAM15,ADAM9,ADAMTS7,ADIPOQ,AHR,AKAP11,AKAP9,AKIRIN1,ANGPT1,ANGPTL1,ANKRD28,APBB1,APC,APOA1,APPL1,AR,ARFGEF1,ARFGEF2,ARHGAP5,ARHGDIA,ARHGEF11,ARHGEF39,ARX,ASNS,ASTN1,ATE1,ATF2,ATP5F1B,ATP8A1,B3GAT1,BEX4,BMI1,BMP2,BMPR1A,BMPR2,BRAF,BST2,C1QTNF6,CALCRL,CALD1,CAST,CBLL1,CCAR1,CCDC88A,CCN2,CCNH,CCR1,CD302,CD93,CDK1,CDK6,CDKL5,CEBPA,CFL1,CHL1,CHRNA9,CHST10,CHUK,CMTM5,CNTF,COL1…	315
Gene Expression	Activation of DNA endogenous promoter	1,67E-15	2859	ACVR2A,AEBP2,AHI1,AHR,APBB1,AR,ARID4A,ARID4B,ARX,ASH1L,ASXL2,ATF1,ATF2,ATRX,ATXN1,ATXN7,AURKB,BACH1,BCL6B,BEX1,BMI1,BMP2,BMPR1A,BMPR2,CAVIN2,CBX2,CBX7,CCND3,CCNH,CCNT2,CCPG1,CDC73,CDK2,CDK5RAP3,CDK6,CEBPA,CEBPZ,CHD1,CHUK,COPS2,CPEB3,CREB1,CREB5,CREBRF,CUL3,CX3CL1,DEAF1,DEK,DHX36,DICER1,DLG1,DLL4,DUSP15,E2F1,E2F2,E2F3,E2F7,E2F8,EBF1,EGLN1,ELK4,ENO1,EP300,ETV1,ETV4,ETV5,FGF2,FNIP1,FOS,FOSB,FOXM1,GA…	238
Cardiovascular System Development and Function,Organismal Development	Vasculogenesis	4,10E-11	2669	ADA,ADAM15,ADAM9,ADAMTS8,ADIPOQ,ADRA2B,AHR,ANGPT1,ANGPTL1,AP4E1,APC,APLNR,APOA1,ARHGDIA,ARID4B,ATXN1,BCL6B,BCLAF1,BMP2,BMPR1A,BMPR2,BRAF,CAV2,CBLL1,CBX2,CCN2,CDK2,COL8A1,CREB1,CUL5,CX3CL1,CXCR4,CYGB,CYLD,DICER1,DLG1,DLK1,DLL4,E2F1,ECSCR,ECT2,EDIL3,EGF,EGLN1,EPHX2,ERO1A,F3,FGF2,FNIP1,FOS,FOXM1,GAB1,GLI1,HES1,HRG,IL33,IL4R,IL6ST,ILK,INHBA,IRS1,ITGA1,ITGAV,ITGB8,JAK2,JAM3,KLF4,KLK1,KMT2A,KRIT1,LAMA2…	147
Cancer	Cell transformation	1,46E-07	2643	AIMP2,AKAP13,AKAP9,APC,AURKB,BMI1,BMP2,BRAF,CCND3,CDCA7,CDK6,CEBPA,CHRNA9,DDIT4,DNPH1,E2F1,ECT2,EGF,EP300,FGF2,FOS,FOSB,FOXM1,GAB1,GLI1,IRS1,JAK2,JDP2,KMT2A,KRAS,LGALS9,LPP,MAP3K20,MAPK12,MAPK9,MAX,MDM4,MITF,MXI1,NDUFA13,NEDD4,NR3C1,PAK2,PBK,PIK3CA,PIK3R1,PRDX1,PTEN,PTPN11,RB1,RBL1,RBL2,REL,RGL2,ROCK1,RPS6KB1,RUNX1T1,SFRP1,SKIL,SMAD7,SMARCA2,SMC3,SOS1,SOS2,SPP1,TAB3,TACC1,TBX3,TCF7L2,TOP1,TP53,TPR	72
Gene Expression	Transcription	1,30E-22	2567	A2M,ACVR2A,ADIPOQ,AEBP2,AFF4,AHCTF1,AHI1,AHR,AKAP13,ANK3,APBB1,AR,ARHGEF11,ARID1B,ARID4A,ARID4B,ARX,ASH1L,ASXL2,ATF1,ATF2,ATRX,ATXN1,ATXN7,AURKB,AVPR2,BACH1,BCL6B,BCLAF1,BDP1,BEX1,BMI1,BMP2,BMPR1A,BMPR2,BRAF,BST2,CAV3,CAVIN2,CBX2,CBX7,CCN2,CCNB1,CCND3,CCNH,CCNT2,CCPG1,CCR1,CDC73,CDK1,CDK2,CDK5RAP3,CDK6,CEBPA,CEBPZ,CEP290,CHD1,CHUK,CILP,CIR1,CISH,CMYA5,CNTF,COPS2,CPE,CPEB3,CREB1,CREB5,CREBRF,CRP,C…	402
Cellular Movement	Cell movement of neurons	2,91E-06	2431	A2M,APBB1,APC,ARFGEF2,ARX,ASTN1,CDKL5,CHL1,CUL5,CX3CL1,CXCR4,DDIT4,E2F3,EBF1,EFNA5,EGF,FBXO45,FGF2,FSCN1,KIF2A,KLF4,LMNB2,LRP12,MAP1B,MAP3K7,MAPK9,MDK,NDNF,NFIA,NOS1,NR1D1,NR2F1,NR4A2,NTRK2,PCM1,PEX13,PRKG1,PTEN,ROBO1,SATB2,SKIL,SLC12A2,SOCS7,STK3,STMN1,TIMP1,TOP2B,ZBTB18	48
Gene Expression	Transcription of RNA	1,85E-22	2410	A2M,ACVR2A,ADIPOQ,AEBP2,AFF4,AHCTF1,AHI1,AHR,APBB1,AR,ARHGEF11,ARID1B,ARID4A,ARID4B,ARX,ASH1L,ASXL2,ATF1,ATF2,ATRX,ATXN1,ATXN7,AURKB,BACH1,BCL6B,BCLAF1,BDP1,BEX1,BMI1,BMP2,BMPR1A,BMPR2,BRAF,BST2,CAV3,CAVIN2,CBX2,CBX7,CCN2,CCNB1,CCND3,CCNH,CCNT2,CCPG1,CDC73,CDK1,CDK2,CDK5RAP3,CDK6,CEBPA,CEBPZ,CEP290,CHD1,CHUK,CIR1,CISH,CMYA5,CNTF,COPS2,CPE,CPEB3,CREB1,CREB5,CREBRF,CTDSPL,CUL3,CX3CL1,DAPK3,DEAF1,DE…	350
Cell Cycle,DNA Replication, Recombination, and Repair	Modification of chromatin	4,97E-06	2369	ATRX,BAZ1A,BAZ2B,CCAR1,CHD1,KAT2B,NR3C1,NUDT5,OTUB1,PBRM1,POU2F1,RB1,REL,RSF1,SATB2,SMARCA2,SMARCA5,SMARCC1,SUV39H2,TNRC6A,TOP1,ZBTB7A	22
Cell Morphology	Sprouting	7,10E-06	2354	A2M,ABL2,ADAMTS4,ANGPT1,ARID1B,ATRX,ATXN1,CALD1,CCDC88A,CDK2,CDKL5,CFL1,CHMP2B,CNTF,CPEB3,CPEB4,CREB1,CYLD,DICER1,DLG1,DLL4,EFNA5,EGF,EIF4EBP1,EIF4G3,EPHX2,ETV4,FGF2,FOS,IL1RAP,ITGB8,JAK2,KIF2A,KIF3A,KMT2A,LAMA2,LEP,LIFR,LZTS1,MAP1B,NF1,NFATC4,NOS1,NR4A1,NTRK2,PIK3CA,PIK3R1,PPP1R9A,PRCP,PRKAA2,PRKG1,PROX1,PRSS12,PTEN,PVALB,RBPJ,RND2,ROCK2,RPS6KA3,RPS6KB1,SARS1,SEMA5A,SKIL,SMAD4,SP4,SPP1,SS18,STK3…	72
Gene Expression	Transcription of DNA	1,30E-18	2346	ACVR2A,ADIPOQ,AEBP2,AHCTF1,AHI1,AHR,APBB1,AR,ARHGEF11,ARID4A,ARID4B,ARX,ASH1L,ASXL2,ATF1,ATF2,ATRX,ATXN1,ATXN7,AURKB,BACH1,BCL6B,BCLAF1,BDP1,BEX1,BMI1,BMP2,BMPR1A,BMPR2,CAVIN2,CBX2,CBX7,CCND3,CCNH,CCNT2,CCPG1,CDC73,CDK2,CDK5RAP3,CDK6,CEBPA,CEBPZ,CEP290,CHD1,CHUK,CIR1,COPS2,CPEB3,CREB1,CREB5,CREBRF,CUL3,CX3CL1,DEAF1,DEK,DHX36,DICER1,DLG1,DLL4,DNAJC2,DUSP15,E2F1,E2F2,E2F3,E2F7,E2F8,EBF1,EGF,EGLN1,E…	298
Cell Cycle,Cellular Development,Connective Tissue Development and Function	Senescence of fibroblast cell lines	1,27E-08	2229	AIMP2,AKR1B1,ARHGAP5,BMI1,BRAF,CDK2,CENPA,CIRBP,COX4I1,DICER1,E2F1,E2F2,E2F3,EP300,EXO1,FOXM1,KLF4,KRAS,LATS1,MAP3K7,MAPK12,ME1,MORC3,MYBL2,NCAPH,PBRM1,PTEN,RB1,RBL1,RBL2,SIRT1,TBX3,THRB,TNRC6A,TOP1,TP53,UHRF1	37
Cardiovascular System Development and Function,Organismal Development	Angiogenesis	3,99E-09	2210	ADA,ADAM15,ADAM9,ADAMTS8,ADIPOQ,ADRA2B,AHR,ANGPT1,ANGPTL1,AP4E1,APC,APLNR,APOA1,ARHGDIA,ARID4B,ATE1,ATF2,ATP5F1B,ATXN1,BCL6B,BCLAF1,BMP2,BMPR1A,BMPR2,BRAF,CALCRL,CAV2,CBLL1,CBX2,CCN2,CDK2,COL8A1,CREB1,CUL5,CX3CL1,CXCR4,CYGB,CYLD,CYSLTR1,DICER1,DLG1,DLK1,DLL4,E2F1,E2F7,E2F8,ECSCR,ECT2,EDIL3,EGF,EGLN1,EPHX2,ERO1A,F3,FGF2,FNIP1,FOS,FOXM1,GAB1,GJA4,GLI1,HES1,HRG,IL33,IL4R,IL6ST,ILK,INHBA,IRS1,ITGA1,I…	166
Cardiovascular System Development and Function	Development of vasculature	8,49E-09	2210	ABL2,ADA,ADAM15,ADAM9,ADAMTS8,ADIPOQ,ADRA2B,AHR,ANGPT1,ANGPTL1,AP4E1,APC,APLNR,APOA1,ARHGDIA,ARHGEF11,ARID4A,ARID4B,ATE1,ATF2,ATP5F1B,ATXN1,BACH1,BCL6B,BCLAF1,BMP2,BMPR1A,BMPR2,BRAF,CALCRL,CAV2,CBLL1,CBX2,CCN2,CDK2,CNN1,COL8A1,CREB1,CUL5,CX3CL1,CXCR4,CYGB,CYLD,CYSLTR1,DICER1,DLG1,DLK1,DLL4,E2F1,E2F7,E2F8,ECSCR,ECT2,EDIL3,EGF,EGLN1,EPHX2,ERO1A,F3,FGF2,FNIP1,FOS,FOXM1,FXR1,GAB1,GHR,GJA4,GLI1,HES1,H…	184
Cell Cycle,Cellular Assembly and Organization,DNA Replication, Recombination, and Repair	Remodeling of chromatin	3,01E-06	2156	ATRX,BAZ1A,BAZ2B,CCAR1,CHD1,KAT2B,NR3C1,NUDT5,PBRM1,POU2F1,RB1,REL,RSF1,SATB2,SMARCA2,SMARCA5,SMARCC1,SUV39H2,TNRC6A,TOP1,ZBTB7A	21
Embryonic Development,Organismal Development	Development of body trunk	1,39E-08	2151	ABCA1,ACADM,ACTC1,ACVR2A,ADA,ADAMTS18,ADIPOQ,ADRA2B,AFF4,AHI1,AHR,AKAP13,AKAP9,AKR1B1,ANGPT1,AP4E1,APC,APLNR,APOA1,APRT,AR,ARHGAP5,ARID4B,ARX,ASH1L,ASXL2,ATE1,ATF2,ATXN1,BCLAF1,BICC1,BMP2,BMPR1A,BMPR2,BRAF,CALCRL,CASQ1,CASQ2,CAV2,CAV3,CBX2,CCN2,CCNB2,CCND3,CDK2,CEBPA,CEP290,CERT1,CHUK,CISH,COX4I2,CREB1,CUL5,CX3CL1,CXCR4,CYLD,DBNL,DCK,DEAF1,DENND1B,DICER1,DLG1,DLL4,EGF,EGLN1,EP300,ETV1,ETV4,ETV5,F…	206
Cellular Development,Cellular Growth and Proliferation	Development of tumor cell lines	1,06E-07	2145	ABL2,ADIPOQ,AHR,AR,ARHGAP5,ATF2,BCL6B,BMI1,BRAF,CAST,CBX2,CSPP1,DICER1,E2F1,E2F3,E2F8,ECSCR,EGF,ENO1,ESPL1,FGF2,FOS,GEM,GLI1,GNAQ,GZMB,HES1,IFITM3,IL33,IL6ST,ILK,JAK2,JDP2,KIF23,KLF4,KRAS,LATS1,LOXL4,LZTS1,MAP3K1,MAPK9,MDGA2,MDK,MDM4,MELK,MFGE8,MIF4GD,MIIP,MITF,NF1,NOS1,NR4A1,NTRK2,OSTM1,PBK,PHLPP2,PIK3CA,PIK3R1,PLG,PLK1,PRKG1,PSRC1,PTEN,PTPN11,RB1,RBL2,RPS6KB1,SERPINA1,SERTAD1,SMAD7,SMARCA2,SPP1…	81
Cellular Development,Cellular Growth and Proliferation	Colony formation of cells	9,51E-07	2129	ADIPOQ,AHR,AR,ATF1,ATF2,BCL6B,BMI1,BRAF,CAST,CBX2,CDCA7,CEBPA,CHUK,DCK,DICER1,E2F1,E2F3,E2F8,EGF,EIF4EBP1,ENO1,FGF2,FOS,GLI1,GNAQ,GZMB,HES1,IFITM3,IL6ST,ILK,IRS1,ITGA1,JAK2,KIF3A,KLF4,KMT2A,KRAS,LATS1,LIFR,LOXL4,LZTS1,MAML2,MAP3K1,MAPK9,MDGA2,MDK,MDM4,MELK,MIF4GD,MIIP,MITF,MSI2,NF1,NOS1,NR3C1,NR4A1,NTRK2,PBK,PHLPP2,PIK3CA,PIK3R1,PLK1,PRKG1,PSRC1,PTEN,PTP4A3,PTPN11,RASA1,RB1,RB1CC1,RBL2,RICTOR,RPS…	96
Gene Expression	Expression of RNA	8,33E-24	2121	A2M,ACVR2A,ADA,ADIPOQ,AEBP2,AFF4,AHCTF1,AHI1,AHR,ANK3,APBB1,AR,ARHGEF11,ARID1B,ARID4A,ARID4B,ARX,ASH1L,ASXL2,ATF1,ATF2,ATRX,ATXN1,ATXN7,AURKB,AVPR2,BACH1,BCL6B,BCLAF1,BDP1,BEX1,BMI1,BMP2,BMPR1A,BMPR2,BRAF,BST2,CAV3,CAVIN2,CBX2,CBX7,CCN2,CCNB1,CCND3,CCNH,CCNT2,CCPG1,CCR1,CDC73,CDK1,CDK2,CDK5RAP3,CDK6,CEBPA,CEBPZ,CEP290,CHD1,CHUK,CILP,CIR1,CISH,CMYA5,CNTF,COPS2,CPE,CPEB3,CREB1,CREB5,CREBRF,CRP,CTDS…	426
Cell Morphology,Cellular Development	Branching of cells	3,46E-06	2104	A2M,ABL2,ADAMTS4,AHR,ANGPT1,ARID1B,ATRX,ATXN1,CALD1,CCDC88A,CDK2,CDKL5,CFL1,CHMP2B,CNTF,CPEB3,CPEB4,CREB1,CYLD,DICER1,DLG1,DLL4,EFNA5,EGF,EIF4EBP1,EIF4G3,ETV4,FGF2,FOS,GAB1,IL1RAP,KIF2A,KIF3A,KMT2A,KRAS,LAMA2,LEP,LIFR,LZTS1,MAP1B,MFGE8,NF1,NFATC4,NOS1,NR4A1,NTRK2,PIK3CA,PPP1R9A,PRKAA2,PRKG1,PROX1,PRSS12,PTEN,PVALB,RBPJ,RND2,RND3,ROCK2,RPS6KA3,RPS6KB1,RRAS,SARS1,SKIL,SP4,SPP1,SS18,STK38L,TIMP1,TP5…	70
Cellular Assembly and Organization	Cohesion of sister chromatids	1,01E-09	2025	AURKB,CDC20,CDCA5,EME1,ESCO1,ESPL1,KIF22,KMT5B,NAA50,NIPBL,PDS5A,PDS5B,PLK1,RAD50,RB1,REST,SMC3,STAG2,TEN1,TP53	20
Cell Morphology,Cellular Function and Maintenance	Repair of tumor cell lines	1,32E-06	2003	APLF,BMI1,CEBPA,DEK,E2F1,EXO1,FGF2,NR4A1,OTUB1,PBRM1,PTEN,RAD50,RB1,REV3L,RIF1,RPS6KB1,SIRT1,TACC3,TP53,ZNF281	20
Cellular Growth and Proliferation	Colony formation	8,34E-08	1991	ADIPOQ,AHR,AR,ATF1,ATF2,BCL6B,BMI1,BRAF,CAST,CBX2,CCNB1,CDCA7,CDK2,CEBPA,CHUK,DCK,DICER1,E2F1,E2F3,E2F8,EGF,EIF4EBP1,ENO1,FGF2,FOS,FOXM1,GLI1,GNAQ,GZMB,HES1,IFITM3,IL1RAP,IL6ST,ILK,IRS1,ITGA1,JAK2,KIF3A,KLF4,KMT2A,KRAS,LATS1,LIFR,LOXL4,LZTS1,MAML2,MAP3K1,MAPK9,MDGA2,MDK,MDM4,MELK,MIF4GD,MIIP,MITF,MSI2,NF1,NOS1,NR3C1,NR4A1,NTRK2,PAK2,PBK,PHIP,PHLPP2,PIK3CA,PIK3R1,PLK1,PRKG1,PSRC1,PTEN,PTP4A3,PTPN1…	106
Cellular Assembly and Organization,Tissue Development	Fibrogenesis	2,98E-09	1949	A2M,ABL2,ACTC1,ADIPOQ,AKAP11,AKAP13,AKAP9,APC,APOA1,AR,ARFGEF1,ARHGEF11,AVPR1A,BRAF,CALD1,CASQ1,CASQ2,CATIP,CAV3,CCN2,CDK6,CERT1,CFL1,CLIP1,CREB1,CUL3,DLG1,EGF,EP300,EVL,FGF2,FILIP1L,FMNL2,FOXM1,GNAQ,GZMB,HDGFL3,INPP5J,KANK4,KIF17,KIF2C,KRAS,LATS1,LBP,LEP,LIMCH1,LPAR1,MAP1B,MAP3K1,MLST8,MSRB1,NF1,NIN,NR4A1,OGN,PAK3,PIK3R1,PLA2G4A,PPP1R9A,PRKAA1,PRKAA2,PROX1,PSRC1,PTPN11,RASA1,RHOD,RICTOR,RND3,ROB…	91
Cellular Development,Cellular Growth and Proliferation	Colony formation of tumor cell lines	4,21E-07	1828	ADIPOQ,AHR,AR,ATF2,BCL6B,BMI1,BRAF,CAST,CBX2,DICER1,E2F1,E2F3,E2F8,EGF,ENO1,FGF2,FOS,GLI1,GZMB,HES1,IFITM3,IL6ST,ILK,JAK2,KLF4,KRAS,LOXL4,LZTS1,MAP3K1,MAPK9,MDGA2,MDK,MDM4,MELK,MIF4GD,MIIP,MITF,NF1,NOS1,NR4A1,NTRK2,PBK,PHLPP2,PIK3CA,PIK3R1,PLK1,PRKG1,PSRC1,PTEN,PTPN11,RB1,RBL2,RPS6KB1,SERPINA1,SERTAD1,SMAD7,SMARCA2,SPP1,TBX3,TCF4,TCF7L2,TEAD1,TGM2,THRB,TNFAIP8L1,TP53,ZEB1	67
Cell Morphology	Modification of tumor cell lines	1,37E-06	1777	APLF,BMI1,CEBPA,DEK,E2F1,EXO1,FGF2,NR4A1,OTUB1,PBRM1,PTEN,RAD50,RB1,REV3L,RIF1,RPS6KB1,SIRT1,TACC3,TGM2,TP53,ZNF281	21
Connective Tissue Development and Function,Tissue Morphology	Quantity of connective tissue	9,63E-07	1777	ABCA1,ACVR2A,ADIPOQ,AHR,AKR1A1,AR,ARHGAP5,ARHGEF11,ARID4A,ARID4B,ATF2,BBS12,BCL6B,BMPR1A,CCN2,CCND3,CDK2,CDK6,CEBPA,CHUK,CNTF,CPE,CREB5,CTF1,CYLD,DCK,DICER1,DKK2,DLK1,DPT,E2F1,E2F3,EBF1,EGF,EIF4EBP1,FGF2,FOS,FOSB,G0S2,GFPT1,GHR,GNAQ,IL33,IL6ST,IREB2,IRS1,JAK2,KLF3,KLF4,KMT2E,LEP,LPAR1,MAPK9,MDM4,MFAP2,MFGE8,MSTN,MYBL2,NCOA2,NF1,NOG,NOS1,NOS2,NR2F1,NR3C1,NR4A1,NUCKS1,PDS5A,PDS5B,PIK3R1,PLA2G4A,PLC…	105
Organismal Development	Development of genitourinary system	7,71E-06	1768	ABCA1,ACVR2A,ADA,ADIPOQ,ADRA2B,AFF4,AHR,AHSG,AKAP9,AKR1B1,ANGPT1,APC,APRT,AR,ARHGAP5,ARHGDIA,ARHGEF11,ARID4A,ARID4B,ARX,ASH1L,ATE1,ATRX,BAZ1A,BBS12,BICC1,BMP2,CCDC136,CCN2,CCNF,CDK16,CDK2,CDK6,CEBPA,CEP57,CHST10,CHTF18,CHUK,CISH,CLIP1,CREB1,CSDE1,CX3CL1,CXCR4,DDHD1,DEAF1,DHX36,DIAPH2,DICER1,DLG1,DPCD,DZIP1,E2F1,E2F7,E2F8,EGF,EIF4EBP1,EIF4G3,ETV4,ETV5,EXO1,FANCD2,FGF2,FOS,GAB1,GHR,GJA4,GLI1,HRG,IF…	163
DNA Replication, Recombination, and Repair	Repair of DNA	2,43E-06	1716	APBB1,APLF,ARID1B,BACH1,BCLAF1,BMI1,CCNH,CDCA5,CDK1,CDK2,CEBPA,COPS2,COPS3,DCLRE1B,DEK,E2F1,EP300,ERCC4,EVL,EXO1,FGF2,FOS,GTF2H1,IER3,IPMK,JAK2,KMT5B,MCM7,MGMT,MSH3,NEIL3,NOP53,NPAS2,NR4A1,NR4A2,OTUB1,PAXX,PBRM1,PIAS1,PMS1,PNP,POLE,POLK,POLR2F,POLR2G,PSME4,RAD50,RAD54L,RB1,REV3L,RIF1,RPS3,SIRT1,SMARCC1,SMC4,SMCHD1,TACC3,TNRC6A,TOP1,TOP2A,TP53,TRIM33,USP45,USP47,ZNF281	65
Embryonic Development,Organismal Development	Growth of embryo	3,92E-09	1710	ABCA1,ACVR2A,ADRA2B,APLNR,ARHGAP5,ATE1,ATF2,BMI1,BMP2,BMPR1A,BMPR2,BYSL,CDK2,CDK6,CEP120,CFL1,CX3CL1,CXCR4,DICER1,DLL4,E2F1,E2F3,EGF,EGLN1,EP300,ESPL1,FGF2,GNPNAT1,GPR37L1,GZMB,HES1,IL4R,IL6ST,ILK,INHBA,IRS1,ITGA1,JAK2,KIF3A,KLF4,KRAS,LEP,LMNB2,LPAR1,LRP6,LRRK2,MAP3K1,MAPK9,MAX,MELK,MFGE8,MSI2,MXD3,NEIL3,NF1,NOG,PHF14,PHF20L1,PIK3R1,PLG,POU2F1,PTEN,PTP4A2,PTPMT1,PTPN11,PUM2,RAD50,RASA1,RB1,RB1CC1…	92
Cell Morphology,Cellular Function and Maintenance,DNA Replication, Recombination, and Repair	Double-stranded DNA break repair of tumor cell lines	2,10E-06	1671	APLF,BMI1,CEBPA,DEK,EXO1,FGF2,NR4A1,OTUB1,PBRM1,RAD50,RB1,REV3L,RIF1,TACC3,ZNF281	15
Cell Cycle	Cycling of centrosome	9,27E-06	1570	AKAP9,BNIP2,CCNF,CCP110,CDK1,CDK2,CEP120,CEP135,CEP295,CEP57,CETN3,CHMP2B,KIFC1,NEDD1,NEK2,PCLAF,PCM1,PLK1,PPP1R12A,RHOD,ROCK2,TP53,TTK,VPS4B	24
Organismal Survival	Survival of organism	8,60E-06	1540	ACTC1,ADAM15,ADAM9,AGXT,AKR1A1,ANGPT1,APC,APOA1,AR,ARHGDIA,ATXN1,AURKB,BCS1L,BIRC3,BMPR2,BRAF,CAST,CCN2,CCNT2,CCR1,CDCA8,CDK6,CEBPA,CLMP,CREB1,CRP,CTF1,CXCR4,CYLD,DICER1,DKK2,E2F1,E2F3,EFNA5,EGLN1,EIF4EBP1,EPG5,EPHX2,EXO1,F3,FANCD2,FBXO11,FDXR,FGL2,FOS,FOXM1,GCA,GLI1,HRG,IKZF2,IL33,IL4R,IL6ST,INHA,INHBA,ITGA1,JAK2,KIF23,KLF12,KLF3,KMT2A,KRAS,KRT18,LBP,LEP,LGALS9,LPAR1,MAPK9,MCM2,MDK,MDM4,MGMT,MST…	128
Connective Tissue Development and Function,Tissue Development	Growth of connective tissue	1,42E-09	1508	ACVR2A,ADIPOQ,AHR,AKR1A1,APC,APLNR,AR,ARHGEF11,ATF1,ATF2,AURKB,BMI1,BMP2,BMPR1A,BRAF,CBX2,CBX7,CCN2,CCNB1,CCND3,CCNF,CD163,CDC6,CDC73,CDK2,CDK6,CHUK,CIRBP,CREB1,CTF1,CYGB,DDR2,DICER1,E2F1,EGF,EIF4EBP1,EP300,ERBIN,ERO1A,ESPL1,FANCD2,FGF2,FNDC3B,FOS,FOSB,GHR,GNAQ,GNPNAT1,IGFBP5,IL6ST,ILK,INHBA,IRS1,ITGA1,ITGAV,JAK2,KLF4,KMT2A,KMT2C,KMT5B,KRAS,KRT10,LATS1,LEP,LPAR1,LZTS1,MAP3K7,MAPK9,MCM8,MDK,MDM4,M…	119
Cellular Movement	Cell movement of connective tissue cells	6,18E-06	1450	ABL2,ADIPOQ,APPL1,AR,BRAF,CALCRL,CCDC88A,CCN2,CHUK,CX3CL1,CXCR4,CYGB,DAPK3,DDR2,EGF,F3,FGF2,FNDC3B,ILK,LEP,LPAR1,LPP,MAP3K1,NFAT5,PAK3,PGGT1B,PRKAA1,PRKAA2,PTEN,PTPN11,RND3,SPP1,STMN1,TGFB1I1,TGFBR1,TP53,UTRN,VASP,VTN	39
Cellular Development,Cellular Growth and Proliferation,Embryonic Development	Proliferation of embryonic cell lines	6,63E-08	1421	ADCY1,AHR,AKR1B1,ARHGEF11,BICC1,BMI1,CBLL1,CCDC8,CCNB2,CCNH,CEBPA,CIRBP,COMMD5,CREB1,DCUN1D1,DDR2,DICER1,E2F1,E2F2,E2F3,E2F7,EGF,EIF4EBP1,ERO1A,FGF2,FOS,FOXM1,KLF4,KMT2A,KMT5B,KRAS,LEP,MAPK9,MCM8,MDM4,MSTN,MYOD1,OTUB1,OXTR,PLK1,PPM1A,PTEN,PTP4A3,PTPN11,RB1,RBL1,RBL2,RECQL4,RICTOR,RPS6KA3,RPS6KB1,SIRT1,SKIL,TCF4,TOB1,TP53,USP8,ZNF148	58
Cellular Assembly and Organization	Cohesion of mitotic sister chromatids	3,10E-06	1387	AURKB,CDC20,CDCA5,EME1,NIPBL,PDS5A,PDS5B,RAD50,REST,TEN1,TP53	11
Embryonic Development,Organ Development,Organismal Development,Skeletal and Muscular System Development and Function,Tissue Development	Formation of muscle	5,81E-06	1385	ACTC1,AHR,AKAP13,ANGPT1,APC,AR,BMP2,CASQ1,CASQ2,CAV3,CCNT2,CERT1,CNTF,CTF1,CXCR4,DLG1,EGLN1,EP300,ETV1,FGF2,FILIP1L,FMNL2,FXR1,FZD2,GAB1,IGFBP5,ILK,ITGB1BP2,JPH1,KLK1,LAMA2,MAPK12,MBNL1,MSTN,MYLPF,MYMK,MYOD1,NCOA2,NDUFV1,NF1,NFATC4,NOG,NOS1,NOS2,PAPPA,PLCB1,PRKAA1,PROX1,PTEN,PTPN11,RB1,RBPJ,RPS6KB1,SKIL,SMAD7,SRPK3,TBX1,TGFBR1,TGM2,TMTC3,TPM1,TXN,UTRN,VAMP5,VASP,WDR1,ZBTB18,ZFHX3	68
Cellular Development,Cellular Growth and Proliferation	Cell proliferation of tumor cell lines	9,51E-11	1306	A2M,ABL2,ACSL4,ACVR2A,ADAM9,ADAMTS4,ADIPOQ,AHR,AHSG,ANXA6,APBB1,APC,AR,ARID4A,ARID4B,ARIH1,ARL11,ARL5A,ASNS,ASS1,ATF2,AURKB,B3GAT1,BMI1,BMP2,BMPR1A,BMPR2,BRAF,CBLL1,CBX2,CBX7,CCDC88A,CCN2,CCNB1,CCNB2,CCND3,CD163,CD320,CDCA5,CDCA8,CDK1,CDK2,CDK6,CDT1,CEBPA,CENPA,CIRBP,CLIP1,CLYBL,CMTM5,CNN1,CNOT6L,COPS2,COPS3,CREB1,CST6,CUL5,CWC27,CX3CL1,CXCR4,CYP1A1,DAPK3,DDR2,DEK,DLK1,DLL4,DNAJB4,DTL,E2F1,E2F3,E…	301
Cellular Growth and Proliferation,Connective Tissue Development and Function,Tissue Development	Proliferation of connective tissue cells	3,93E-10	1301	ACVR2A,ADIPOQ,AHR,AKR1A1,APC,APLNR,AR,ARHGEF11,ATF1,ATF2,BMI1,BMP2,BMPR1A,BRAF,CBX2,CBX7,CCN2,CCNB1,CCND3,CCNF,CDC6,CDC73,CDK2,CDK6,CHUK,CIRBP,CREB1,CTF1,CYGB,DDR2,DICER1,E2F1,EGF,EIF4EBP1,EP300,ERBIN,ERO1A,ESPL1,FANCD2,FGF2,FNDC3B,FOS,FOSB,GHR,GNAQ,GNPNAT1,IGFBP5,IL6ST,ILK,INHBA,IRS1,ITGA1,ITGAV,KLF4,KMT2A,KMT2C,KMT5B,KRAS,KRT10,LATS1,LPAR1,LZTS1,MAP3K7,MAPK9,MCM8,MDK,MDM4,MORC3,MSTN,MTHFD1L,MYB…	112
Cellular Development,Connective Tissue Development and Function,Tissue Development	Differentiation of connective tissue cells	6,06E-11	1288	ACVR2A,ADAMTS7,ADIPOQ,AHR,ANXA6,APC,ARL6,ASXL2,ATF2,BBS12,BMP2,BMPR1A,BMPR2,CA2,CAST,CCAR1,CCN2,CCR1,CDK1,CDK6,CEBPA,CHUK,CNTF,CREB1,CREB5,CYSLTR1,DDR2,DICER1,DKK2,DLK1,E2F1,EBF1,EGLN1,EP300,ERO1A,FGF2,FNDC3B,FOS,GLI1,HES1,HIVEP2,IGFBP5,IL33,IL6ST,ILK,INHBA,IREB2,IRS1,JDP2,KLF4,LEP,LRP6,MAPK9,MDK,MFAP2,MITF,MSTN,MYOD1,NF1,NFATC4,NFIA,NFIB,NIPBL,NOG,NOS1,NOS2,NR1D1,NR2F1,NR3C1,NR4A1,NR4A2,OSBPL11,…	121
Cell Cycle	Cell cycle progression	3,31E-26	1285	AHR,AHSG,AK1,AKAP9,APBB1,APC,AR,ARX,ASNS,ATE1,AURKB,BAZ1A,BEX1,BEX4,BMI1,BMP2,BMPR1A,BMPR2,BRAF,BUB1B,CAB39,CACUL1,CALD1,CAST,CAV2,CBX2,CBX7,CCDC8,CCNB1,CCNB2,CCNB3,CCND3,CCNF,CCNH,CCNT2,CCP110,CCPG1,CD320,CDC20,CDC6,CDCA5,CDCA8,CDK1,CDK2,CDK5RAP3,CDK6,CDT1,CEBPA,CENPA,CENPC,CENPT,CHUK,CIRBP,CLIP1,COMMD5,CUL3,CYLD,CYSLTR1,DAPK3,DCK,DDIT4,DDR2,DICER1,DLG1,DNAJB4,DTL,DYNLT3,E2F1,E2F2,E2F3,EGF,EIF4E…	234
Cellular Development,Cellular Growth and Proliferation,Nervous System Development and Function,Tissue Development	Growth of neurites	5,13E-07	1256	A2M,ACAP2,APBB1,AR,ARHGAP5,ARID1B,BRAF,CDK1,CDK2,CDKL5,CNTF,CREB1,CXCR4,DOK4,E2F1,EGF,EIF4EBP1,EP300,ETV4,ETV5,EXOC5,FGF2,GAB1,GDAP1,GNAQ,HDGFL3,IL6ST,ILK,IMPACT,ITGA1,KIF23,KIF2A,KIF3A,KLF4,KRAS,LEP,LIFR,LRRK2,MAP1B,MIB1,MTMR9,MYLIP,NF1,NFATC4,NFIA,NOG,NOS1,NTRK2,PIK3CA,PJA2,PLG,PTEN,PTP4A2,PTPN11,RASA1,REL,RHOQ,RND2,ROBO1,ROCK1,ROCK2,SEMA5A,SIRT1,SKIL,SLC12A2,SLC2A3,SS18,STK38L,TGM2,THAP1,TMOD2…	77
Cancer,Organismal Injury and Abnormalities	Genitourinary adenocarcinoma	7,42E-35	1237	A2M,AAAS,AAK1,ABCA1,ABCA6,ABHD11,ABL2,ACADM,ACSL3,ACSL4,ACTC1,ACVR2A,ACYP1,ADAM9,ADAMTS18,ADAMTS4,ADAMTS7,ADCY1,ADCY8,ADRA2B,AEBP2,AFTPH,AGL,AGPAT5,AGXT,AHCTF1,AKAP11,AKAP13,AKAP9,AKR1A1,AKR1B1,ALDH3B2,ALG11,ALKBH7,AMBP,ANGPT1,ANGPTL1,ANK3,ANKMY2,ANKRD12,ANKRD28,ANKRD44,ANKRD50,ANKS1B,ANO5,ANXA6,AOX1,AP4E1,APBB1,APC,APLF,APPL1,AR,ARFGEF1,ARFGEF2,ARHGAP12,ARHGAP5,ARHGEF11,ARID1B,ARID4A,ARID4B,ARIH…	904
Cell Cycle	Mitosis of cervical cancer cell lines	3,85E-07	1195	BAZ1A,CCNB1,CCNB2,CDC20,CDCA8,CDK1,CYLD,ILK,ITGB1BP2,KIF22,KIF4A,KLHDC8B,MASTL,NEK2,NEK7,PDLIM7,PKMYT1,PKN2,PLK1,PTEN,RMI2,RPS6KA3,TACC3,TBL1XR1,TOP2A,TOP2B,TTK	27
Cellular Development,Cellular Growth and Proliferation,Connective Tissue Development and Function	Proliferation of fibroblast cell lines	7,13E-13	1168	A2M,ABL2,ADIPOQ,AHR,AKR1B1,ARHGEF11,BMI1,BMP2,CAST,CCNB2,CDC73,CDK6,CEBPA,CIRBP,CNOT6L,CREB1,CYGB,DCUN1D1,DICER1,DLK1,E2F1,E2F2,E2F3,E2F7,EGF,EIF4E3,ERO1A,ETV1,FGF2,FOS,FOXM1,GAB1,IER3,IRS1,KLF4,KMT2A,KMT5B,KRAS,LEP,LPAR1,LZTS1,MAP3K1,MAPK9,MAX,MCM8,MDK,MDM4,MITF,MSTN,MTDH,MYBL2,MYOD1,NOP58,NOS1,NR3C1,OTUB1,PAK2,PAK3,PCLAF,PIAS1,PIK3CA,PIK3R1,PRKAA1,PRMT1,PTEN,PTPN11,RB1,RBL1,RBL2,RECQL4,RICTOR,R…	96
Cellular Development,Connective Tissue Development and Function,Tissue Development	Differentiation of adipocytes	1,07E-09	1152	ADIPOQ,ARL6,ASXL2,ATF2,BBS12,BMP2,BMPR1A,CAST,CCAR1,CEBPA,CREB1,CREB5,DLK1,E2F1,EBF1,EGLN1,EP300,ERO1A,FNDC3B,HES1,IRS1,JDP2,KLF4,LEP,LRP6,MAPK9,NFATC4,NFIA,NIPBL,NR1D1,NR4A1,NR4A2,OSBPL11,OSBPL8,PIAS1,PIK3R1,PLCB1,PRKG1,RORA,RUNX1T1,SAV1,SELENBP1,SFRP1,SIRT1,SMAD6,SMAD7,SOCS7,SPP1,SREBF1,STK3,TBL1XR1,TCF7L2,TGFB1I1,TIMP1,TMEM64,VGLL3,ZBTB7A,ZFP36L2	58
Post-Translational Modification	Phosphorylation of protein	5,10E-09	1131	AAK1,ABL2,ACVR2A,ADIPOQ,AKAP11,ANGPT1,APOA1,AR,ATXN1,ATXN7,AURKB,BIRC3,BMP2,BMPR1A,BMPR2,BRAF,CCDC88A,CCN2,CCNB1,CCND3,CDK1,CDK16,CDK2,CDK5RAP3,CDK6,CDKL5,CFL1,CHUK,COPS2,CREB1,CRP,CTDSPL,CX3CL1,CXCR4,DAPK3,DDR2,DICER1,DMPK,EGF,EIF4G3,EP300,EPHA7,FGF2,FNIP1,GHR,HIPK3,HIPK4,ILK,IMPACT,INHA,INHBA,IQGAP3,IRS1,JAK2,KLHL31,KRAS,LATS1,LEP,LIMCH1,LRP6,LRRK2,MAP3K1,MAP3K2,MAP3K20,MAP3K7,MAP4K5,MAPK12,MAP…	125
Organismal Injury and Abnormalities,Renal and Urological Disease	Renal lesion	4,23E-14	1119	ABHD11,ACVR2A,ADIPOQ,AEBP2,AGXT,AKAP9,AMBP,ANKMY2,ANO5,AOX1,APC,APRT,AR,ARHGAP5,ARHGDIA,ARID1B,ARID4B,ARX,ASB15,ASNS,ASXL2,ATP11B,ATP2B1,ATRX,ATXN1,AURKB,BCS1L,BDP1,BICC1,BRAF,BUB1B,C11orf68,CALCRL,CBX7,CCDC136,CCDC14,CCDC186,CCDC88A,CCR1,CDC6,CDK2,CEBPA,CEBPZ,CHD1,CHD9,CHUK,CMYA5,COL20A1,COPS2,COX6B1,CPEB2,CREBRF,CSGALNACT2,CTDSPL,CWC27,CWF19L2,CYP1A1,DICER1,DLL4,DMXL1,DST,E2F3,E2F7,E2F8,EGF,EP3…	240
Cellular Assembly and Organization,Tissue Development	Polymerization of filaments	1,20E-07	1114	AKAP11,AKAP9,APC,ARFGEF1,CATIP,CAV3,CFL1,CLIP1,DLG1,EGF,EVL,FOXM1,GZMB,HDGFL3,INPP5J,KIF17,KIF2C,LATS1,MAP1B,MAP3K1,MLST8,MSRB1,NIN,PAK3,PPP1R9A,PSRC1,RASA1,RICTOR,RPS3,SGK1,STMN1,TOGARAM1,TUBB,TWF1,VASP,VTN,WASF3,WASL	38
Cell Cycle	G1 phase	2,55E-08	1108	ADIPOQ,AHR,APC,AR,BMP2,BRAF,CACUL1,CCND3,CCNH,CDC6,CDK2,CDK5RAP3,CDK6,CDT1,CEBPA,COPS2,CUL3,CUL5,CYLD,E2F1,E2F2,E2F3,EGF,EIF4EBP1,EP300,FGF2,FOXM1,GHR,HES1,ILK,ING2,ING3,INHBA,IQGAP3,ITGAV,JAK2,KLF4,KMT2A,KMT2E,MAX,MCM2,MCM3,MCM4,MCM5,MCM7,MCM8,MDGA2,MDM4,MT1A,MYBL2,NOP53,NPAT,NR3C1,ORC1,PAM16,PAPPA,PIAS1,PIK3R1,PLA2G4A,POLA2,POLE,POLE4,PTEN,RB1,RB1CC1,RBL1,RBL2,REL,RPS6KA3,RPS6KB1,SIRT1,SMAD7,SM…	86
Cellular Development,Cellular Growth and Proliferation,Nervous System Development and Function,Tissue Development	Proliferation of neuronal cells	3,27E-06	1097	A2M,ACAP2,APBB1,AR,ARHGAP5,ARID1B,BRAF,CDK1,CDK2,CDKL5,CNTF,CREB1,CX3CL1,CXCR4,DLL4,DOK4,E2F1,EGF,EIF4EBP1,EP300,ETV4,ETV5,EXOC5,FGF2,GAB1,GDAP1,GNAQ,HDGFL3,IL6ST,ILK,IMPACT,IRX3,ITGA1,KIF23,KIF2A,KIF3A,KLF4,KRAS,LEP,LIFR,LPAR1,LRRK2,MAP1B,MIB1,MTMR9,MYLIP,NF1,NFATC4,NFIA,NOG,NOS1,NR1D1,NTRK2,PIK3CA,PJA2,PLG,PTEN,PTP4A2,PTPN11,RASA1,RB1,RBL1,RBPJ,REL,RHOQ,RND2,ROBO1,ROCK1,ROCK2,SEMA5A,SIRT1,SKIL,…	86
Cell Cycle	Senescence of cells	1,66E-10	1080	AIMP2,AKR1B1,AR,ARHGAP5,BMI1,BRAF,CBX2,CBX7,CDC6,CDK2,CENPA,CIRBP,COX4I1,DEK,DICER1,DMPK,E2F1,E2F2,E2F3,EIF4EBP1,EP300,ERBIN,EXO1,FANCD2,FGF2,FOXM1,HJURP,ILK,KIF20A,KLF4,KMT5B,KRAS,LATS1,MAP3K7,MAPK12,MAPK9,ME1,MITF,MORC3,MTF2,MYBL2,NAMPT,NCAPH,PBRM1,PCM1,PLK1,PTEN,RB1,RBL1,RBL2,RBPJ,SIRT1,SKIL,SMAD7,SMC5,SMC6,SMURF2,SREBF1,TBX3,TEAD1,THRB,TNRC6A,TOP1,TP53,TPR,UBE3A,UHRF1,ZEB1,ZEB2	69
Cancer,Organismal Injury and Abnormalities,Reproductive System Disease	Breast or ovarian carcinoma	2,49E-07	1076	ABCA1,ABL2,ACOT9,ACVR2A,ACYP1,ADAMTS18,ADAMTS4,ADAMTS7,ADAMTS8,ADCY1,AGL,AK1,AKAP9,AKR1A1,AKR1B1,ALKBH6,ALKBH7,ANGPT1,ANKRD12,ANKRD50,AOX1,APBB1,APC,AR,ARFGEF1,ARID1B,ARID4B,ASH1L,ASTN1,ATAD2B,ATP11B,ATP13A5,ATP8A1,ATRX,AURKB,BCLAF1,BEX1,BMP2K,BMPR2,BRAF,BUB1B,C11orf68,C3orf33,CABP1,CALD1,CAST,CBX2,CCDC136,CCDC14,CCDC71L,CCDC88A,CCNB1,CCNB3,CCND3,CCP110,CDC6,CDC73,CDK1,CDK6,CEBPZ,CEP120,CEP162,CE…	398
Cancer,Organismal Injury and Abnormalities,Reproductive System Disease	Breast or ovarian cancer	6,41E-11	1069	ABCA1,ABL2,ACBD3,ACOT9,ACVR2A,ACYP1,ADAM15,ADAM9,ADAMTS18,ADAMTS4,ADAMTS7,ADAMTS8,ADCY1,AGL,AK1,AKAP13,AKAP9,AKR1A1,AKR1B1,AKR7A2,ALKBH6,ALKBH7,ANGPT1,ANKRD12,ANKRD50,AOX1,APBB1,APC,APOA1,AR,ARFGEF1,ARHGDIA,ARID1B,ARID4B,ASF1B,ASH1L,ASTN1,ATAD2B,ATF2,ATP11B,ATP13A5,ATP8A1,ATRX,AURKB,BCLAF1,BEX1,BMI1,BMP2K,BMPR2,BRAF,BUB1B,C11orf68,C3orf33,CABP1,CALD1,CAST,CBX2,CCDC136,CCDC14,CCDC71L,CCDC88A,CCN2,…	502
Cellular Assembly and Organization	Missegregation of chromosomes	3,46E-06	1032	AURKB,BRAF,BUB1B,CENPA,GTSE1,KIF2C,KIF4A,PIGN,PTEN,RB1,REST,TP53,TTK	13
Cellular Growth and Proliferation	Cytostasis of tumor cell lines	6,10E-06	1015	BMP2,BMPR1A,CCND3,CDCA8,CDK6,EGF,GLI1,JAK2,KRAS,LATS1,MXI1,NME1,NR2F1,NR3C1,PRKAR2A,PRKG1,PRMT1,PTEN,RB1,RB1CC1,RBPJ,REL,RHOD,RLIM,SMAD4,SMAD7,SMARCA2,TGFBR1,TOP1,TOP2A,TP53,TRIM33,UBE3A	33
Cellular Assembly and Organization,Tissue Development	Formation of filaments	1,55E-08	0,969	A2M,ABL2,ACTC1,ADIPOQ,AKAP11,AKAP9,APC,APOA1,AR,ARFGEF1,ARHGEF11,AVPR1A,BRAF,CALD1,CATIP,CAV3,CCN2,CDK6,CFL1,CLIP1,CREB1,CUL3,DLG1,EGF,EVL,FGF2,FOXM1,GNAQ,GZMB,HDGFL3,INPP5J,KANK4,KIF17,KIF2C,KRAS,LATS1,LEP,LIMCH1,LPAR1,MAP1B,MAP3K1,MLST8,MSRB1,NF1,NIN,NR4A1,OGN,PAK3,PIK3R1,PLA2G4A,PPP1R9A,PRKAA1,PRKAA2,PROX1,PSRC1,PTPN11,RASA1,RHOD,RICTOR,RND3,ROBO1,ROCK1,ROCK2,RPS3,SGK1,SKIL,SORBS1,STMN1,SYNM,T…	81
Cellular Movement	Invasion of tumor cell lines	5,53E-06	0,906	ABL2,ACSL4,ADAM15,ADAM9,ADIPOQ,AHR,ANK3,AR,ARHGDIA,ARHGEF11,ATF1,BMP2,BRAF,CCDC88A,CCN2,CCNH,CCR1,CDK1,CDK2,CDK5RAP3,CEBPA,CHD1,CHST10,CHUK,CMTM5,CST6,CXCR4,DBNL,DDR2,DIAPH2,DICER1,DNAJB4,DSE,ECT2,EGF,EIF4EBP1,ENTPD5,ETV1,ETV4,ETV5,FGF2,FOXM1,FSCN1,FZD2,GLI1,GNAI1,IFITM3,ILK,INSIG2,IRS1,ITGAV,ITGB8,JAM3,KIFC1,KLF4,KRAS,LEP,LPAR1,MALT1,MAP3K20,MAP3K7,MAPK12,MDK,MITF,MSI2,MTDH,NAA15,NAMPT,NANOS1,NC…	136
Tissue Morphology	Quantity of epithelial cells	7,31E-06	0,901	ACVR2A,ADA,AR,BMP2,BMPR1A,CEBPA,CREB1,DICER1,EGF,FOXM1,HES1,INHA,KLF4,KRAS,LEP,LRRK2,MDK,MITF,MPZ,NOG,NR2F1,PTEN,PTPN11,RB1,RB1CC1,RICTOR,TP53	27
Organismal Injury and Abnormalities	Hypertrophy	6,24E-07	0,896	ABCA1,ACTC1,ADA,ADIPOQ,AHR,ANGPT1,APLNR,AR,BMP2,BMPR1A,BMPR2,CASQ2,CAV3,CNTF,COX4I2,CREB1,CTF1,DICER1,E2F2,EGLN1,EIF4EBP1,EP300,ERBIN,FGF2,FNIP1,FOXM1,GLRX3,GNAQ,HES1,IER3,IL33,IL6ST,INHA,INHBA,JAK2,KLF4,LEP,MAP3K7,MBNL1,MBNL2,MEF2A,MPZ,MSTN,MYL9,MYOD1,NCOA2,NF1,NFATC4,NOG,NOS1,NOS2,NR3C1,PDE5A,PIK3CA,PIK3R1,PLA2G4A,PLCB1,PLIN1,PNPLA8,PRKAA1,PRKAA2,PRKG1,PTEN,PTPN11,ROCK1,ROCK2,SCARB1,SGK1,SIRT1,…	83
Cell Cycle,Gene Expression	Binding of DNA	2,32E-09	0,834	ADIPOQ,AHR,AR,ASS1,BMP2,BMPR1A,BRAF,CCAR1,CCN2,CDK1,CDK2,CEBPA,CFL1,CHUK,CISH,CNTF,CREB1,CXCR4,CYP1A1,E2F1,EBF1,EGF,EP300,F3,FGF2,FOS,FOXM1,FYB1,GFPT1,GHR,IER3,IL33,IL4R,ILK,IPMK,JAK2,KAT2B,LEP,MAP3K1,MAP3K2,MAP3K7,MAPK12,MAPK9,MAX,MGMT,MIER1,MTF1,MYOD1,NCOA2,NOS2,NR3C1,NR4A1,NR4A2,PIAS1,PLG,POU2F1,PPIA,PPIB,PRDX1,PRDX4,PROX1,PSIP1,PTEN,PTPN11,RAD54L,RANBP2,RBBP6,RBPJ,REL,REST,RICTOR,RPS6KA3,SATB…	89
Cell Cycle	Interaction of DNA	3,18E-10	0,778	ADIPOQ,AHR,APLF,AR,ASS1,BMP2,BMPR1A,BRAF,CCAR1,CCN2,CDK1,CDK2,CEBPA,CFL1,CHUK,CISH,CNTF,CREB1,CXCR4,CYP1A1,E2F1,EBF1,EGF,EP300,EVL,F3,FGF2,FOS,FOXM1,FYB1,GFPT1,GHR,IER3,IL33,IL4R,ILK,IPMK,JAK2,KAT2B,LEP,MAP3K1,MAP3K2,MAP3K7,MAPK12,MAPK9,MAX,MGMT,MIER1,MTF1,MYOD1,NCOA2,NOS2,NR3C1,NR4A1,NR4A2,PIAS1,PLG,POU2F1,PPIA,PPIB,PRDX1,PRDX4,PROX1,PSIP1,PTEN,PTPN11,RAD50,RAD54L,RANBP2,RBBP6,RBPJ,REL,REST,RICT…	94
Cellular Movement	Invasion of cells	2,53E-07	0,719	ABL2,ACSL4,ADAM15,ADAM9,ADAMTS7,ADIPOQ,AHR,ANK3,APC,AR,ARHGDIA,ARHGEF11,ATF1,BMP2,BRAF,CCDC88A,CCN2,CCNH,CCR1,CDK1,CDK2,CDK5RAP3,CEBPA,CHD1,CHST10,CHUK,CMTM5,COX4I1,CST6,CXCR4,DBNL,DDR2,DIAPH2,DICER1,DNAJB4,DSE,ECT2,EGF,EIF4EBP1,ENTPD5,ETV1,ETV4,ETV5,F3,FGD4,FGF2,FOS,FOXM1,FSCN1,FZD2,GEM,GLI1,GNAI1,GZMB,IER3,IFITM3,ILK,INHBA,INSIG2,IRS1,ITGA1,ITGAV,ITGB8,JAK2,JAM3,KIF2A,KIF2C,KIFC1,KLF4,KMT5B,KRA…	163
Cell Cycle	G2 phase	4,12E-11	0,718	AKAP9,AR,ATF2,ATRX,BMI1,CCNB1,CCNB2,CCNH,CCP110,CDK1,CDK2,CDK5RAP3,CEBPA,CEP135,CEP290,CEP57,DTL,E2F1,EGF,EME1,EP300,FANCD2,FGF2,FOXM1,FOXN3,IER3,IGFBP5,IL4R,IRS1,JAK2,KLF4,KMT2E,KRAS,LATS1,LEP,LZTS1,MAP3K20,MAPK12,MASTL,MELK,MGMT,MIIP,MRNIP,MTDH,MXI1,MYBL2,NEDD1,NEK2,NOP53,OGA,OPTN,PCM1,PIAS1,PKMYT1,PLCB1,PLG,PLK1,PPM1A,PPP1R12A,PRDM2,PTEN,PTPN11,RB1,RBBP6,SGK1,SYF2,TAOK1,TAOK3,TET1,TOP2A,TP53,T…	75
Cancer,Organismal Injury and Abnormalities,Reproductive System Disease	Breast adenocarcinoma	5,76E-07	0,68	ACVR2A,APC,AR,ARFGEF1,ATRX,BRAF,CCDC14,CCDC71L,CCND3,CCP110,CDK6,CHD1,COX4I1,CSPP1,DDR2,DICER1,DSE,DST,EIF1AX,EP300,ESPL1,FANCD2,FOS,G0S2,GDAP1,GGPS1,GPX7,H1-2,IER3,ITPR2,KLF4,KMT2A,KMT2C,KRAS,LIFR,LRRK2,MAP3K1,MAX,NF1,NFE2L3,NIN,NR3C1,NTRK2,PAK2,PBRM1,PHF20L1,PIK3CA,PIK3R1,POLE,PRDM2,PRDX1,PRX,PTEN,PTPN11,PXDN,PYCR1,RAD54L,RB1,RBBP6,RICTOR,SAT2,SCRN3,SETBP1,SIRT1,SMAD4,SMC3,SPP1,STAG2,STX2,TBL1X…	81
Cellular Assembly and Organization	Formation of cytoskeleton	6,66E-07	0,678	ABL2,ADIPOQ,AKAP11,AKAP9,APC,APOA1,AR,ARFGEF1,ARHGEF11,AVPR1A,BRAF,CALD1,CATIP,CAV3,CCN2,CDK6,CFL1,CLIP1,CREB1,CUL3,DBNL,DLG1,EGF,EVL,FGF2,FOXM1,GNAQ,GZMB,HDGFL3,INPP5J,KANK4,KIF17,KIF2C,KRAS,LATS1,LEP,LIMCH1,LPAR1,MAP1B,MAP3K1,MLST8,MSRB1,NF1,NIN,NR4A1,PAK3,PIK3R1,PPP1R9A,PSRC1,PTPN11,RASA1,RHOD,RICTOR,RND3,ROBO1,ROCK1,ROCK2,RPS3,SGK1,SKIL,SORBS1,STMN1,TACC3,TGFBR1,TOGARAM1,TPM1,TUBB,TWF1,VASP,V…	72
Cardiovascular System Development and Function,Embryonic Development,Organ Development,Organismal Development,Tissue Development	Cardiogenesis	1,50E-06	0,633	ACADM,ACTC1,AHI1,AKAP13,ANGPT1,AP4E1,APC,APLNR,AR,ARID4B,ASXL2,ATE1,ATF2,BICC1,BMP2,BMPR1A,BMPR2,CALCRL,CASQ1,CASQ2,CAV3,CCND3,CDK2,CEP290,CERT1,CREB1,CUL5,CXCR4,DICER1,DLL4,EGLN1,EP300,FILIP1L,FMNL2,FZD2,GAB1,GNAQ,HES1,IFT57,IFT74,KIF3A,KLF4,KRAS,LEP,LRP6,MAP3K1,MDM4,MEF2A,MIB1,NCOA2,NF1,NFAT5,NFATC4,NIPBL,NOG,NOS1,NOS2,PBRM1,PHLPP2,PROX1,PTEN,PTK7,PTPN11,RB1,RB1CC1,RBL2,RBPJ,ROBO1,ROCK1,ROCK2,S…	96
Cell Death and Survival	Apoptosis of tumor cell lines	5,32E-09	0,627	AAAS,ABL2,ACSL4,ADIPOQ,AHR,AIMP2,AKIP1,AKR1B1,APC,AR,ARHGDIA,ARL11,ASNS,ATF1,ATF2,BACH1,BAZ1A,BCL6B,BCLAF1,BIRC3,BMI1,BMP2,BNIP2,BRAF,CAST,CBX2,CCAR1,CCDC8,CCN2,CCNB1,CCND3,CDC20,CDC6,CDC73,CDK1,CDK2,CDK6,CEBPA,CELF1,CHUK,CNTF,COX6B1,CPE,CPEB2,CREB1,CXCR4,CYGB,CYLD,DAPK3,DDIT4,DICER1,E2F1,E2F2,E2F3,EBF1,EGF,EIF4EBP1,ENO1,ENTPD5,EP300,FBXO11,FDXR,FGF2,FOS,FOSB,FOXM1,G0S2,GAB1,GEM,GLI1,GNLY,GPX2,GT…	221
Skeletal and Muscular System Development and Function	Muscle contraction	4,23E-06	0,575	ACTC1,ADA,ADRA2B,ANK3,ANXA6,ATP2B1,C12orf57,CALCRL,CALD1,CASQ1,CASQ2,CAV3,CCN2,CERT1,CNN1,CNTF,CXCR4,DAPK3,EGF,GNAQ,HOMER1,ITGA1,KCNE5,LEP,MYL9,MYLPF,NOS1,NTRK2,OXTR,PDE4D,PDE5A,PIK3C2A,PIK3CA,PLN,PRKAA1,PRKAA2,PRKG1,ROCK1,ROCK2,SGCA,SMAD7,SMPX,SORBS1,SSPN,TNNI2,TPM1,UTRN	47
Cellular Development,Skeletal and Muscular System Development and Function,Tissue Development	Differentiation of muscle	5,53E-08	0,516	ACADM,AKAP13,AKIRIN1,APLNR,ATF2,BMP2,BNIP2,CAV3,CEBPA,CHUK,CMTM5,DICER1,FEM1C,FGF2,FOS,FOXN2,HLF,IGFBP5,ILK,JDP2,KRAS,LAMA2,MAMSTR,MAP3K7,MAPK12,MAPK9,MBNL1,MEF2A,MSTN,MYOD1,NFATC4,NMRK2,NOG,NOS2,NR4A1,OGN,PDE5A,PIAS1,PIK3R1,PLCB1,PLG,QKI,RB1,RBM24,RORA,SCX,SIRT1,SKIL,SMAD4,SMAD6,SMARCA2,SOX6,SPAG9,SRA1,SSPN,TBX1,TBX3,TGM2,TP53,ZEB1,ZFHX3	61
Cell Cycle	Mitosis	1,80E-17	0,514	AHR,AHSG,AR,ATE1,AURKB,BAZ1A,BEX4,BMP2,BRAF,BUB1B,CAV2,CCDC8,CCNB1,CCNB2,CCP110,CDC20,CDC6,CDCA5,CDCA8,CDK1,CDK2,CDT1,CENPA,CENPC,CENPT,CLIP1,CUL3,CYLD,CYSLTR1,DAPK3,DICER1,DLG1,DYNLT3,E2F1,E2F2,E2F3,EGF,ESPL1,FGF2,FOS,FOXM1,GEM,HECA,IGFBP5,ILK,INHBA,IRS1,ITGB1BP2,JAK2,KIF15,KIF18B,KIF22,KIF2A,KIF2C,KIF4A,KIFC1,KLHDC8B,KMT2E,KRAS,KRT18,LATS1,LEP,MASTL,MDK,MITF,NEDD1,NEK2,NEK7,NUSAP1,PAK2,PBRM1,PD…	116
Cellular Development,Cellular Growth and Proliferation	Cell proliferation of cervical cancer cell lines	7,43E-06	0,51	ACVR2A,ARID4A,ARID4B,AURKB,BRAF,CCDC88A,CENPA,CIRBP,DEK,E2F1,EGF,EP300,FOS,ITGA1,KMT2E,KRT10,LEP,MAGED1,MAPK9,NAA30,NDUFA13,NR4A2,NRIP1,PCLAF,PIK3CA,PLK1,POLK,POLR3G,PTPN14,RB1,RBL1,RBL2,SETD7,SGMS1,SOX6,SPP1,SSB,STK3,STK38L,TP53,TRAIP,TUBB,TXN,UHRF1,ZBTB7A	45
Cellular Development,Skeletal and Muscular System Development and Function,Tissue Development	Differentiation of muscle cells	8,08E-08	0,496	ACADM,AKAP13,AKIRIN1,APLNR,ATF2,BMP2,BNIP2,CAV3,CEBPA,CHUK,CMTM5,DICER1,FGF2,FOS,FOXN2,HLF,IGFBP5,ILK,JDP2,KRAS,LAMA2,MAMSTR,MAP3K7,MAPK12,MAPK9,MBNL1,MEF2A,MSTN,MYOD1,NFATC4,NMRK2,NOG,NOS2,NR4A1,OGN,PDE5A,PIAS1,PIK3R1,PLCB1,PLG,QKI,RB1,RBM24,RORA,SCX,SIRT1,SKIL,SMAD4,SMAD6,SMARCA2,SOX6,SPAG9,SRA1,TBX1,TBX3,TGM2,TP53,ZEB1,ZFHX3	59
Cellular Development,Cellular Growth and Proliferation,Organ Development,Skeletal and Muscular System Development and Function,Tissue Development	Proliferation of smooth muscle cells	1,19E-07	0,487	ADIPOQ,AKR1B1,BMP2,BMPR1A,BMPR2,CALCRL,CDC6,CDK6,CX3CL1,E2F1,E2F3,EGF,FGF2,FOS,FOXM1,GNAQ,IGFBP5,IL6ST,ILK,INHBA,IRS1,KLF4,LEP,LPAR1,NAMPT,NF1,NOS1,NR4A1,NR4A2,OGN,ORC1,PAPPA,PDE4D,PIK3CA,PIK3R1,PLA2G4A,PPIA,PRKG1,PTEN,PTPN11,RAB5A,RBPJ,ROCK1,RPS6KB1,SCARB1,SMAD4,SPP1,TCF4,TGM2,TP53,VTN	51
Cell Death and Survival	Cell death of tumor cell lines	2,89E-12	0,433	AAAS,ABL2,ACSL4,ADIPOQ,AHR,AIMP2,AKIP1,AKR1B1,APC,AR,ARHGDIA,ARL11,ASNS,ATF1,ATF2,ATP2B1,ATXN1,AURKB,AVPI1,BACH1,BAZ1A,BCL6B,BCLAF1,BIRC3,BMI1,BMP2,BNIP2,BRAF,BUB1B,CAST,CBX2,CCAR1,CCDC8,CCN2,CCNB1,CCND3,CCP110,CDC20,CDC6,CDC73,CDCA5,CDK1,CDK2,CDK6,CDT1,CEBPA,CELF1,CHUK,CLYBL,CNTF,COX6B1,CPE,CPEB2,CREB1,CXCR4,CYGB,CYLD,DAPK3,DCK,DCLRE1B,DDIT4,DEK,DICER1,DST,DTL,E2F1,E2F2,E2F3,EBF1,EGF,EGLN1,EIF1A…	285
Cellular Development,Cellular Growth and Proliferation,Nervous System Development and Function,Tissue Development	Outgrowth of neurites	7,04E-06	0,382	A2M,ACAP2,APBB1,AR,ARHGAP5,ARID1B,CDK1,CDK2,CNTF,CREB1,DOK4,E2F1,EGF,ETV4,ETV5,EXOC5,FGF2,GAB1,GDAP1,GNAQ,HDGFL3,IL6ST,ILK,IMPACT,ITGA1,KIF2A,KIF3A,KRAS,LEP,LIFR,LRRK2,MAP1B,MIB1,MYLIP,NF1,NFATC4,NFIA,NOG,NTRK2,PIK3CA,PJA2,PLG,PTEN,PTPN11,RASA1,REL,RHOQ,RND2,ROBO1,ROCK1,SEMA5A,SLC12A2,SS18,STK38L,TGM2,THAP1,TP53,TTLL7,TXN,UBE3A,ZBTB18	61
Cell Cycle	Premature senescence of cells	2,14E-07	0,376	AR,BMI1,CDC6,CDK2,DEK,DMPK,EIF4EBP1,EP300,FOXM1,LATS1,MAPK12,MYBL2,PLK1,RB1,RBL1,RBL2,SIRT1,SKIL,TP53	19
DNA Replication, Recombination, and Repair	Synthesis of DNA	1,52E-07	0,354	A2M,ADA,ADIPOQ,AR,ATE1,ATF1,BMP2,BRAF,CCDC88A,CDK2,CDK6,CDT1,CEBPA,CHUK,CREB1,CTF1,E2F1,E2F3,EGF,EP300,EXO1,FANCD2,FGF2,FOS,GAB1,GINS3,GLI1,GNAI1,IGFBP5,IL6ST,INHA,INHBA,IRS1,LEP,MAPK9,MAX,NCOA2,NELFE,NOS1,NR4A1,PAK3,PAM16,PCLAF,PHIP,PIK3CA,PIK3R1,PIK3R3,PLK1,POLE,POLK,PRKG1,PTEN,PTGFR,PTPN11,RB1,RBL1,RBL2,RECQL4,REV3L,S100A11,SERPINA1,SMAD7,SMC3,SPP1,SYF2,TF,TP53,TXN,UHRF1,VTN,ZBTB7A	71
Cell Cycle	Mitosis of tumor cell lines	3,56E-07	0,341	BAZ1A,BMP2,BUB1B,CCNB1,CCNB2,CDC20,CDCA8,CDK1,CYLD,FOXM1,ILK,INHBA,ITGB1BP2,KIF22,KIF4A,KLHDC8B,MASTL,MITF,NEK2,NEK7,PDLIM7,PKMYT1,PKN2,PLK1,PPP1R12A,PTEN,RMI2,RPS6KA3,TACC3,TBL1XR1,TOP2A,TOP2B,TP53,TTK	34
Cellular Development,Cellular Growth and Proliferation,Connective Tissue Development and Function,Tissue Development	Cell proliferation of fibroblasts	1,88E-10	0,152	ADIPOQ,AHR,ARHGEF11,BMI1,BMP2,CBX2,CBX7,CCNB1,CCND3,CCNF,CDC6,CDC73,CDK2,CDK6,CIRBP,CREB1,CTF1,DDR2,E2F1,EGF,EIF4EBP1,EP300,ESPL1,FANCD2,FGF2,FNDC3B,FOS,FOSB,GNPNAT1,IL6ST,ILK,ITGA1,KLF4,KMT2A,KMT2C,KMT5B,KRAS,LATS1,LPAR1,LZTS1,MAPK9,MCM8,MDM4,MORC3,MSTN,MTHFD1L,MYBL2,MYOD1,NF1,NR3C1,PGGT1B,PHF14,PIK3CA,PRDX4,PTEN,PTGFR,RASA1,RB1,RBL1,RBM3,SERTAD1,SFRP1,SKIL,STAG1,TACC1,TP53,TPM1,TPR,TRAIP,USP16,…	72
Cell Death and Survival	Necrosis	9,31E-11	0,024	A2M,AAAS,AAK1,ABL2,ACSL4,ACTC1,ADA,ADCY1,ADIPOQ,AHR,AIMP2,AKIP1,AKR1B1,ANGPT1,ANGPTL1,APC,APOA1,APRT,AR,ARHGDIA,ARL11,ASNS,ASTN1,ATF1,ATF2,ATP2B1,ATRX,ATXN1,ATXN7,AURKB,AVPI1,BACH1,BAZ1A,BCL6B,BCLAF1,BIRC3,BMI1,BMP2,BMPR1A,BMPR2,BNIP2,BRAF,BUB1B,CA4,CALCRL,CAST,CAV3,CBX2,CCAR1,CCDC8,CCN2,CCNB1,CCND3,CCP110,CDC20,CDC6,CDC73,CDCA5,CDK1,CDK2,CDK6,CDT1,CEBPA,CELF1,CHL1,CHUK,CISH,CLYBL,CNTF,COX6B1,CPE…	417

## Sheet: filtered
Categories	Diseases or Functions Annotation	p-value	Activation z-score	Molecules	# Molecules
INCREASED IN TRANSITION PIGLETS
Organismal Survival	Morbidity or mortality	1,28E-18	-7835	ABCA1,ABL2,ACADM,ACTC1,ACVR2A,ADA,ADAM15,ADAM9,ADAMTS4,ADIPOQ,ADRA2B,AFF4,AGL,AHCTF1,AHI1,AHR,AKAP13,AKAP9,ALKBH4,AMBP,ANGPT1,ANK3,AP1M1,APBB1,APC,APLNR,APOA1,APRT,AQP4,AR,ARHGAP5,ARHGDIA,ARHGEF11,ARID4A,ARID4B,ARL5A,ARX,ASS1,ATE1,ATF1,ATF2,ATP2B1,AURKB,AVPR2,BCLAF1,BCS1L,BICC1,BIRC3,BMI1,BMP2,BMPR1A,BMPR2,BRAF,BUB1B,BYSL,CA14,CA4,CA5B,CALCRL,CAST,CBX2,CCN2,CCNB2,CCND3,CCNF,CCP110,CCR1,CDC20,CDC7…	437
Organismal Survival	Organismal death	1,80E-19	-7748	ABCA1,ABL2,ACADM,ACTC1,ACVR2A,ADA,ADAM15,ADAM9,ADAMTS4,ADIPOQ,ADRA2B,AFF4,AGL,AHCTF1,AHI1,AHR,AKAP13,AKAP9,ALKBH4,AMBP,ANGPT1,ANK3,AP1M1,APBB1,APC,APLNR,APOA1,APRT,AQP4,AR,ARHGAP5,ARHGDIA,ARHGEF11,ARID4A,ARID4B,ARL5A,ARX,ASS1,ATE1,ATF1,ATF2,ATP2B1,AURKB,AVPR2,BCLAF1,BCS1L,BICC1,BIRC3,BMI1,BMP2,BMPR1A,BMPR2,BRAF,BUB1B,BYSL,CA14,CA4,CA5B,CALCRL,CAST,CBX2,CCN2,CCNB2,CCND3,CCNF,CCP110,CCR1,CDC20,CDC7…	436
Organismal Survival	Perinatal death	8,20E-13	-5321	ABCA1,ACVR2A,ADA,ADAM15,ADAM9,ADRA2B,AFF4,ARHGAP5,ARID4A,ARID4B,ASS1,ATF2,BMPR2,CBX2,CCN2,CCND3,CCP110,CDK2,CDK6,CEBPA,CHUK,CPEB2,CPLX1,CREB5,CSGALNACT2,CXCR4,CYLD,DCLRE1B,DEAF1,DLG1,DLK1,E2F1,E2F2,E2F3,F3,FANCD2,FBXO45,FNDC3B,FOS,FOXM1,FXR1,GHR,GJA4,GLI1,GNAQ,HES1,IL6ST,INHBA,ITGAV,JPH1,KIF2A,KLF4,KMT2E,KMT5B,KRAS,LARP7,LATS1,LIN7C,LMNB2,LPAR1,LRP6,MACROH2A2,MAMSTR,MAN1A2,MAP1B,MSTN,MTF2,MYLPF,M…	121
Developmental Disorder	Growth Failure	4,77E-07	-5232	ABCA1,ADRA2B,AFF4,AHR,AKAP13,AQP4,ATF2,BCL6B,BMPR2,BRAF,CDC6,CDT1,CEBPA,COPS3,CWC27,DDR2,DLK1,DLL4,E2F3,E2F7,E2F8,EGF,EP300,ESPL1,F3,FANCD2,GARS1,GHR,GNPNAT1,GPX2,H1-2,HOXC9,IFT57,IPMK,IRS1,ITGAV,ITPR2,KAT2B,KMT2A,KMT2C,KMT2E,KRAS,LAMA2,LATS1,LPAR1,MACROH2A2,MAP3K7,MCM5,MIB1,MSRB1,NEK7,NFAT5,NFATC4,ORC1,PAK2,PDE5A,PDS5A,PDS5B,PLVAP,PTEN,PTPMT1,PTPN11,PYGO1,RB1,RBBP6,RBL1,RBL2,RBM24,RBMS1,RBPJ,RC3…	107
Developmental Disorder	Growth failure or short stature	1,48E-08	-5206	ABCA1,ADRA2B,AFF4,AHR,AKAP13,AQP4,ATF2,BCL6B,BMP2,BMPR2,BRAF,CCDC8,CCN2,CDC6,CDT1,CEBPA,CEP120,COPS3,CWC27,DDR2,DLK1,DLL4,E2F1,E2F3,E2F7,E2F8,EGF,EP300,ESPL1,F3,FANCD2,FGF2,GARS1,GHR,GNPNAT1,GORAB,GPX2,H1-2,HOXC9,IFT57,IFT74,IFT81,IPMK,IRS1,ITGAV,ITPR2,KAT2B,KIF22,KMT2A,KMT2C,KMT2E,KRAS,LAMA2,LARP7,LATS1,LPAR1,MACROH2A2,MAP3K7,MCM5,MIB1,MSRB1,NEK7,NFAT5,NFATC4,NIN,ORC1,PAK2,PAM16,PAPPA,PDE4D,PDE5…	130
Organismal Survival	Neonatal death	1,92E-09	-4250	ACVR2A,ADA,ADAM15,ADAM9,ADRA2B,AFF4,ASS1,ATF2,CBX2,CCN2,CCND3,CCP110,CDK2,CDK6,CEBPA,CHUK,CPEB2,CPLX1,CREB5,CSGALNACT2,CXCR4,CYLD,DCLRE1B,DEAF1,DLG1,DLK1,F3,FBXO45,FNDC3B,FOS,FXR1,GJA4,GLI1,GNAQ,IL6ST,INHBA,ITGAV,JPH1,KIF2A,KLF4,KMT2E,KMT5B,LATS1,LIN7C,LMNB2,LPAR1,LRP6,MAN1A2,MYLPF,MYOD1,NFIB,NR2F1,NR3C1,NR4A2,NTRK2,PDS5B,PEX13,PHF14,PYGO1,RBL1,RBL2,RC3H1,RECQL4,REL,ROBO1,RPS6KB1,RUFY3,SCARB1,SCN…	87
Organismal Injury and Abnormalities	Bleeding	9,79E-07	-3115	ABCA1,ABL2,ADIPOQ,ADRA2B,ANGPT1,AP1M1,APC,AR,ARID4A,ATE1,ATF2,ATP2A3,AVPR2,BIRC3,BMPR2,BRAF,CAST,CDK2,CHRNA9,CNN1,CRP,CXCR4,DICER1,E2F1,E2F7,E2F8,ECSCR,F3,FOS,FOXM1,GJA4,GNAQ,GUCY1A2,IL33,IL4R,INHA,ITGAV,ITGB8,JAM3,KCNE1,KMT2A,LATS1,LPAR1,MAN1A2,MFAP2,NF1,NOS2,NR3C1,OXTR,PDE4D,PIK3CA,PLA2G4A,PLG,PPIA,PRKAA2,PTEN,RASA1,RB1,RB1CC1,REL,RPS6KB1,SERPINA1,SGK1,SLC12A2,SOCS7,SPP1,SPRED1,SS18,TAB2,TBK1,T…	81
Gastrointestinal Disease,Organismal Injury and Abnormalities	Colorectal disorder	8,27E-21	-2597	AAAS,ABCA6,ABL2,ACAP2,ACBD3,ACBD5,ACKR2,ACOT9,ACVR2A,ACYP1,ADA,ADAM15,ADAM9,ADAMTS18,ADAMTS4,ADAMTS8,ADCY8,ADIPOQ,AFF4,AFTPH,AGL,AGPAT5,AHI1,AHR,AHSG,AKAP13,AKAP9,AKR1B1,AKR7A2,ANGPT1,ANK3,ANKMY2,ANKRD28,ANO5,AOX1,APBB1,APC,APPL1,AQP4,AR,ARHGAP5,ARHGDIA,ARHGEF11,ARID1B,ARID4B,ARL14EP,ARL5A,ASH1L,ASNS,ASPN,ASS1,ASXL2,ATE1,ATL2,ATP11B,ATP11C,ATP2A3,ATP2B1,ATP8A1,ATRX,ATXN1,ATXN7,AURKB,AVPR1A,AVPR2,…	787
Gastrointestinal Disease,Hepatic System Disease,Organismal Injury and Abnormalities	Liver lesion	4,01E-22	-2450	A2M,AAAS,AAK1,ABCA1,ABL2,ACBD3,ACTC1,ACVR2A,ADA,ADAM15,ADAM9,ADAMTS18,ADAMTS4,ADCY1,ADCY8,ADIPOQ,ADRA2B,AFF4,AHCTF1,AHI1,AHR,AHSG,AKAP11,AKAP13,AKAP9,ALDH3B2,ALKBH7,AMBP,ANGPT1,ANGPTL1,ANK3,ANKRD12,ANKRD44,ANKRD50,ANKS1B,ANO5,AOX1,AP1M1,AP4E1,APC,APOA1,AR,ARFGEF1,ARFGEF2,ARHGAP12,ARHGAP5,ARHGDIA,ARHGEF11,ARID1B,ARID4A,ARID4B,ARIH1,ARL6,ASB14,ASB15,ASF1B,ASH1L,ASNS,ASPN,ASS1,ASTN1,ATE1,ATF2,ATG4C,…	795
Cell Cycle	Ploidy of liver cells	1,49E-09	-2345	AHR,CUL3,E2F1,E2F2,E2F3,E2F7,E2F8,RB1,SREBF1,STAG1	10
Cancer,Organismal Injury and Abnormalities	Extracranial solid tumor	6,53E-67	-2299	A2M,AAAS,AAK1,ABCA1,ABCA6,ABHD11,ABL2,ACADM,ACAP2,ACBD3,ACBD5,ACKR2,ACOT4,ACOT9,ACSBG1,ACSL3,ACSL4,ACTC1,ACVR2A,ACYP1,ADA,ADAM15,ADAM9,ADAMTS18,ADAMTS4,ADAMTS7,ADAMTS8,ADCY1,ADCY8,ADIPOQ,ADPRHL1,ADRA2B,AEBP2,AFF4,AFTPH,AGL,AGPAT5,AGXT,AHCTF1,AHI1,AHR,AHSG,AIMP2,AK1,AKAP11,AKAP13,AKAP9,AKIP1,AKIRIN1,AKR1A1,AKR1B1,AKR1E2,AKR7A2,ALDH3B2,ALG11,ALKBH4,ALKBH6,ALKBH7,AMBP,ANGPT1,ANGPTL1,ANK3,ANKMY2,ANKR…	1636
Neurological Disease	Cognitive impairment	6,71E-08	-2206	ACSL4,ADCY1,ADCY8,ADRA2B,AFF4,AHI1,AHSG,ANK3,AP4E1,APBB1,APOA1,AQP4,AR,ARID1B,ARL14EP,ARX,ASH1L,ATRX,ATXN1,AVPR1A,B3GAT1,BRWD3,C12orf57,CA14,CA2,CA4,CA5B,CCDC8,CCDC88A,CCN2,CCNB1,CERT1,CHD1,CHST10,CKAP2L,CPEB3,CREB1,CRPPA,CYGB,DEAF1,EP300,FAM126A,FBXO11,FOS,GATAD2B,GHR,GNAI1,GPR37L1,GPT2,HCN1,HEPACAM,HIVEP2,HNMT,HOMER1,IL33,KAT6B,KCNAB1,KCNE1,KIF17,KIF2A,KIF4A,KLHL15,KMT2A,KMT5B,KPTN,LARP7,LATS1,…	122
Cancer,Gastrointestinal Disease,Organismal Injury and Abnormalities	Digestive organ tumor	1,35E-47	-2199	A2M,AAAS,AAK1,ABCA1,ABCA6,ABHD11,ABL2,ACAP2,ACBD3,ACBD5,ACOT4,ACOT9,ACSBG1,ACSL4,ACTC1,ACVR2A,ACYP1,ADA,ADAM15,ADAM9,ADAMTS18,ADAMTS4,ADAMTS7,ADAMTS8,ADCY1,ADCY8,ADIPOQ,ADPRHL1,ADRA2B,AFF4,AFTPH,AGL,AGPAT5,AGXT,AHCTF1,AHI1,AHR,AHSG,AKAP11,AKAP13,AKAP9,AKR1A1,AKR1B1,AKR7A2,ALDH3B2,ALKBH4,ALKBH6,ALKBH7,AMBP,ANGPT1,ANGPTL1,ANK3,ANKMY2,ANKRD12,ANKRD13C,ANKRD28,ANKRD33B,ANKRD44,ANKRD50,ANKS1B,ANO5,ANX…	1449
Cancer,Gastrointestinal Disease,Organismal Injury and Abnormalities	Intestinal cancer	1,85E-47	-2148	A2M,AAAS,AAK1,ABCA1,ABCA6,ABHD11,ABL2,ACAP2,ACBD3,ACBD5,ACOT9,ACSBG1,ACSL4,ACTC1,ACVR2A,ACYP1,ADA,ADAM15,ADAM9,ADAMTS18,ADAMTS4,ADAMTS7,ADAMTS8,ADCY1,ADCY8,ADPRHL1,AFF4,AFTPH,AGL,AGPAT5,AGXT,AHCTF1,AHI1,AHR,AHSG,AKAP11,AKAP13,AKAP9,AKR1A1,AKR1B1,AKR7A2,ALKBH4,ALKBH6,AMBP,ANGPT1,ANGPTL1,ANK3,ANKMY2,ANKRD12,ANKRD13C,ANKRD28,ANKRD33B,ANKRD44,ANKRD50,ANKS1B,ANO5,ANXA6,AOX1,AP1M1,AP4E1,APBB1,APC,APLNR…	1293
Cell Cycle,Hepatic System Development and Function	Ploidy of hepatocytes	1,51E-08	-2138	AHR,CUL3,E2F1,E2F2,E2F3,E2F7,E2F8,RB1,SREBF1	9
Cancer,Organismal Injury and Abnormalities	Abdominal neoplasm	9,78E-52	-2081	A2M,AAAS,AAK1,ABCA1,ABCA6,ABHD11,ABL2,ACADM,ACAP2,ACBD3,ACBD5,ACOT4,ACOT9,ACSBG1,ACSL3,ACSL4,ACTC1,ACVR2A,ACYP1,ADA,ADAM15,ADAM9,ADAMTS18,ADAMTS4,ADAMTS7,ADAMTS8,ADCY1,ADCY8,ADIPOQ,ADPRHL1,ADRA2B,AEBP2,AFF4,AFTPH,AGL,AGPAT5,AGXT,AHCTF1,AHI1,AHR,AHSG,AKAP11,AKAP13,AKAP9,AKR1A1,AKR1B1,AKR1E2,AKR7A2,ALDH3B2,ALG11,ALKBH4,ALKBH6,ALKBH7,AMBP,ANGPT1,ANGPTL1,ANK3,ANKMY2,ANKRD12,ANKRD13C,ANKRD28,ANKRD33B,…	1518
Cancer,Gastrointestinal Disease,Organismal Injury and Abnormalities	Large intestine neoplasm	4,92E-47	-2076	A2M,AAAS,AAK1,ABCA1,ABCA6,ABHD11,ABL2,ACAP2,ACBD3,ACBD5,ACOT9,ACSBG1,ACSL4,ACTC1,ACVR2A,ACYP1,ADA,ADAM15,ADAM9,ADAMTS18,ADAMTS4,ADAMTS7,ADAMTS8,ADCY1,ADCY8,ADPRHL1,AFF4,AFTPH,AGL,AGPAT5,AGXT,AHCTF1,AHI1,AHR,AHSG,AKAP11,AKAP13,AKAP9,AKR1A1,AKR1B1,AKR7A2,ALKBH4,ALKBH6,AMBP,ANGPT1,ANGPTL1,ANK3,ANKMY2,ANKRD12,ANKRD13C,ANKRD28,ANKRD33B,ANKRD44,ANKRD50,ANKS1B,ANO5,ANXA6,AOX1,AP1M1,AP4E1,APBB1,APC,APLNR…	1295
Cancer,Gastrointestinal Disease,Organismal Injury and Abnormalities	Colorectal tumor	2,47E-23	-2069	AAAS,ABCA6,ABL2,ACAP2,ACBD3,ACBD5,ACOT9,ACVR2A,ACYP1,ADA,ADAM15,ADAM9,ADAMTS18,ADAMTS4,ADAMTS8,ADCY8,AFF4,AFTPH,AGL,AGPAT5,AHI1,AHSG,AKAP13,AKAP9,AKR1B1,AKR7A2,ANGPT1,ANK3,ANKMY2,ANKRD28,ANO5,AOX1,APBB1,APC,APPL1,AQP4,AR,ARHGAP5,ARHGDIA,ARHGEF11,ARID1B,ARID4B,ARL14EP,ARL5A,ASH1L,ASNS,ASPN,ASS1,ASXL2,ATE1,ATL2,ATP11B,ATP11C,ATP2A3,ATP2B1,ATP8A1,ATRX,ATXN1,ATXN7,AURKB,AVPR1A,AVPR2,B3GAT1,B3GNT3,BAZ…	780
Cancer,Gastrointestinal Disease,Organismal Injury and Abnormalities	Digestive system cancer	3,99E-51	-2053	A2M,AAAS,AAK1,ABCA1,ABCA6,ABHD11,ABL2,ACAP2,ACBD3,ACBD5,ACOT9,ACSBG1,ACSL4,ACTC1,ACVR2A,ACYP1,ADA,ADAM15,ADAM9,ADAMTS18,ADAMTS4,ADAMTS7,ADAMTS8,ADCY1,ADCY8,ADIPOQ,ADPRHL1,ADRA2B,AFF4,AFTPH,AGL,AGPAT5,AGXT,AHCTF1,AHI1,AHR,AHSG,AKAP11,AKAP13,AKAP9,AKR1A1,AKR1B1,AKR7A2,ALDH3B2,ALKBH4,ALKBH6,ALKBH7,AMBP,ANGPT1,ANGPTL1,ANK3,ANKMY2,ANKRD12,ANKRD13C,ANKRD28,ANKRD33B,ANKRD44,ANKRD50,ANKS1B,ANO5,ANXA6,AOX…	1437
INCREASED IN GROWER PIGS
Tissue Morphology	Quantity of cells	3,56E-06	5087	A2M,ABCA1,ABL2,ACKR2,ACKR4,ACVR2A,ADA,ADAM9,ADAMTS4,ADIPOQ,AHR,AKAP13,AKR1A1,AMBP,ANGPT1,ANK3,APBB1,APOA1,AR,ARHGDIA,ARHGEF11,ARID1B,ARID4A,ARID4B,ARX,ATE1,ATF2,ATP11C,ATP13A5,ATRX,ATXN1,ATXN7,AVPR1A,BBS12,BCL6B,BCLAF1,BIRC3,BMP2,BMPR1A,BMPR2,BRAF,CALCRL,CAV2,CCN2,CCNB1,CCNB2,CCND3,CCR1,CD302,CDC20,CDK16,CDK2,CDK5RAP3,CDK6,CEBPA,CHUK,CISH,CMYA5,CNN1,CNTF,CPEB3,CREB1,CRP,CTF1,CX3CL1,CXCR4,CYLD,CYP…	283
Cellular Assembly and Organization,Cellular Function and Maintenance	Microtubule dynamics	3,14E-16	4660	A2M,ABL2,ACAP2,ACVR2A,ADAMTS4,ADCY1,ADIPOQ,AHI1,AHR,AKAP11,AKAP9,AKIRIN1,ANGPT1,ANK3,APC,AR,ARFGEF1,ARHGAP5,ARHGDIA,ARID1B,ARL11,ARL6,ARPC3,ATE1,ATP2B1,ATP5MC1,ATRX,ATXN1,ATXN7,BBS5,BCL6B,BMP2,BMP2K,BRAF,BST2,CALD1,CAST,CAV3,CCDC8,CCDC88A,CCN2,CCP110,CDC20,CDC6,CDK1,CDK16,CDK5RAP3,CDKL5,CEP120,CEP162,CEP290,CEP350,CEP83,CFL1,CHL1,CHMP2B,CHUK,CLIP1,CNTF,CPEB3,CPEB4,CREB1,CXCR4,CYLD,DBNL,DIAPH2,DIC…	234
Cellular Assembly and Organization,Cellular Function and Maintenance	Organization of cytoskeleton	2,55E-17	4610	A2M,ABL2,ACAP2,ACVR2A,ADAMTS4,ADCY1,ADIPOQ,AHI1,AHR,AKAP11,AKAP9,AKIRIN1,ANGPT1,ANK3,APC,AR,ARFGEF1,ARHGAP12,ARHGAP5,ARHGDIA,ARID1B,ARL11,ARL6,ARPC3,ATE1,ATP2B1,ATP5MC1,ATRX,ATXN1,ATXN7,AURKB,BBS5,BCL6B,BMP2,BMP2K,BRAF,BRWD3,BST2,CALD1,CAST,CAV3,CCDC8,CCDC88A,CCN2,CCNB1,CCP110,CDC20,CDC6,CDK1,CDK16,CDK5RAP3,CDKL5,CEP120,CEP162,CEP290,CEP350,CEP83,CFL1,CHL1,CHMP2B,CHUK,CLIP1,CNTF,CPEB3,CPEB4,CREB1…	270
Cellular Assembly and Organization,Cellular Function and Maintenance	Organization of cytoplasm	9,61E-19	4610	A2M,ABCA1,ABL2,ACAP2,ACVR2A,ADAMTS4,ADCY1,ADIPOQ,AHI1,AHR,AKAP11,AKAP9,AKIRIN1,ANGPT1,ANK3,APC,AR,ARFGEF1,ARFGEF2,ARHGAP12,ARHGAP5,ARHGDIA,ARID1B,ARL11,ARL6,ARPC3,ATE1,ATL2,ATP2B1,ATP5F1B,ATP5MC1,ATRX,ATXN1,ATXN7,AURKB,BBS5,BCL6B,BCS1L,BMP2,BMP2K,BRAF,BRWD3,BST2,CALD1,CASQ1,CAST,CAV2,CAV3,CCDC8,CCDC88A,CCN2,CCNB1,CCP110,CDC20,CDC6,CDK1,CDK16,CDK5RAP3,CDKL5,CEBPA,CEP120,CEP162,CEP290,CEP350,CEP83,…	298
Cell Death and Survival	Cell viability	8,66E-11	4232	ABCA1,ABL2,ACVR2A,ADCY1,ADIPOQ,AHR,AK1,AKAP13,ANGPT1,ANGPTL1,ANKS1B,APC,APLF,APPL1,AR,ARFGEF2,ARID1B,ASNS,ATF1,ATF2,ATRX,ATXN1,AURKB,BCL6B,BCLAF1,BMI1,BMP2,BMPR1A,BNIP2,BRAF,BUB1B,CA2,CARS1,CCAR1,CCDC117,CCN2,CCNB1,CCND3,CCR1,CDC40,CDCA8,CDK1,CDK2,CDK6,CENPA,CHUK,CISH,CNTF,COL17A1,COPS3,CREB1,CTDSPL,CTF1,CUL3,CX3CL1,CXCR4,CYLD,DAPK3,DCK,DENND4A,DICER1,DST,E2F1,E2F3,EBF1,EGF,EGLN1,EME1,ENO1,EP300,…	239
Organismal Development	Size of body	7,10E-11	4131	AAAS,ABCA1,ABL2,ACTC1,ADA,ADAMTS18,ADCY8,ADIPOQ,AHI1,AHR,AKAP11,APBB1,APLNR,APRT,AR,ARHGAP5,ARHGEF11,ARID4A,ARID4B,AVPR2,BBS12,BCLAF1,CA14,CA4,CA5B,CBX2,CBX7,CCNB2,CCND3,CCP110,CDK2,CDK6,CEBPA,CEP290,CHTF18,CLMP,CPE,CPEB2,CPLX1,CREB1,CSGALNACT2,CXCR4,CYLD,DBNL,DDR2,DKK2,DLG1,DLK1,DSE,E2F1,E2F2,E2F3,E2F7,E2F8,EBF1,EFNA5,EGF,EIF4EBP1,ENTPD5,ETV1,ETV5,F3,FANCD2,FOS,FOSB,FUOM,G0S2,GHR,GLI1,GNAQ,GPX2,…	158
Cell Death and Survival	Cell survival	5,59E-11	4094	ABCA1,ABL2,ACVR2A,ADCY1,ADIPOQ,AHR,AK1,AKAP13,ANGPT1,ANGPTL1,ANKS1B,APC,APLF,APPL1,AR,ARFGEF2,ARID1B,ASNS,ATF1,ATF2,ATRX,ATXN1,AURKB,BCL6B,BCLAF1,BMI1,BMP2,BMPR1A,BNIP2,BRAF,BUB1B,CA2,CARS1,CCAR1,CCDC117,CCN2,CCNB1,CCND3,CCR1,CDC40,CDCA8,CDK1,CDK2,CDK6,CENPA,CHUK,CISH,CNTF,COL17A1,COPS3,CREB1,CTDSPL,CTF1,CUL3,CX3CL1,CXCR4,CYLD,DAPK3,DCK,DENND4A,DICER1,DST,E2F1,E2F3,EBF1,EGF,EGLN1,EME1,ENO1,EP300,…	247
Cell Morphology,Cellular Assembly and Organization,Cellular Function and Maintenance	Formation of cellular protrusions	8,45E-11	4071	A2M,ABL2,ACAP2,ACVR2A,ADAMTS4,ADCY1,ADIPOQ,AHI1,AHR,AKAP9,AKIRIN1,ANGPT1,ANK3,APC,AR,ARFGEF1,ARHGAP5,ARHGDIA,ARID1B,ARL11,ARL6,ARPC3,ATE1,ATRX,ATXN1,BBS5,BRAF,CALD1,CAST,CCDC88A,CCN2,CCP110,CDC20,CDK16,CDKL5,CEP120,CEP162,CEP290,CEP83,CFL1,CHL1,CHMP2B,CNTF,CPEB3,CPEB4,CREB1,DBNL,DIAPH2,DICER1,DLG1,DZIP1,EFNA5,EGF,EIF4EBP1,EIF4G3,EPHA7,EPHX2,ETV4,EXOC5,F3,FGD4,FGF2,FOS,FSCN1,GAB1,GEM,GORAB,HDGFL3,…	172
Gene Expression	Transactivation	1,02E-09	3848	ACVR2A,AHR,AKAP13,APBB1,APPL1,AR,ARHGEF11,ATF1,ATF2,BMP2,BMPR2,CCN2,CCND3,CCNH,CEP350,CREB1,CRIM1,E2F1,E2F2,E2F3,EGF,EP300,ETV4,FOS,FOSB,FZD2,GABPA,GABPB2,GLI1,GLRX3,GTF2A1,HES1,IGFBP5,IL33,INHBA,JAZF1,JDP2,KAT2B,KAT6B,KLF4,KMT2A,MAP3K7,MAPK12,MAX,MCM5,MDFIC,MDM4,MITF,MSTN,MTDH,MYBL2,MYOD1,NCOA2,NFIA,NFIB,NME1,NR2F1,NR3C1,NR4A1,NR4A2,NRIP1,NSD3,PIAS1,PIK3CA,PIK3R1,PKN2,PLCB1,POU2F1,PRDX1,PRKG1,RE…	96
Cellular Development,Cellular Growth and Proliferation,Nervous System Development and Function,Tissue Development	Development of neurons	5,80E-07	3640	A2M,ABL2,ACVR2A,ADAMTS4,ADCY1,AHR,ANGPT1,ANK3,APBB1,APC,AR,ARFGEF1,ARHGAP5,ARHGDIA,ARID1B,ARX,ATRX,ATXN1,BRAF,CALD1,CAST,CCDC88A,CCN2,CDC20,CDK16,CDK6,CDKL5,CFL1,CHL1,CHMP2B,CNTF,CPEB3,CPEB4,CREB1,CTF1,CXCR4,DBNL,DICER1,DLG1,EFNA5,EIF4EBP1,EIF4G3,EPHA7,ETV4,FBXO45,FGF2,FOS,GABPA,GEM,HCN1,HDGFL3,HES1,IGSF9B,IL1RAP,ILK,INHBA,IRX3,ITGA1,JMY,KIF23,KIF2A,KIF3A,LEP,LIFR,LRP12,LRP6,LRRK2,LZTS1,MAP1B,MAP…	137
Cellular Movement	Cell movement	2,96E-09	3638	A2M,ABCA1,ABL2,ACKR2,ACKR4,ACSL4,ACTC1,ADA,ADAM15,ADAM9,ADAMTS7,ADIPOQ,AHR,AKAP11,AKAP9,AKIRIN1,ANGPT1,ANGPTL1,ANKRD28,ANO5,APBB1,APC,APLNR,APOA1,APPL1,AR,ARFGEF1,ARFGEF2,ARHGAP5,ARHGDIA,ARHGEF11,ARHGEF39,ARPC3,ARX,ASH1L,ASNS,ASTN1,ATE1,ATF2,ATP5F1B,ATP8A1,B3GAT1,BEX4,BMI1,BMP2,BMPR1A,BMPR2,BRAF,BST2,C1QTNF6,CA2,CALCRL,CALD1,CAST,CAV3,CBLL1,CCAR1,CCDC88A,CCN2,CCNH,CCR1,CD302,CD93,CDK1,CDK6,CDKL5,…	361
Reproductive System Development and Function	Fertility	1,77E-06	3596	ABCA1,ABL2,ACSL4,ACVR2A,AHR,AKAP13,AMBP,ANO5,APOA1,APRT,AR,ARHGDIA,ARID4A,ARID4B,ATE1,BMPR1A,CDK6,CHST10,CHTF18,CPE,CPEB3,DDHD1,DICER1,GHR,GNAQ,H1-2,IGFBP5,IL6ST,INHA,INHBA,JAK2,KMT2C,KMT2E,LATS1,LEP,MAP1B,MFGE8,MRNIP,NCOA2,NFIA,NOS1,NOS2,NR1D1,PDE4D,PLA2G4A,PLG,PRKG1,PSIP1,PSME4,PTEN,RBL1,RBL2,RICTOR,SCARA5,SCARB1,SIRT1,SLC12A2,SLC9A3R1,SMAD4,SPAG9,SRD5A1,STK39,TBX3,TIMP1,TK1,UBE2W,UBE3A	67
Gene Expression	Transactivation of RNA	4,60E-09	3530	ACVR2A,AHR,AKAP13,APBB1,APPL1,AR,ARHGEF11,ATF1,ATF2,BMP2,BMPR2,CCND3,CCNH,CEP350,CREB1,CRIM1,E2F1,E2F2,E2F3,EGF,EP300,ETV4,FOS,FOSB,FZD2,GABPA,GABPB2,GLI1,GLRX3,GTF2A1,HES1,IGFBP5,IL33,INHBA,JAZF1,JDP2,KAT2B,KAT6B,KLF4,KMT2A,MAP3K7,MAX,MCM5,MDFIC,MDM4,MITF,MSTN,MTDH,MYBL2,MYOD1,NCOA2,NFIA,NFIB,NME1,NR2F1,NR3C1,NR4A1,NR4A2,NRIP1,NSD3,PIAS1,PIK3CA,PIK3R1,PKN2,PLCB1,POU2F1,PRDX1,PRKG1,REL,RORA,SIRT1…	90
Cell Death and Survival	Cell viability of tumor cell lines	1,10E-07	3091	ABCA1,ABL2,ACVR2A,AHR,AK1,AKAP13,ANKS1B,APLF,AR,ARFGEF2,ARID1B,ASNS,ATF1,ATF2,ATRX,AURKB,BCL6B,BCLAF1,BMI1,BMP2,BMPR1A,BNIP2,BRAF,BUB1B,CA2,CARS1,CCAR1,CCDC117,CCN2,CCNB1,CCND3,CDCA8,CDK2,CDK6,CENPA,COPS3,CREB1,CTDSPL,CXCR4,DAPK3,DCK,DENND4A,DST,E2F1,EGF,EGLN1,ENO1,EP300,ESCO1,EVI5,FBL,FDXR,FGF2,FOS,FOXM1,GAB1,GLI1,HES1,HIPK4,IER3,IGFBP5,ILK,INPP5J,JAK2,JMJD1C,KIF15,KIFC1,KLF4,KRAS,MAP3K1,MAP3K7,…	165
Cellular Movement,Nervous System Development and Function	Migration of neurons	4,68E-06	3075	APBB1,APC,ARFGEF2,ARX,ASTN1,CDKL5,CHL1,CUL5,CX3CL1,CXCR4,DDIT4,E2F3,EBF1,EFNA5,EGF,FBXO45,FGF2,FSCN1,KIF2A,KLF4,LMNB2,LRP12,MAP1B,MAP3K7,MAPK9,MDK,NDNF,NFIA,NOS1,NR1D1,NR2F1,NR4A2,NTRK2,PCM1,PEX13,PRKG1,PTEN,ROBO1,SATB2,SKIL,SLC12A2,SOCS7,STK3,STMN1,TOP2B,ZBTB18	46
Cell Morphology,Cellular Assembly and Organization,Cellular Development,Cellular Function and Maintenance,Cellular Growth and Proliferation,Nervous System Development and Function,Organismal Development,Tissue Development	Neuritogenesis	4,50E-07	3070	A2M,ABL2,ACVR2A,ADAMTS4,ADCY1,AHR,ANGPT1,ANK3,APC,AR,ARFGEF1,ARHGAP5,ARHGDIA,ARID1B,ATRX,ATXN1,BRAF,CALD1,CCDC88A,CCN2,CDC20,CDK16,CDKL5,CFL1,CHL1,CHMP2B,CNTF,CPEB3,CPEB4,CREB1,DBNL,DICER1,DLG1,EFNA5,EIF4EBP1,EIF4G3,EPHA7,ETV4,FGF2,FOS,GEM,HDGFL3,IL1RAP,ILK,INHBA,ITGA1,JMY,KIF23,KIF2A,KIF3A,LEP,LIFR,LRP12,LRRK2,LZTS1,MAP1B,MAPK9,MEF2A,MPP5,MPZ,MYO6,NANOS1,NF1,NFATC4,NFIA,NFIB,NIN,NOS1,NR4A1,NTRK2…	110
Cell Morphology,Cellular Development,Cellular Growth and Proliferation,Nervous System Development and Function,Organismal Development,Tissue Development	Morphogenesis of neurons	4,66E-07	3070	A2M,ABL2,ACVR2A,ADAMTS4,ADCY1,AHR,ANGPT1,ANK3,APC,AR,ARFGEF1,ARHGAP5,ARHGDIA,ARID1B,ATRX,ATXN1,BRAF,CALD1,CCDC88A,CCN2,CDC20,CDK16,CDKL5,CFL1,CHL1,CHMP2B,CNTF,CPEB3,CPEB4,CREB1,DBNL,DICER1,DLG1,EFNA5,EIF4EBP1,EIF4G3,EPHA7,ETV4,FGF2,FOS,GEM,HDGFL3,HES1,IL1RAP,ILK,INHBA,ITGA1,JMY,KIF23,KIF2A,KIF3A,LEP,LIFR,LRP12,LRRK2,LZTS1,MAP1B,MAPK9,MEF2A,MPP5,MPZ,MYO6,NANOS1,NF1,NFATC4,NFIA,NFIB,NIN,NOS1,NR4A1,…	111
Organismal Development	Growth of organism	3,51E-09	3008	ABCA1,ABL2,ACVR2A,ADRA2B,AHR,APC,APLNR,AR,ARHGAP5,ARX,ATE1,ATF2,ATRX,BCS1L,BMI1,BMP2,BMPR1A,BMPR2,BRAF,BYSL,CBX2,CCNB2,CDK2,CDK6,CEP120,CFL1,CREB1,CX3CL1,CXCR4,DICER1,DLK1,DLL4,E2F1,E2F3,EGF,EGLN1,EIF4EBP1,EP300,ERO1B,ESPL1,F3,FANCD2,FGF2,GHR,GNLY,GNPNAT1,GPR37L1,GZMB,HES1,IGFBP5,IL4R,IL6ST,ILK,INHBA,IRS1,ITGA1,ITPR2,JAK2,KIF3A,KIF5B,KLF4,KLHL40,KMT2C,KRAS,LAMA2,LEP,LMNB2,LPAR1,LRP6,LRRK2,MAP1B,M…	146
Embryonic Development,Organ Development,Organismal Development,Respiratory System Development and Function,Tissue Development	Formation of lung	1,79E-06	3000	ABCA1,ADA,ADAMTS18,ADRA2B,AFF4,ATF2,ATXN1,BCLAF1,BMPR1A,BMPR2,CAV2,CCN2,CEBPA,COX4I2,CREB1,CYLD,DBNL,DENND1B,DICER1,DLG1,EP300,ETV5,FGF2,FOXM1,FZD2,GLI1,HES1,IGFBP5,KMT5B,KRAS,LMNB2,LRRK2,MAN1A2,MAPK9,NCOA2,NFIB,NOG,NOS2,NR3C1,PHF14,PLG,PROX1,PTEN,RC3H1,RC3H2,REL,RGN,ROBO1,ROCK2,SAV1,SETD7,SP3,SPP1,STK3,TIE1,TK1,TMTC3,TRPS1,WWP1,ZNF148	60
Cellular Movement	Migration of cells	1,54E-07	2931	A2M,ABL2,ACKR2,ACSL4,ADA,ADAM15,ADAM9,ADAMTS7,ADIPOQ,AHR,AKAP11,AKAP9,AKIRIN1,ANGPT1,ANGPTL1,ANKRD28,APBB1,APC,APOA1,APPL1,AR,ARFGEF1,ARFGEF2,ARHGAP5,ARHGDIA,ARHGEF11,ARHGEF39,ARX,ASNS,ASTN1,ATE1,ATF2,ATP5F1B,ATP8A1,B3GAT1,BEX4,BMI1,BMP2,BMPR1A,BMPR2,BRAF,BST2,C1QTNF6,CALCRL,CALD1,CAST,CBLL1,CCAR1,CCDC88A,CCN2,CCNH,CCR1,CD302,CD93,CDK1,CDK6,CDKL5,CEBPA,CFL1,CHL1,CHRNA9,CHST10,CHUK,CMTM5,CNTF,COL1…	315
Gene Expression	Activation of DNA endogenous promoter	1,67E-15	2859	ACVR2A,AEBP2,AHI1,AHR,APBB1,AR,ARID4A,ARID4B,ARX,ASH1L,ASXL2,ATF1,ATF2,ATRX,ATXN1,ATXN7,AURKB,BACH1,BCL6B,BEX1,BMI1,BMP2,BMPR1A,BMPR2,CAVIN2,CBX2,CBX7,CCND3,CCNH,CCNT2,CCPG1,CDC73,CDK2,CDK5RAP3,CDK6,CEBPA,CEBPZ,CHD1,CHUK,COPS2,CPEB3,CREB1,CREB5,CREBRF,CUL3,CX3CL1,DEAF1,DEK,DHX36,DICER1,DLG1,DLL4,DUSP15,E2F1,E2F2,E2F3,E2F7,E2F8,EBF1,EGLN1,ELK4,ENO1,EP300,ETV1,ETV4,ETV5,FGF2,FNIP1,FOS,FOSB,FOXM1,GA…	238
Cardiovascular System Development and Function,Organismal Development	Vasculogenesis	4,10E-11	2669	ADA,ADAM15,ADAM9,ADAMTS8,ADIPOQ,ADRA2B,AHR,ANGPT1,ANGPTL1,AP4E1,APC,APLNR,APOA1,ARHGDIA,ARID4B,ATXN1,BCL6B,BCLAF1,BMP2,BMPR1A,BMPR2,BRAF,CAV2,CBLL1,CBX2,CCN2,CDK2,COL8A1,CREB1,CUL5,CX3CL1,CXCR4,CYGB,CYLD,DICER1,DLG1,DLK1,DLL4,E2F1,ECSCR,ECT2,EDIL3,EGF,EGLN1,EPHX2,ERO1A,F3,FGF2,FNIP1,FOS,FOXM1,GAB1,GLI1,HES1,HRG,IL33,IL4R,IL6ST,ILK,INHBA,IRS1,ITGA1,ITGAV,ITGB8,JAK2,JAM3,KLF4,KLK1,KMT2A,KRIT1,LAMA2…	147
Cancer	Cell transformation	1,46E-07	2643	AIMP2,AKAP13,AKAP9,APC,AURKB,BMI1,BMP2,BRAF,CCND3,CDCA7,CDK6,CEBPA,CHRNA9,DDIT4,DNPH1,E2F1,ECT2,EGF,EP300,FGF2,FOS,FOSB,FOXM1,GAB1,GLI1,IRS1,JAK2,JDP2,KMT2A,KRAS,LGALS9,LPP,MAP3K20,MAPK12,MAPK9,MAX,MDM4,MITF,MXI1,NDUFA13,NEDD4,NR3C1,PAK2,PBK,PIK3CA,PIK3R1,PRDX1,PTEN,PTPN11,RB1,RBL1,RBL2,REL,RGL2,ROCK1,RPS6KB1,RUNX1T1,SFRP1,SKIL,SMAD7,SMARCA2,SMC3,SOS1,SOS2,SPP1,TAB3,TACC1,TBX3,TCF7L2,TOP1,TP53,TPR	72
Gene Expression	Transcription	1,30E-22	2567	A2M,ACVR2A,ADIPOQ,AEBP2,AFF4,AHCTF1,AHI1,AHR,AKAP13,ANK3,APBB1,AR,ARHGEF11,ARID1B,ARID4A,ARID4B,ARX,ASH1L,ASXL2,ATF1,ATF2,ATRX,ATXN1,ATXN7,AURKB,AVPR2,BACH1,BCL6B,BCLAF1,BDP1,BEX1,BMI1,BMP2,BMPR1A,BMPR2,BRAF,BST2,CAV3,CAVIN2,CBX2,CBX7,CCN2,CCNB1,CCND3,CCNH,CCNT2,CCPG1,CCR1,CDC73,CDK1,CDK2,CDK5RAP3,CDK6,CEBPA,CEBPZ,CEP290,CHD1,CHUK,CILP,CIR1,CISH,CMYA5,CNTF,COPS2,CPE,CPEB3,CREB1,CREB5,CREBRF,CRP,C…	402
Cellular Movement	Cell movement of neurons	2,91E-06	2431	A2M,APBB1,APC,ARFGEF2,ARX,ASTN1,CDKL5,CHL1,CUL5,CX3CL1,CXCR4,DDIT4,E2F3,EBF1,EFNA5,EGF,FBXO45,FGF2,FSCN1,KIF2A,KLF4,LMNB2,LRP12,MAP1B,MAP3K7,MAPK9,MDK,NDNF,NFIA,NOS1,NR1D1,NR2F1,NR4A2,NTRK2,PCM1,PEX13,PRKG1,PTEN,ROBO1,SATB2,SKIL,SLC12A2,SOCS7,STK3,STMN1,TIMP1,TOP2B,ZBTB18	48
Gene Expression	Transcription of RNA	1,85E-22	2410	A2M,ACVR2A,ADIPOQ,AEBP2,AFF4,AHCTF1,AHI1,AHR,APBB1,AR,ARHGEF11,ARID1B,ARID4A,ARID4B,ARX,ASH1L,ASXL2,ATF1,ATF2,ATRX,ATXN1,ATXN7,AURKB,BACH1,BCL6B,BCLAF1,BDP1,BEX1,BMI1,BMP2,BMPR1A,BMPR2,BRAF,BST2,CAV3,CAVIN2,CBX2,CBX7,CCN2,CCNB1,CCND3,CCNH,CCNT2,CCPG1,CDC73,CDK1,CDK2,CDK5RAP3,CDK6,CEBPA,CEBPZ,CEP290,CHD1,CHUK,CIR1,CISH,CMYA5,CNTF,COPS2,CPE,CPEB3,CREB1,CREB5,CREBRF,CTDSPL,CUL3,CX3CL1,DAPK3,DEAF1,DE…	350
Cell Cycle,DNA Replication, Recombination, and Repair	Modification of chromatin	4,97E-06	2369	ATRX,BAZ1A,BAZ2B,CCAR1,CHD1,KAT2B,NR3C1,NUDT5,OTUB1,PBRM1,POU2F1,RB1,REL,RSF1,SATB2,SMARCA2,SMARCA5,SMARCC1,SUV39H2,TNRC6A,TOP1,ZBTB7A	22
Cell Morphology	Sprouting	7,10E-06	2354	A2M,ABL2,ADAMTS4,ANGPT1,ARID1B,ATRX,ATXN1,CALD1,CCDC88A,CDK2,CDKL5,CFL1,CHMP2B,CNTF,CPEB3,CPEB4,CREB1,CYLD,DICER1,DLG1,DLL4,EFNA5,EGF,EIF4EBP1,EIF4G3,EPHX2,ETV4,FGF2,FOS,IL1RAP,ITGB8,JAK2,KIF2A,KIF3A,KMT2A,LAMA2,LEP,LIFR,LZTS1,MAP1B,NF1,NFATC4,NOS1,NR4A1,NTRK2,PIK3CA,PIK3R1,PPP1R9A,PRCP,PRKAA2,PRKG1,PROX1,PRSS12,PTEN,PVALB,RBPJ,RND2,ROCK2,RPS6KA3,RPS6KB1,SARS1,SEMA5A,SKIL,SMAD4,SP4,SPP1,SS18,STK3…	72
Gene Expression	Transcription of DNA	1,30E-18	2346	ACVR2A,ADIPOQ,AEBP2,AHCTF1,AHI1,AHR,APBB1,AR,ARHGEF11,ARID4A,ARID4B,ARX,ASH1L,ASXL2,ATF1,ATF2,ATRX,ATXN1,ATXN7,AURKB,BACH1,BCL6B,BCLAF1,BDP1,BEX1,BMI1,BMP2,BMPR1A,BMPR2,CAVIN2,CBX2,CBX7,CCND3,CCNH,CCNT2,CCPG1,CDC73,CDK2,CDK5RAP3,CDK6,CEBPA,CEBPZ,CEP290,CHD1,CHUK,CIR1,COPS2,CPEB3,CREB1,CREB5,CREBRF,CUL3,CX3CL1,DEAF1,DEK,DHX36,DICER1,DLG1,DLL4,DNAJC2,DUSP15,E2F1,E2F2,E2F3,E2F7,E2F8,EBF1,EGF,EGLN1,E…	298
Cell Cycle,Cellular Development,Connective Tissue Development and Function	Senescence of fibroblast cell lines	1,27E-08	2229	AIMP2,AKR1B1,ARHGAP5,BMI1,BRAF,CDK2,CENPA,CIRBP,COX4I1,DICER1,E2F1,E2F2,E2F3,EP300,EXO1,FOXM1,KLF4,KRAS,LATS1,MAP3K7,MAPK12,ME1,MORC3,MYBL2,NCAPH,PBRM1,PTEN,RB1,RBL1,RBL2,SIRT1,TBX3,THRB,TNRC6A,TOP1,TP53,UHRF1	37
Cardiovascular System Development and Function,Organismal Development	Angiogenesis	3,99E-09	2210	ADA,ADAM15,ADAM9,ADAMTS8,ADIPOQ,ADRA2B,AHR,ANGPT1,ANGPTL1,AP4E1,APC,APLNR,APOA1,ARHGDIA,ARID4B,ATE1,ATF2,ATP5F1B,ATXN1,BCL6B,BCLAF1,BMP2,BMPR1A,BMPR2,BRAF,CALCRL,CAV2,CBLL1,CBX2,CCN2,CDK2,COL8A1,CREB1,CUL5,CX3CL1,CXCR4,CYGB,CYLD,CYSLTR1,DICER1,DLG1,DLK1,DLL4,E2F1,E2F7,E2F8,ECSCR,ECT2,EDIL3,EGF,EGLN1,EPHX2,ERO1A,F3,FGF2,FNIP1,FOS,FOXM1,GAB1,GJA4,GLI1,HES1,HRG,IL33,IL4R,IL6ST,ILK,INHBA,IRS1,ITGA1,I…	166
Cardiovascular System Development and Function	Development of vasculature	8,49E-09	2210	ABL2,ADA,ADAM15,ADAM9,ADAMTS8,ADIPOQ,ADRA2B,AHR,ANGPT1,ANGPTL1,AP4E1,APC,APLNR,APOA1,ARHGDIA,ARHGEF11,ARID4A,ARID4B,ATE1,ATF2,ATP5F1B,ATXN1,BACH1,BCL6B,BCLAF1,BMP2,BMPR1A,BMPR2,BRAF,CALCRL,CAV2,CBLL1,CBX2,CCN2,CDK2,CNN1,COL8A1,CREB1,CUL5,CX3CL1,CXCR4,CYGB,CYLD,CYSLTR1,DICER1,DLG1,DLK1,DLL4,E2F1,E2F7,E2F8,ECSCR,ECT2,EDIL3,EGF,EGLN1,EPHX2,ERO1A,F3,FGF2,FNIP1,FOS,FOXM1,FXR1,GAB1,GHR,GJA4,GLI1,HES1,H…	184
Cell Cycle,Cellular Assembly and Organization,DNA Replication, Recombination, and Repair	Remodeling of chromatin	3,01E-06	2156	ATRX,BAZ1A,BAZ2B,CCAR1,CHD1,KAT2B,NR3C1,NUDT5,PBRM1,POU2F1,RB1,REL,RSF1,SATB2,SMARCA2,SMARCA5,SMARCC1,SUV39H2,TNRC6A,TOP1,ZBTB7A	21
Embryonic Development,Organismal Development	Development of body trunk	1,39E-08	2151	ABCA1,ACADM,ACTC1,ACVR2A,ADA,ADAMTS18,ADIPOQ,ADRA2B,AFF4,AHI1,AHR,AKAP13,AKAP9,AKR1B1,ANGPT1,AP4E1,APC,APLNR,APOA1,APRT,AR,ARHGAP5,ARID4B,ARX,ASH1L,ASXL2,ATE1,ATF2,ATXN1,BCLAF1,BICC1,BMP2,BMPR1A,BMPR2,BRAF,CALCRL,CASQ1,CASQ2,CAV2,CAV3,CBX2,CCN2,CCNB2,CCND3,CDK2,CEBPA,CEP290,CERT1,CHUK,CISH,COX4I2,CREB1,CUL5,CX3CL1,CXCR4,CYLD,DBNL,DCK,DEAF1,DENND1B,DICER1,DLG1,DLL4,EGF,EGLN1,EP300,ETV1,ETV4,ETV5,F…	206
Cellular Development,Cellular Growth and Proliferation	Development of tumor cell lines	1,06E-07	2145	ABL2,ADIPOQ,AHR,AR,ARHGAP5,ATF2,BCL6B,BMI1,BRAF,CAST,CBX2,CSPP1,DICER1,E2F1,E2F3,E2F8,ECSCR,EGF,ENO1,ESPL1,FGF2,FOS,GEM,GLI1,GNAQ,GZMB,HES1,IFITM3,IL33,IL6ST,ILK,JAK2,JDP2,KIF23,KLF4,KRAS,LATS1,LOXL4,LZTS1,MAP3K1,MAPK9,MDGA2,MDK,MDM4,MELK,MFGE8,MIF4GD,MIIP,MITF,NF1,NOS1,NR4A1,NTRK2,OSTM1,PBK,PHLPP2,PIK3CA,PIK3R1,PLG,PLK1,PRKG1,PSRC1,PTEN,PTPN11,RB1,RBL2,RPS6KB1,SERPINA1,SERTAD1,SMAD7,SMARCA2,SPP1…	81
Cellular Development,Cellular Growth and Proliferation	Colony formation of cells	9,51E-07	2129	ADIPOQ,AHR,AR,ATF1,ATF2,BCL6B,BMI1,BRAF,CAST,CBX2,CDCA7,CEBPA,CHUK,DCK,DICER1,E2F1,E2F3,E2F8,EGF,EIF4EBP1,ENO1,FGF2,FOS,GLI1,GNAQ,GZMB,HES1,IFITM3,IL6ST,ILK,IRS1,ITGA1,JAK2,KIF3A,KLF4,KMT2A,KRAS,LATS1,LIFR,LOXL4,LZTS1,MAML2,MAP3K1,MAPK9,MDGA2,MDK,MDM4,MELK,MIF4GD,MIIP,MITF,MSI2,NF1,NOS1,NR3C1,NR4A1,NTRK2,PBK,PHLPP2,PIK3CA,PIK3R1,PLK1,PRKG1,PSRC1,PTEN,PTP4A3,PTPN11,RASA1,RB1,RB1CC1,RBL2,RICTOR,RPS…	96
Gene Expression	Expression of RNA	8,33E-24	2121	A2M,ACVR2A,ADA,ADIPOQ,AEBP2,AFF4,AHCTF1,AHI1,AHR,ANK3,APBB1,AR,ARHGEF11,ARID1B,ARID4A,ARID4B,ARX,ASH1L,ASXL2,ATF1,ATF2,ATRX,ATXN1,ATXN7,AURKB,AVPR2,BACH1,BCL6B,BCLAF1,BDP1,BEX1,BMI1,BMP2,BMPR1A,BMPR2,BRAF,BST2,CAV3,CAVIN2,CBX2,CBX7,CCN2,CCNB1,CCND3,CCNH,CCNT2,CCPG1,CCR1,CDC73,CDK1,CDK2,CDK5RAP3,CDK6,CEBPA,CEBPZ,CEP290,CHD1,CHUK,CILP,CIR1,CISH,CMYA5,CNTF,COPS2,CPE,CPEB3,CREB1,CREB5,CREBRF,CRP,CTDS…	426
Cell Morphology,Cellular Development	Branching of cells	3,46E-06	2104	A2M,ABL2,ADAMTS4,AHR,ANGPT1,ARID1B,ATRX,ATXN1,CALD1,CCDC88A,CDK2,CDKL5,CFL1,CHMP2B,CNTF,CPEB3,CPEB4,CREB1,CYLD,DICER1,DLG1,DLL4,EFNA5,EGF,EIF4EBP1,EIF4G3,ETV4,FGF2,FOS,GAB1,IL1RAP,KIF2A,KIF3A,KMT2A,KRAS,LAMA2,LEP,LIFR,LZTS1,MAP1B,MFGE8,NF1,NFATC4,NOS1,NR4A1,NTRK2,PIK3CA,PPP1R9A,PRKAA2,PRKG1,PROX1,PRSS12,PTEN,PVALB,RBPJ,RND2,RND3,ROCK2,RPS6KA3,RPS6KB1,RRAS,SARS1,SKIL,SP4,SPP1,SS18,STK38L,TIMP1,TP5…	70
Cellular Assembly and Organization	Cohesion of sister chromatids	1,01E-09	2025	AURKB,CDC20,CDCA5,EME1,ESCO1,ESPL1,KIF22,KMT5B,NAA50,NIPBL,PDS5A,PDS5B,PLK1,RAD50,RB1,REST,SMC3,STAG2,TEN1,TP53	20
Cell Morphology,Cellular Function and Maintenance	Repair of tumor cell lines	1,32E-06	2003	APLF,BMI1,CEBPA,DEK,E2F1,EXO1,FGF2,NR4A1,OTUB1,PBRM1,PTEN,RAD50,RB1,REV3L,RIF1,RPS6KB1,SIRT1,TACC3,TP53,ZNF281	20
