# Supplementary material for: Changes in Biceps femoris Transcriptome along Growth in Iberian Pigs Fed Different Energy Sources and Comparative Analysis with Duroc Breed
Source: Animals (Basel). 2021 Dec 8;11(12):3505. doi: 10.3390/ani11123505 (PMC8697974; doi:10.3390/ani11123505)
Supplement: Supplementary file 1 [file animals-11-03505-s001.zip › Table S5_Canonical Pathways_AGE EFFECTS.xlsx]

## Sheet: Pathways_AGE_biceps
Ingenuity Canonical Pathways	-log(p-value)	p-value	Ratio	z-score	Molecules
Oxidative Phosphorylation	2.84	0.00144544	0.165	-4.243	ATP5F1B,ATP5MC1,ATP5MC3,COX4I1,COX4I2,COX6B1,COX7A2,MT-CO2,MT-ND3,NDUFA11,NDUFA13,NDUFA8,NDUFB2,NDUFB8,NDUFS5,NDUFS7,NDUFV1,UQCRQ
tRNA Charging	2.09	0.00812831	0.205	-2.828	CARS1,FARS2,FARSA,GARS1,HARS1,PARS2,SARS1,YARS1
LXR/RXR Activation	1.67	0.0213796	0.132	-2.673	ABCA1,AHSG,AMBP,APOA1,GC,IL1RAP,IL33,ITIH4,LBP,MYLIP,NOS2,ORM1,SERPINA1,SREBF1,TF,VTN
Cell Cycle Control of Chromosomal Replication	6.29	5.12861e-07	0.304	-2.668	CDC6,CDK1,CDK16,CDK2,CDK6,CDT1,MCM2,MCM3,MCM4,MCM5,MCM7,MCM8,ORC1,POLA2,POLE,TOP2A,TOP2B
PTEN Signaling	2.5	0.00316228	0.151	-2.5	BMPR1A,BMPR2,CHUK,GHR,ILK,INPP5J,KRAS,NTRK2,PIK3CA,PIK3R1,PIK3R3,PREX2,PTEN,RASD2,RPS6KB1,RRAS,SOS1,SOS2,TGFBR1
Pyrimidine Ribonucleotides Interconversion	1.05	0.0891251	0.146	-2.449	AK1,CTPS1,NME1,NUDT5,RAD54L,RECQL4
Pyrimidine Ribonucleotides De Novo Biosynthesis	0.975	0.105925	0.14	-2.449	AK1,CTPS1,NME1,NUDT5,RAD54L,RECQL4
Estrogen-mediated S-phase Entry	4.09	8.12831e-05	0.346	-2.333	CDK1,CDK2,E2F1,E2F2,E2F3,E2F7,E2F8,RB1,RBL1
Colanic Acid Building Blocks Biosynthesis	1.74	0.018197	0.286	-2	GALE,GALT,MPI,TSTA3
Methylglyoxal Degradation III	1.36	0.0436516	0.222	-2	AKR1A1,AKR1B1,AKR7A2,PRXL2B
Antioxidant Action of Vitamin C	1.15	0.0707946	0.119	-1.897	CHUK,GSTO1,JAK2,MAPK12,MAPK9,PLA2G4A,PLA2G4E,PLB1,PLCB1,PLCL1,PNPLA8,SLC2A3,TXN
PPARÎ±/RXRÎ± Activation	3.96	0.000109648	0.158	-1.8	ABCA1,ACVR2A,ADCY1,ADCY8,ADIPOQ,APOA1,BMPR2,CHUK,EP300,GHR,GNA14,GNAQ,IL1RAP,IRS1,JAK2,KRAS,MAP3K7,NR2F1,PLCB1,PLCL1,PRKAA1,PRKAA2,PRKAR1B,PRKAR2A,RASD2,RRAS,SMAD4,SOS1,SOS2,TGFBR1
PPAR Signaling	1.58	0.0263027	0.135	-1.732	CHUK,EP300,FOS,IL1RAP,IL33,KRAS,MAP3K7,NR2F1,NRIP1,RASD2,RRAS,SOS1,SOS2,SRA1
Cyclins and Cell Cycle Regulation	3.97	0.000107152	0.21	-1.698	CCNB1,CCNB2,CCNB3,CCND3,CCNH,CDK1,CDK2,CDK6,E2F1,E2F2,E2F3,E2F7,E2F8,PPM1L,PTPA,RB1,TP53
Mitotic Roles of Polo-Like Kinase	3.42	0.000380189	0.212	-1.667	CCNB1,CCNB2,CCNB3,CDC20,CDK1,ESPL1,KIF23,PKMYT1,PLK1,PPM1L,PTPA,SLK,SMC3,STAG2
Endocannabinoid Cancer Inhibition Pathway	3.69	0.000204174	0.168	-1.633	ADCY1,ADCY8,ATF2,CASQ1,CCND3,CREB1,CREB5,GNAI1,GNAQ,MLST8,NOS1,NOS2,PIK3C2A,PIK3CA,PIK3R1,PIK3R3,PRKAA1,PRKAA2,PRKAR1B,PRKAR2A,ROCK1,ROCK2,TCF4,TCF7L2
Adenosine Nucleotides Degradation II	2.4	0.00398107	0.333	-1.342	ADA,NT5C,NT5C3A,NT5M,PNP
Purine Nucleotides Degradation II (Aerobic)	2.02	0.00954993	0.278	-1.342	ADA,NT5C,NT5C3A,NT5M,PNP
Cell Cycle Regulation by BTG Family Proteins	3.48	0.000331131	0.27	-1.134	CDK2,E2F1,E2F2,E2F3,E2F7,E2F8,PPM1L,PRMT1,PTPA,RB1
Role of p14/p19ARF in Tumor Suppression	2.95	0.00112202	0.276	-1.134	E2F1,NPM3,PIK3C2A,PIK3CA,PIK3R1,PIK3R3,RB1,TP53
Induction of Apoptosis by HIV1	0.742	0.181134	0.115	-1.134	BIRC3,CHUK,CXCR4,MAPK12,MAPK9,SLC25A6,TP53
Apoptosis Signaling	0.314	0.485289	0.0808	-1.134	BIRC3,CDK1,CHUK,KRAS,RASD2,ROCK1,RRAS,TP53
RhoGDI Signaling	2.59	0.0025704	0.139	-1.091	ACTC1,ARHGAP12,ARHGAP5,ARHGDIA,ARHGEF11,ARPC3,CFL1,EP300,GNA14,GNAI1,GNAQ,MYL9,MYLPF,PAK2,PAK3,PPP1R12A,RDX,RHOBTB1,RHOD,RHOQ,RND2,RND3,ROCK1,ROCK2,WASL
Guanosine Nucleotides Degradation III	2	0.01	0.333	-1	NT5C,NT5C3A,NT5M,PNP
Urate Biosynthesis/Inosine 5'-phosphate Degradation	1.86	0.0138038	0.308	-1	NT5C,NT5C3A,NT5M,PNP
Dopamine Receptor Signaling	1.51	0.030903	0.143	-1	ADCY1,ADCY8,PPM1L,PPP1R12A,PPP1R14C,PPP1R3A,PPP1R3D,PRKAR1B,PRKAR2A,PTPA,SMOX
Apelin Muscle Signaling Pathway	1.29	0.0512861	0.211	-1	APLNR,PRKAA1,PRKAA2,TFAM
Phosphatidylglycerol Biosynthesis II (Non-plastidic)	1.09	0.0812831	0.182	-1	AGPAT5,CRLS1,LCLAT1,PTPMT1
Superpathway of Cholesterol Biosynthesis	0.754	0.176198	0.138	-1	GGPS1,NSDHL,SQLE,TM7SF2
4-1BB Signaling in T Lymphocytes	0.65	0.223872	0.125	-1	ATF2,CHUK,MAPK12,MAPK9
Fatty Acid Î²-oxidation I	0.65	0.223872	0.125	-1	ACADM,ACSBG1,ACSL3,ACSL4
Eicosanoid Signaling	0.627	0.236048	0.106	-1	CYSLTR1,PLA2G4A,PLA2G4E,PLB1,PNPLA8,PTGES2,PTGFR
Interferon Signaling	0.533	0.293089	0.111	-1	IFI6,IFITM3,JAK2,PIAS1
Basal Cell Carcinoma Signaling	0.511	0.308319	0.0972	-1	APC,BMP2,FZD2,GLI1,TCF4,TCF7L2,TP53
Superpathway of Methionine Degradation	0.507	0.311172	0.108	-1	MGMT,PRMT1,SUOX,SUV39H2
Triacylglycerol Biosynthesis	0.418	0.381944	0.0976	-1	AGPAT5,CRLS1,LCLAT1,LPIN3
Dermatan Sulfate Biosynthesis (Late Stages)	0.329	0.468813	0.087	-1	CHST10,DSE,DSEL,HS3ST5
Heparan Sulfate Biosynthesis	0	1	0.0513	-1	B3GAT1,CHST10,EXTL1,HS3ST5
CCR5 Signaling in Macrophages	0	1	0.0532	-1	CACNG1,FOS,GNAI1,MAPK12,MAPK9
Wnt/Î²-catenin Signaling	1.16	0.0691831	0.11	-0.943	ACVR2A,APC,APPL1,BMPR2,DKK2,EP300,FZD2,GNAQ,ILK,LRP6,MAP3K7,PPM1L,PTPA,SFRP1,SOX6,TCF4,TCF7L2,TGFBR1,TP53
GPCR-Mediated Integration of Enteroendocrine Signaling Exemplified by an L Cell	1.66	0.0218776	0.151	-0.905	ADCY1,ADCY8,GNA14,GNAI1,GNAQ,ITPR2,PLCB1,PLCL1,PRKAR1B,PRKAR2A,VIPR1
Ceramide Signaling	1.46	0.0346737	0.136	-0.905	FOS,KRAS,MAP3K1,PIK3C2A,PIK3CA,PIK3R1,PIK3R3,PPM1L,PTPA,RASD2,RRAS,S1PR5
Stearate Biosynthesis I (Animals)	0.87	0.134896	0.13	-0.816	ACOT4,ACOT9,ACSBG1,ACSL3,ACSL4,PRXL2B
Netrin Signaling	0.426	0.374973	0.0923	-0.816	CACNG1,NFAT5,NFATC4,PRKAR1B,PRKAR2A,PRKG1
Neuroprotective Role of THOP1 in Alzheimer's Disease	0	1	0.0603	-0.816	CREB1,GZMB,KLK1,PLG,PRKAR1B,PRKAR2A,PRSS12
PD-1, PD-L1 cancer immunotherapy pathway	0.541	0.28774	0.0943	-0.707	CDK2,JAK2,LATS1,PDCD1LG2,PIK3C2A,PIK3CA,PIK3R1,PIK3R3,PTEN,PTPN11
3-phosphoinositide Degradation	1.6	0.0251189	0.123	-0.688	CILP,DUSP15,EPHX2,HACD2,INPP5J,MTMR9,NT5C,NUDT12,NUDT14,NUDT5,PPP1R12A,PPP1R16B,PTEN,PTPA,PTPMT1,PTPN11,RASA1,STYX,STYXL1
Regulation of Actin-based Motility by Rho	2.72	0.00190546	0.17	-0.535	ACTC1,ARHGDIA,ARPC3,CFL1,MYL9,MYLPF,PAK2,PAK3,PPP1R12A,RHOBTB1,RHOD,RHOQ,RND2,RND3,ROCK1,WASL
NRF2-mediated Oxidative Stress Response	4	0.0001	0.159	-0.5	ACTC1,AKR1A1,AKR7A2,AOX1,BACH1,CUL3,DNAJA4,DNAJB14,DNAJB4,DNAJC21,EP300,FOS,GCLM,GPX2,GSTM3,GSTO1,KRAS,MAP3K1,MAP3K7,MAPK9,PIK3C2A,PIK3CA,PIK3R1,PIK3R3,PPIB,PRDX1,RASD2,RRAS,SCARB1,TXN
RhoA Signaling	1.92	0.0120226	0.138	-0.5	ABL2,ACTC1,ARHGAP12,ARHGAP5,ARHGEF11,ARPC3,CFL1,KTN1,LPAR1,MYL9,MYLPF,NEDD4,PPP1R12A,RDX,RND3,ROCK1,ROCK2
NAD Salvage Pathway II	1.36	0.0436516	0.192	-0.447	NMRK2,NT5C,NT5C3A,NT5M,NUDT12
Inhibition of ARE-Mediated mRNA Degradation Pathway	0.487	0.325837	0.0902	-0.302	DCP2,EXOSC4,MAP3K7,MAPK12,PPM1L,PRKAR1B,PRKAR2A,PSME4,PTPA,XRN1,ZFP36L2
Th2 Pathway	0.466	0.341979	0.0882	-0.302	ACVR2A,BMPR2,CCR1,CXCR4,IL33,IL4R,JAK2,PIK3C2A,PIK3CA,PIK3R1,PIK3R3,TGFBR1
Apelin Adipocyte Signaling Pathway	2.05	0.00891251	0.159	-0.277	ADCY1,ADCY8,APLNR,GNAI1,GPX2,GPX7,MAPK12,MAPK9,PLIN1,PRKAA1,PRKAA2,PRKAR1B,PRKAR2A
Salvage Pathways of Pyrimidine Ribonucleotides	3	0.001	0.175	-0.243	ACVR2A,AK1,BRAF,CDK1,CDK2,CDK6,DMPK,MAPK9,NEK2,NME1,PAK2,PAK3,PLK1,PRKAA1,PRKAA2,SGK1,TTK
Sumoylation Pathway	5.08	8.31764e-06	0.214	-0.229	AR,ARHGDIA,CEBPA,EP300,FOS,MAPK12,MAPK9,NR3C1,PIAS1,RANBP2,RHOBTB1,RHOD,RHOQ,RND2,RND3,SENP6,SENP7,SIRT1,SMAD4,SP3,TP53,ZEB1
p53 Signaling	2.53	0.00295121	0.163	0	CDK2,E2F1,EP300,JMY,KAT2B,MDM4,PIAS1,PIK3C2A,PIK3CA,PIK3R1,PIK3R3,PTEN,RB1,SIRT1,STAG1,TP53
CDK5 Signaling	2.49	0.00323594	0.157	0	ADCY1,ADCY8,FOSB,KRAS,MAPK12,MAPK9,NTRK2,PPM1L,PPP1R12A,PPP1R14C,PPP1R3A,PPP1R3D,PRKAR1B,PRKAR2A,PTPA,RASD2,RRAS
Remodeling of Epithelial Adherens Junctions	2.31	0.00489779	0.176	0	ACTC1,APC,ARPC3,CBLL1,CLIP1,NME1,RAB5A,TUBA1B,TUBA1C,TUBA4A,TUBB,TUBB6
Cardiac Î²-adrenergic Signaling	1.97	0.0107152	0.135	0	ADCY1,ADCY8,AKAP11,AKAP13,AKAP9,ATP2A3,PDE4D,PDE5A,PDE8B,PKIG,PLN,PPM1L,PPP1R12A,PPP1R14C,PPP1R3A,PPP1R3D,PRKAR1B,PRKAR2A,PTPA
D-myo-inositol (1,4,5,6)-Tetrakisphosphate Biosynthesis	1.7	0.0199526	0.129	0	CILP,DUSP15,EPHX2,HACD2,IPMK,MTMR9,NT5C,NUDT12,NUDT14,NUDT5,PPP1R12A,PPP1R16B,PTEN,PTPA,PTPN11,RASA1,STYX,STYXL1
D-myo-inositol (3,4,5,6)-tetrakisphosphate Biosynthesis	1.7	0.0199526	0.129	0	CILP,DUSP15,EPHX2,HACD2,IPMK,MTMR9,NT5C,NUDT12,NUDT14,NUDT5,PPP1R12A,PPP1R16B,PTEN,PTPA,PTPN11,RASA1,STYX,STYXL1
NER Pathway	1.61	0.0245471	0.136	0	CCNH,COPS2,COPS3,EP300,ERCC4,GTF2H1,POLA2,POLE,POLE4,POLK,POLR2F,POLR2G,TOP2A,TOP2B
Î³-linolenate Biosynthesis II (Animals)	1.44	0.0363078	0.235	0	ACSBG1,ACSL3,ACSL4,FADS1
D-myo-inositol-5-phosphate Metabolism	1.32	0.047863	0.116	0	CILP,DUSP15,EPHX2,HACD2,MTMR9,NT5C,NUDT12,NUDT14,NUDT5,PLCB1,PPP1R12A,PPP1R16B,PTEN,PTPA,PTPN11,RASA1,STYX,STYXL1
Apelin Cardiac Fibroblast Signaling Pathway	1.03	0.0933254	0.174	0	APLNR,CCN2,PRKAA1,PRKAA2
Retinoate Biosynthesis I	0.987	0.103039	0.152	0	AKR1B1,BMP2,RBP7,RDH13,SDR16C5
Inhibition of Angiogenesis by TSP1	0.947	0.11298	0.147	0	GUCY1A2,MAPK12,MAPK9,TGFBR1,TP53
Apelin Liver Signaling Pathway	0.879	0.13213	0.154	0	APLNR,IRS1,MAPK12,MAPK9
Type I Diabetes Mellitus Signaling	0.857	0.138995	0.108	0	CHUK,CPE,GZMB,IL1RAP,JAK2,MAP3K7,MAPK12,MAPK9,NOS2,PIAS1,SOCS4,SOCS7
Chondroitin Sulfate Biosynthesis	0	1	0.0714	0	B3GAT1,CHST10,CSGALNACT2,HS3ST5
SPINK1 Pancreatic Cancer Pathway	0	1	0.0667	0	CPE,CTRC,KLK1,TGFBR1
Pyridoxal 5'-phosphate Salvage Pathway	4.06	8.70964e-05	0.231	0.258	ACVR2A,BRAF,CDK1,CDK2,CDK6,DMPK,MAPK9,NEK2,PAK2,PAK3,PLK1,PRKAA1,PRKAA2,SGK1,TTK
Cdc42 Signaling	0.866	0.136144	0.102	0.258	APC,ARPC3,ATF2,CFL1,CLIP1,EXOC5,FOS,IQGAP3,MAPK12,MAPK9,MYL9,MYLPF,PAK2,PAK3,PPP1R12A,RASA1,WASL
GÎ±i Signaling	1.03	0.0933254	0.112	0.277	ADCY1,ADCY8,ADRA2B,APLNR,GNAI1,KRAS,LPAR1,OPRL1,PRKAR1B,PRKAR2A,RASD2,RRAS,SOS1,SOS2
Angiopoietin Signaling	3.86	0.000138038	0.213	0.302	ANGPT1,ANGPTL1,CHUK,KRAS,PAK2,PAK3,PIK3C2A,PIK3CA,PIK3R1,PIK3R3,PTPN11,RASA1,RASD2,RRAS,SOS1,TIE1
Agrin Interactions at Neuromuscular Junction	1.84	0.0144544	0.154	0.333	ACTC1,GABPA,ITGA1,KRAS,LAMA2,MAPK12,MAPK9,PAK2,PAK3,RASD2,RRAS,UTRN
Osteoarthritis Pathway	3.84	0.000144544	0.152	0.365	ADAMTS4,ADIPOQ,ATF2,BMP2,BMPR1A,BMPR2,CASQ1,CHUK,CREB1,CREB5,DDIT4,DDR2,FGF2,FZD2,GLI1,HES1,IL1RAP,LEP,MTF1,NAMPT,NOS2,PRKAA1,PRKAA2,RBPJ,SIRT1,SMAD4,SMAD6,SMAD7,SPP1,TCF4,TCF7L2,TGFBR1
Regulation of Cellular Mechanics by Calpain Protease	1.61	0.0245471	0.154	0.378	CAST,CDK1,CDK2,CDK6,CNGA4,EGF,KRAS,RASD2,RB1,RRAS
UVC-Induced MAPK Signaling	1.42	0.0380189	0.157	0.378	BRAF,FOS,KRAS,MAPK12,MAPK9,RASD2,RRAS,TP53
Androgen Signaling	1.26	0.0549541	0.118	0.378	AR,CACNG1,CCNH,EP300,GNA14,GNAI1,GNAQ,GTF2A1,GTF2H1,KAT2B,NCOA2,POLR2F,POLR2G,PRKAR1B,PRKAR2A,TGFB1I1
Production of Nitric Oxide and Reactive Oxygen Species in Macrophages	2.97	0.00107152	0.144	0.392	APOA1,CHUK,FOS,JAK2,MAP3K1,MAP3K2,MAP3K7,MAPK12,MAPK9,NOS2,ORM1,PIK3C2A,PIK3CA,PIK3R1,PIK3R3,PPM1L,PPP1R12A,PPP1R14C,PPP1R3A,PPP1R3D,PTPA,RHOBTB1,RHOD,RHOQ,RND2,RND3,SERPINA1
Coagulation System	0.907	0.12388	0.143	0.447	A2M,F3,PLG,SERPINA1,TFPI
iNOS Signaling	0.903	0.125026	0.133	0.447	CHUK,FOS,JAK2,LBP,MAPK12,NOS2
Death Receptor Signaling	0	1	0.0549	0.447	ACTC1,BIRC3,CHUK,ROCK1,TBK1
ATM Signaling	3.94	0.000114815	0.196	0.471	ATF1,ATF2,CCNB1,CCNB2,CCNB3,CDK1,CDK2,CREB1,CREB5,FANCD2,MAPK12,MAPK9,MDM4,PPM1L,PTPA,RAD50,SMC3,TP53,ZEB1
PI3K/AKT Signaling	2.17	0.00676083	0.132	0.5	CHUK,EIF4EBP1,GAB1,GHR,IL21R,IL4R,IL6ST,ILK,INPP5J,JAK2,KRAS,PIK3CA,PIK3R1,PIK3R3,PPM1L,PTEN,PTPA,RASD2,RPS6KB1,RRAS,SOS1,SOS2,TP53
T Cell Exhaustion Signaling Pathway	1.85	0.0141254	0.126	0.5	ACVR2A,BMPR2,FOS,GZMB,JAK2,KRAS,LGALS9,MAPK12,MAPK9,NFAT5,NFATC4,PDCD1LG2,PIK3C2A,PIK3CA,PIK3R1,PIK3R3,PPM1L,PTPA,PTPN11,RASD2,RRAS,TGFBR1
Actin Nucleation by ARP-WASP Complex	4.08	8.31764e-05	0.222	0.535	ARPC3,KRAS,PPP1R12A,RASD2,RHOBTB1,RHOD,RHOQ,RND2,RND3,ROCK1,ROCK2,RRAS,SOS1,SOS2,VASP,WASL
EIF2 Signaling	1.7	0.0199526	0.117	0.535	ACTC1,EIF1AX,EIF3J,EIF4G3,EIF5B,KRAS,PIK3C2A,PIK3CA,PIK3R1,PIK3R3,RASD2,RPL21,RPL3,RPL37A,RPLP2,RPS13,RPS18,RPS20,RPS23,RPS3,RPS9,RPSA,RRAS,SOS1,SOS2,SREBF1
Acute Phase Response Signaling	7.18	6.60693e-08	0.201	0.577	A2M,AHSG,AMBP,APOA1,CHUK,CRP,FOS,HRG,IL1RAP,IL33,IL6ST,ITIH4,JAK2,KRAS,LBP,MAP3K1,MAP3K7,MAPK12,MAPK9,NR3C1,ORM1,PIK3CA,PIK3R1,PIK3R3,PLG,PTPN11,RASD2,RBP7,RRAS,SERPINA1,SOCS4,SOCS7,SOS1,SOS2,TCF4,TF
ILK Signaling	4.34	4.57088e-05	0.163	0.577	ACTC1,ATF2,BMP2,CFL1,CREB1,CREB5,FOS,ILK,IRS1,ITGB8,KRT18,MAPK12,MAPK9,MYL9,NOS2,PIK3C2A,PIK3CA,PIK3R1,PIK3R3,PPM1L,PPP1R12A,PTEN,PTPA,RHOBTB1,RHOD,RHOQ,RICTOR,RND2,RND3,TGFB1I1,TMSB10/TMSB4X
Endocannabinoid Neuronal Synapse Pathway	0.569	0.269774	0.0938	0.577	ADCY1,ADCY8,CACNG1,GNA14,GNAI1,GNAQ,MAPK12,MAPK9,PLCB1,PLCL1,PRKAR1B,PRKAR2A
3-phosphoinositide Biosynthesis	1.88	0.0131826	0.128	0.655	CILP,DUSP15,EPHX2,HACD2,MTMR9,NT5C,NUDT12,NUDT14,NUDT5,PIK3C2A,PIK3CA,PIK3R1,PIK3R3,PPP1R12A,PPP1R16B,PTEN,PTPA,PTPN11,RASA1,STYX,STYXL1
LPS/IL-1 Mediated Inhibition of RXR Function	0.582	0.261818	0.0893	0.707	ABCA1,ACSBG1,ACSL3,ACSL4,ALDH3B2,CHST10,FMO2,GSTM3,GSTO1,HS3ST5,IL1RAP,IL33,LBP,MAP3K1,MAP3K7,MAPK9,MGMT,SCARB1,SMOX,SREBF1
FcÎ³ Receptor-mediated Phagocytosis in Macrophages and Monocytes	0.37	0.42658	0.0851	0.707	ACTC1,ARPC3,FYB1,PIK3R1,PIK3R3,PTEN,RPS6KB1,VASP
Apelin Cardiomyocyte Signaling Pathway	2.1	0.00794328	0.152	0.775	APLNR,ATP2A3,GNAI1,MAPK12,MAPK9,MYL9,MYLPF,PIK3C2A,PIK3CA,PIK3R1,PIK3R3,PLCB1,PLCL1,PLN,SLC9A2
Superpathway of Inositol Phosphate Compounds	1.82	0.0151356	0.122	0.816	CILP,DUSP15,EPHX2,HACD2,INPP5J,IPMK,MTMR9,NT5C,NUDT12,NUDT14,NUDT5,PIK3C2A,PIK3CA,PIK3R1,PIK3R3,PLCB1,PPP1R12A,PPP1R16B,PTEN,PTPA,PTPN11,RASA1,STYX,STYXL1
HIPPO signaling	1.56	0.0275423	0.141	0.816	DLG1,LATS1,PPM1L,PPP1R12A,PPP1R14C,PPP1R3A,PPP1R3D,PTPA,SAV1,SMAD4,STK3,TEAD1
B Cell Activating Factor Signaling	1.47	0.0338844	0.171	0.816	CHUK,FOS,MAP3K1,MAPK12,MAPK9,NFAT5,NFATC4
Dermatan Sulfate Biosynthesis	0.533	0.293089	0.102	0.816	B3GAT1,CHST10,CSGALNACT2,DSE,DSEL,HS3ST5
PCP pathway	0.514	0.306196	0.1	0.816	ATF2,FZD2,MAPK12,MAPK9,ROCK1,ROCK2
Activation of IRF by Cytosolic Pattern Recognition Receptors	0.458	0.348337	0.0952	0.816	ATF2,CHUK,MAPK12,MAPK9,PPIB,TBK1
Th17 Activation Pathway	0	1	0.0659	0.816	AHR,IL21R,JAK2,NFAT5,NFATC4,RORA
Cell Cycle: G2/M DNA Damage Checkpoint Regulation	4.26	5.49541e-05	0.265	0.832	CCNB1,CCNB2,CCNB3,CDK1,EP300,KAT2B,MDM4,PKMYT1,PLK1,PTPMT1,TOP2A,TOP2B,TP53
G Beta Gamma Signaling	1.09	0.0812831	0.115	0.832	ADCY1,CACNG1,CAV2,CAV3,GNA14,GNAI1,GNAQ,KRAS,PRKAR1B,PRKAR2A,RASD2,RRAS,SOS1,SOS2
mTOR Signaling	3.92	0.000120226	0.153	0.894	DDIT4,EIF3J,EIF4EBP1,EIF4G3,IRS1,KRAS,MLST8,PIK3C2A,PIK3CA,PIK3R1,PIK3R3,PPM1L,PRKAA1,PRKAA2,PTPA,RASD2,RHOBTB1,RHOD,RHOQ,RICTOR,RND2,RND3,RPS13,RPS18,RPS20,RPS23,RPS3,RPS6KA3,RPS6KB1,RPS9,RPSA,RRAS
Aryl Hydrocarbon Receptor Signaling	3.69	0.000204174	0.168	0.894	AHR,ALDH3B2,CCND3,CDK2,CDK6,CYP1A1,E2F1,EP300,FOS,GSTM3,GSTO1,MCM7,NCOA2,NCOA7,NFIA,NFIB,NR2F1,NRIP1,RB1,RBL1,RBL2,TGM2,TP53,TRIP11
Chemokine Signaling	1.75	0.0177828	0.15	0.905	CFL1,CXCR4,FOS,GNAI1,GNAQ,KRAS,MAPK12,PLCB1,PPP1R12A,RASD2,ROCK2,RRAS
Glioma Invasiveness Signaling	3.93	0.00011749	0.216	1.069	ITGAV,KRAS,PIK3C2A,PIK3CA,PIK3R1,PIK3R3,PLG,RASD2,RHOBTB1,RHOD,RHOQ,RND2,RND3,RRAS,TIMP1,VTN
PEDF Signaling	2.91	0.00123027	0.183	1.069	CHUK,KRAS,MAPK12,PIK3C2A,PIK3CA,PIK3R1,PIK3R3,RASD2,ROCK1,ROCK2,RRAS,TCF4,TCF7L2,TP53,ZEB1
Systemic Lupus Erythematosus In T Cell Signaling Pathway	0.714	0.193197	0.0901	1.095	ATF2,CASQ1,CREB1,CREB5,FOS,GNAI1,KRAS,LEP,MLST8,NOS1,NOS2,PIK3C2A,PIK3CA,PIK3R1,PIK3R3,PPM1L,PTPA,RASD2,RDX,RHOBTB1,RHOD,RHOQ,RND2,RND3,ROCK1,ROCK2,RPS6KB1,RRAS,SOS1,SOS2
April Mediated Signaling	1.58	0.0263027	0.179	1.134	CHUK,FOS,MAP3K1,MAPK12,MAPK9,NFAT5,NFATC4
MIF Regulation of Innate Immunity	1.42	0.0380189	0.167	1.134	FOS,MAPK12,MAPK9,NOS2,PLA2G4A,PLA2G4E,TP53
Protein Kinase A Signaling	2.73	0.00186209	0.118	1.151	ADCY1,ADCY8,AKAP11,AKAP13,AKAP9,ATF1,ATF2,BRAF,CHUK,CNGA4,CREB1,CREB5,DUSP15,GNAI1,GNAQ,H1-2,ITPR2,MAP3K1,MYL9,MYLPF,NFAT5,NFATC4,PDE4D,PDE5A,PDE8B,PLCB1,PLCL1,PLN,PPP1R12A,PPP1R14C,PPP1R3A,PPP1R3D,PRKAR1B,PRKAR2A,PTEN,PTPN11,PTPN14,PTPN21,PTPN4,ROCK1,ROCK2,SMAD4,TCF4,TCF7L2,TGFBR1,TNNI2,VASP
Role of BRCA1 in DNA Damage Response	4.04	9.12011e-05	0.212	1.155	ATF1,E2F1,E2F2,E2F3,E2F7,E2F8,FANCD2,PBRM1,PLK1,POU2F1,RAD50,RB1,RBL1,RBL2,SMARCA2,SMARCC1,TP53
Role of CHK Proteins in Cell Cycle Checkpoint Control	2.98	0.00104713	0.211	1.155	CDK1,CDK2,E2F1,E2F2,E2F3,E2F7,E2F8,PLK1,PPM1L,PTPA,RAD50,TP53
Melanoma Signaling	4.16	6.91831e-05	0.26	1.265	BRAF,E2F1,KRAS,MITF,PIK3C2A,PIK3CA,PIK3R1,PIK3R3,PTEN,RASD2,RB1,RRAS,TP53
ErbB2-ErbB3 Signaling	2.02	0.00954993	0.169	1.265	ETV4,KRAS,PIK3C2A,PIK3CA,PIK3R1,PIK3R3,PTEN,RASD2,RRAS,SOS1,SOS2
IL-7 Signaling Pathway	1.14	0.0724436	0.128	1.265	CCND3,CDK2,EBF1,MAPK12,PIK3C2A,PIK3CA,PIK3R1,PIK3R3,SOS1,SOS2
GÎ±s Signaling	0.717	0.191867	0.103	1.265	ADCY1,ADCY8,ATF2,AVPR2,BRAF,CNGA4,CREB1,CREB5,PRKAR1B,PRKAR2A,VIPR1
Cell Cycle: G1/S Checkpoint Regulation	3.9	0.000125893	0.224	1.291	BMI1,CCND3,CDK2,CDK6,E2F1,E2F2,E2F3,E2F7,E2F8,MAX,RB1,RBL1,RBL2,SMAD4,TP53
TNFR2 Signaling	1.13	0.074131	0.167	1.342	BIRC3,CHUK,FOS,MAP3K1,TBK1
Oncostatin M Signaling	0.975	0.105925	0.14	1.342	IL6ST,JAK2,KRAS,RASD2,RRAS,SOS1
Î±-Adrenergic Signaling	0.728	0.187068	0.105	1.342	ADCY1,ADCY8,GNAI1,GNAQ,ITPR2,KRAS,PRKAR1B,PRKAR2A,RASD2,RRAS
Toll-like Receptor Signaling	0.656	0.2208	0.105	1.342	CHUK,FOS,IL33,LBP,MAP3K1,MAP3K7,MAPK12,TAB2
Type II Diabetes Mellitus Signaling	1.94	0.0114815	0.134	1.387	ACSBG1,ACSL3,ACSL4,ADIPOQ,CACNG1,CHUK,IRS1,MAP3K1,MAP3K7,MAPK12,MAPK9,PIK3C2A,PIK3CA,PIK3R1,PIK3R3,PRKAA1,PRKAA2,SOCS4,SOCS7
CXCR4 Signaling	5.05	8.91251e-06	0.18	1.4	ADCY1,ADCY8,ARHGEF11,CXCR4,FOS,GNA14,GNAI1,GNAQ,ITPR2,KRAS,MAPK12,MAPK9,MYL9,MYLPF,PAK2,PAK3,PIK3C2A,PIK3CA,PIK3R1,PIK3R3,PLCB1,RASD2,RHOBTB1,RHOD,RHOQ,RND2,RND3,ROCK1,ROCK2,RRAS
TGF-Î² Signaling	5.61	2.45471e-06	0.229	1.414	ACVR2A,BMP2,BMPR1A,BMPR2,EP300,FOS,HOXC9,INHA,INHBA,KRAS,MAP3K7,MAPK12,MAPK9,RASD2,RRAS,SMAD4,SMAD6,SMAD7,SMURF2,SOS1,SOS2,TGFBR1
Wnt/Ca+ pathway	1.01	0.0977237	0.129	1.414	ATF2,CREB1,CREB5,FZD2,NFAT5,NFATC4,PLCB1,PLCL1
iCOS-iCOSL Signaling in T Helper Cells	0.324	0.474242	0.0811	1.414	CHUK,ITPR2,NFAT5,NFATC4,PIK3C2A,PIK3CA,PIK3R1,PIK3R3,PTEN
Endocannabinoid Developing Neuron Pathway	2.97	0.00107152	0.165	1.5	ADCY1,ADCY8,ATF2,BRAF,CREB1,CREB5,GNAI1,KRAS,MAPK12,MAPK9,MLST8,PIK3C2A,PIK3CA,PIK3R1,PIK3R3,PRKAR1B,PRKAR2A,RASD2,RRAS
Sphingosine-1-phosphate Signaling	2.13	0.0074131	0.145	1.5	ADCY1,ADCY8,CASQ1,GNAI1,GNAQ,PIK3C2A,PIK3CA,PIK3R1,PIK3R3,PLCB1,PLCL1,RHOBTB1,RHOD,RHOQ,RND2,RND3,S1PR5
Apelin Pancreas Signaling Pathway	3.45	0.000354813	0.25	1.508	APLNR,MAPK12,MAPK9,PIK3C2A,PIK3CA,PIK3R1,PIK3R3,PRKAA1,PRKAA2,PRKAR1B,PRKAR2A
UVB-Induced MAPK Signaling	2.8	0.00158489	0.212	1.508	EIF4EBP1,FOS,MAPK12,MAPK9,PIK3C2A,PIK3CA,PIK3R1,PIK3R3,RPS6KA3,RPS6KB1,TP53
GPCR-Mediated Nutrient Sensing in Enteroendocrine Cells	0.631	0.233884	0.0982	1.508	ADCY1,ADCY8,CACNG1,GNA14,GNAI1,GNAQ,ITPR2,PLCB1,PLCL1,PRKAR1B,PRKAR2A
Leukocyte Extravasation Signaling	1.57	0.0269153	0.117	1.528	ACTC1,ARHGAP12,ARHGAP5,CLDN19,CTNNA3,CXCR4,EDIL3,GNAI1,ITGA1,JAM3,MAPK12,MAPK9,PIK3C2A,PIK3CA,PIK3R1,PIK3R3,PTPN11,RDX,ROCK1,ROCK2,TIMP1,VASP,WASL
Rac Signaling	1.64	0.0229087	0.134	1.604	ARPC3,CFL1,ELK4,IQGAP3,KRAS,MAP3K1,PAK2,PAK3,PIK3C2A,PIK3CA,PIK3R1,PIK3R3,RASD2,RPS6KB1,RRAS
Synaptic Long Term Potentiation	2.74	0.0018197	0.155	1.606	ADCY1,ADCY8,ATF2,CREB1,CREB5,EP300,GNA14,GNAQ,ITPR2,KRAS,PLCB1,PLCL1,PPP1R12A,PPP1R14C,PPP1R3A,PPP1R3D,PRKAR1B,PRKAR2A,RASD2,RRAS
Huntington's Disease Signaling	2.37	0.0042658	0.127	1.606	ATF2,ATP5F1B,ATP5MC1,CASQ1,CREB1,CREB5,EGF,EP300,GNA14,GNAQ,IFT57,MAPK9,PENK,PIK3C2A,PIK3CA,PIK3R1,PIK3R3,PLCB1,POLR2F,POLR2G,PSME4,RASA1,RCOR2,REST,SGK1,SOS1,SOS2,TGM2,TP53,ZDHHC17
Cardiomyocyte Differentiation via BMP Receptors	3.33	0.000467735	0.35	1.633	ATF2,BMP2,BMPR1A,BMPR2,MAP3K7,SMAD4,SMAD6
Macropinocytosis Signaling	1.21	0.0616595	0.132	1.633	EGF,ITGB8,KRAS,PIK3C2A,PIK3CA,PIK3R1,PIK3R3,RAB5A,RASD2,RRAS
TNFR1 Signaling	0.747	0.179061	0.12	1.633	BIRC3,CHUK,FOS,MAP3K1,PAK2,PAK3
Hypoxia Signaling in the Cardiovascular System	0.697	0.200909	0.108	1.633	ATF2,CREB1,CREB5,EP300,PTEN,TP53,UBE2C,UBE2W
Phospholipases	0.458	0.348337	0.0952	1.633	PLA2G4A,PLA2G4E,PLB1,PLCB1,PLCL1,PNPLA8
Th1 Pathway	0	1	0.0661	1.633	DLL4,JAK2,LGALS9,NFATC4,PIK3C2A,PIK3CA,PIK3R1,PIK3R3
Endometrial Cancer Signaling	2.78	0.00165959	0.2	1.667	ILK,KRAS,PIK3C2A,PIK3CA,PIK3R1,PIK3R3,PTEN,RASD2,RRAS,SOS1,SOS2,TP53
Small Cell Lung Cancer Signaling	2.6	0.00251189	0.183	1.667	CDK2,CDK6,CHUK,E2F1,MAX,NOS1,PIK3C2A,PIK3CA,PIK3R1,PIK3R3,PTEN,RB1,TP53
FcÎ³RIIB Signaling in B Lymphocytes	1.58	0.0263027	0.147	1.667	CACNG1,KRAS,MAPK12,MAPK9,PIK3C2A,PIK3CA,PIK3R1,PIK3R3,RASD2,RRAS,SOS1
BMP signaling pathway	5.35	4.46684e-06	0.235	1.698	ATF2,BMP2,BMPR1A,BMPR2,CREB1,HOXC9,KRAS,MAGED1,MAP3K7,MAPK12,MAPK9,NOG,PRKAR1B,PRKAR2A,RASD2,RRAS,SMAD4,SMAD6,SMAD7,SOS1
GÎ±12/13 Signaling	2.01	0.00977237	0.138	1.698	CHUK,KRAS,LPAR1,MAP3K1,MAPK12,MAPK9,MEF2A,MYL9,MYLPF,PIK3C2A,PIK3CA,PIK3R1,PIK3R3,RASA1,RASD2,ROCK1,ROCK2,RRAS
Calcium Signaling	0.975	0.105925	0.102	1.698	ACTC1,ATF2,ATP2A3,ATP2B1,CACNG1,CASQ1,CASQ2,CHRNA9,CREB1,CREB5,EP300,ITPR2,MEF2A,MYL9,NFAT5,NFATC4,PNCK,PRKAR1B,PRKAR2A,TNNI2,TPM1
Glioblastoma Multiforme Signaling	6.09	8.12831e-07	0.194	1.706	APC,CDK2,CDK6,E2F1,E2F2,E2F3,E2F7,E2F8,EGF,FZD2,ITPR2,KRAS,NF1,PIK3C2A,PIK3CA,PIK3R1,PIK3R3,PLCB1,PLCL1,PTEN,RASD2,RB1,RHOBTB1,RHOD,RHOQ,RND2,RND3,RPS6KB1,RRAS,SOS1,SOS2,TP53
Mouse Embryonic Stem Cell Pluripotency	5.63	2.34423e-06	0.223	1.706	APC,BMPR1A,BMPR2,FZD2,IL6ST,JAK2,KRAS,LIFR,MAP3K7,MAPK12,PIK3C2A,PIK3CA,PIK3R1,PIK3R3,PTPN11,RASD2,RRAS,SMAD4,SOS1,SOS2,TCF4,TCF7L2,TP53
Dopamine-DARPP32 Feedback in cAMP Signaling	2.52	0.00301995	0.141	1.706	ADCY1,ADCY8,ATF1,ATF2,ATP2A3,CREB1,CREB5,GNAI1,GNAQ,GUCY1A2,ITPR2,NOS1,PLCB1,PLCL1,PPM1L,PPP1R12A,PPP1R14C,PPP1R3A,PPP1R3D,PRKAR1B,PRKAR2A,PRKG1,PTPA
Integrin Signaling	3.42	0.000380189	0.146	1.732	ACTC1,ARHGAP5,ARPC3,BRAF,ILK,ITGA1,ITGAV,ITGB8,KRAS,MYL9,PAK2,PAK3,PIK3C2A,PIK3CA,PIK3R1,PIK3R3,PPP1R12A,PTEN,RASD2,RHOBTB1,RHOD,RHOQ,RND2,RND3,ROCK1,RRAS,SOS1,SOS2,TSPAN7,VASP,WASL
ERK/MAPK Signaling	3.13	0.00074131	0.145	1.732	ATF1,ATF2,BRAF,CREB1,CREB5,EIF4EBP1,FOS,KRAS,PAK2,PAK3,PIK3C2A,PIK3CA,PIK3R1,PIK3R3,PLA2G4A,PLA2G4E,PPM1L,PPP1R12A,PPP1R14C,PPP1R3A,PPP1R3D,PRKAR1B,PRKAR2A,PTPA,RASD2,RRAS,SOS1,SOS2
Ovarian Cancer Signaling	2.36	0.00436516	0.144	1.732	APC,BRAF,E2F1,EGF,FZD2,KRAS,PIK3C2A,PIK3CA,PIK3R1,PIK3R3,PRKAR1B,PRKAR2A,PTEN,RASD2,RB1,RPS6KB1,RRAS,TCF4,TCF7L2,TP53
VEGF Signaling	1.75	0.0177828	0.141	1.732	ACTC1,EIF1AX,KRAS,PIK3C2A,PIK3CA,PIK3R1,PIK3R3,PTPN11,RASD2,ROCK1,ROCK2,RRAS,SOS1,SOS2
fMLP Signaling in Neutrophils	0.983	0.103992	0.112	1.732	ARPC3,GNAI1,ITPR2,KRAS,NFAT5,NFATC4,PIK3C2A,PIK3CA,PIK3R1,PIK3R3,PLCB1,RASD2,RRAS
Neuroinflammation Signaling Pathway	0.68	0.20893	0.09	1.732	ACVR2A,ATF2,BIRC3,BMPR2,CHUK,CNTF,CREB1,CREB5,CRP,CX3CL1,FOS,JAK2,KLK1,MAPK12,MAPK9,MFGE8,NFAT5,NFATC4,NOS2,PIK3C2A,PIK3CA,PIK3R1,PIK3R3,PLA2G4A,PLA2G4E,TBK1,TGFBR1
White Adipose Tissue Browning Pathway	2.74	0.0018197	0.155	1.789	ADCY1,ADCY8,ATF2,CACNG1,CREB1,CREB5,GUCY1A2,HOXC9,LEP,MAPK12,MS4A2,PLIN1,PRKAA1,PRKAA2,PRKAR1B,PRKAR2A,PRKG1,RUNX1T1,SIRT1,THRB
PAK Signaling	3	0.001	0.175	1.807	CFL1,KRAS,MAPK12,MAPK9,MYL9,MYLPF,PAK2,PAK3,PIK3C2A,PIK3CA,PIK3R1,PIK3R3,RASD2,RRAS,SOS1,SOS2,WASL
CD28 Signaling in T Helper Cells	1.4	0.0398107	0.125	1.807	ARPC3,CHUK,FOS,ITPR2,MALT1,MAP3K1,MAPK12,MAPK9,NFAT5,NFATC4,PIK3C2A,PIK3CA,PIK3R1,PIK3R3,PTPN11
IGF-1 Signaling	5.01	9.77237e-06	0.212	1.886	CCN2,FOS,IGFBP5,IRS1,JAK2,KRAS,NEDD4,PIK3C2A,PIK3CA,PIK3R1,PIK3R3,PRKAR1B,PRKAR2A,PTPN11,RASA1,RASD2,RPS6KB1,RRAS,SOCS4,SOCS7,SOS1,SOS2
STAT3 Pathway	2.87	0.00134896	0.156	1.886	BMPR1A,BMPR2,CISH,EGF,FGF2,GHR,IL21R,IL4R,IL6ST,JAK2,KRAS,MAP3K20,MAPK12,MAPK9,NDUFA13,NTRK2,RASD2,RRAS,SOCS4,SOCS7,TGFBR1
PFKFB4 Signaling Pathway	1.24	0.057544	0.152	1.89	ATF2,CREB1,CREB5,FGF2,PRKAR1B,PRKAR2A,TP53
CD27 Signaling in Lymphocytes	0.975	0.105925	0.132	1.89	CHUK,FOS,MAP3K1,MAP3K2,MAP3K7,MAPK12,MAPK9
Melatonin Signaling	0.742	0.181134	0.111	1.89	BRAF,GNAI1,GNAQ,PLCB1,PLCL1,PRKAR1B,PRKAR2A,RORA
Ephrin B Signaling	0.742	0.181134	0.111	1.89	CFL1,CXCR4,GNA14,GNAI1,GNAQ,ITSN2,ROCK1,ROCK2
Role of Pattern Recognition Receptors in Recognition of Bacteria and Viruses	0	1	0.0649	1.89	CNTF,CREB1,IL33,LEP,MAPK12,MAPK9,PIK3C2A,PIK3CA,PIK3R1,PIK3R3
Glioma Signaling	4.12	7.58578e-05	0.191	1.897	CDK6,E2F1,E2F2,E2F3,E2F7,E2F8,EGF,KRAS,PIK3C2A,PIK3CA,PIK3R1,PIK3R3,PTEN,RASD2,RB1,RBL1,RBL2,RRAS,SOS1,SOS2,TP53
IL-1 Signaling	2.45	0.00354813	0.165	1.897	ADCY1,ADCY8,CHUK,FOS,GNA14,GNAI1,GNAQ,IL1RAP,MAP3K1,MAP3K7,MAPK12,MAPK9,PRKAR1B,PRKAR2A,TAB2
IL-17A Signaling in Airway Cells	1.65	0.0223872	0.156	1.897	CHUK,JAK2,MAP3K7,MAPK12,MAPK9,PIK3C2A,PIK3CA,PIK3R1,PIK3R3,PTEN
NF-ÎºB Activation by Viruses	1.33	0.0467735	0.134	1.897	CHUK,ITGA1,ITGAV,KRAS,MAP3K1,PIK3C2A,PIK3CA,PIK3R1,PIK3R3,RASD2,RRAS
Neuregulin Signaling	1.22	0.060256	0.125	1.897	EGF,ERBIN,KRAS,PIK3R1,PIK3R3,PTEN,PTPN11,RASD2,RPS6KB1,RRAS,SOS1,SOS2
Amyotrophic Lateral Sclerosis Signaling	0.69	0.204174	0.103	1.897	BIRC3,NOS1,PIK3C2A,PIK3CA,PIK3R1,PIK3R3,RAB5A,RNF19A,SSR4,TP53
Paxillin Signaling	2.49	0.00323594	0.157	1.941	ACTC1,ITGA1,ITGAV,ITGB8,KRAS,MAPK12,MAPK9,PAK2,PAK3,PIK3C2A,PIK3CA,PIK3R1,PIK3R3,RASD2,RRAS,SOS1,SOS2
JAK/Stat Signaling	4.04	9.12011e-05	0.212	2	CISH,FOS,GNAQ,JAK2,KRAS,PIAS1,PIK3C2A,PIK3CA,PIK3R1,PIK3R3,PTPN11,RASD2,RRAS,SOCS4,SOCS7,SOS1,SOS2
Tec Kinase Signaling	1.6	0.0251189	0.122	2	ACTC1,FOS,GNA14,GNAI1,GNAQ,JAK2,MAPK12,MAPK9,MS4A2,PAK2,PAK3,PIK3C2A,PIK3CA,PIK3R1,PIK3R3,RHOBTB1,RHOD,RHOQ,RND2,RND3
HMGB1 Signaling	1.58	0.0263027	0.121	2	CNTF,FOS,IL33,KAT2B,KAT6B,KRAS,LEP,MAPK12,MAPK9,PIK3C2A,PIK3CA,PIK3R1,PIK3R3,RASD2,RHOBTB1,RHOD,RHOQ,RND2,RND3,RRAS
RAN Signaling	1.44	0.0363078	0.235	2	KPNA4,KPNA5,RANBP2,TNPO1
Role of IL-17F in Allergic Inflammatory Airway Diseases	0.399	0.399025	0.0952	2	ATF2,CREB1,CREB5,RPS6KA3
Unfolded protein response	0	1	0.0714	2	CEBPA,CEBPZ,ERO1B,SREBF1
Actin Cytoskeleton Signaling	2.34	0.00457088	0.128	2.041	ACTC1,APC,ARPC3,CFL1,DIAPH2,EGF,FGF2,IQGAP3,KRAS,LBP,MYL9,MYLPF,PAK2,PAK3,PIK3C2A,PIK3CA,PIK3R1,PIK3R3,PPP1R12A,RASD2,RDX,ROCK1,ROCK2,RRAS,SOS1,SOS2,TMSB10/TMSB4X,WASL
Apelin Endothelial Signaling Pathway	3.39	0.00040738	0.174	2.065	ADCY1,ADCY8,ANGPT1,APLNR,FOS,GNAI1,KRAS,MAPK12,MAPK9,MEF2A,PIK3C2A,PIK3CA,PIK3R1,PIK3R3,PLCB1,PRKAA1,PRKAA2,RASD2,RPS6KB1,RRAS
Synaptic Long Term Depression	1.28	0.0524807	0.111	2.065	CACNG1,GNA14,GNAI1,GNAQ,GUCY1A2,ITPR2,KRAS,NOS1,NOS2,NT5C,PLA2G4A,PLA2G4E,PLB1,PLCB1,PLCL1,PNPLA8,PPM1L,PRKG1,PTPA,RASD2,RRAS
14-3-3-mediated Signaling	1.79	0.0162181	0.134	2.111	FOS,KRAS,MAPK12,MAPK9,PIK3C2A,PIK3CA,PIK3R1,PIK3R3,PLCB1,PLCL1,RASD2,RRAS,TUBA1B,TUBA1C,TUBA4A,TUBB,TUBB6
Signaling by Rho Family GTPases	3.03	0.000933254	0.135	2.117	ACTC1,ARHGEF11,ARPC3,CFL1,CLIP1,FOS,GNA14,GNAI1,GNAQ,MAP3K20,MAPK12,MAPK9,MYL9,MYLPF,NEDD4,PAK2,PAK3,PIK3C2A,PIK3CA,PIK3R1,PIK3R3,PPP1R12A,RDX,RHOBTB1,RHOD,RHOQ,RND2,RND3,ROCK1,ROCK2,STMN1,WASF3,WASL
FAT10 Cancer Signaling Pathway	1.66	0.0218776	0.174	2.121	ACVR2A,BMPR2,CHUK,CXCR4,SMAD4,TCF4,TGFBR1,TP53
ErbB4 Signaling	1.17	0.0676083	0.134	2.121	KRAS,PIK3C2A,PIK3CA,PIK3R1,PIK3R3,RASD2,RRAS,SOS1,SOS2
SPINK1 General Cancer Pathway	1.11	0.0776247	0.13	2.121	JAK2,KRAS,MT1A,PIK3C2A,PIK3CA,PIK3R1,PIK3R3,RASD2,RRAS
Prolactin Signaling	3.97	0.000107152	0.21	2.138	EP300,FOS,IRS1,JAK2,KRAS,NR3C1,PIK3C2A,PIK3CA,PIK3R1,PIK3R3,PTPN11,RASD2,RRAS,SOCS4,SOCS7,SOS1,SOS2
Growth Hormone Signaling	3.09	0.000812831	0.197	2.138	A2M,CEBPA,FOS,GHR,IRS1,JAK2,PIK3C2A,PIK3CA,PIK3R1,PIK3R3,RPS6KA3,RPS6KB1,SOCS4,SOCS7
Aldosterone Signaling in Epithelial Cells	1.49	0.0323594	0.12	2.138	DNAJB14,DNAJB4,DNAJC2,DNAJC21,DNAJC25,ITPR2,KRAS,NEDD4,PIK3C2A,PIK3CA,PIK3R1,PIK3R3,PLCB1,PLCL1,SCNN1A,SGK1,SLC12A2,SOS1,SOS2
Reelin Signaling in Neurons	1.18	0.0660693	0.116	2.138	APBB1,ARHGEF11,ARPC3,CFL1,ITGA1,MAP1B,MAPK12,MAPK9,NECTIN3,PDK3,PIK3C2A,PIK3CA,PIK3R1,PIK3R3,WASL
Sperm Motility	0.733	0.184927	0.0942	2.138	ABL2,CNGA4,DDR2,GUCY1A2,ITPR2,JAK2,NTRK2,PDE4D,PLA2G4A,PLA2G4E,PLB1,PLCB1,PLCL1,PNPLA8,PRKAR1B,PRKAR2A,PRKG1,PTK7,SLC12A2,TIE1,TWF1
PI3K Signaling in B Lymphocytes	2.06	0.00870964	0.138	2.183	ATF1,ATF2,CHUK,CREB1,FOS,IL4R,IRS1,ITPR2,KRAS,MALT1,NFAT5,NFATC4,PIK3CA,PIK3R1,PLCB1,PLCL1,PTEN,RASD2,RRAS
GÎ±q Signaling	1.27	0.0537032	0.115	2.183	AVPR1A,CHUK,GNA14,GNAQ,ITPR2,NFATC4,PIK3C2A,PIK3CA,PIK3R1,PIK3R3,PLCB1,RHOBTB1,RHOD,RHOQ,RND2,RND3,ROCK1,ROCK2
Colorectal Cancer Metastasis Signaling	3.67	0.000213796	0.142	2.191	ADCY1,ADCY8,APC,APPL1,BRAF,EGF,FOS,FZD2,IL6ST,JAK2,KRAS,LRP6,MAPK12,MAPK9,MSH3,NOS2,PIK3C2A,PIK3CA,PIK3R1,PIK3R3,PRKAR1B,PRKAR2A,RASD2,RHOBTB1,RHOD,RHOQ,RND2,RND3,RRAS,SMAD4,SOS1,SOS2,TCF4,TCF7L2,TGFBR1,TP53
Phospholipase C Signaling	1.89	0.0128825	0.117	2.2	ADCY1,ADCY8,ARHGEF11,ATF2,CREB1,CREB5,EP300,GNAQ,ITPR2,KRAS,MEF2A,MYL9,MYLPF,NFAT5,NFATC4,PLA2G4A,PLA2G4E,PLCB1,PPP1R12A,RASD2,RHOBTB1,RHOD,RHOQ,RND2,RND3,RPS6KA3,RRAS,SOS1,SOS2,TGM2
IL-9 Signaling	1.44	0.0363078	0.182	2.236	CISH,IRS1,PIK3C2A,PIK3CA,PIK3R1,PIK3R3
cAMP-mediated signaling	0.991	0.102094	0.101	2.236	ADCY1,ADCY8,ADRA2B,AKAP11,AKAP13,AKAP9,APLNR,ATF2,AVPR2,BRAF,CNGA4,CREB1,CREB5,GNAI1,LPAR1,OPRL1,PDE4D,PDE5A,PDE8B,PKIG,PRKAR1B,PRKAR2A,VIPR1
Lymphotoxin Î² Receptor Signaling	0.668	0.214783	0.113	2.236	CHUK,EP300,PIK3C2A,PIK3CA,PIK3R1,PIK3R3
Role of PI3K/AKT Signaling in the Pathogenesis of Influenza	0.264	0.544503	0.0781	2.236	GNAI1,PIK3C2A,PIK3CA,PIK3R1,PIK3R3
Hepatic Fibrosis Signaling Pathway	4.93	1.1749e-05	0.141	2.263	ACVR2A,ATF2,BMPR2,BRAF,CCDC88A,CCN2,CHUK,CREB1,CREB5,FGF2,FOS,FZD2,GLI1,GNAI1,IL1RAP,IL33,JAK2,KRAS,LEP,LRP6,MAP3K7,MAPK12,MAPK9,MYL9,MYLPF,PIK3C2A,PIK3CA,PIK3R1,PIK3R3,PRKAR1B,PRKAR2A,PTEN,RASD2,RHOBTB1,RHOD,RHOQ,RND2,RND3,ROCK1,ROCK2,RPS6KB1,RRAS,SMAD4,SMAD7,SOS1,SOS2,SPP1,TCF4,TCF7L2,TF,TGFBR1,TIMP1
Endothelin-1 Signaling	3.67	0.000213796	0.154	2.268	ADCY1,ADCY8,BRAF,CASQ1,FOS,GAB1,GNA14,GNAI1,GNAQ,GUCY1A2,ITPR2,KRAS,MAPK12,MAPK9,NOS1,NOS2,PIK3C2A,PIK3CA,PIK3R1,PIK3R3,PLA2G4A,PLA2G4E,PLB1,PLCB1,PLCL1,PNPLA8,RASD2,RRAS,SOS1
Regulation of eIF4 and p70S6K Signaling	3.9	0.000125893	0.167	2.309	EIF1AX,EIF3J,EIF4EBP1,EIF4EBP3,EIF4G3,IRS1,KRAS,MAPK12,PIK3C2A,PIK3CA,PIK3R1,PIK3R3,PPM1L,PTPA,RASD2,RPS13,RPS18,RPS20,RPS23,RPS3,RPS6KB1,RPS9,RPSA,RRAS,SOS1,SOS2
Non-Small Cell Lung Cancer Signaling	3.47	0.000338844	0.205	2.309	CDK6,E2F1,EGF,ITPR2,KRAS,PIK3C2A,PIK3CA,PIK3R1,PIK3R3,RASD2,RB1,RRAS,SOS1,SOS2,TP53
Pancreatic Adenocarcinoma Signaling	3.26	0.000549541	0.174	2.309	CDK2,E2F1,E2F2,E2F3,E2F7,E2F8,EGF,JAK2,KRAS,MAPK12,MAPK9,PIK3C2A,PIK3CA,PIK3R1,PIK3R3,RB1,SMAD4,TGFBR1,TP53
CCR3 Signaling in Eosinophils	2.58	0.00263027	0.153	2.309	CFL1,GNAI1,ITPR2,KRAS,MAPK12,PAK2,PAK3,PIK3C2A,PIK3CA,PIK3R1,PIK3R3,PLA2G4A,PLA2G4E,PLCB1,PPP1R12A,RASD2,ROCK1,ROCK2,RRAS
Telomerase Signaling	1.8	0.0158489	0.14	2.309	E2F1,EGF,KRAS,PIK3C2A,PIK3CA,PIK3R1,PIK3R3,PPM1L,PTPA,RASD2,RB1,RRAS,SOS1,SOS2,TP53
GDNF Family Ligand-Receptor Interactions	5.53	2.95121e-06	0.25	2.324	CREB1,DOK4,FOS,GAB1,IRS1,ITPR2,KRAS,MAPK12,MAPK9,PDLIM7,PIK3C2A,PIK3CA,PIK3R1,PIK3R3,RASA1,RASD2,RRAS,SOS1,SOS2
PDGF Signaling	3.15	0.000707946	0.186	2.324	ABL2,CAV3,FOS,INPP5J,JAK2,KRAS,MAP3K1,PIK3C2A,PIK3CA,PIK3R1,PIK3R3,RASA1,RASD2,RRAS,SOS1,SOS2
UVA-Induced MAPK Signaling	2.14	0.00724436	0.153	2.333	FOS,KRAS,MAPK12,MAPK9,PIK3C2A,PIK3CA,PIK3R1,PIK3R3,PLCB1,PLCL1,RASD2,RPS6KA3,RPS6KB1,RRAS,TP53
Antiproliferative Role of Somatostatin Receptor 2	1.88	0.0131826	0.156	2.333	BRAF,GUCY1A2,KRAS,NOS1,NT5C,PIK3C2A,PIK3CA,PIK3R1,PIK3R3,PTPN11,RASD2,RRAS
IL-3 Signaling	1.11	0.0776247	0.127	2.333	FOS,JAK2,KRAS,PIK3C2A,PIK3CA,PIK3R1,PIK3R3,RASD2,RRAS,SOS1
IL-8 Signaling	3.56	0.000275423	0.15	2.353	ANGPT1,BRAF,CCND3,CHUK,EGF,EIF4EBP1,FOS,GNAI1,ITGAV,KRAS,MAPK12,MAPK9,MYL9,PAK2,PIK3C2A,PIK3CA,PIK3R1,PIK3R3,RAB11FIP2,RASD2,RHOBTB1,RHOD,RHOQ,RND2,RND3,ROCK1,ROCK2,RPS6KB1,RRAS,VASP
IL-23 Signaling Pathway	0.939	0.11508	0.136	2.449	JAK2,PIK3C2A,PIK3CA,PIK3R1,PIK3R3,RORA
EGF Signaling	3.71	0.000194984	0.236	2.496	EGF,FOS,ITPR2,MAP3K1,MAPK12,PIK3C2A,PIK3CA,PIK3R1,PIK3R3,RASA1,RPS6KB1,SOS1,SOS2
Acute Myeloid Leukemia Signaling	2.55	0.00281838	0.169	2.496	BRAF,CEBPA,EIF4EBP1,KRAS,PIK3C2A,PIK3CA,PIK3R1,PIK3R3,RASD2,RPS6KB1,RRAS,SOS1,SOS2,TCF4,TCF7L2
Relaxin Signaling	2	0.01	0.133	2.496	ADCY1,ADCY8,BRAF,CREB1,FOS,GNA14,GNAI1,GNAQ,GUCY1A2,NOS2,NT5C,PDE4D,PDE5A,PDE8B,PIK3C2A,PIK3CA,PIK3R1,PIK3R3,PRKAR1B,PRKAR2A
Nitric Oxide Signaling in the Cardiovascular System	1.75	0.0177828	0.141	2.496	ATP2A3,GUCY1A2,ITPR2,PDE5A,PIK3C2A,PIK3CA,PIK3R1,PIK3R3,PLN,PRKAA1,PRKAR1B,PRKAR2A,PRKG1,SLC7A1
Cholecystokinin/Gastrin-mediated Signaling	3.61	0.000245471	0.176	2.524	ATF2,FOS,GNAQ,IL33,ITPR2,KRAS,MAPK12,MAPK9,MEF2A,PLCB1,RASD2,RHOBTB1,RHOD,RHOQ,RND2,RND3,ROCK1,ROCK2,RRAS,SOS1,SOS2
Corticotropin Releasing Hormone Signaling	2.48	0.00331131	0.145	2.524	ADCY1,ADCY8,ATF2,BRAF,CACNG1,CREB1,CREB5,FOS,GLI1,GNAI1,GNAQ,GUCY1A2,ITPR2,MAPK12,MEF2A,NOS1,NOS2,NR4A1,NT5C,PRKAR1B,PRKAR2A
HOTAIR Regulatory Pathway	1.47	0.0338844	0.119	2.524	AEBP2,AR,ATXN1,EP300,FOXM1,KMT2A,KMT2C,MTF2,PIK3C2A,PIK3CA,PIK3R1,PIK3R3,PTEN,REST,ROCK1,ROCK2,SPP1,TCF4,TCF7L2
IL-2 Signaling	2.23	0.00588844	0.18	2.53	FOS,KRAS,PIK3C2A,PIK3CA,PIK3R1,PIK3R3,PTPN11,RASD2,RRAS,SOS1,SOS2
Thrombopoietin Signaling	2.12	0.00758578	0.175	2.53	FOS,JAK2,KRAS,PIK3C2A,PIK3CA,PIK3R1,PIK3R3,PTPN11,RASD2,RRAS,SOS1
Estrogen-Dependent Breast Cancer Signaling	1.62	0.0239883	0.149	2.53	ATF2,CREB1,CREB5,FOS,KRAS,PIK3C2A,PIK3CA,PIK3R1,PIK3R3,RASD2,RRAS
CD40 Signaling	1.61	0.0245471	0.154	2.53	ATF1,CHUK,FOS,MAP3K7,MAPK12,MAPK9,PIK3C2A,PIK3CA,PIK3R1,PIK3R3
GP6 Signaling Pathway	0.375	0.421697	0.084	2.53	CERT1,COL17A1,COL20A1,COL6A6,COL8A1,LAMA2,PIK3C2A,PIK3CA,PIK3R1,PIK3R3
Thrombin Signaling	3.6	0.000251189	0.149	2.6	ADCY1,ADCY8,ARHGEF11,CREB1,EGF,GNA14,GNAI1,GNAQ,ITPR2,KRAS,MAPK12,MYL9,MYLPF,PIK3C2A,PIK3CA,PIK3R1,PIK3R3,PLCB1,PLCL1,PPP1R12A,RASD2,RHOBTB1,RHOD,RHOQ,RND2,RND3,ROCK1,ROCK2,RPS6KB1,RRAS,SOS1
Opioid Signaling Pathway	1.64	0.0229087	0.113	2.6	ADCY1,ADCY8,ATF2,BRAF,CACNG1,CREB1,CREB5,EP300,FOS,FOSB,GNAI1,ITPR2,KRAS,MAPK12,NOS1,OPRL1,PENK,PLCB1,PRKAR1B,PRKAR2A,RASD2,RGS1,RGS9,RPS6KA3,RPS6KB1,RRAS,SOS1,SOS2
Sirtuin Signaling Pathway	3.1	0.000794328	0.131	2.611	ABCA1,ATG4C,ATP5F1B,ATP5MC1,E2F1,GABPA,GABPB2,H1-2,MAPK12,MT-ND3,MT-ND6,NAMPT,NDUFA11,NDUFA13,NDUFA4L2,NDUFA8,NDUFB2,NDUFB8,NDUFS5,NDUFS7,NDUFV1,NEDD4,NOS2,PAM16,PCK2,POLR2F,PRKAA1,PRKAA2,SCNN1A,SIRT1,SLC25A6,SMARCA5,SREBF1,TIMM17B,TP53,TUBA1B,TUBA1C,TUBA4A
Leptin Signaling in Obesity	2.44	0.00363078	0.176	2.646	ADCY1,ADCY8,JAK2,LEP,PIK3C2A,PIK3CA,PIK3R1,PIK3R3,PLCB1,PLCL1,PRKAR1B,PRKAR2A,PTPN11
p70S6K Signaling	2.04	0.00912011	0.14	2.668	GNAI1,GNAQ,IL4R,IRS1,KRAS,PIK3C2A,PIK3CA,PIK3R1,PIK3R3,PLCB1,PLCL1,PPM1L,PTPA,RASD2,RPS6KB1,RRAS,SOS1,SOS2
LPS-stimulated MAPK Signaling	3.39	0.00040738	0.195	2.673	ATF1,ATF2,CHUK,CREB1,FOS,KRAS,LBP,MAP3K7,MAPK12,MAPK9,PIK3C2A,PIK3CA,PIK3R1,PIK3R3,RASD2,RRAS
IL-6 Signaling	3.74	0.00018197	0.176	2.683	A2M,CHUK,CRP,FOS,IL1RAP,IL33,IL6ST,JAK2,KRAS,LBP,MAP3K7,MAPK12,MAPK9,PIK3C2A,PIK3CA,PIK3R1,PIK3R3,PTPN11,RASD2,RRAS,SOS1,SOS2
GM-CSF Signaling	2.2	0.00630957	0.171	2.714	CISH,JAK2,KRAS,PIK3C2A,PIK3CA,PIK3R1,PIK3R3,PTPN11,RASD2,RRAS,SOS1,SOS2
VEGF Family Ligand-Receptor Interactions	1.6	0.0251189	0.143	2.714	FOS,KRAS,PIK3C2A,PIK3CA,PIK3R1,PIK3R3,PLA2G4A,PLA2G4E,RASD2,RRAS,SOS1,SOS2
Role of NFAT in Cardiac Hypertrophy	2.75	0.00177828	0.136	2.746	ADCY1,ADCY8,CACNG1,CTF1,EP300,GNAI1,GNAQ,IL6ST,ITPR2,KRAS,MAP3K1,MAP3K7,MAPK12,MAPK9,MEF2A,NFATC4,PIK3C2A,PIK3CA,PIK3R1,PIK3R3,PLCB1,PLCL1,PRKAR1B,PRKAR2A,RASD2,RRAS,SOS1,SOS2,TGFBR1
HGF Signaling	3.16	0.000691831	0.171	2.828	ATF2,CDK2,FOS,GAB1,KRAS,MAP3K1,MAP3K2,MAP3K7,MAPK12,MAPK9,PIK3C2A,PIK3CA,PIK3R1,PIK3R3,PTPN11,RASD2,RRAS,SOS1,SOS2
Ephrin Receptor Signaling	3.26	0.000549541	0.15	2.837	ANGPT1,ARPC3,ATF2,CFL1,CREB1,CREB5,CXCR4,EFNA5,EGF,EPHA7,GNA14,GNAI1,GNAQ,JAK2,KRAS,PAK2,PAK3,PTPN11,RASA1,RASD2,ROCK1,ROCK2,RRAS,SORBS1,SOS1,SOS2,WASL
ErbB Signaling	2.72	0.00190546	0.17	2.84	EGF,FOS,KRAS,MAPK12,MAPK9,PAK2,PAK3,PIK3C2A,PIK3CA,PIK3R1,PIK3R3,RASD2,RPS6KB1,RRAS,SOS1,SOS2
Insulin Receptor Signaling	4.78	1.65959e-05	0.187	2.858	EIF4EBP1,GAB1,INPP5J,IRS1,JAK2,KRAS,PIK3C2A,PIK3CA,PIK3R1,PIK3R3,PPP1R12A,PPP1R14C,PPP1R3A,PPP1R3D,PRKAR1B,PRKAR2A,PTEN,PTPN11,RASD2,RHOQ,RPS6KB1,RRAS,SCNN1A,SGK1,SOS1,SOS2
Systemic Lupus Erythematosus In B Cell Signaling Pathway	0.562	0.274157	0.0873	2.858	CCND3,CNTF,FOS,GAB1,IL33,IL6ST,INPP5J,JAK2,KRAS,LEP,MALT1,MAP3K7,NFAT5,NFATC4,PIK3C2A,PIK3CA,PIK3R1,PIK3R3,PTPN11,RASD2,RRAS,SOS1,SOS2,TBK1
Neuropathic Pain Signaling In Dorsal Horn Neurons	1.08	0.0831764	0.119	2.887	CREB1,FOS,ITPR2,NTRK2,PIK3C2A,PIK3CA,PIK3R1,PIK3R3,PLCB1,PLCL1,PRKAR1B,PRKAR2A
Cardiac Hypertrophy Signaling	5.65	2.23872e-06	0.167	2.92	ADCY1,ADCY8,ADRA2B,ATF2,CREB1,EP300,GNA14,GNAI1,GNAQ,IRS1,KRAS,MAP3K1,MAP3K2,MAP3K7,MAPK12,MAPK9,MEF2A,MYL9,MYLPF,NFATC4,PIK3C2A,PIK3CA,PIK3R1,PIK3R3,PLCB1,PLCL1,PRKAR1B,PRKAR2A,RASD2,RHOBTB1,RHOD,RHOQ,RND2,RND3,ROCK1,ROCK2,RPS6KB1,RRAS,SOS1,TGFBR1
P2Y Purigenic Receptor Signaling Pathway	2.83	0.00147911	0.157	2.982	ADCY1,ADCY8,ATF2,CREB1,CREB5,FOS,GNAI1,GNAQ,KRAS,P2RY1,PIK3C2A,PIK3CA,PIK3R1,PIK3R3,PLCB1,PLCL1,PRKAR1B,PRKAR2A,RASD2,RRAS
FLT3 Signaling in Hematopoietic Progenitor Cells	4.04	9.12011e-05	0.212	3	ATF2,CREB1,CREB5,EIF4EBP1,KRAS,MAPK12,PIK3C2A,PIK3CA,PIK3R1,PIK3R3,PTPN11,RASD2,RPS6KA3,RPS6KB1,RRAS,SOS1,SOS2
Fc Epsilon RI Signaling	2.13	0.0074131	0.145	3	GAB1,INPP5J,KRAS,MAPK12,MAPK9,MS4A2,PIK3C2A,PIK3CA,PIK3R1,PIK3R3,PLA2G4A,PLA2G4E,PTPN11,RASD2,RRAS,SOS1,SOS2
PKCÎ¸ Signaling in T Lymphocytes	1.57	0.0269153	0.123	3	CACNG1,CHUK,FOS,KRAS,MALT1,MAP3K1,MAP3K2,MAP3K7,NFAT5,NFATC4,PIK3C2A,PIK3CA,PIK3R1,PIK3R3,POU2F1,RASD2,RRAS,SOS1,SOS2
Role of NANOG in Mammalian Embryonic Stem Cell Pluripotency	3.61	0.000245471	0.176	3.051	APC,BMP2,BMPR1A,BMPR2,FZD2,GAB1,IL6ST,JAK2,KRAS,LIFR,PIK3C2A,PIK3CA,PIK3R1,PIK3R3,RASD2,RIF1,RRAS,SMAD4,SOS1,SOS2,TP53
Renal Cell Carcinoma Signaling	3.03	0.000933254	0.188	3.051	EP300,FOS,GAB1,KRAS,PAK2,PAK3,PIK3C2A,PIK3CA,PIK3R1,PIK3R3,PTPN11,RASD2,RRAS,SOS1,SOS2
eNOS Signaling	1.47	0.0338844	0.119	3.051	ADCY1,ADCY8,AQP4,CHRNA9,CNGA4,GNAQ,GUCY1A2,ITPR2,LPAR1,PIK3C2A,PIK3CA,PIK3R1,PIK3R3,PRKAA1,PRKAA2,PRKAR1B,PRKAR2A,PRKG1,SLC7A1
Renin-Angiotensin Signaling	4.6	2.51189e-05	0.195	3.13	ADCY1,ADCY8,ATF2,FOS,GNAQ,ITPR2,JAK2,KRAS,MAP3K1,MAPK12,MAPK9,PAK2,PAK3,PIK3C2A,PIK3CA,PIK3R1,PIK3R3,PRKAR1B,PRKAR2A,RASD2,RRAS,SOS1,SOS2
B Cell Receptor Signaling	3.43	0.000371535	0.151	3.138	ATF2,CFL1,CHUK,CREB1,CREB5,EBF1,GAB1,INPP5J,KRAS,MALT1,MAP3K1,MAP3K2,MAP3K7,MAPK12,MAPK9,NFAT5,NFATC4,PIK3C2A,PIK3CA,PIK3R1,PIK3R3,PTEN,PTPN11,RASD2,RPS6KB1,RRAS,SOS1,SOS2
Dendritic Cell Maturation	0.635	0.231739	0.0929	3.153	ATF2,CHUK,CREB1,CREB5,DDR2,FSCN1,IL33,JAK2,LEP,MAPK12,MAPK9,PIK3C2A,PIK3CA,PIK3R1,PIK3R3,PLCB1,PLCL1
CNTF Signaling	4.78	1.65959e-05	0.263	3.207	CNTF,IL6ST,JAK2,KRAS,LIFR,PIK3C2A,PIK3CA,PIK3R1,PIK3R3,PTPN11,RASD2,RPS6KA3,RPS6KB1,RRAS,SOS1
Neurotrophin/TRK Signaling	3.79	0.000162181	0.211	3.207	ATF2,CREB1,CREB5,FOS,GAB1,KRAS,NTRK2,PIK3C2A,PIK3CA,PIK3R1,PIK3R3,PTPN11,RASD2,RRAS,SOS1,SOS2
FGF Signaling	2.37	0.0042658	0.167	3.207	ATF2,CREB1,CREB5,FGF2,GAB1,MAP3K1,MAPK12,PIK3C2A,PIK3CA,PIK3R1,PIK3R3,PTPN11,SOS1,SOS2
RANK Signaling in Osteoclasts	2.18	0.00660693	0.159	3.207	BIRC3,CHUK,FOS,MAP3K1,MAP3K2,MAP3K7,MAPK12,MAPK9,MITF,PIK3C2A,PIK3CA,PIK3R1,PIK3R3,TAB2
p38 MAPK Signaling	2.09	0.00812831	0.144	3.207	ATF1,ATF2,CREB1,CREB5,IL1RAP,IL33,MAP3K7,MAPK12,MAX,MEF2A,PLA2G4A,PLA2G4E,RPS6KA3,RPS6KB1,TAB2,TGFBR1,TP53
AMPK Signaling	4.54	2.88403e-05	0.16	3.272	ADIPOQ,ADRA2B,AK1,ATF2,CAB39,CHRNA9,CREB1,CREB5,EIF4EBP1,EP300,IRS1,KAT2B,LEP,MAP3K7,MAPK12,MLST8,PBRM1,PCK2,PHLPP2,PIK3C2A,PIK3CA,PIK3R1,PIK3R3,PPM1A,PPM1L,PRKAA1,PRKAA2,PRKAR1B,PRKAR2A,PTPA,RPS6KB1,SIRT1,SMARCA2,SMARCC1
ERK5 Signaling	5.91	1.23027e-06	0.264	3.3	ATF2,CREB1,CREB5,CTF1,EGF,ELK4,FOS,GAB1,GNAQ,IL6ST,KRAS,MAP3K2,MEF2A,PTPN11,RASD2,RPS6KA3,RPS6KB1,RRAS,SGK1
CREB Signaling in Neurons	2.09	0.00812831	0.126	3.3	ADCY1,ADCY8,ATF2,CACNG1,CREB1,CREB5,EP300,GNA14,GNAI1,GNAQ,ITPR2,KRAS,PIK3C2A,PIK3CA,PIK3R1,PIK3R3,PLCB1,PLCL1,POLR2F,POLR2G,PRKAR1B,PRKAR2A,RASD2,RRAS,SOS1,SOS2
NGF Signaling	5.91	1.23027e-06	0.219	3.411	ATF2,CHUK,CREB1,CREB5,GAB1,KRAS,MAP3K1,MAP3K2,MAP3K7,MAPK12,MAPK9,PIK3C2A,PIK3CA,PIK3R1,PIK3R3,PTPN11,RASD2,ROCK1,ROCK2,RPS6KA3,RPS6KB1,RRAS,SOS1,SOS2,TP53
SAPK/JNK Signaling	4.12	7.58578e-05	0.196	3.441	ATF2,GAB1,IRS1,KRAS,MAP3K1,MAP3K2,MAP3K20,MAP3K7,MAP4K5,MAPK12,MAPK9,PIK3C2A,PIK3CA,PIK3R1,PIK3R3,RASD2,RRAS,SOS1,SOS2,TP53
Role of NFAT in Regulation of the Immune Response	1.45	0.0354813	0.116	3.441	ATF2,CHUK,FOS,GNA14,GNAI1,GNAQ,ITPR2,KRAS,MEF2A,MS4A2,NFAT5,NFATC4,PIK3C2A,PIK3CA,PIK3R1,PIK3R3,PLCB1,RASD2,RRAS,SOS1,SOS2
Synaptogenesis Signaling Pathway	1.65	0.0223872	0.109	3.536	ADCY1,ADCY8,ARPC3,ATF2,BRAF,CACNG1,CFL1,CPLX1,CREB1,CREB5,EFNA5,EIF4EBP1,EIF4EBP3,EPHA7,ITSN2,KRAS,MAP1B,NECTIN3,NTRK2,PIK3C2A,PIK3CA,PIK3R1,PIK3R3,PRKAR1B,PRKAR2A,RAB5A,RASD2,RPS6KB1,RRAS,SOS1,SOS2,STXBP5,SYT12,WASL
Senescence Pathway	8.15	7.07946e-09	0.182	3.571	ACVR2A,ASXL2,BMPR2,BRAF,CBX2,CBX7,CCNB1,CCNB2,CCNB3,CDK1,CDK2,CDK6,CHUK,E2F1,E2F2,E2F3,E2F7,E2F8,EIF4EBP1,EP300,ITPR2,ITSN2,KAT2B,KRAS,MAP3K7,MAPK12,NF1,NFAT5,NFATC4,PDK3,PIK3C2A,PIK3CA,PIK3R1,PIK3R3,PPM1L,PTEN,PTPA,RAD50,RASD2,RB1,RBL1,RBL2,RRAS,SIRT1,SMAD4,SMAD6,SMAD7,TBK1,TGFBR1,TP53
Melanocyte Development and Pigmentation Signaling	5.2	6.30957e-06	0.223	3.578	ADCY1,ADCY8,ATF2,CREB1,CREB5,EP300,KRAS,MITF,PIK3C2A,PIK3CA,PIK3R1,PIK3R3,PRKAR1B,PRKAR2A,PTPN11,RASD2,RPS6KA3,RPS6KB1,RRAS,SOS1,SOS2
GNRH Signaling	3.18	0.000660693	0.15	3.674	ADCY1,ADCY8,ATF2,CACNG1,CREB1,CREB5,FOS,GNA14,GNAI1,GNAQ,ITPR2,KRAS,MAP3K1,MAP3K2,MAP3K7,MAPK12,MAPK9,PAK2,PAK3,PLCB1,PRKAR1B,PRKAR2A,RASD2,RRAS,SOS1,SOS2
Adrenomedullin signaling pathway	2.99	0.00102329	0.142	3.922	ADCY1,ADCY8,BRAF,CALCRL,FOS,GNA14,GNAQ,GUCY1A2,IL33,ITPR2,KRAS,MAPK12,MAPK9,MAX,NT5C,PIK3C2A,PIK3CA,PIK3R1,PIK3R3,PLCB1,PLCL1,PRKAR1B,PRKAR2A,PRKG1,RASD2,RRAS,SOS1,SOS2
NF-kB Signaling	2.31	0.00489779	0.134	4.379	BMP2,BMPR1A,BMPR2,BRAF,CHUK,EGF,EP300,GHR,IL33,KRAS,MALT1,MAP3K1,MAP3K7,NTRK2,PIK3C2A,PIK3CA,PIK3R1,PIK3R3,RASD2,RRAS,TAB2,TAB3,TBK1,TGFBR1
Cardiac Hypertrophy Signaling (Enhanced)	3.32	0.00047863	0.119	4.627	ACVR2A,ADCY1,ADCY8,ADRA2B,AKAP13,ATF2,ATP2A3,BMPR2,CHUK,CNTF,CTF1,DIAPH2,DLG1,EIF4EBP1,EP300,FGF2,FZD2,GHR,GNA14,GNAI1,GNAQ,IL21R,IL33,IL4R,IL6ST,ITPR2,JAK2,KRAS,LEP,MAP3K1,MAP3K2,MAP3K20,MAP3K7,MAPK12,MAPK9,MEF2A,NFAT5,NFATC4,PDE4D,PDE5A,PDE8B,PIK3C2A,PIK3CA,PIK3R1,PIK3R3,PLCB1,PLCL1,PLN,PRKAR1B,PRKAR2A,PRKG1,PTEN,RASD2,ROCK1,ROCK2,RPS6KB1,RRAS,TGFBR1
Molecular Mechanisms of Cancer	9.53	2.95121e-10	0.171		ADCY1,ADCY8,APC,ARHGEF11,BIRC3,BMP2,BMPR1A,BMPR2,BRAF,CCND3,CDK1,CDK16,CDK2,CDK6,E2F1,E2F2,E2F3,E2F7,E2F8,EP300,FANCD2,FOS,FZD2,GAB1,GLI1,GNA14,GNAI1,GNAQ,IRS1,JAK2,KRAS,LRP6,MAP3K7,MAPK12,MAPK9,MAX,NF1,PAK2,PAK3,PIK3C2A,PIK3CA,PIK3R1,PIK3R3,PLCB1,PRKAR1B,PRKAR2A,PTPN11,RASA1,RASD2,RB1,RBL1,RBPJ,RHOBTB1,RHOD,RHOQ,RND2,RND3,RRAS,SMAD4,SMAD6,SMAD7,SOS1,SOS2,TAB2,TCF4,TGFBR1,TP53
Breast Cancer Regulation by Stathmin1	8.86	1.38038e-09	0.21		ADCY1,ADCY8,ARHGEF11,CDK1,CDK2,E2F1,E2F2,E2F3,E2F7,E2F8,GNAI1,GNAQ,ITPR2,KRAS,PIK3C2A,PIK3CA,PIK3R1,PIK3R3,PLCB1,PPM1L,PPP1R12A,PPP1R14C,PPP1R3A,PPP1R3D,PRKAR1B,PRKAR2A,PTPA,RASD2,RB1CC1,ROCK1,ROCK2,RRAS,SOS1,SOS2,STMN1,TP53,TUBA1B,TUBA1C,TUBA4A,TUBB,TUBB6,UHMK1
Germ Cell-Sertoli Cell Junction Signaling	6.7	1.99526e-07	0.199		A2M,ACTC1,CFL1,EPN3,ILK,KRAS,MAP3K1,MAP3K2,MAP3K7,MAPK12,MAPK9,NECTIN2,NECTIN3,PAK2,PAK3,PIK3C2A,PIK3CA,PIK3R1,PIK3R3,RASD2,RHOBTB1,RHOD,RHOQ,RND2,RND3,RRAS,SORBS1,TGFBR1,TUBA1B,TUBA1C,TUBA4A,TUBB,TUBB6,WASL
Chronic Myeloid Leukemia Signaling	5.63	2.34423e-06	0.223		CDK6,CHUK,E2F1,E2F2,E2F3,E2F7,E2F8,KRAS,PIK3C2A,PIK3CA,PIK3R1,PIK3R3,PTPN11,RASD2,RB1,RBL1,RBL2,RRAS,SMAD4,SOS1,SOS2,TGFBR1,TP53
RAR Activation	5.44	3.63078e-06	0.176		ADCY1,ADCY8,AKR1B1,BMP2,CCNH,EP300,FOS,GTF2H1,JAK2,KAT2B,MAP3K1,MAPK12,MAPK9,NR2F1,NRIP1,PBRM1,PIK3CA,PIK3R1,PIK3R3,PNRC1,PRKAR1B,PRKAR2A,PRMT1,PTEN,RBP7,RDH13,REL,SDR16C5,SMAD4,SMAD6,SMAD7,SMARCA2,SMARCC1,SRA1
Sertoli Cell-Sertoli Cell Junction Signaling	5.42	3.80189e-06	0.178		A2M,ACTC1,ATF2,CLDN19,DLG1,EPN3,GUCY1A2,ILK,JAM3,KRAS,MAP3K1,MAP3K2,MAP3K20,MAP3K7,MAPK12,MAPK9,MPP6,NECTIN2,NECTIN3,NOS1,NOS2,PRKAR1B,PRKAR2A,PRKG1,PTEN,RASD2,RRAS,SORBS1,TUBA1B,TUBA1C,TUBA4A,TUBB,TUBB6
Prostate Cancer Signaling	4.87	1.34896e-05	0.22		AR,ATF2,CDK2,CHUK,CREB1,CREB5,E2F1,KRAS,PIK3C2A,PIK3CA,PIK3R1,PIK3R3,PTEN,RASD2,RB1,RRAS,SOS1,SOS2,SRD5A1,TP53
Glucocorticoid Receptor Signaling	4.73	1.86209e-05	0.143		A2M,AR,CCNH,CD163,CEBPA,CHUK,CREB1,EP300,FOS,GTF2A1,GTF2H1,JAK2,KAT2B,KRAS,KRT10,KRT18,MAP3K1,MAP3K7,MAPK12,MAPK9,NCOA2,NFAT5,NFATC4,NOS2,NR3C1,NRIP1,PBRM1,PCK2,PIK3C2A,PIK3CA,PIK3R1,PIK3R3,POLR2F,POLR2G,POU2F1,PRKAA1,PRKAA2,RASD2,RRAS,SGK1,SMAD4,SMARCA2,SMARCC1,SOS1,SOS2,SRA1,TGFBR1,VIPR1
Gap Junction Signaling	4.38	4.16869e-05	0.162		ACTC1,ADCY1,ADCY8,EGF,GJA4,GNAI1,GNAQ,GUCY1A2,ITPR2,KRAS,LPAR1,MAP3K2,NT5C,PIK3C2A,PIK3CA,PIK3R1,PIK3R3,PLCB1,PLCL1,PRKAR1B,PRKAR2A,PRKG1,RASD2,RRAS,SOS1,SOS2,SP3,TUBA1B,TUBA1C,TUBA4A,TUBB,TUBB6
Adipogenesis pathway	4.15	7.07946e-05	0.179		BMP2,BMPR1A,BMPR2,CCNH,CEBPA,DLK1,EBF1,FGF2,FZD2,GTF2H1,KAT2B,KAT6B,KLF3,LEP,NFATC4,NR1D2,PLIN1,RB1,RPS6KB1,RUNX1T1,SIRT1,SREBF1,TBL1XR1,TP53
Role of Tissue Factor in Cancer	3.72	0.000190546	0.179		CCN2,CFL1,F3,GNA14,GNAQ,ITGAV,JAK2,KRAS,MAPK12,PIK3C2A,PIK3CA,PIK3R1,PIK3R3,PLCB1,PTEN,PTPN11,RASD2,RPS6KA3,RPS6KB1,RRAS,TP53
IL-4 Signaling	3.7	0.000199526	0.2		IL4R,INPP5J,IRS1,JAK2,KRAS,NFAT5,NFATC4,NR3C1,PIK3C2A,PIK3CA,PIK3R1,PIK3R3,RASD2,RPS6KB1,RRAS,SOS1,SOS2
Epithelial Adherens Junction Signaling	3.68	0.00020893	0.164		ACTC1,ACVR2A,APC,ARPC3,BMPR2,CLIP1,EGF,EPN3,KRAS,MYL9,NECTIN2,NECTIN3,PTEN,RASD2,RRAS,SORBS1,TCF4,TCF7L2,TGFBR1,TUBA1B,TUBA1C,TUBA4A,TUBB,TUBB6,WASL
Hereditary Breast Cancer Signaling	3.04	0.000912011	0.157		CCNB1,CDK1,CDK6,E2F1,EP300,FANCD2,KRAS,PBRM1,PIK3C2A,PIK3CA,PIK3R1,PIK3R3,POLR2F,POLR2G,PTEN,RAD50,RASD2,RB1,RRAS,SMARCA2,SMARCC1,TP53
IL-17 Signaling	3.03	0.000933254	0.188		ATF2,CRP,JAK2,KRAS,MAP3K7,MAPK12,MAPK9,NOS2,PIK3C2A,PIK3CA,PIK3R1,PIK3R3,RASD2,RRAS,TIMP1
Regulation of IL-2 Expression in Activated and Anergic T Lymphocytes	2.98	0.00104713	0.18		CHUK,FOS,KRAS,MALT1,MAP3K1,MAPK12,MAPK9,NFAT5,NFATC4,RASD2,RRAS,SMAD4,SOS1,SOS2,TGFBR1,TOB1
TR/RXR Activation	2.8	0.00158489	0.179		ENO1,EP300,ME1,NCOA2,PIK3C2A,PIK3CA,PIK3R1,PIK3R3,SCARB1,SLC16A3,SREBF1,STRBP,SYT12,TBL1XR1,THRB
Factors Promoting Cardiogenesis in Vertebrates	2.77	0.00169824	0.172		ACVR2A,APC,ATF2,BMP2,BMPR1A,BMPR2,CDC6,CDK2,FZD2,LRP6,MAP3K7,NOG,SMAD4,TCF4,TCF7L2,TGFBR1
Axonal Guidance Signaling	2.69	0.00204174	0.113		ADAM15,ADAM9,ADAMTS18,ADAMTS4,ADAMTS7,ADAMTS8,ARHGEF11,ARPC3,BMP2,CFL1,CXCR4,EFNA5,EGF,EPHA7,FZD2,GLI1,GNA14,GNAI1,GNAQ,KRAS,MYL9,MYLPF,NFAT5,NFATC4,NTRK2,PAK2,PAK3,PAPPA,PIK3C2A,PIK3CA,PIK3R1,PIK3R3,PLCB1,PLCL1,PRKAR1B,PRKAR2A,PTPN11,RASA1,RASD2,RHOD,ROBO1,ROCK1,ROCK2,RRAS,SEMA3D,SEMA5A,SOS1,SOS2,TUBA1B,TUBA1C,TUBA4A,TUBB,TUBB6,VASP,WASL
DNA damage-induced 14-3-3Ïƒ Signaling	2.65	0.00223872	0.316		CCNB1,CCNB2,CCNB3,CDK1,CDK2,TP53
Ephrin A Signaling	2.61	0.00245471	0.213		CFL1,EFNA5,EPHA7,PIK3C2A,PIK3CA,PIK3R1,PIK3R3,PTPN11,ROCK1,ROCK2
Mitochondrial Dysfunction	2.57	0.00269153	0.14		ATP5F1B,ATP5MC1,ATP5MC3,COX4I1,COX4I2,COX6B1,COX7A2,GPX7,LRRK2,MAPK12,MAPK9,MT-CO2,MT-ND3,MT-ND6,NDUFA11,NDUFA13,NDUFA4L2,NDUFA8,NDUFB2,NDUFB8,NDUFS5,NDUFS7,NDUFV1,UQCRQ
Role of Osteoblasts, Osteoclasts and Chondrocytes in Rheumatoid Arthritis	2.57	0.00269153	0.132		ADAMTS4,APC,BIRC3,BMP2,BMPR1A,BMPR2,CHUK,DKK2,FOS,FZD2,IL1RAP,IL33,LRP6,MAP3K7,MAPK12,MAPK9,NFAT5,NFATC4,PIK3C2A,PIK3CA,PIK3R1,PIK3R3,SFRP1,SMAD4,SMAD6,SPP1,TAB2,TCF4,TCF7L2
Human Embryonic Stem Cell Pluripotency	2.51	0.0030903	0.148		APC,BMP2,BMPR1A,BMPR2,FGF2,FZD2,INHBA,NOG,NTRK2,PIK3C2A,PIK3CA,PIK3R1,PIK3R3,S1PR5,SMAD4,SMAD6,SMAD7,TCF4,TCF7L2,TGFBR1
Myc Mediated Apoptosis Signaling	2.47	0.00338844	0.185		KRAS,MAPK12,MAPK9,PIK3C2A,PIK3CA,PIK3R1,PIK3R3,RASD2,RRAS,SOS1,SOS2,TP53
Estrogen Receptor Signaling	2.43	0.00371535	0.146		CCNH,EP300,GTF2A1,GTF2H1,KAT2B,KRAS,MED12L,MED13,MED13L,NCOA2,NR3C1,NRIP1,PCK2,POLR2F,POLR2G,RASD2,RRAS,SOS1,SOS2,SRA1
Citrulline-Nitric Oxide Cycle	2.41	0.00389045	0.6		ASS1,NOS1,NOS2
Role of Macrophages, Fibroblasts and Endothelial Cells in Rheumatoid Arthritis	2.31	0.00489779	0.119		ADAMTS4,APC,ATF2,CEBPA,CEBPZ,CHUK,CREB1,CREB5,DKK2,FGF2,FOS,FZD2,GNAQ,IL1RAP,IL33,IL6ST,JAK2,KRAS,LRP6,MAP3K7,MAPK9,NFAT5,NFATC4,NOS2,PIK3C2A,PIK3CA,PIK3R1,PIK3R3,PLCB1,PLCL1,RASD2,ROCK1,ROCK2,RRAS,SFRP1,TCF4,TCF7L2
Polyamine Regulation in Colon Cancer	2.3	0.00501187	0.273		APC,KRAS,MAX,PSME4,SAT2,TCF4
G-Protein Coupled Receptor Signaling	2.26	0.00549541	0.121		ADCY1,ADCY8,ADRA2B,APLNR,ATF2,AVPR1A,AVPR2,BRAF,CHUK,CREB1,CREB5,GNA14,GNAI1,GNAQ,KRAS,LPAR1,OPRL1,PDE4D,PDE5A,PDE8B,PIK3C2A,PIK3CA,PIK3R1,PIK3R3,PLCB1,PRKAR1B,PRKAR2A,RASA1,RASD2,RRAS,SOS1,SOS2,VIPR1
Role of JAK1 and JAK3 in Î³c Cytokine Signaling	2.25	0.00562341	0.174		IL21R,IL4R,IRS1,JAK2,KRAS,PIK3C2A,PIK3CA,PIK3R1,PIK3R3,PTPN11,RASD2,RRAS
Adenine and Adenosine Salvage I	2.24	0.0057544	1		APRT,PNP
T Cell Receptor Signaling	2.23	0.00588844	0.152		CHUK,FOS,KRAS,MALT1,MAP3K1,NFAT5,NFATC4,PIK3C2A,PIK3CA,PIK3R1,PIK3R3,RASA1,RASD2,RRAS,SOS1,SOS2
Regulation of the Epithelial-Mesenchymal Transition Pathway	2.22	0.0060256	0.13		APC,BRAF,EGF,FGF2,FZD2,GAB1,JAK2,KRAS,PIK3C2A,PIK3CA,PIK3R1,PIK3R3,PTPN11,PYGO1,RASD2,RBPJ,RRAS,SMAD4,SOS1,SOS2,TCF4,TCF7L2,TGFBR1,ZEB1,ZEB2
Role of Oct4 in Mammalian Embryonic Stem Cell Pluripotency	2.15	0.00707946	0.196		BMI1,CCNF,MEF2A,NR2F1,PHC3,RB1,REST,SPP1,TP53
HER-2 Signaling in Breast Cancer	1.97	0.0107152	0.155		CDK6,EGF,ITGB8,KRAS,PIK3C2A,PIK3CA,PIK3R1,PIK3R3,RASD2,RRAS,SOS1,SOS2,TP53
Antiproliferative Role of TOB in T Cell Signaling	1.92	0.0120226	0.231		CDK2,RB1,SMAD4,TGFBR1,TOB1,TWSG1
Erythropoietin Signaling	1.92	0.0120226	0.158		FOS,JAK2,KRAS,PIK3C2A,PIK3CA,PIK3R1,PIK3R3,RASD2,RPS6KB1,RRAS,SOS1,SOS2
GADD45 Signaling	1.92	0.0120226	0.263		CCNB1,CCND3,CDK1,CDK2,TP53
Superpathway of Serine and Glycine Biosynthesis I	1.91	0.0123027	0.429		PHGDH,PSPH,SHMT2
FAK Signaling	1.9	0.0125893	0.147		ACTC1,EGF,KRAS,PAK2,PAK3,PIK3C2A,PIK3CA,PIK3R1,PIK3R3,PTEN,RASD2,RRAS,SOS1,SOS2
Semaphorin Signaling in Neurons	1.84	0.0144544	0.167		CFL1,PAK2,PAK3,RHOBTB1,RHOD,RHOQ,RND2,RND3,ROCK1,ROCK2
Cellular Effects of Sildenafil (Viagra)	1.67	0.0213796	0.13		ACTC1,ADCY1,ADCY8,CACNG1,GUCY1A2,ITPR2,MYL9,MYLPF,PDE4D,PDE5A,PLCB1,PLCL1,PPP1R12A,PRKAR1B,PRKAR2A,PRKG1,SLC4A10
HIF1Î± Signaling	1.61	0.0245471	0.133		EGLN1,EP300,KRAS,MAPK12,MAPK9,NOS1,NOS2,PIK3C2A,PIK3CA,PIK3R1,PIK3R3,RASD2,RRAS,SLC2A3,TP53
Cancer Drug Resistance By Drug Efflux	1.52	0.0301995	0.155		BRAF,KRAS,PIK3CA,PIK3R1,PIK3R3,PTEN,RASD2,RRAS,TP53
Arsenate Detoxification I (Glutaredoxin)	1.5	0.0316228	0.5		GSTO1,PNP
Spermine and Spermidine Degradation I	1.5	0.0316228	0.5		SAT2,SMOX
Role of JAK family kinases in IL-6-type Cytokine Signaling	1.42	0.0380189	0.2		IL6ST,JAK2,MAPK12,MAPK9,PTPN11
Thyroid Cancer Signaling	1.42	0.0380189	0.157		BRAF,KRAS,NTRK2,RASD2,RRAS,TCF4,TCF7L2,TP53
Role of JAK2 in Hormone-like Cytokine Signaling	1.38	0.0416869	0.176		GHR,IRS1,JAK2,PTPN11,SOCS4,SOCS7
Serine Biosynthesis	1.3	0.0501187	0.4		PHGDH,PSPH
Galactose Degradation I (Leloir Pathway)	1.3	0.0501187	0.4		GALE,GALT
dTMP De Novo Biosynthesis	1.3	0.0501187	0.4		SHMT2,TYMS
Folate Polyglutamylation	1.3	0.0501187	0.4		MTHFD1L,SHMT2
Role of IL-17A in Arthritis	1.29	0.0512861	0.148		ATF2,MAPK12,MAPK9,NOS2,PIK3C2A,PIK3CA,PIK3R1,PIK3R3
FXR/RXR Activation	1.25	0.0562341	0.119		AHSG,AMBP,APOA1,GC,IL33,ITIH4,MAPK12,MAPK9,ORM1,PCK2,SCARB1,SERPINA1,SREBF1,TF,VTN
Sonic Hedgehog Signaling	1.18	0.0660693	0.172		CCNB1,CDK1,GLI1,PRKAR1B,PRKAR2A
UDP-N-acetyl-D-glucosamine Biosynthesis II	1.15	0.0707946	0.333		GFPT1,GNPNAT1
Adenine and Adenosine Salvage III	1.15	0.0707946	0.333		ADA,PNP
Zymosterol Biosynthesis	1.15	0.0707946	0.333		NSDHL,TM7SF2
Fatty Acid Activation	1.15	0.0707946	0.231		ACSBG1,ACSL3,ACSL4
Cholesterol Biosynthesis I	1.15	0.0707946	0.231		NSDHL,SQLE,TM7SF2
Cholesterol Biosynthesis II (via 24,25-dihydrolanosterol)	1.15	0.0707946	0.231		NSDHL,SQLE,TM7SF2
Cholesterol Biosynthesis III (via Desmosterol)	1.15	0.0707946	0.231		NSDHL,SQLE,TM7SF2
MSP-RON Signaling Pathway	1.14	0.0724436	0.138		ACTC1,JAK2,KLK1,NOS2,PIK3C2A,PIK3CA,PIK3R1,PIK3R3
Xenobiotic Metabolism Signaling	1.14	0.0724436	0.101		AHR,ALDH3B2,CHST10,CUL3,CYP1A1,EP300,FMO2,GSTM3,GSTO1,HS3ST5,KRAS,MAP3K1,MAP3K2,MAP3K7,MAPK12,MAPK9,MGMT,NOS2,NRIP1,PIK3C2A,PIK3CA,PIK3R1,PIK3R3,PPM1L,PTPA,RASD2,RRAS,SMOX,SRA1
Xanthine and Xanthosine Salvage	1.12	0.0758578	1		PNP
Sorbitol Degradation I	1.12	0.0758578	1		SORD
Asparagine Biosynthesis I	1.12	0.0758578	1		ASNS
Sulfite Oxidation IV	1.12	0.0758578	1		SUOX
D-mannose Degradation	1.12	0.0758578	1		MPI
UDP-N-acetyl-D-galactosamine Biosynthesis I	1.12	0.0758578	1		GALE
IL-10 Signaling	1.11	0.0776247	0.13		CCR1,CHUK,FOS,IL1RAP,IL33,IL4R,LBP,MAP3K7,MAPK12
Role of MAPK Signaling in the Pathogenesis of Influenza	1.09	0.0812831	0.125		ATF2,KRAS,MAPK12,MAPK9,PLA2G4A,PLA2G4E,PLB1,PNPLA8,RASD2,RRAS
IL-15 Signaling	1.05	0.0891251	0.127		JAK2,KRAS,MAPK12,PIK3C2A,PIK3CA,PIK3R1,PIK3R3,RASD2,RRAS
Purine Ribonucleosides Degradation to Ribose-1-phosphate	1.03	0.0933254	0.286		ADA,PNP
Superpathway of Citrulline Metabolism	0.996	0.100925	0.2		ASS1,NOS1,NOS2
Hepatic Fibrosis / Hepatic Stellate Cell Activation	0.928	0.118032	0.102		A2M,CCN2,CERT1,COL17A1,COL20A1,COL6A6,COL8A1,EGF,FGF2,IGFBP5,IL1RAP,IL4R,LBP,LEP,MYL9,SMAD4,SMAD7,TGFBR1,TIMP1
Vitamin-C Transport	0.928	0.118032	0.188		GSTO1,SLC2A3,TXN
Natural Killer Cell Signaling	0.921	0.11995	0.109		INPP5J,KRAS,PAK2,PAK3,PIK3C2A,PIK3CA,PIK3R1,PIK3R3,PTPN11,RASD2,RRAS,SOS1,SOS2
Superoxide Radicals Degradation	0.921	0.11995	0.25		CYGB,GPX7
Sphingomyelin Metabolism	0.921	0.11995	0.25		SGMS1,SGMS2
Nucleotide Excision Repair Pathway	0.907	0.12388	0.143		CCNH,ERCC4,GTF2H1,POLR2F,POLR2G
IL-12 Signaling and Production in Macrophages	0.883	0.130918	0.106		APOA1,CHUK,EP300,FOS,MAPK12,MAPK9,NOS2,ORM1,PIK3C2A,PIK3CA,PIK3R1,PIK3R3,REL,SERPINA1
Mitochondrial L-carnitine Shuttle Pathway	0.87	0.134896	0.176		ACSBG1,ACSL3,ACSL4
Protein Ubiquitination Pathway	0.851	0.140929	0.0952		BIRC3,CDC20,DNAJB14,DNAJB4,DNAJC2,DNAJC21,DNAJC25,NEDD4,PSMD12,SMURF2,SUGT1,UBE2C,UBE2W,UBE3A,UBR1,USO1,USP16,USP24,USP25,USP34,USP38,USP45,USP47,USP48,USP53,USP8
UDP-N-acetyl-D-galactosamine Biosynthesis II	0.836	0.145881	0.222		GALE,GNPNAT1
Folate Transformations I	0.836	0.145881	0.222		MTHFD1L,SHMT2
Epoxysqualene Biosynthesis	0.833	0.146893	0.5		SQLE
Guanine and Guanosine Salvage I	0.833	0.146893	0.5		PNP
Glycine Biosynthesis III	0.833	0.146893	0.5		AGXT
Alanine Degradation III	0.833	0.146893	0.5		GPT2
Flavin Biosynthesis IV (Mammalian)	0.833	0.146893	0.5		RFK
Alanine Biosynthesis II	0.833	0.146893	0.5		GPT2
GDP-L-fucose Biosynthesis II (from L-fucose)	0.833	0.146893	0.5		FPGT
Threonine Degradation II	0.833	0.146893	0.5		GCAT
GDP-L-fucose Biosynthesis I (from GDP-D-mannose)	0.833	0.146893	0.5		TSTA3
Cardiolipin Biosynthesis II	0.833	0.146893	0.5		PTPMT1
Glycine Biosynthesis I	0.833	0.146893	0.5		SHMT2
D-myo-inositol (1,3,4)-trisphosphate Biosynthesis	0.815	0.153109	0.167		INPP5J,IPMK,PTEN
Phagosome Formation	0.804	0.157036	0.104		PIK3C2A,PIK3CA,PIK3R1,PIK3R3,PLCB1,PLCL1,RHOBTB1,RHOD,RHOQ,RND2,RND3,SCARA3,VTN
Granzyme A Signaling	0.764	0.172187	0.158		EP300,H1-2,NME1
Calcium Transport I	0.759	0.174181	0.2		ATP2A3,ATP2B1
Virus Entry via Endocytic Pathways	0.717	0.191867	0.103		ACTC1,AP1M1,ITGA1,ITGB8,KRAS,PIK3C2A,PIK3CA,PIK3R1,PIK3R3,RASD2,RRAS
CDP-diacylglycerol Biosynthesis I	0.717	0.191867	0.15		AGPAT5,CRLS1,LCLAT1
Role of PKR in Interferon Induction and Antiviral Response	0.699	0.199986	0.122		ATF2,CHUK,MAP3K7,TAB2,TP53
Mechanisms of Viral Exit from Host Cells	0.699	0.199986	0.122		ACTC1,CHMP2B,LMNB2,NEDD4,VPS25
Tight Junction Signaling	0.676	0.210863	0.0952		ACTC1,CEBPA,CLDN19,FOS,JAM3,MPP5,MYL9,NECTIN2,NECTIN3,PPM1L,PRKAR1B,PRKAR2A,PTEN,PTPA,TGFBR1,VASP
Glutathione Biosynthesis	0.674	0.211836	0.333		GCLM
D-glucuronate Degradation I	0.674	0.211836	0.333		AKR1A1
Geranylgeranyldiphosphate Biosynthesis	0.674	0.211836	0.333		GGPS1
Thiosulfate Disproportionation III (Rhodanese)	0.674	0.211836	0.333		TST
1D-myo-inositol Hexakisphosphate Biosynthesis V (from Ins(1,3,4)P3)	0.674	0.211836	0.333		IPMK
Clathrin-mediated Endocytosis Signaling	0.66	0.218776	0.0933		AAK1,ACTC1,AP1M1,APOA1,ARPC3,EGF,FGF2,ITGB8,MYO6,ORM1,PIK3C2A,PIK3CA,PIK3R1,PIK3R3,RAB5A,SERPINA1,TF,WASL
Pyrimidine Deoxyribonucleotides De Novo Biosynthesis I	0.633	0.232809	0.136		AK1,NME1,TYMS
Methionine Degradation I (to Homocysteine)	0.633	0.232809	0.136		MGMT,PRMT1,SUV39H2
CTLA4 Signaling in Cytotoxic T Lymphocytes	0.627	0.236048	0.101		AP1M1,JAK2,PIK3C2A,PIK3CA,PIK3R1,PIK3R3,PPM1L,PTPA,PTPN11
Circadian Rhythm Signaling	0.618	0.240991	0.121		ATF2,CREB1,CREB5,NR1D1
VDR/RXR Activation	0.616	0.242103	0.103		CEBPA,CST6,EP300,HES1,IGFBP5,KLF4,NCOA2,SPP1
Superpathway of D-myo-inositol (1,4,5)-trisphosphate Metabolism	0.595	0.254097	0.13		INPP5J,IPMK,PTEN
Acyl-CoA Hydrolysis	0.585	0.260016	0.154		ACOT4,ACOT9
Retinoate Biosynthesis II	0.565	0.27227	0.25		RBP7
Heme Biosynthesis from Uroporphyrinogen-III I	0.565	0.27227	0.25		UROD
Ascorbate Recycling (Cytosolic)	0.565	0.27227	0.25		GSTO1
Proline Biosynthesis I	0.565	0.27227	0.25		PYCR1
Melatonin Degradation II	0.565	0.27227	0.25		SMOX
Cysteine Biosynthesis III (mammalia)	0.561	0.274789	0.125		MGMT,PRMT1,SUV39H2
IL-17A Signaling in Fibroblasts	0.559	0.276058	0.114		CHUK,FOS,MAP3K7,MAPK12
DNA Double-Strand Break Repair by Homologous Recombination	0.538	0.289734	0.143		ATRX,RAD50
IL-17A Signaling in Gastric Cells	0.529	0.295801	0.12		FOS,MAPK12,MAPK9
Notch Signaling	0.507	0.311172	0.108		DLL4,HES1,MAML2,RBPJ
Caveolar-mediated Endocytosis Signaling	0.493	0.321366	0.0959		ACTC1,EGF,ITGA1,ITGAV,ITGB8,MAP3K2,RAB5A
Th1 and Th2 Activation Pathway	0.489	0.32434	0.0877		ACVR2A,BMPR2,CCR1,CXCR4,DLL4,IL33,IL4R,JAK2,LGALS9,NFATC4,PIK3C2A,PIK3CA,PIK3R1,PIK3R3,TGFBR1
Protein Citrullination	0.485	0.327341	0.2		PADI6
Tetrahydrofolate Salvage from 5,10-methenyltetrahydrofolate	0.485	0.327341	0.2		MTHFD1L
Myo-inositol Biosynthesis	0.485	0.327341	0.2		ISYNA1
Trans, trans-farnesyl Diphosphate Biosynthesis	0.485	0.327341	0.2		GGPS1
Docosahexaenoic Acid (DHA) Signaling	0.484	0.328095	0.105		PIK3C2A,PIK3CA,PIK3R1,PIK3R3
Assembly of RNA Polymerase II Complex	0.478	0.33266	0.1		CCNH,GTF2A1,GTF2H1,POLR2F,POLR2G
Granzyme B Signaling	0.46	0.346737	0.125		GZMB,LMNB2
Extrinsic Prothrombin Activation Pathway	0.46	0.346737	0.125		F3,TFPI
Mismatch Repair in Eukaryotes	0.46	0.346737	0.125		EXO1,MSH3
Iron homeostasis signaling pathway	0.455	0.350752	0.0876		BMP2,BMPR1A,BMPR2,CD163,CYBRD1,EGF,ERFE,IREB2,JAK2,SMAD4,TF,TWSG1
Arginine Biosynthesis IV	0.421	0.379315	0.167		ASS1
Proline Biosynthesis II (from Arginine)	0.421	0.379315	0.167		PYCR1
Urea Cycle	0.421	0.379315	0.167		ASS1
Chondroitin and Dermatan Biosynthesis	0.421	0.379315	0.167		CSGALNACT2
Arginine Degradation VI (Arginase 2 Pathway)	0.421	0.379315	0.167		PYCR1
Selenocysteine Biosynthesis II (Archaea and Eukaryotes)	0.421	0.379315	0.167		SARS1
NAD Biosynthesis III	0.421	0.379315	0.167		NAMPT
GDP-mannose Biosynthesis	0.421	0.379315	0.167		MPI
1D-myo-inositol Hexakisphosphate Biosynthesis II (Mammalian)	0.395	0.402717	0.111		INPP5J,IPMK
G Protein Signaling Mediated by Tubby	0.373	0.423643	0.0968		GNAQ,JAK2,PLCB1
Thioredoxin Pathway	0.371	0.425598	0.143		TXN
NAD Salvage Pathway III	0.371	0.425598	0.143		NMRK2
Glycoaminoglycan-protein Linkage Region Biosynthesis	0.371	0.425598	0.143		B3GAT1
The Visual Cycle	0.34	0.457088	0.1		RBP7,RDH13
Bladder Cancer Signaling	0.335	0.462381	0.0825		E2F1,EGF,FGF2,KRAS,RASD2,RB1,RRAS,TP53
Glucose and Glucose-1-phosphate Degradation	0.328	0.469894	0.125		RGN
Histidine Degradation III	0.328	0.469894	0.125		MTHFD1L
Inositol Pyrophosphates Biosynthesis	0.328	0.469894	0.125		IPMK
Salvage Pathways of Pyrimidine Deoxyribonucleotides	0.328	0.469894	0.125		TK1
Putrescine Degradation III	0.316	0.483059	0.0952		SAT2,SMOX
MIF-mediated Glucocorticoid Regulation	0.314	0.485289	0.0882		NR3C1,PLA2G4A,PLA2G4E
Atherosclerosis Signaling	0.305	0.49545	0.0794		APOA1,CXCR4,F3,IL33,ORM1,PLA2G4A,PLA2G4E,PLB1,PNPLA8,SERPINA1
Pathogenesis of Multiple Sclerosis	0.292	0.510505	0.111		CCR1
Sucrose Degradation V (Mammalian)	0.292	0.510505	0.111		TPI1
Phosphatidylethanolamine Biosynthesis II	0.292	0.510505	0.111		ETNK1
Leucine Degradation I	0.292	0.510505	0.111		ACADM
Heme Biosynthesis II	0.292	0.510505	0.111		UROD
Gustation Pathway	0.291	0.511682	0.0779		ADCY1,ADCY8,CACNG1,ITPR2,P2RX5,P2RY1,PDE4D,PDE5A,PDE8B,PRKAR1B,PRKAR2A,SCNN1A
Ethanol Degradation IV	0.274	0.532108	0.087		CYGB,GPX7
Embryonic Stem Cell Differentiation into Cardiac Lineages	0.262	0.547016	0.1		SP4
Prostanoid Biosynthesis	0.262	0.547016	0.1		PTGES2
Dolichyl-diphosphooligosaccharide Biosynthesis	0.262	0.547016	0.1		DPM3
Glycine Betaine Degradation	0.262	0.547016	0.1		SHMT2
IL-22 Signaling	0.255	0.555904	0.0833		MAPK12,MAPK9
Glutathione Redox Reactions I	0.255	0.555904	0.0833		GPX2,GPX7
Tryptophan Degradation X (Mammalian, via Tryptamine)	0.238	0.578096	0.08		AKR1A1,SMOX
Î³-glutamyl Cycle	0.235	0.582103	0.0909		GCLM
Glycolysis I	0.222	0.599791	0.0769		ENO1,TPI1
Gluconeogenesis I	0.222	0.599791	0.0769		ENO1,ME1
Assembly of RNA Polymerase I Complex	0.212	0.613762	0.0833		POLR2F
Glycogen Degradation II	0.212	0.613762	0.0833		AGL
BER pathway	0.212	0.613762	0.0833		POLE
Assembly of RNA Polymerase III Complex	0.192	0.642688	0.0769		BDP1
Oleate Biosynthesis II (Animals)	0.192	0.642688	0.0769		FADS1
NAD Phosphorylation and Dephosphorylation	0.192	0.642688	0.0769		NADK2
Hepatic Cholestasis	0	1	0.0761		ADCY1,ADCY8,CHUK,CNTF,IL1RAP,IL33,LBP,LEP,MAP3K7,MAPK12,MAPK9,PRKAR1B,PRKAR2A,SREBF1
PXR/RXR Activation	0	1	0.0615		NR3C1,PCK2,PRKAR1B,PRKAR2A
Role of RIG1-like Receptors in Antiviral Innate Immunity	0	1	0.0682		CHUK,EP300,TBK1
TREM1 Signaling	0	1	0.0133		JAK2
Calcium-induced T Lymphocyte Apoptosis	0	1	0.0606		ATP2A3,EP300,ITPR2,NR4A1
Cytotoxic T Lymphocyte-mediated Apoptosis of Target Cells	0	1	0.0294		GZMB
IL-15 Production	0	1	0.0579		ABL2,DDR2,JAK2,NTRK2,PTK7,TIE1,TWF1
T Helper Cell Differentiation	0	1	0.0548		IL21R,IL4R,IL6ST,TGFBR1
Role of Cytokines in Mediating Communication between Immune Cells	0	1	0.0185		IL33
DNA Methylation and Transcriptional Repression Signaling	0	1	0.0294		ARID4B
Primary Immunodeficiency Signaling	0	1	0.02		ADA
Allograft Rejection Signaling	0	1	0.0116		GZMB
Autoimmune Thyroid Disease Signaling	0	1	0.0204		GZMB
Graft-versus-Host Disease Signaling	0	1	0.0417		GZMB,IL33
Communication between Innate and Adaptive Immune Cells	0	1	0.0104		IL33
Crosstalk between Dendritic Cells and Natural Killer Cells	0	1	0.0337		ACTC1,FSCN1,NECTIN2
Systemic Lupus Erythematosus Signaling	0	1	0.0699		FOS,IL33,KLK1,KRAS,NFAT5,NFATC4,PIK3C2A,PIK3CA,PIK3R1,PIK3R3,PRPF40A,RASD2,RRAS,SOS1,SOS2,ZCRB1
Altered T Cell and B Cell Signaling in Rheumatoid Arthritis	0	1	0.0333		CHUK,IL33,SPP1
Role of Wnt/GSK-3Î² Signaling in the Pathogenesis of Influenza	0	1	0.0641		APC,FZD2,NCOA2,TCF4,TCF7L2
TWEAK Signaling	0	1	0.0571		BIRC3,CHUK
Nur77 Signaling in T Lymphocytes	0	1	0.0508		EP300,MAP3K2,NR4A1
Role of Hypercytokinemia/hyperchemokinemia in the Pathogenesis of Influenza	0	1	0.0465		CCR1,IL33
OX40 Signaling Pathway	0	1	0.0222		MAPK12,MAPK9
Tumoricidal Function of Hepatic Natural Killer Cells	0	1	0.0417		GZMB
Intrinsic Prothrombin Activation Pathway	0	1	0.0238		KLK1
DNA Double-Strand Break Repair by Non-Homologous End Joining	0	1	0.0714		RAD50
Role of JAK1, JAK2 and TYK2 in Interferon Signaling	0	1	0.0417		JAK2
Telomere Extension by Telomerase	0	1	0.0667		RAD50
Transcriptional Regulatory Network in Embryonic Stem Cells	0	1	0.0741		REST,RIF1,SKIL,ZFHX3
nNOS Signaling in Neurons	0	1	0.0213		NOS1
nNOS Signaling in Skeletal Muscle Cells	0	1	0.0732		CACNG1,NOS1,SNTB2
Bupropion Degradation	0	1	0.04		CYP1A1
Nicotine Degradation III	0	1	0.0357		AOX1,CYP1A1
Dopamine Degradation	0	1	0.0333		SMOX
Chondroitin Sulfate Degradation (Metazoa)	0	1	0.0625		OGA
Heparan Sulfate Biosynthesis (Late Stages)	0	1	0.0423		CHST10,EXTL1,HS3ST5
Androgen Biosynthesis	0	1	0.0667		SRD5A1
tRNA Splicing	0	1	0.0698		PDE4D,PDE5A,PDE8B
Melatonin Degradation I	0	1	0.0167		CYP1A1
D-myo-inositol (1,4,5)-Trisphosphate Biosynthesis	0	1	0.04		PLCB1
Estrogen Biosynthesis	0	1	0.0244		CYP1A1
Glycogen Degradation III	0	1	0.0714		AGL
Glutathione-mediated Detoxification	0	1	0.0625		GSTM3,GSTO1
Dermatan Sulfate Degradation (Metazoa)	0	1	0.0588		OGA
Nicotine Degradation II	0	1	0.0462		AOX1,CYP1A1,FMO2
Serotonin Degradation	0	1	0.0299		AKR1A1,SMOX
Phenylalanine Degradation IV (Mammalian, via Side Chain)	0	1	0.0714		SMOX
D-myo-inositol (1,4,5)-trisphosphate Degradation	0	1	0.0588		INPP5J
Retinol Biosynthesis	0	1	0.0476		RBP7,RDH13
Histamine Degradation	0	1	0.0588		HNMT
Chondroitin Sulfate Biosynthesis (Late Stages)	0	1	0.0625		CHST10,CSGALNACT2,HS3ST5
Superpathway of Melatonin Degradation	0	1	0.0308		CYP1A1,SMOX
Noradrenaline and Adrenaline Degradation	0	1	0.0571		AKR1A1,SMOX
Acetone Degradation I (to Methylglyoxal)	0	1	0.0667		CYP1A1,PRXL2B
Ethanol Degradation II	0	1	0.0312		AKR1A1
Superpathway of Geranylgeranyldiphosphate Biosynthesis I (via Mevalonate)	0	1	0.0556		GGPS1
Inhibition of Matrix Metalloproteases	0	1	0.0513		A2M,TIMP1
Agranulocyte Adhesion and Diapedesis	0	1	0.0573		ACTC1,CLDN19,CX3CL1,CXCR4,GNAI1,ICAM2,IL33,ITGA1,JAM3,MYL9,RDX
Granulocyte Adhesion and Diapedesis	0	1	0.0559		CLDN19,CX3CL1,CXCR4,GNAI1,ICAM2,IL1RAP,IL33,ITGA1,JAM3,RDX
Parkinson's Signaling	0	1	0.0625		MAPK12
Amyloid Processing	0	1	0.06		MAPK12,PRKAR1B,PRKAR2A
Endoplasmic Reticulum Stress Pathway	0	1	0.0476		TAOK3
GABA Receptor Signaling	0	1	0.0316		ADCY1,ADCY8,CACNG1
Serotonin Receptor Signaling	0	1	0.0698		ADCY1,ADCY8,SMOX
Phototransduction Pathway	0	1	0.0755		GUCY1A2,PRKAR1B,PRKAR2A,RGS9
Glutamate Receptor Signaling	0	1	0.0351		HOMER1,SLC17A1
Phagosome Maturation	0	1	0.053		NOS1,PRDX1,RAB5A,TUBA1B,TUBA1C,TUBA4A,TUBB,TUBB6
Autophagy	0	1	0.0328		ATG4C,RB1CC1
Inflammasome pathway	0	1	0.05		NEK7
BAG2 Signaling Pathway	0	1	0.0465		PSME4,TP53
FAT10 Signaling Pathway	0	1	0.0556		PSME4

## Sheet: filt.z-score>< 2 pvalue<0.05
Ingenuity Canonical Pathways	p-value	z-score	Molecules
ACTIVATED IN TRANSITION PIGLETS
Oxidative Phosphorylation	0.00144544	-4.243	ATP5F1B,ATP5MC1,ATP5MC3,COX4I1,COX4I2,COX6B1,COX7A2,MT-CO2,MT-ND3,NDUFA11,NDUFA13,NDUFA8,NDUFB2,NDUFB8,NDUFS5,NDUFS7,NDUFV1,UQCRQ
tRNA Charging	0.00812831	-2.828	CARS1,FARS2,FARSA,GARS1,HARS1,PARS2,SARS1,YARS1
LXR/RXR Activation	0.0213796	-2.673	ABCA1,AHSG,AMBP,APOA1,GC,IL1RAP,IL33,ITIH4,LBP,MYLIP,NOS2,ORM1,SERPINA1,SREBF1,TF,VTN
Cell Cycle Control of Chromosomal Replication	5.12861e-07	-2.668	CDC6,CDK1,CDK16,CDK2,CDK6,CDT1,MCM2,MCM3,MCM4,MCM5,MCM7,MCM8,ORC1,POLA2,POLE,TOP2A,TOP2B
PTEN Signaling	0.00316228	-2.5	BMPR1A,BMPR2,CHUK,GHR,ILK,INPP5J,KRAS,NTRK2,PIK3CA,PIK3R1,PIK3R3,PREX2,PTEN,RASD2,RPS6KB1,RRAS,SOS1,SOS2,TGFBR1
Estrogen-mediated S-phase Entry	8.12831e-05	-2.333	CDK1,CDK2,E2F1,E2F2,E2F3,E2F7,E2F8,RB1,RBL1
Colanic Acid Building Blocks Biosynthesis	0.018197	-2	GALE,GALT,MPI,TSTA3
Methylglyoxal Degradation III	0.0436516	-2	AKR1A1,AKR1B1,AKR7A2,PRXL2B
ACTIVATED IN GROWER PIGS
JAK/Stat Signaling	9.12011e-05	2	CISH,FOS,GNAQ,JAK2,KRAS,PIAS1,PIK3C2A,PIK3CA,PIK3R1,PIK3R3,PTPN11,RASD2,RRAS,SOCS4,SOCS7,SOS1,SOS2
Tec Kinase Signaling	0.0251189	2	ACTC1,FOS,GNA14,GNAI1,GNAQ,JAK2,MAPK12,MAPK9,MS4A2,PAK2,PAK3,PIK3C2A,PIK3CA,PIK3R1,PIK3R3,RHOBTB1,RHOD,RHOQ,RND2,RND3
HMGB1 Signaling	0.0263027	2	CNTF,FOS,IL33,KAT2B,KAT6B,KRAS,LEP,MAPK12,MAPK9,PIK3C2A,PIK3CA,PIK3R1,PIK3R3,RASD2,RHOBTB1,RHOD,RHOQ,RND2,RND3,RRAS
RAN Signaling	0.0363078	2	KPNA4,KPNA5,RANBP2,TNPO1
Actin Cytoskeleton Signaling	0.00457088	2.041	ACTC1,APC,ARPC3,CFL1,DIAPH2,EGF,FGF2,IQGAP3,KRAS,LBP,MYL9,MYLPF,PAK2,PAK3,PIK3C2A,PIK3CA,PIK3R1,PIK3R3,PPP1R12A,RASD2,RDX,ROCK1,ROCK2,RRAS,SOS1,SOS2,TMSB10/TMSB4X,WASL
Apelin Endothelial Signaling Pathway	0.00040738	2.065	ADCY1,ADCY8,ANGPT1,APLNR,FOS,GNAI1,KRAS,MAPK12,MAPK9,MEF2A,PIK3C2A,PIK3CA,PIK3R1,PIK3R3,PLCB1,PRKAA1,PRKAA2,RASD2,RPS6KB1,RRAS
14-3-3-mediated Signaling	0.0162181	2.111	FOS,KRAS,MAPK12,MAPK9,PIK3C2A,PIK3CA,PIK3R1,PIK3R3,PLCB1,PLCL1,RASD2,RRAS,TUBA1B,TUBA1C,TUBA4A,TUBB,TUBB6
Signaling by Rho Family GTPases	0.000933254	2.117	ACTC1,ARHGEF11,ARPC3,CFL1,CLIP1,FOS,GNA14,GNAI1,GNAQ,MAP3K20,MAPK12,MAPK9,MYL9,MYLPF,NEDD4,PAK2,PAK3,PIK3C2A,PIK3CA,PIK3R1,PIK3R3,PPP1R12A,RDX,RHOBTB1,RHOD,RHOQ,RND2,RND3,ROCK1,ROCK2,STMN1,WASF3,WASL
FAT10 Cancer Signaling Pathway	0.0218776	2.121	ACVR2A,BMPR2,CHUK,CXCR4,SMAD4,TCF4,TGFBR1,TP53
Prolactin Signaling	0.000107152	2.138	EP300,FOS,IRS1,JAK2,KRAS,NR3C1,PIK3C2A,PIK3CA,PIK3R1,PIK3R3,PTPN11,RASD2,RRAS,SOCS4,SOCS7,SOS1,SOS2
Growth Hormone Signaling	0.000812831	2.138	A2M,CEBPA,FOS,GHR,IRS1,JAK2,PIK3C2A,PIK3CA,PIK3R1,PIK3R3,RPS6KA3,RPS6KB1,SOCS4,SOCS7
Aldosterone Signaling in Epithelial Cells	0.0323594	2.138	DNAJB14,DNAJB4,DNAJC2,DNAJC21,DNAJC25,ITPR2,KRAS,NEDD4,PIK3C2A,PIK3CA,PIK3R1,PIK3R3,PLCB1,PLCL1,SCNN1A,SGK1,SLC12A2,SOS1,SOS2
PI3K Signaling in B Lymphocytes	0.00870964	2.183	ATF1,ATF2,CHUK,CREB1,FOS,IL4R,IRS1,ITPR2,KRAS,MALT1,NFAT5,NFATC4,PIK3CA,PIK3R1,PLCB1,PLCL1,PTEN,RASD2,RRAS
Colorectal Cancer Metastasis Signaling	0.000213796	2.191	ADCY1,ADCY8,APC,APPL1,BRAF,EGF,FOS,FZD2,IL6ST,JAK2,KRAS,LRP6,MAPK12,MAPK9,MSH3,NOS2,PIK3C2A,PIK3CA,PIK3R1,PIK3R3,PRKAR1B,PRKAR2A,RASD2,RHOBTB1,RHOD,RHOQ,RND2,RND3,RRAS,SMAD4,SOS1,SOS2,TCF4,TCF7L2,TGFBR1,TP53
Phospholipase C Signaling	0.0128825	2.2	ADCY1,ADCY8,ARHGEF11,ATF2,CREB1,CREB5,EP300,GNAQ,ITPR2,KRAS,MEF2A,MYL9,MYLPF,NFAT5,NFATC4,PLA2G4A,PLA2G4E,PLCB1,PPP1R12A,RASD2,RHOBTB1,RHOD,RHOQ,RND2,RND3,RPS6KA3,RRAS,SOS1,SOS2,TGM2
IL-9 Signaling	0.0363078	2.236	CISH,IRS1,PIK3C2A,PIK3CA,PIK3R1,PIK3R3
Hepatic Fibrosis Signaling Pathway	1.1749e-05	2.263	ACVR2A,ATF2,BMPR2,BRAF,CCDC88A,CCN2,CHUK,CREB1,CREB5,FGF2,FOS,FZD2,GLI1,GNAI1,IL1RAP,IL33,JAK2,KRAS,LEP,LRP6,MAP3K7,MAPK12,MAPK9,MYL9,MYLPF,PIK3C2A,PIK3CA,PIK3R1,PIK3R3,PRKAR1B,PRKAR2A,PTEN,RASD2,RHOBTB1,RHOD,RHOQ,RND2,RND3,ROCK1,ROCK2,RPS6KB1,RRAS,SMAD4,SMAD7,SOS1,SOS2,SPP1,TCF4,TCF7L2,TF,TGFBR1,TIMP1
Endothelin-1 Signaling	0.000213796	2.268	ADCY1,ADCY8,BRAF,CASQ1,FOS,GAB1,GNA14,GNAI1,GNAQ,GUCY1A2,ITPR2,KRAS,MAPK12,MAPK9,NOS1,NOS2,PIK3C2A,PIK3CA,PIK3R1,PIK3R3,PLA2G4A,PLA2G4E,PLB1,PLCB1,PLCL1,PNPLA8,RASD2,RRAS,SOS1
Regulation of eIF4 and p70S6K Signaling	0.000125893	2.309	EIF1AX,EIF3J,EIF4EBP1,EIF4EBP3,EIF4G3,IRS1,KRAS,MAPK12,PIK3C2A,PIK3CA,PIK3R1,PIK3R3,PPM1L,PTPA,RASD2,RPS13,RPS18,RPS20,RPS23,RPS3,RPS6KB1,RPS9,RPSA,RRAS,SOS1,SOS2
Non-Small Cell Lung Cancer Signaling	0.000338844	2.309	CDK6,E2F1,EGF,ITPR2,KRAS,PIK3C2A,PIK3CA,PIK3R1,PIK3R3,RASD2,RB1,RRAS,SOS1,SOS2,TP53
Pancreatic Adenocarcinoma Signaling	0.000549541	2.309	CDK2,E2F1,E2F2,E2F3,E2F7,E2F8,EGF,JAK2,KRAS,MAPK12,MAPK9,PIK3C2A,PIK3CA,PIK3R1,PIK3R3,RB1,SMAD4,TGFBR1,TP53
CCR3 Signaling in Eosinophils	0.00263027	2.309	CFL1,GNAI1,ITPR2,KRAS,MAPK12,PAK2,PAK3,PIK3C2A,PIK3CA,PIK3R1,PIK3R3,PLA2G4A,PLA2G4E,PLCB1,PPP1R12A,RASD2,ROCK1,ROCK2,RRAS
Telomerase Signaling	0.0158489	2.309	E2F1,EGF,KRAS,PIK3C2A,PIK3CA,PIK3R1,PIK3R3,PPM1L,PTPA,RASD2,RB1,RRAS,SOS1,SOS2,TP53
GDNF Family Ligand-Receptor Interactions	2.95121e-06	2.324	CREB1,DOK4,FOS,GAB1,IRS1,ITPR2,KRAS,MAPK12,MAPK9,PDLIM7,PIK3C2A,PIK3CA,PIK3R1,PIK3R3,RASA1,RASD2,RRAS,SOS1,SOS2
PDGF Signaling	0.000707946	2.324	ABL2,CAV3,FOS,INPP5J,JAK2,KRAS,MAP3K1,PIK3C2A,PIK3CA,PIK3R1,PIK3R3,RASA1,RASD2,RRAS,SOS1,SOS2
UVA-Induced MAPK Signaling	0.00724436	2.333	FOS,KRAS,MAPK12,MAPK9,PIK3C2A,PIK3CA,PIK3R1,PIK3R3,PLCB1,PLCL1,RASD2,RPS6KA3,RPS6KB1,RRAS,TP53
Antiproliferative Role of Somatostatin Receptor 2	0.0131826	2.333	BRAF,GUCY1A2,KRAS,NOS1,NT5C,PIK3C2A,PIK3CA,PIK3R1,PIK3R3,PTPN11,RASD2,RRAS
IL-8 Signaling	0.000275423	2.353	ANGPT1,BRAF,CCND3,CHUK,EGF,EIF4EBP1,FOS,GNAI1,ITGAV,KRAS,MAPK12,MAPK9,MYL9,PAK2,PIK3C2A,PIK3CA,PIK3R1,PIK3R3,RAB11FIP2,RASD2,RHOBTB1,RHOD,RHOQ,RND2,RND3,ROCK1,ROCK2,RPS6KB1,RRAS,VASP
EGF Signaling	0.000194984	2.496	EGF,FOS,ITPR2,MAP3K1,MAPK12,PIK3C2A,PIK3CA,PIK3R1,PIK3R3,RASA1,RPS6KB1,SOS1,SOS2
Acute Myeloid Leukemia Signaling	0.00281838	2.496	BRAF,CEBPA,EIF4EBP1,KRAS,PIK3C2A,PIK3CA,PIK3R1,PIK3R3,RASD2,RPS6KB1,RRAS,SOS1,SOS2,TCF4,TCF7L2
Relaxin Signaling	0.01	2.496	ADCY1,ADCY8,BRAF,CREB1,FOS,GNA14,GNAI1,GNAQ,GUCY1A2,NOS2,NT5C,PDE4D,PDE5A,PDE8B,PIK3C2A,PIK3CA,PIK3R1,PIK3R3,PRKAR1B,PRKAR2A
Nitric Oxide Signaling in the Cardiovascular System	0.0177828	2.496	ATP2A3,GUCY1A2,ITPR2,PDE5A,PIK3C2A,PIK3CA,PIK3R1,PIK3R3,PLN,PRKAA1,PRKAR1B,PRKAR2A,PRKG1,SLC7A1
Cholecystokinin/Gastrin-mediated Signaling	0.000245471	2.524	ATF2,FOS,GNAQ,IL33,ITPR2,KRAS,MAPK12,MAPK9,MEF2A,PLCB1,RASD2,RHOBTB1,RHOD,RHOQ,RND2,RND3,ROCK1,ROCK2,RRAS,SOS1,SOS2
Corticotropin Releasing Hormone Signaling	0.00331131	2.524	ADCY1,ADCY8,ATF2,BRAF,CACNG1,CREB1,CREB5,FOS,GLI1,GNAI1,GNAQ,GUCY1A2,ITPR2,MAPK12,MEF2A,NOS1,NOS2,NR4A1,NT5C,PRKAR1B,PRKAR2A
HOTAIR Regulatory Pathway	0.0338844	2.524	AEBP2,AR,ATXN1,EP300,FOXM1,KMT2A,KMT2C,MTF2,PIK3C2A,PIK3CA,PIK3R1,PIK3R3,PTEN,REST,ROCK1,ROCK2,SPP1,TCF4,TCF7L2
IL-2 Signaling	0.00588844	2.53	FOS,KRAS,PIK3C2A,PIK3CA,PIK3R1,PIK3R3,PTPN11,RASD2,RRAS,SOS1,SOS2
Thrombopoietin Signaling	0.00758578	2.53	FOS,JAK2,KRAS,PIK3C2A,PIK3CA,PIK3R1,PIK3R3,PTPN11,RASD2,RRAS,SOS1
Estrogen-Dependent Breast Cancer Signaling	0.0239883	2.53	ATF2,CREB1,CREB5,FOS,KRAS,PIK3C2A,PIK3CA,PIK3R1,PIK3R3,RASD2,RRAS
CD40 Signaling	0.0245471	2.53	ATF1,CHUK,FOS,MAP3K7,MAPK12,MAPK9,PIK3C2A,PIK3CA,PIK3R1,PIK3R3
Thrombin Signaling	0.000251189	2.6	ADCY1,ADCY8,ARHGEF11,CREB1,EGF,GNA14,GNAI1,GNAQ,ITPR2,KRAS,MAPK12,MYL9,MYLPF,PIK3C2A,PIK3CA,PIK3R1,PIK3R3,PLCB1,PLCL1,PPP1R12A,RASD2,RHOBTB1,RHOD,RHOQ,RND2,RND3,ROCK1,ROCK2,RPS6KB1,RRAS,SOS1
Opioid Signaling Pathway	0.0229087	2.6	ADCY1,ADCY8,ATF2,BRAF,CACNG1,CREB1,CREB5,EP300,FOS,FOSB,GNAI1,ITPR2,KRAS,MAPK12,NOS1,OPRL1,PENK,PLCB1,PRKAR1B,PRKAR2A,RASD2,RGS1,RGS9,RPS6KA3,RPS6KB1,RRAS,SOS1,SOS2
Sirtuin Signaling Pathway	0.000794328	2.611	ABCA1,ATG4C,ATP5F1B,ATP5MC1,E2F1,GABPA,GABPB2,H1-2,MAPK12,MT-ND3,MT-ND6,NAMPT,NDUFA11,NDUFA13,NDUFA4L2,NDUFA8,NDUFB2,NDUFB8,NDUFS5,NDUFS7,NDUFV1,NEDD4,NOS2,PAM16,PCK2,POLR2F,PRKAA1,PRKAA2,SCNN1A,SIRT1,SLC25A6,SMARCA5,SREBF1,TIMM17B,TP53,TUBA1B,TUBA1C,TUBA4A
Leptin Signaling in Obesity	0.00363078	2.646	ADCY1,ADCY8,JAK2,LEP,PIK3C2A,PIK3CA,PIK3R1,PIK3R3,PLCB1,PLCL1,PRKAR1B,PRKAR2A,PTPN11
p70S6K Signaling	0.00912011	2.668	GNAI1,GNAQ,IL4R,IRS1,KRAS,PIK3C2A,PIK3CA,PIK3R1,PIK3R3,PLCB1,PLCL1,PPM1L,PTPA,RASD2,RPS6KB1,RRAS,SOS1,SOS2
LPS-stimulated MAPK Signaling	0.00040738	2.673	ATF1,ATF2,CHUK,CREB1,FOS,KRAS,LBP,MAP3K7,MAPK12,MAPK9,PIK3C2A,PIK3CA,PIK3R1,PIK3R3,RASD2,RRAS
IL-6 Signaling	0.00018197	2.683	A2M,CHUK,CRP,FOS,IL1RAP,IL33,IL6ST,JAK2,KRAS,LBP,MAP3K7,MAPK12,MAPK9,PIK3C2A,PIK3CA,PIK3R1,PIK3R3,PTPN11,RASD2,RRAS,SOS1,SOS2
GM-CSF Signaling	0.00630957	2.714	CISH,JAK2,KRAS,PIK3C2A,PIK3CA,PIK3R1,PIK3R3,PTPN11,RASD2,RRAS,SOS1,SOS2
VEGF Family Ligand-Receptor Interactions	0.0251189	2.714	FOS,KRAS,PIK3C2A,PIK3CA,PIK3R1,PIK3R3,PLA2G4A,PLA2G4E,RASD2,RRAS,SOS1,SOS2
Role of NFAT in Cardiac Hypertrophy	0.00177828	2.746	ADCY1,ADCY8,CACNG1,CTF1,EP300,GNAI1,GNAQ,IL6ST,ITPR2,KRAS,MAP3K1,MAP3K7,MAPK12,MAPK9,MEF2A,NFATC4,PIK3C2A,PIK3CA,PIK3R1,PIK3R3,PLCB1,PLCL1,PRKAR1B,PRKAR2A,RASD2,RRAS,SOS1,SOS2,TGFBR1
HGF Signaling	0.000691831	2.828	ATF2,CDK2,FOS,GAB1,KRAS,MAP3K1,MAP3K2,MAP3K7,MAPK12,MAPK9,PIK3C2A,PIK3CA,PIK3R1,PIK3R3,PTPN11,RASD2,RRAS,SOS1,SOS2
Ephrin Receptor Signaling	0.000549541	2.837	ANGPT1,ARPC3,ATF2,CFL1,CREB1,CREB5,CXCR4,EFNA5,EGF,EPHA7,GNA14,GNAI1,GNAQ,JAK2,KRAS,PAK2,PAK3,PTPN11,RASA1,RASD2,ROCK1,ROCK2,RRAS,SORBS1,SOS1,SOS2,WASL
ErbB Signaling	0.00190546	2.84	EGF,FOS,KRAS,MAPK12,MAPK9,PAK2,PAK3,PIK3C2A,PIK3CA,PIK3R1,PIK3R3,RASD2,RPS6KB1,RRAS,SOS1,SOS2
Insulin Receptor Signaling	1.65959e-05	2.858	EIF4EBP1,GAB1,INPP5J,IRS1,JAK2,KRAS,PIK3C2A,PIK3CA,PIK3R1,PIK3R3,PPP1R12A,PPP1R14C,PPP1R3A,PPP1R3D,PRKAR1B,PRKAR2A,PTEN,PTPN11,RASD2,RHOQ,RPS6KB1,RRAS,SCNN1A,SGK1,SOS1,SOS2
Cardiac Hypertrophy Signaling	2.23872e-06	2.92	ADCY1,ADCY8,ADRA2B,ATF2,CREB1,EP300,GNA14,GNAI1,GNAQ,IRS1,KRAS,MAP3K1,MAP3K2,MAP3K7,MAPK12,MAPK9,MEF2A,MYL9,MYLPF,NFATC4,PIK3C2A,PIK3CA,PIK3R1,PIK3R3,PLCB1,PLCL1,PRKAR1B,PRKAR2A,RASD2,RHOBTB1,RHOD,RHOQ,RND2,RND3,ROCK1,ROCK2,RPS6KB1,RRAS,SOS1,TGFBR1
P2Y Purigenic Receptor Signaling Pathway	0.00147911	2.982	ADCY1,ADCY8,ATF2,CREB1,CREB5,FOS,GNAI1,GNAQ,KRAS,P2RY1,PIK3C2A,PIK3CA,PIK3R1,PIK3R3,PLCB1,PLCL1,PRKAR1B,PRKAR2A,RASD2,RRAS
FLT3 Signaling in Hematopoietic Progenitor Cells	9.12011e-05	3	ATF2,CREB1,CREB5,EIF4EBP1,KRAS,MAPK12,PIK3C2A,PIK3CA,PIK3R1,PIK3R3,PTPN11,RASD2,RPS6KA3,RPS6KB1,RRAS,SOS1,SOS2
Fc Epsilon RI Signaling	0.0074131	3	GAB1,INPP5J,KRAS,MAPK12,MAPK9,MS4A2,PIK3C2A,PIK3CA,PIK3R1,PIK3R3,PLA2G4A,PLA2G4E,PTPN11,RASD2,RRAS,SOS1,SOS2
PKCÎ¸ Signaling in T Lymphocytes	0.0269153	3	CACNG1,CHUK,FOS,KRAS,MALT1,MAP3K1,MAP3K2,MAP3K7,NFAT5,NFATC4,PIK3C2A,PIK3CA,PIK3R1,PIK3R3,POU2F1,RASD2,RRAS,SOS1,SOS2
Role of NANOG in Mammalian Embryonic Stem Cell Pluripotency	0.000245471	3.051	APC,BMP2,BMPR1A,BMPR2,FZD2,GAB1,IL6ST,JAK2,KRAS,LIFR,PIK3C2A,PIK3CA,PIK3R1,PIK3R3,RASD2,RIF1,RRAS,SMAD4,SOS1,SOS2,TP53
Renal Cell Carcinoma Signaling	0.000933254	3.051	EP300,FOS,GAB1,KRAS,PAK2,PAK3,PIK3C2A,PIK3CA,PIK3R1,PIK3R3,PTPN11,RASD2,RRAS,SOS1,SOS2
eNOS Signaling	0.0338844	3.051	ADCY1,ADCY8,AQP4,CHRNA9,CNGA4,GNAQ,GUCY1A2,ITPR2,LPAR1,PIK3C2A,PIK3CA,PIK3R1,PIK3R3,PRKAA1,PRKAA2,PRKAR1B,PRKAR2A,PRKG1,SLC7A1
Renin-Angiotensin Signaling	2.51189e-05	3.13	ADCY1,ADCY8,ATF2,FOS,GNAQ,ITPR2,JAK2,KRAS,MAP3K1,MAPK12,MAPK9,PAK2,PAK3,PIK3C2A,PIK3CA,PIK3R1,PIK3R3,PRKAR1B,PRKAR2A,RASD2,RRAS,SOS1,SOS2
B Cell Receptor Signaling	0.000371535	3.138	ATF2,CFL1,CHUK,CREB1,CREB5,EBF1,GAB1,INPP5J,KRAS,MALT1,MAP3K1,MAP3K2,MAP3K7,MAPK12,MAPK9,NFAT5,NFATC4,PIK3C2A,PIK3CA,PIK3R1,PIK3R3,PTEN,PTPN11,RASD2,RPS6KB1,RRAS,SOS1,SOS2
CNTF Signaling	1.65959e-05	3.207	CNTF,IL6ST,JAK2,KRAS,LIFR,PIK3C2A,PIK3CA,PIK3R1,PIK3R3,PTPN11,RASD2,RPS6KA3,RPS6KB1,RRAS,SOS1
Neurotrophin/TRK Signaling	0.000162181	3.207	ATF2,CREB1,CREB5,FOS,GAB1,KRAS,NTRK2,PIK3C2A,PIK3CA,PIK3R1,PIK3R3,PTPN11,RASD2,RRAS,SOS1,SOS2
FGF Signaling	0.0042658	3.207	ATF2,CREB1,CREB5,FGF2,GAB1,MAP3K1,MAPK12,PIK3C2A,PIK3CA,PIK3R1,PIK3R3,PTPN11,SOS1,SOS2
RANK Signaling in Osteoclasts	0.00660693	3.207	BIRC3,CHUK,FOS,MAP3K1,MAP3K2,MAP3K7,MAPK12,MAPK9,MITF,PIK3C2A,PIK3CA,PIK3R1,PIK3R3,TAB2
p38 MAPK Signaling	0.00812831	3.207	ATF1,ATF2,CREB1,CREB5,IL1RAP,IL33,MAP3K7,MAPK12,MAX,MEF2A,PLA2G4A,PLA2G4E,RPS6KA3,RPS6KB1,TAB2,TGFBR1,TP53
AMPK Signaling	2.88403e-05	3.272	ADIPOQ,ADRA2B,AK1,ATF2,CAB39,CHRNA9,CREB1,CREB5,EIF4EBP1,EP300,IRS1,KAT2B,LEP,MAP3K7,MAPK12,MLST8,PBRM1,PCK2,PHLPP2,PIK3C2A,PIK3CA,PIK3R1,PIK3R3,PPM1A,PPM1L,PRKAA1,PRKAA2,PRKAR1B,PRKAR2A,PTPA,RPS6KB1,SIRT1,SMARCA2,SMARCC1
ERK5 Signaling	1.23027e-06	3.3	ATF2,CREB1,CREB5,CTF1,EGF,ELK4,FOS,GAB1,GNAQ,IL6ST,KRAS,MAP3K2,MEF2A,PTPN11,RASD2,RPS6KA3,RPS6KB1,RRAS,SGK1
CREB Signaling in Neurons	0.00812831	3.3	ADCY1,ADCY8,ATF2,CACNG1,CREB1,CREB5,EP300,GNA14,GNAI1,GNAQ,ITPR2,KRAS,PIK3C2A,PIK3CA,PIK3R1,PIK3R3,PLCB1,PLCL1,POLR2F,POLR2G,PRKAR1B,PRKAR2A,RASD2,RRAS,SOS1,SOS2
NGF Signaling	1.23027e-06	3.411	ATF2,CHUK,CREB1,CREB5,GAB1,KRAS,MAP3K1,MAP3K2,MAP3K7,MAPK12,MAPK9,PIK3C2A,PIK3CA,PIK3R1,PIK3R3,PTPN11,RASD2,ROCK1,ROCK2,RPS6KA3,RPS6KB1,RRAS,SOS1,SOS2,TP53
SAPK/JNK Signaling	7.58578e-05	3.441	ATF2,GAB1,IRS1,KRAS,MAP3K1,MAP3K2,MAP3K20,MAP3K7,MAP4K5,MAPK12,MAPK9,PIK3C2A,PIK3CA,PIK3R1,PIK3R3,RASD2,RRAS,SOS1,SOS2,TP53
Role of NFAT in Regulation of the Immune Response	0.0354813	3.441	ATF2,CHUK,FOS,GNA14,GNAI1,GNAQ,ITPR2,KRAS,MEF2A,MS4A2,NFAT5,NFATC4,PIK3C2A,PIK3CA,PIK3R1,PIK3R3,PLCB1,RASD2,RRAS,SOS1,SOS2
Synaptogenesis Signaling Pathway	0.0223872	3.536	ADCY1,ADCY8,ARPC3,ATF2,BRAF,CACNG1,CFL1,CPLX1,CREB1,CREB5,EFNA5,EIF4EBP1,EIF4EBP3,EPHA7,ITSN2,KRAS,MAP1B,NECTIN3,NTRK2,PIK3C2A,PIK3CA,PIK3R1,PIK3R3,PRKAR1B,PRKAR2A,RAB5A,RASD2,RPS6KB1,RRAS,SOS1,SOS2,STXBP5,SYT12,WASL
Senescence Pathway	7.07946e-09	3.571	ACVR2A,ASXL2,BMPR2,BRAF,CBX2,CBX7,CCNB1,CCNB2,CCNB3,CDK1,CDK2,CDK6,CHUK,E2F1,E2F2,E2F3,E2F7,E2F8,EIF4EBP1,EP300,ITPR2,ITSN2,KAT2B,KRAS,MAP3K7,MAPK12,NF1,NFAT5,NFATC4,PDK3,PIK3C2A,PIK3CA,PIK3R1,PIK3R3,PPM1L,PTEN,PTPA,RAD50,RASD2,RB1,RBL1,RBL2,RRAS,SIRT1,SMAD4,SMAD6,SMAD7,TBK1,TGFBR1,TP53
Melanocyte Development and Pigmentation Signaling	6.30957e-06	3.578	ADCY1,ADCY8,ATF2,CREB1,CREB5,EP300,KRAS,MITF,PIK3C2A,PIK3CA,PIK3R1,PIK3R3,PRKAR1B,PRKAR2A,PTPN11,RASD2,RPS6KA3,RPS6KB1,RRAS,SOS1,SOS2
GNRH Signaling	0.000660693	3.674	ADCY1,ADCY8,ATF2,CACNG1,CREB1,CREB5,FOS,GNA14,GNAI1,GNAQ,ITPR2,KRAS,MAP3K1,MAP3K2,MAP3K7,MAPK12,MAPK9,PAK2,PAK3,PLCB1,PRKAR1B,PRKAR2A,RASD2,RRAS,SOS1,SOS2
Adrenomedullin signaling pathway	0.00102329	3.922	ADCY1,ADCY8,BRAF,CALCRL,FOS,GNA14,GNAQ,GUCY1A2,IL33,ITPR2,KRAS,MAPK12,MAPK9,MAX,NT5C,PIK3C2A,PIK3CA,PIK3R1,PIK3R3,PLCB1,PLCL1,PRKAR1B,PRKAR2A,PRKG1,RASD2,RRAS,SOS1,SOS2
NF-kB Signaling	0.00489779	4.379	BMP2,BMPR1A,BMPR2,BRAF,CHUK,EGF,EP300,GHR,IL33,KRAS,MALT1,MAP3K1,MAP3K7,NTRK2,PIK3C2A,PIK3CA,PIK3R1,PIK3R3,RASD2,RRAS,TAB2,TAB3,TBK1,TGFBR1
Cardiac Hypertrophy Signaling (Enhanced)	0.00047863	4.627	ACVR2A,ADCY1,ADCY8,ADRA2B,AKAP13,ATF2,ATP2A3,BMPR2,CHUK,CNTF,CTF1,DIAPH2,DLG1,EIF4EBP1,EP300,FGF2,FZD2,GHR,GNA14,GNAI1,GNAQ,IL21R,IL33,IL4R,IL6ST,ITPR2,JAK2,KRAS,LEP,MAP3K1,MAP3K2,MAP3K20,MAP3K7,MAPK12,MAPK9,MEF2A,NFAT5,NFATC4,PDE4D,PDE5A,PDE8B,PIK3C2A,PIK3CA,PIK3R1,PIK3R3,PLCB1,PLCL1,PLN,PRKAR1B,PRKAR2A,PRKG1,PTEN,RASD2,ROCK1,ROCK2,RPS6KB1,RRAS,TGFBR1

## Sheet: filt.z-score ><2 pvalue<0.01
Ingenuity Canonical Pathways	Related functions	p-value	z-score	Molecules
ACTIVATED TRANSITION PIGLETS
Oxidative Phosphorylation	Cell Proliferation	0.00144544	-4.243	ATP5F1B,ATP5MC1,ATP5MC3,COX4I1,COX4I2,COX6B1,COX7A2,MT-CO2,MT-ND3,NDUFA11,NDUFA13,NDUFA8,NDUFB2,NDUFB8,NDUFS5,NDUFS7,NDUFV1,UQCRQ
tRNA Charging	Protein synthesis	0.00812831	-2.828	CARS1,FARS2,FARSA,GARS1,HARS1,PARS2,SARS1,YARS1
Cell Cycle Control of Chromosomal Replication	Cell Proliferation	5.12861e-07	-2.668	CDC6,CDK1,CDK16,CDK2,CDK6,CDT1,MCM2,MCM3,MCM4,MCM5,MCM7,MCM8,ORC1,POLA2,POLE,TOP2A,TOP2B
PTEN Signaling	Cell Proliferation	0.00316228	-2.5	BMPR1A,BMPR2,CHUK,GHR,ILK,INPP5J,KRAS,NTRK2,PIK3CA,PIK3R1,PIK3R3,PREX2,PTEN,RASD2,RPS6KB1,RRAS,SOS1,SOS2,TGFBR1
Estrogen-mediated S-phase Entry	Regulation of cell cycle	8.12831e-05	-2.333	CDK1,CDK2,E2F1,E2F2,E2F3,E2F7,E2F8,RB1,RBL1
ACTIVATED IN GROWER PIGS
Cardiac Hypertrophy Signaling (Enhanced)	Cardiac disease	0.00047863	4.627	ACVR2A,ADCY1,ADCY8,ADRA2B,AKAP13,ATF2,ATP2A3,BMPR2,CHUK,CNTF,CTF1,DIAPH2,DLG1,EIF4EBP1,EP300,FGF2,FZD2,GHR,GNA14,GNAI1,GNAQ,IL21R,IL33,IL4R,IL6ST,ITPR2,JAK2,KRAS,LEP,MAP3K1,MAP3K2,MAP3K20,MAP3K7,MAPK12,MAPK9,MEF2A,NFAT5,NFATC4,PDE4D,PDE5A,PDE8B,PIK3C2A,PIK3CA,PIK3R1,PIK3R3,PLCB1,PLCL1,PLN,PRKAR1B,PRKAR2A,PRKG1,PTEN,RASD2,ROCK1,ROCK2,RPS6KB1,RRAS,TGFBR1
NF-kB Signaling	Regulating the immune response and developmental processes and cell growth	0.00489779	4.379	BMP2,BMPR1A,BMPR2,BRAF,CHUK,EGF,EP300,GHR,IL33,KRAS,MALT1,MAP3K1,MAP3K7,NTRK2,PIK3C2A,PIK3CA,PIK3R1,PIK3R3,RASD2,RRAS,TAB2,TAB3,TBK1,TGFBR1
Adrenomedullin signaling pathway	Angiogenesis	0.00102329	3.922	ADCY1,ADCY8,BRAF,CALCRL,FOS,GNA14,GNAQ,GUCY1A2,IL33,ITPR2,KRAS,MAPK12,MAPK9,MAX,NT5C,PIK3C2A,PIK3CA,PIK3R1,PIK3R3,PLCB1,PLCL1,PRKAR1B,PRKAR2A,PRKG1,RASD2,RRAS,SOS1,SOS2
GNRH Signaling	Main regulator of reproductive function	0.000660693	3.674	ADCY1,ADCY8,ATF2,CACNG1,CREB1,CREB5,FOS,GNA14,GNAI1,GNAQ,ITPR2,KRAS,MAP3K1,MAP3K2,MAP3K7,MAPK12,MAPK9,PAK2,PAK3,PLCB1,PRKAR1B,PRKAR2A,RASD2,RRAS,SOS1,SOS2
Melanocyte Development and Pigmentation Signaling	Development	6.30957e-06	3.578	ADCY1,ADCY8,ATF2,CREB1,CREB5,EP300,KRAS,MITF,PIK3C2A,PIK3CA,PIK3R1,PIK3R3,PRKAR1B,PRKAR2A,PTPN11,RASD2,RPS6KA3,RPS6KB1,RRAS,SOS1,SOS2
Senescence Pathway	Development	7.07946e-09	3.571	ACVR2A,ASXL2,BMPR2,BRAF,CBX2,CBX7,CCNB1,CCNB2,CCNB3,CDK1,CDK2,CDK6,CHUK,E2F1,E2F2,E2F3,E2F7,E2F8,EIF4EBP1,EP300,ITPR2,ITSN2,KAT2B,KRAS,MAP3K7,MAPK12,NF1,NFAT5,NFATC4,PDK3,PIK3C2A,PIK3CA,PIK3R1,PIK3R3,PPM1L,PTEN,PTPA,RAD50,RASD2,RB1,RBL1,RBL2,RRAS,SIRT1,SMAD4,SMAD6,SMAD7,TBK1,TGFBR1,TP53
SAPK/JNK Signaling	Stress response	7.58578e-05	3.441	ATF2,GAB1,IRS1,KRAS,MAP3K1,MAP3K2,MAP3K20,MAP3K7,MAP4K5,MAPK12,MAPK9,PIK3C2A,PIK3CA,PIK3R1,PIK3R3,RASD2,RRAS,SOS1,SOS2,TP53
NGF Signaling	Regulator of the development and differentiation	1.23027e-06	3.411	ATF2,CHUK,CREB1,CREB5,GAB1,KRAS,MAP3K1,MAP3K2,MAP3K7,MAPK12,MAPK9,PIK3C2A,PIK3CA,PIK3R1,PIK3R3,PTPN11,RASD2,ROCK1,ROCK2,RPS6KA3,RPS6KB1,RRAS,SOS1,SOS2,TP53
ERK5 Signaling	Cell proliferation and differentiation	1.23027e-06	3.3	ATF2,CREB1,CREB5,CTF1,EGF,ELK4,FOS,GAB1,GNAQ,IL6ST,KRAS,MAP3K2,MEF2A,PTPN11,RASD2,RPS6KA3,RPS6KB1,RRAS,SGK1
CREB Signaling in Neurons	Neurogenesis	0.00812831	3.3	ADCY1,ADCY8,ATF2,CACNG1,CREB1,CREB5,EP300,GNA14,GNAI1,GNAQ,ITPR2,KRAS,PIK3C2A,PIK3CA,PIK3R1,PIK3R3,PLCB1,PLCL1,POLR2F,POLR2G,PRKAR1B,PRKAR2A,RASD2,RRAS,SOS1,SOS2
AMPK Signaling	Regulation of growth and reprogramming metabolism	2.88403e-05	3.272	ADIPOQ,ADRA2B,AK1,ATF2,CAB39,CHRNA9,CREB1,CREB5,EIF4EBP1,EP300,IRS1,KAT2B,LEP,MAP3K7,MAPK12,MLST8,PBRM1,PCK2,PHLPP2,PIK3C2A,PIK3CA,PIK3R1,PIK3R3,PPM1A,PPM1L,PRKAA1,PRKAA2,PRKAR1B,PRKAR2A,PTPA,RPS6KB1,SIRT1,SMARCA2,SMARCC1
CNTF Signaling	Activates Jak-STAT signaling, related to miogenic differentiation	1.65959e-05	3.207	CNTF,IL6ST,JAK2,KRAS,LIFR,PIK3C2A,PIK3CA,PIK3R1,PIK3R3,PTPN11,RASD2,RPS6KA3,RPS6KB1,RRAS,SOS1
Neurotrophin/TRK Signaling	Neural development	0.000162181	3.207	ATF2,CREB1,CREB5,FOS,GAB1,KRAS,NTRK2,PIK3C2A,PIK3CA,PIK3R1,PIK3R3,PTPN11,RASD2,RRAS,SOS1,SOS2
FGF Signaling	Positive and negative regulation of proliferation, survival, migration, differentiation, and metabolism.	0.0042658	3.207	ATF2,CREB1,CREB5,FGF2,GAB1,MAP3K1,MAPK12,PIK3C2A,PIK3CA,PIK3R1,PIK3R3,PTPN11,SOS1,SOS2
RANK Signaling in Osteoclasts	Osteoclast differentiation and activation	0.00660693	3.207	BIRC3,CHUK,FOS,MAP3K1,MAP3K2,MAP3K7,MAPK12,MAPK9,MITF,PIK3C2A,PIK3CA,PIK3R1,PIK3R3,TAB2
p38 MAPK Signaling	Myogenic differentiation	0.00812831	3.207	ATF1,ATF2,CREB1,CREB5,IL1RAP,IL33,MAP3K7,MAPK12,MAX,MEF2A,PLA2G4A,PLA2G4E,RPS6KA3,RPS6KB1,TAB2,TGFBR1,TP53
B Cell Receptor Signaling	Proliferation and differentiation of B cells	0.000371535	3.138	ATF2,CFL1,CHUK,CREB1,CREB5,EBF1,GAB1,INPP5J,KRAS,MALT1,MAP3K1,MAP3K2,MAP3K7,MAPK12,MAPK9,NFAT5,NFATC4,PIK3C2A,PIK3CA,PIK3R1,PIK3R3,PTEN,PTPN11,RASD2,RPS6KB1,RRAS,SOS1,SOS2
Renin-Angiotensin Signaling	Regulates blood pressure and fluid and electrolyte balance	2.51189e-05	3.13	ADCY1,ADCY8,ATF2,FOS,GNAQ,ITPR2,JAK2,KRAS,MAP3K1,MAPK12,MAPK9,PAK2,PAK3,PIK3C2A,PIK3CA,PIK3R1,PIK3R3,PRKAR1B,PRKAR2A,RASD2,RRAS,SOS1,SOS2
Role of NANOG in Mammalian Embryonic Stem Cell Pluripotency	Embryonic development	0.000245471	3.051	APC,BMP2,BMPR1A,BMPR2,FZD2,GAB1,IL6ST,JAK2,KRAS,LIFR,PIK3C2A,PIK3CA,PIK3R1,PIK3R3,RASD2,RIF1,RRAS,SMAD4,SOS1,SOS2,TP53
Renal Cell Carcinoma Signaling	Cancer	0.000933254	3.051	EP300,FOS,GAB1,KRAS,PAK2,PAK3,PIK3C2A,PIK3CA,PIK3R1,PIK3R3,PTPN11,RASD2,RRAS,SOS1,SOS2
FLT3 Signaling in Hematopoietic Progenitor Cells	Controls the maintenance, expansion, and differentiation of hematopoietic stem cells	9.12011e-05	3	ATF2,CREB1,CREB5,EIF4EBP1,KRAS,MAPK12,PIK3C2A,PIK3CA,PIK3R1,PIK3R3,PTPN11,RASD2,RPS6KA3,RPS6KB1,RRAS,SOS1,SOS2
Fc Epsilon RI Signaling	Immune response	0.0074131	3	GAB1,INPP5J,KRAS,MAPK12,MAPK9,MS4A2,PIK3C2A,PIK3CA,PIK3R1,PIK3R3,PLA2G4A,PLA2G4E,PTPN11,RASD2,RRAS,SOS1,SOS2
P2Y Purigenic Receptor Signaling Pathway	Vasodilation, blood clotting, and immune response.	0.00147911	2.982	ADCY1,ADCY8,ATF2,CREB1,CREB5,FOS,GNAI1,GNAQ,KRAS,P2RY1,PIK3C2A,PIK3CA,PIK3R1,PIK3R3,PLCB1,PLCL1,PRKAR1B,PRKAR2A,RASD2,RRAS
Cardiac Hypertrophy Signaling	Cardiac disease	2.23872e-06	2.92	ADCY1,ADCY8,ADRA2B,ATF2,CREB1,EP300,GNA14,GNAI1,GNAQ,IRS1,KRAS,MAP3K1,MAP3K2,MAP3K7,MAPK12,MAPK9,MEF2A,MYL9,MYLPF,NFATC4,PIK3C2A,PIK3CA,PIK3R1,PIK3R3,PLCB1,PLCL1,PRKAR1B,PRKAR2A,RASD2,RHOBTB1,RHOD,RHOQ,RND2,RND3,ROCK1,ROCK2,RPS6KB1,RRAS,SOS1,TGFBR1
Insulin Receptor Signaling	Controlling critical energy functions such as glucose and lipid metabolism.	1.65959e-05	2.858	EIF4EBP1,GAB1,INPP5J,IRS1,JAK2,KRAS,PIK3C2A,PIK3CA,PIK3R1,PIK3R3,PPP1R12A,PPP1R14C,PPP1R3A,PPP1R3D,PRKAR1B,PRKAR2A,PTEN,PTPN11,RASD2,RHOQ,RPS6KB1,RRAS,SCNN1A,SGK1,SOS1,SOS2
ErbB Signaling	Cell migration, proliferation, differentiation and apoptosis and cell movility	0.00190546	2.84	EGF,FOS,KRAS,MAPK12,MAPK9,PAK2,PAK3,PIK3C2A,PIK3CA,PIK3R1,PIK3R3,RASD2,RPS6KB1,RRAS,SOS1,SOS2
Ephrin Receptor Signaling	Controls actin cytoskeleton dynamics	0.000549541	2.837	ANGPT1,ARPC3,ATF2,CFL1,CREB1,CREB5,CXCR4,EFNA5,EGF,EPHA7,GNA14,GNAI1,GNAQ,JAK2,KRAS,PAK2,PAK3,PTPN11,RASA1,RASD2,ROCK1,ROCK2,RRAS,SORBS1,SOS1,SOS2,WASL
HGF Signaling	Regulates cell growth, motility and morphogenesis by activating a tyrosine kinase signaling cascade after binding to the proto-oncogenic c-Met receptor	0.000691831	2.828	ATF2,CDK2,FOS,GAB1,KRAS,MAP3K1,MAP3K2,MAP3K7,MAPK12,MAPK9,PIK3C2A,PIK3CA,PIK3R1,PIK3R3,PTPN11,RASD2,RRAS,SOS1,SOS2
Role of NFAT in Cardiac Hypertrophy	Cardiac disease	0.00177828	2.746	ADCY1,ADCY8,CACNG1,CTF1,EP300,GNAI1,GNAQ,IL6ST,ITPR2,KRAS,MAP3K1,MAP3K7,MAPK12,MAPK9,MEF2A,NFATC4,PIK3C2A,PIK3CA,PIK3R1,PIK3R3,PLCB1,PLCL1,PRKAR1B,PRKAR2A,RASD2,RRAS,SOS1,SOS2,TGFBR1
GM-CSF Signaling	Cell survival, proliferation and functional activation.Inflammatory response	0.00630957	2.714	CISH,JAK2,KRAS,PIK3C2A,PIK3CA,PIK3R1,PIK3R3,PTPN11,RASD2,RRAS,SOS1,SOS2
IL-6 Signaling	Multifunctional cytokine that regulates organ development, acute-phase responses, inflammation, and immune response	0.00018197	2.683	A2M,CHUK,CRP,FOS,IL1RAP,IL33,IL6ST,JAK2,KRAS,LBP,MAP3K7,MAPK12,MAPK9,PIK3C2A,PIK3CA,PIK3R1,PIK3R3,PTPN11,RASD2,RRAS,SOS1,SOS2
LPS-stimulated MAPK Signaling	Inflammation	0.00040738	2.673	ATF1,ATF2,CHUK,CREB1,FOS,KRAS,LBP,MAP3K7,MAPK12,MAPK9,PIK3C2A,PIK3CA,PIK3R1,PIK3R3,RASD2,RRAS
p70S6K Signaling	Cell growth and G1 cell cycle progression	0.00912011	2.668	GNAI1,GNAQ,IL4R,IRS1,KRAS,PIK3C2A,PIK3CA,PIK3R1,PIK3R3,PLCB1,PLCL1,PPM1L,PTPA,RASD2,RPS6KB1,RRAS,SOS1,SOS2
Leptin Signaling in Obesity	Energy homeostasis	0.00363078	2.646	ADCY1,ADCY8,JAK2,LEP,PIK3C2A,PIK3CA,PIK3R1,PIK3R3,PLCB1,PLCL1,PRKAR1B,PRKAR2A,PTPN11
Sirtuin Signaling Pathway	Plays a central regulatory role in cell proliferation, differentiation, senescence, apoptosis, and metabolism	0.000794328	2.611	ABCA1,ATG4C,ATP5F1B,ATP5MC1,E2F1,GABPA,GABPB2,H1-2,MAPK12,MT-ND3,MT-ND6,NAMPT,NDUFA11,NDUFA13,NDUFA4L2,NDUFA8,NDUFB2,NDUFB8,NDUFS5,NDUFS7,NDUFV1,NEDD4,NOS2,PAM16,PCK2,POLR2F,PRKAA1,PRKAA2,SCNN1A,SIRT1,SLC25A6,SMARCA5,SREBF1,TIMM17B,TP53,TUBA1B,TUBA1C,TUBA4A
Thrombin Signaling	Formation of the vasculature	0.000251189	2.6	ADCY1,ADCY8,ARHGEF11,CREB1,EGF,GNA14,GNAI1,GNAQ,ITPR2,KRAS,MAPK12,MYL9,MYLPF,PIK3C2A,PIK3CA,PIK3R1,PIK3R3,PLCB1,PLCL1,PPP1R12A,RASD2,RHOBTB1,RHOD,RHOQ,RND2,RND3,ROCK1,ROCK2,RPS6KB1,RRAS,SOS1
IL-2 Signaling	Organ development, acute-phase responses, inflammation, and immune responses	0.00588844	2.53	FOS,KRAS,PIK3C2A,PIK3CA,PIK3R1,PIK3R3,PTPN11,RASD2,RRAS,SOS1,SOS2
Thrombopoietin Signaling	Proliferation, differentiation and cell survival	0.00758578	2.53	FOS,JAK2,KRAS,PIK3C2A,PIK3CA,PIK3R1,PIK3R3,PTPN11,RASD2,RRAS,SOS1
Cholecystokinin/Gastrin-mediated Signaling	Digestion, appetite control and body weight regulation	0.000245471	2.524	ATF2,FOS,GNAQ,IL33,ITPR2,KRAS,MAPK12,MAPK9,MEF2A,PLCB1,RASD2,RHOBTB1,RHOD,RHOQ,RND2,RND3,ROCK1,ROCK2,RRAS,SOS1,SOS2
Corticotropin Releasing Hormone Signaling	Stress response	0.00331131	2.524	ADCY1,ADCY8,ATF2,BRAF,CACNG1,CREB1,CREB5,FOS,GLI1,GNAI1,GNAQ,GUCY1A2,ITPR2,MAPK12,MEF2A,NOS1,NOS2,NR4A1,NT5C,PRKAR1B,PRKAR2A
EGF Signaling	Regulate growth, survival, proliferation, and differentiation in mammalian cells	0.000194984	2.496	EGF,FOS,ITPR2,MAP3K1,MAPK12,PIK3C2A,PIK3CA,PIK3R1,PIK3R3,RASA1,RPS6KB1,SOS1,SOS2
Acute Myeloid Leukemia Signaling	Cancer	0.00281838	2.496	BRAF,CEBPA,EIF4EBP1,KRAS,PIK3C2A,PIK3CA,PIK3R1,PIK3R3,RASD2,RPS6KB1,RRAS,SOS1,SOS2,TCF4,TCF7L2
Relaxin Signaling	Suppress inflammation and myofibroblast activation	0.01	2.496	ADCY1,ADCY8,BRAF,CREB1,FOS,GNA14,GNAI1,GNAQ,GUCY1A2,NOS2,NT5C,PDE4D,PDE5A,PDE8B,PIK3C2A,PIK3CA,PIK3R1,PIK3R3,PRKAR1B,PRKAR2A
IL-8 Signaling	Immune response	0.000275423	2.353	ANGPT1,BRAF,CCND3,CHUK,EGF,EIF4EBP1,FOS,GNAI1,ITGAV,KRAS,MAPK12,MAPK9,MYL9,PAK2,PIK3C2A,PIK3CA,PIK3R1,PIK3R3,RAB11FIP2,RASD2,RHOBTB1,RHOD,RHOQ,RND2,RND3,ROCK1,ROCK2,RPS6KB1,RRAS,VASP
UVA-Induced MAPK Signaling	Cancer	0.00724436	2.333	FOS,KRAS,MAPK12,MAPK9,PIK3C2A,PIK3CA,PIK3R1,PIK3R3,PLCB1,PLCL1,RASD2,RPS6KA3,RPS6KB1,RRAS,TP53
Antiproliferative Role of Somatostatin Receptor 2	Inhibition of proliferation and/or the induction of apoptosis via interactions with a family of G protein-coupled receptors (GPCRs)	0.0131826	2.333	BRAF,GUCY1A2,KRAS,NOS1,NT5C,PIK3C2A,PIK3CA,PIK3R1,PIK3R3,PTPN11,RASD2,RRAS
GDNF Family Ligand-Receptor Interactions	Neural development	2.95121e-06	2.324	CREB1,DOK4,FOS,GAB1,IRS1,ITPR2,KRAS,MAPK12,MAPK9,PDLIM7,PIK3C2A,PIK3CA,PIK3R1,PIK3R3,RASA1,RASD2,RRAS,SOS1,SOS2
PDGF Signaling	Embryonic development, cell proliferation, cell migration, and angiogenesis	0.000707946	2.324	ABL2,CAV3,FOS,INPP5J,JAK2,KRAS,MAP3K1,PIK3C2A,PIK3CA,PIK3R1,PIK3R3,RASA1,RASD2,RRAS,SOS1,SOS2
Regulation of eIF4 and p70S6K Signaling	Translational regulation	0.000125893	2.309	EIF1AX,EIF3J,EIF4EBP1,EIF4EBP3,EIF4G3,IRS1,KRAS,MAPK12,PIK3C2A,PIK3CA,PIK3R1,PIK3R3,PPM1L,PTPA,RASD2,RPS13,RPS18,RPS20,RPS23,RPS3,RPS6KB1,RPS9,RPSA,RRAS,SOS1,SOS2
Non-Small Cell Lung Cancer Signaling	Cancer	0.000338844	2.309	CDK6,E2F1,EGF,ITPR2,KRAS,PIK3C2A,PIK3CA,PIK3R1,PIK3R3,RASD2,RB1,RRAS,SOS1,SOS2,TP53
Pancreatic Adenocarcinoma Signaling	Cancer	0.000549541	2.309	CDK2,E2F1,E2F2,E2F3,E2F7,E2F8,EGF,JAK2,KRAS,MAPK12,MAPK9,PIK3C2A,PIK3CA,PIK3R1,PIK3R3,RB1,SMAD4,TGFBR1,TP53
CCR3 Signaling in Eosinophils	Eosinophil chemotaxis in inflammatory response	0.00263027	2.309	CFL1,GNAI1,ITPR2,KRAS,MAPK12,PAK2,PAK3,PIK3C2A,PIK3CA,PIK3R1,PIK3R3,PLA2G4A,PLA2G4E,PLCB1,PPP1R12A,RASD2,ROCK1,ROCK2,RRAS
Endothelin-1 Signaling	Neurodevelopmental processes	0.000213796	2.268	ADCY1,ADCY8,BRAF,CASQ1,FOS,GAB1,GNA14,GNAI1,GNAQ,GUCY1A2,ITPR2,KRAS,MAPK12,MAPK9,NOS1,NOS2,PIK3C2A,PIK3CA,PIK3R1,PIK3R3,PLA2G4A,PLA2G4E,PLB1,PLCB1,PLCL1,PNPLA8,RASD2,RRAS,SOS1
Hepatic Fibrosis Signaling Pathway	Liver disease	1.1749e-05	2.263	ACVR2A,ATF2,BMPR2,BRAF,CCDC88A,CCN2,CHUK,CREB1,CREB5,FGF2,FOS,FZD2,GLI1,GNAI1,IL1RAP,IL33,JAK2,KRAS,LEP,LRP6,MAP3K7,MAPK12,MAPK9,MYL9,MYLPF,PIK3C2A,PIK3CA,PIK3R1,PIK3R3,PRKAR1B,PRKAR2A,PTEN,RASD2,RHOBTB1,RHOD,RHOQ,RND2,RND3,ROCK1,ROCK2,RPS6KB1,RRAS,SMAD4,SMAD7,SOS1,SOS2,SPP1,TCF4,TCF7L2,TF,TGFBR1,TIMP1
Colorectal Cancer Metastasis Signaling	Cancer	0.000213796	2.191	ADCY1,ADCY8,APC,APPL1,BRAF,EGF,FOS,FZD2,IL6ST,JAK2,KRAS,LRP6,MAPK12,MAPK9,MSH3,NOS2,PIK3C2A,PIK3CA,PIK3R1,PIK3R3,PRKAR1B,PRKAR2A,RASD2,RHOBTB1,RHOD,RHOQ,RND2,RND3,RRAS,SMAD4,SOS1,SOS2,TCF4,TCF7L2,TGFBR1,TP53
PI3K Signaling in B Lymphocytes	Inmmune response	0.00870964	2.183	ATF1,ATF2,CHUK,CREB1,FOS,IL4R,IRS1,ITPR2,KRAS,MALT1,NFAT5,NFATC4,PIK3CA,PIK3R1,PLCB1,PLCL1,PTEN,RASD2,RRAS
Prolactin Signaling	Growth and development	0.000107152	2.138	EP300,FOS,IRS1,JAK2,KRAS,NR3C1,PIK3C2A,PIK3CA,PIK3R1,PIK3R3,PTPN11,RASD2,RRAS,SOCS4,SOCS7,SOS1,SOS2
Growth Hormone Signaling	Growth and development	0.000812831	2.138	A2M,CEBPA,FOS,GHR,IRS1,JAK2,PIK3C2A,PIK3CA,PIK3R1,PIK3R3,RPS6KA3,RPS6KB1,SOCS4,SOCS7
Signaling by Rho Family GTPases	Cytoskeleton signaling and ECM	0.000933254	2.117	ACTC1,ARHGEF11,ARPC3,CFL1,CLIP1,FOS,GNA14,GNAI1,GNAQ,MAP3K20,MAPK12,MAPK9,MYL9,MYLPF,NEDD4,PAK2,PAK3,PIK3C2A,PIK3CA,PIK3R1,PIK3R3,PPP1R12A,RDX,RHOBTB1,RHOD,RHOQ,RND2,RND3,ROCK1,ROCK2,STMN1,WASF3,WASL
Apelin Endothelial Signaling Pathway	Angiogenesis, and modulation of energy metabolism and fluid homeostasis.	0.00040738	2.065	ADCY1,ADCY8,ANGPT1,APLNR,FOS,GNAI1,KRAS,MAPK12,MAPK9,MEF2A,PIK3C2A,PIK3CA,PIK3R1,PIK3R3,PLCB1,PRKAA1,PRKAA2,RASD2,RPS6KB1,RRAS
Actin Cytoskeleton Signaling	Cytoskeleton signaling and ECM	0.00457088	2.041	ACTC1,APC,ARPC3,CFL1,DIAPH2,EGF,FGF2,IQGAP3,KRAS,LBP,MYL9,MYLPF,PAK2,PAK3,PIK3C2A,PIK3CA,PIK3R1,PIK3R3,PPP1R12A,RASD2,RDX,ROCK1,ROCK2,RRAS,SOS1,SOS2,TMSB10/TMSB4X,WASL
JAK/Stat Signaling	Myogenic differentiation	9.12011e-05	2	CISH,FOS,GNAQ,JAK2,KRAS,PIAS1,PIK3C2A,PIK3CA,PIK3R1,PIK3R3,PTPN11,RASD2,RRAS,SOCS4,SOCS7,SOS1,SOS2
