# Supplementary material for: Changes in Biceps femoris Transcriptome along Growth in Iberian Pigs Fed Different Energy Sources and Comparative Analysis with Duroc Breed
Source: Animals (Basel). 2021 Dec 8;11(12):3505. doi: 10.3390/ani11123505 (PMC8697974; doi:10.3390/ani11123505)
Supplement: Supplementary file 1 [file animals-11-03505-s001.zip › Table S6_Upstream regulators_AGE EFFECTS.xlsx]

## Sheet: Upstream regulators_age effects
Upstream Regulator	Expr Log Ratio	Molecule Type	z-score	Flags	p-value of overlap	Target Molecules in Dataset	Mechanistic Network
ACTIVATED IN TRANSITION PIGLETS
CSF2		cytokine	-4590	bias	1.1e-08	ABCA1,ADA,AKR1A1,ATXN1,BUB1B,CCNB1,CCND3,CCNF,CCR1,CD163,CDC20,CDCA3,CDCA5,CDCA8,CDK1,CHTF18,CISH,E2F7,E2F8,EXO1,FOS,FOXM1,GCLM,HJURP,IER3,IFITM3,LEP,MCM3,MCM5,MNS1,NCAPH,NEK2,NOS2,NUSAP1,PHGDH,PLK1,POLE,RBM3,RECQL4,SLC2A3,SNAP23,SPP1,SREBF1,STMN1,TGM2,TICRR,TOP2A,TPI1,UBE2C,UHRF1,ZNF25	67 (2)
ERBB2		kinase	-4408		8.77e-09	ACSL4,AR,BIRC3,BUB1B,CAVIN2,CCN2,CCNB1,CCNB2,CCND3,CDC20,CDC40,CDC6,CDCA3,CDCA5,CDCA7,CDCA8,CDK1,CDT1,CENPA,CHST10,DPT,E2F1,E2F2,E2F3,E2F7,E2F8,EIF4EBP1,EPHX2,ESPL1,ETFB,ETV1,ETV4,ETV5,FOS,FSCN1,GHR,GINS3,GNAI1,HES1,IGFBP5,IL6ST,ILK,ITPR2,KLF4,LXN,MAN1A1,MCM2,MCM3,MCM4,MCM5,MCM7,MCM8,MFAP2,MSMB,MXD3,MYBL2,NDUFV1,NEK2,ORC1,PENK,POLA2,POLE,POLE4,POLK,POLR2G,POLR3H,RHOD,SCARB1,SMAD7,SQLE,TGFBR1,TK1,…	379 (12)
STK11		kinase	-4207		3.2e-05	AKR1A1,ASS1,ASTN1,ATP5MC1,ATP5MC3,CEBPA,COX6B1,COX7A2,CTPS1,ENO1,ETV4,IGFBP5,IL33,NDUFA11,NDUFA13,NDUFA8,NDUFS7,NDUFV1,NOS2,PCK2,PHGDH,PNP,POLA2,POLR2F,PYCR1,RB1,SHMT2,SPP1,TPI1,TYMS,UQCRQ,ZNF462
MIR17HG		other	-3756		0.00047	BBX,BMPR2,CPE,CREB1,CYLD,FNDC3B,FZD2,IL6ST,LRP6,MAP3K1,PHLPP2,PTEN,PTK7,REST,SMAD6,TBX3,TMEM64,TOB2,TRIP11,TWSG1,ZNRF3
EP400		other	-3317	bias	1.77e-10	CCNF,CDC20,CDC6,CDCA3,E2F2,E2F7,E2F8,FOXM1,MAPK12,MCM3,MYBL2,NEK2,PLK1,PSRC1,RBL1,SUV39H2,TP53,UHRF1
AREG		growth factor	-3308		6.11e-06	AURKB,CCNB1,CCNB2,CCNF,CDC20,CDCA8,CENPA,CPEB2,FOXM1,HJURP,IFI6,IQGAP3,ITGB8,KIF20A,MYBL2,PLK1,TMC6,TOP2A	85 (3)
PTGER2		G-protein coupled receptor	-3273		1.65e-05	ARFGEF1,BUB1B,CCNB2,CKAP2L,CXCR4,ECT2,KIF15,KIF18B,KIF20A,KIF22,KIF2C,MASTL,MELK,NEK2,NOS2,NUSAP1,PBK,PLK1,SPP1,TROAP,TTK	81 (3)
MITF	0,658	transcription regulator	-3272	bias	1.56e-06	ATRX,AURKB,CCNB1,CCNF,CDCA3,CDCA8,CDT1,CENPO,CHTF18,ECT2,EME1,ESPL1,FOS,KIF20A,KIF4A,KIFC1,MCM2,MCM4,MCM5,MITF,NPM3,PLK1,RECQL4,SOX6,SPC24,TACC3,TP53,UBE2C
E2f		group	-3259	bias	5.45e-05	CCNB1,CDC6,CDK1,CENPO,CSDE1,E2F1,E2F2,E2F8,FANCD2,MCM2,MCM3,MCM4,MCM5,MYBL2,NUSAP1,POLA2,RBL1,TTK,TYMS,UBE2C
RABL6		other	-3176		4e-07	ATXN1,AURKB,BUB1B,CCNB1,CDK2,CX3CL1,KIF23,MCM2,MCM5,MCM7,MELK,NEK2,PBK,PLK1,SMAD6,TOP2A,TP53,TTK,UBE2C	254 (7)
GMNN		transcription regulator	-3162	bias	0.0235	ACVR2A,ANGPT1,BMPR1A,CDT1,FGF2,INHBA,IRS1,IRX3,SMAD4,TEAD1,TP53,TWSG1
BRD4		kinase	-2935	bias	2.51e-05	AURKB,CCR1,CDC6,CDCA5,CEBPA,CXCR4,FADS1,FKBP11,FOS,ICAM2,ITGA1,KIF23,MANEAL,MAP3K1,MCM3,MTHFD1L,NME1,POLR3G,SLC38A5,SLC7A2,SORD,TIMP1,TOP1,TOP2A,TUBB
FGF8		growth factor	-2905		0.0819	BMP2,CMTM3,ELL2,ETV5,MDK,NOG,PCOLCE2,SPP1,TM7SF2
FGF1		growth factor	-2884		0.00275	AHR,AKR1B1,CCN2,FZD2,GCLM,IKZF2,IRS1,NDNF,SGMS1,SLC7A2,SPP1,TCF4,TGM2
mir-8		microRNA	-2790		0.033	ABL2,BMI1,E2F3,JAZF1,MAP3K1,MAPK12,PTEN,RPS6KB1,TGFBR1,TOB1,ZEB1,ZEB2
mir-19		microRNA	-2775		0.00147	ABCA1,F3,LRP6,MYLIP,PRKAA1,PTEN,SMAD4,TRIM33
PITX2		transcription regulator	-2768		0.0387	CCND3,FMO2,GPX7,GRHPR,NDUFA13,NDUFB8,NDUFS7,NMRAL1,SHOX2,TBX1,TBX3,UQCRQ
mir-21		microRNA	-2748		1	BMPR2,CDK6,EIF4E3,FBXO11,FGL2,HIPK3,JAK2,NPAS2,PTEN,RP2,SMAD7,TPM1
TCF4	1102	transcription regulator	-2682		2.04e-05	ADA,ANXA6,ASF1B,BMPR1A,BYSL,CCDC117,CCNB2,CDC20,CDCA3,CDK1,CDK6,CREB1,DCK,DPT,E2F8,FKBP11,GLI1,HES1,IGFBP5,INHBA,IRS1,JAK2,MANF,MITF,MRTO4,MXD3,NANOS1,NEK2,NOS2,OPTN,PIK3CA,PRDX4,RICTOR,RPS6KA3,RPS6KB1,SEC63,SGK1,SIRT1,SLC9A3R1,SMAD4,SMAD6,SMAD7,SPC24,SPP1,TBK1,TCF7L2,TENT5C,UBE3A,VSIR,ZDHHC17,ZEB1,ZEB2
CAB39L		kinase	-2646	bias	0.0281	ATP5MC3,COX4I1,NDUFA13,NDUFB2,NDUFB8,NDUFS5,UQCRQ
Hbb-b1		transporter	-2646		0.318	ATP5MC1,CEBPA,CMTM3,NDUFA11,NDUFA13,NDUFB8,NDUFS7,NDUFV1,TF
FOXM1	-1312	transcription regulator	-2641	bias	0.000118	AR,ATF2,AURKB,BUB1B,CCNB1,CCNB2,CCNF,CDC20,CDCA8,CDK1,CDK2,CENPA,GTSE1,KIF20A,NEDD4,NEK2,PLK1,SFRP1,STMN1,ZEB1,ZEB2	296 (11)
TBX5		transcription regulator	-2621		0.0758	ACTC1,CASQ2,ECM2,ITGB1BP2,MYLPF,NFATC4,TPM1
LIN9		other	-2606		0.000421	BUB1B,CCNB1,CDC6,CDK1,MYBL2,PLK1,UBE2C
PRL		cytokine	-2576		0.0814	BST2,CCNB1,CISH,DNAJA4,EGF,ENO1,FOS,HIPK3,IFI6,IGFBP5,ITGA1,MAGED1,MFGE8,NOS2,PENK,PKIG,PROX1,RPSA,SHFL,SPP1,TIMP1,TP53,TUBA1B
HNF4A		transcription regulator	-2573		1	APOA1,ARFGEF1,ASNS,CCNB1,CDK1,CDK2,CEBPA,CUL5,CYP1A1,FILIP1,FMO2,GPX2,INHBA,NTRK2,PGGT1B,PLA2G4A,PLG,PNP,PPL,PTGFR,PYGO1,RORA,SCARB1,SDR16C5,SERPINA1,SPP1,SREBF1,TCF7L2,TF,TM7SF2,TMC6,TXN,VTN
miR-21-5p (and other miRNAs w/seed AGCUUAU)		mature microRNA	-2547	bias	0.0281	BMPR2,CDK6,HIPK3,PIK3R1,PTEN,RP2,SMAD7
NTRK2	1429	kinase	-2547	bias	6.26e-08	ANGPT1,BMP2,CDC6,CDCA3,CDCA5,CDCA8,CDK1,E2F1,FGF2,FOS,MCM5,NOS2,PIK3R1,PTEN,PVALB,RB1,SPP1,TGFBR1	37 (2)
TAL1		transcription regulator	-2488		0.00483	CCNB1,CDK6,CMTR2,CPLX1,CWC27,CYLD,EVI5,KIF15,KIF20A,LCORL,LYST,MAP3K1,MCM2,MCM4,MELK,MS4A2,MTX1,NOS1,OXR1,P2RY1,PADI6,REL,SENP7,SLC2A3,TOB1,TSPAN7,USP34,YARS1,ZBTB21
HBA1/HBA2		transporter	-2449		0.122	ATP5MC1,NDUFA11,NDUFA13,NDUFB8,NDUFS7,NDUFV1
S100A6		transporter	-2449		0.0172	CENPA,INHBA,NCAPH,NEK2,PBK,TYMS
ZNF217		transcription regulator	-2449		0.372	ANK3,ASF1B,COL8A1,CREB5,KRT18,PAK3,SPAG9
KDM1A		enzyme	-2395		0.000501	APC,ASF1B,BMP2,DDR2,E2F8,ELL2,FOXM1,KRT18,MCM2,MCM3,MCM4,MCM8,MYBL2,NFE2L3,POLE4,PPP1R12A,PTEN,RBL1,RCOR2,SFRP1,SIRT1,SMAD7,SMURF2,SREBF1,SUCO,TCF19,TNRC6C,UHRF1,ZBTB20	43 (2)
UCP1		transporter	-2387		0.0119	ASNS,CCDC136,EIF4EBP1,ENHO,GARS1,GSTO1,HMBOX1,KCNAB1,KLHL8,MTHFD1L,NDUFB8,NT5C,PCK2,PHGDH,PSPH,PYCR1,SHMT2,SMOX,STYX,SYNM,TTLL7
Firre		other	-2236		1	CCND3,CHTF18,DENND5B,RPSA,TENT5C
CCNE1		transcription regulator	-2236	bias	0.00235	CCNB1,CDC6,E2F1,MCM2,MCM4	292 (7)
HSP90B1		other	-2236		0.429	NOS2,RPLP2,RPS20,SSR3,SSR4
RARA		ligand-dependent nuclear receptor	-2232		0.0482	ABCA1,APOA1,AR,CCNT2,CCPG1,CD93,CDK1,CENPA,CTNNA3,DNAJC21,E2F1,E2F7,E2F8,ELL2,GHR,GLI1,KIF23,KLF4,LIFR,MAP1B,NCAPH,NR2F1,PBK,PENK,PIMREG,RNF38,SLC25A36,SMC4,SMURF2,SPP1,TNFAIP8L1,UBL3,ZNF24
mir-486		microRNA	-2219	bias	0.0177	ANKRD12,ARID4B,PTEN,TOB1,TWF1
CCN5		growth factor	-2219		0.208	CCN2,KLF4,KRT18,TGFBR1,ZEB1
TNFRSF1B		transmembrane receptor	-2213		1	LBP,LEP,MYOD1,NOS2,PTEN,TIMP1
HAND2		transcription regulator	-2213		0.269	ACTC1,CASQ2,ECM2,ITGB1BP2,TPM1
miR-486-5p (and other miRNAs w/seed CCUGUAC)		mature microRNA	-2207	bias	0.0142	ANKRD12,ARID4B,PTEN,TOB1,TWF1
mir-17		microRNA	-2201	bias	0.0013	AR,ARID4B,BNIP2,CCN2,CYLD,E2F1,E2F3,MYLIP,PTEN
ESRRG		ligand-dependent nuclear receptor	-2200		0.268	ACADM,ATP5F1B,ATP5MC3,ENO1,KCNE1,KLK1,TPI1
mir-33		microRNA	-2200	bias	0.0316	ABCA1,ADIPOQ,CDK6,CEBPA,PRKAA1
HDAC4		transcription regulator	-2200		0.375	CCNB1,CDKL5,DRP2,FOS,HOMER1,MPZ,NR4A1,NR4A2,PRX,TSPAN7
MYBL2	-1361	transcription regulator	-2200		0.00748	BIRC3,CCNB1,CDK1,CEBPA,FOXM1,IGFBP5,PLK1,UBE2C
PSEN2		peptidase	-2169		0.352	ANXA6,COX4I1,COX7A2,IMPACT,KIF5B,MT-CO2,MTF1,SLC38A2,TP53
KLF5		transcription regulator	-2137		0.00882	ACADM,CCNB1,CCNB2,CDK1,CDT1,CXCR4,E2F3,ILK
mir-29		microRNA	-2040		0.083	AOX1,AR,KLF4,PIK3R1,PTEN,SCARB1,TP53
NAE1		enzyme	-2000		0.0208	AURKB,CCND3,CDC20,RB1
L1CAM		other	-2000	bias	0.00213	ARHGDIA,FDXR,NOS2,SQLE
BACH1	0,816	transcription regulator	-2000		0.0493	CXCR4,GCLM,ME1,SPP1
miR-30a-3p (and other miRNAs w/seed UUUCAGU)		mature microRNA	-1987	bias	0.0158	HELZ,PIK3C2A,SCAF11,WDR44
TRPM8		ion channel	-1982		0.0117	CIRBP,GPX2,LEP,RBM3
SERPINE1		other	-1982		0.195	DLK1,FGF2,FOS,ITGAV
Mir218		microRNA	-1982		0.0036	CXCR4,DKK2,SPP1,TOB1
PRDM1		transcription regulator	-1980		1	ADA,FOS,NFAT5,PROX1,SRD5A1
SERPINF1		other	-1980		0.0408	ADIPOQ,CCN2,CEBPA,LRP6
miR-130a-3p (and other miRNAs w/seed AGUGCAA)		mature microRNA	-1980	bias	0.000521	AQP4,DICER1,SMAD4,ZEB1
ELAVL1		other	-1972		0.522	ABCA1,CACHD1,CDC6,CDK2,CENPA,IFITM3,MYBL2,MYOD1,NDUFB8,NEK2,NOS2,PBK,SIRT1,TOP2A,TP53
mir-26		microRNA	-1969		0.0493	MAP3K2,PTEN,RB1,STK39
mir-503		microRNA	-1969	bias	0.00563	BMP2,FGF2,SMAD7,SMURF2
NPC2		transporter	-1964		0.195	BMP2,COX4I1,CREB5,PLA2G4A
mir-25		microRNA	-1964	bias	0.0408	MYLIP,PHLPP2,PTEN,SCAF11
MYB		transcription regulator	-1958		0.544	ATP2B1,BIRC3,CCNB1,CCND3,CXCR4,FOXM1,IGFBP5,KLF4
mir-489		microRNA	-1956	bias	0.000185	ADAM9,AR,DEK,PTPN11
Vegf		group	-1951		1	ADAM15,CA2,CNN1,OXTR
WNT1		cytokine	-1937		0.00526	CCNB1,CCND3,DLL4,ETV4,HES1,SPP1,TP53	355 (11)
ETV5	-0,722	transcription regulator	-1912		0.46	BEX1,CAVIN2,CXCR4,ETV5,ICAM2,QKI,SCARB1,ZEB1
ERBB3		kinase	-1897	bias	0.000361	CCN2,CXCR4,ETV5,FGF2,PHGDH,SGK1,STMN1,TGM2,TK1,TOP2A	192 (6)
mir-34		microRNA	-1870		0.155	AR,E2F3,LYST,MDM4,SATB2,SIRT1
ESR1		ligand-dependent nuclear receptor	-1858		0.0151	AR,ASS1,BMP2,C1QTNF6,CA2,CAV2,CCNT2,CCPG1,CDK1,CEBPA,CENPA,COL8A1,CPE,CREB1,CYP1A1,DDIT4,DNAJC21,EGF,ENO1,F3,FOS,FOSB,FOXM1,GHR,HES1,IER3,KIF23,LBP,LEP,LIFR,MAP1B,MAPK12,NCAPH,NDUFA11,NOS2,NR1D1,PBK,PIMREG,PTEN,RNF38,SCARB1,SGK1,SIRT1,SLC25A36,SLC38A2,SLC7A2,SMAD6,SMC4,SPP1,TACC1,TGM2,TNFAIP8L1,TNPO1,TP53,TPM1,TSPAN9,UBL3,UQCRQ,ZNF24
Notch		group	-1815		0.107	CDCA7,DLL4,HES1,S100A11,SMAD6,ZEB1,ZEB2
GATA4		transcription regulator	-1772		0.213	ACTC1,CASQ2,CCN2,CDCA8,ECM2,ESPL1,FGF2,HES1,ITGB1BP2,NUSAP1,PPL,SPP1,TIMP1,TPM1
TNRC6A	0,995	other	-1732	bias	0.00213	LATS1,PTEN,RB1,RBL1
COL6A1		other	-1709		0.000426	AK1,COL6A6,PVALB,ROCK1,TNNI2,TPI1
mir-10		microRNA	-1690		0.0189	AP1M1,APC,AR,BMPR2,KLF4,NF1,PTEN,SMAD4,TGFBR1,TP53
PML		transcription regulator	-1681		0.00681	ACADM,ACSL4,ADIPOQ,APOA1,CFL1,CPE,GCLM,LEP,ME1,PRDX1,SREBF1,STMN1,TP53,TXN
miR-34a-5p (and other miRNAs w/seed GGCAGUG)		mature microRNA	-1667	bias	0.00543	CACHD1,CDK1,CDK6,CREB1,E2F1,E2F2,E2F3,IKBIP,KAT2B,KDM7A,KLF4,MCM3,PLCB1,PREX2,PTEN,SIRT1,TP53,TRPS1	299 (7)
TIMP3		other	-1667		0.00796	FOS,KLF4,MAPK9,SKIL,SMAD4,SMAD6,SMAD7,TGFBR1,ZEB2
VDR		transcription regulator	-1656		0.0442	ADIPOQ,APC,BUB1B,CCNB1,CCND3,CDC20,CDT1,CENPA,CISH,CLIP1,F3,IER3,IGFBP5,KIF22,LEP,NUSAP1,RB1,SERPINA1,SPP1,SREBF1,TK1,TMEM100,TXN
HNF1A-AS1		other	-1633		0.00272	HJURP,JADE1,KIF22,KIF2C,NEK2,UBE2C
mir-181		microRNA	-1568		0.0316	AR,BMI1,CYLD,NOVA1,PTEN
EIF2AK4		kinase	-1534		0.00114	AQP4,ASNS,CCND3,CHAC1,PCK2,PHGDH,PLP1,PSPH
miR-17-5p (and other miRNAs w/seed AAAGUGC)		mature microRNA	-1516	bias	0.0438	BMP2,BNIP2,E2F1,ITGB8,RB1
DGCR8		enzyme	-1510		0.0464	CNN1,FOS,HES1,KRAS,MITF,MPZ,PLP1,TCF7L2
HLX		transcription regulator	-1501		0.0096	BMP2,CCNB1,IL4R,PAPPA,RB1,SENP6
SPP1	-2544	cytokine	-1497		0.0143	ADIPOQ,ANGPT1,CD163,CDC20,ILK,KRT18,NDUFS7,NDUFV1,NOS2,PTPMT1,SAMM50,SPP1,SSB,TGFBR1,TIMP1,TM7SF2
MED1		transcription regulator	-1474		0.000195	ADIPOQ,AURKB,CCNB1,CCNJ,CDC20,CDC6,CDK1,CDK2,CEBPA,CENPA,E2F1,EBF1,FOXM1,GHR,KLF4,MYOD1,NF1,PLK1,POLE4,TBX3,TET1,TOP1,ZMYND11
MYOC		other	-1414		0.000239	CA2,DDIT4,DLG1,FSCN1,IGFBP5,JDP2,LAMA2,MFAP2,MPZ,NFASC,PLP1,PTEN,PXDN,QKI,SFRP1,SLC2A3,SPP1
LATS2		kinase	-1408		0.0489	AURKB,CCNB1,E2F1,KRT18,PLK1,TP53
NCOA1		transcription regulator	-1406		0.000527	ACSL4,ADIPOQ,AGL,CEBPA,CHD9,FGF2,FOS,GPBP1,ILK,LEP,NCAPH2,NCOA2,NFIB,POU2F1,PTGES2,RB1,SMARCC1,SORBS1,SREBF1,STAG2,STRN
MAPT		other	-1387		0.0102	AAK1,ANXA6,ARL11,ATP5F1B,CAST,CCNB1,CFL1,COX4I1,COX7A2,DLG1,ENO1,FBL,FOS,GEM,H2AJ,LATS1,MAP1B,MT-CO2,MTHFD1L,NDUFA13,NDUFA8,NME1,NOS1,NOS2,NTRK2,PAK3,PENK,PPIA,PVALB,ROCK2,STMN1,STRN,TOP2B,TPI1,TUBA1B,TUBA1C,TUBA4A,TUBB,TUBB6,TUFM,TXN,UQCRQ
NSUN6		enzyme	-1387	bias	5.41e-06	CAVIN2,CCN2,CDC20,CRIM1,ETV5,FGF2,FSCN1,PHGDH,SGK1,STMN1,TGM2,TK1,TOP2A
IGF1		growth factor	-1377		0.00218	ABCA1,AKR1B1,APLF,BMP2,CAVIN2,CNN1,CREB1,F3,FOS,GHR,IER3,IGFBP5,INHA,IRS1,ITGAV,LEP,MPZ,MXI1,MYOD1,NR3C1,NR4A1,PCK2,PENK,PLP1,PTEN,REST,SGK1,SPP1,SRD5A1,TF,TP53,ZFP36L2	111 (5)
estrogen receptor		group	-1367		0.0432	ABCA1,CALD1,CAV2,CCN2,CXCR4,DICER1,FOS,GP9,ICAM2,KRT18,MAN1A1,MAP1B,MAPK12,MT-CO2,NRIP1,PCDH1,PCDH19,PCDH7,SMAD4,SMAD6,TGFBR1,TIMP1,TP53,ZEB1
E2F1	-1615	transcription regulator	-1332		1.41e-07	ADIPOQ,AR,ATP5MC1,AURKB,BCS1L,BMI1,CCNB1,CCNB2,CCND3,CDC20,CDC6,CDK1,CDK2,CEBPA,COX4I1,CWC27,E2F1,E2F3,ECT2,FANCD2,FOS,HES1,ILK,IRS1,JMY,KIF23,KRAS,LEP,MCM3,MCM4,MCM5,MCM7,MYBL2,NPAT,NUSAP1,OGA,PCLAF,PIK3R1,POLA2,PPP1R3A,PTPN4,RAD54L,RB1,RBL1,REV3L,RHOQ,RND3,SMARCA5,SMC4,TFAM,TK1,TOP2A,TOP2B,TP53,TYMS,UHRF1,YARS1	314 (12)
ATF4		transcription regulator	-1329	bias	0.00167	ABCA1,ASNS,CARS1,CHAC1,DDIT4,EIF4EBP1,ERO1A,GARS1,IGFBP5,KLF4,MED13L,MRPS7,PCK2,PHGDH,PSPH,PYCR1,RBPJ,SARS1,SHMT2,SLC38A2,SREBF1
PPARGC1A		transcription regulator	-1267		0.000571	ACADM,ADIPOQ,AK1,ASPN,ATP5F1B,COX4I1,CPLX1,CYP1A1,DPT,EGLN1,GABPA,IL4R,INHA,INHBA,INPP5J,INSIG2,LAMA2,LIFR,MCM3,MCM4,MCM5,ME1,MITF,MT-CO2,NDUFV1,NSDHL,OGN,PCK2,PIK3R1,PVALB,SCARB1,SMAD7,SREBF1,TFAM,TIMP1,TP53
mir-182		microRNA	-1233		0.00611	CDK6,GHR,LRP6,NFASC,PIK3CA,RASA1,RPS6KB1,SLC39A3,SOS1,ZEB1
MTOR		kinase	-1229		0.0426	ACADM,AKR1A1,AKR1B1,AR,ATP2B1,BEX1,CAV3,CCND3,CEBPA,COX4I1,DDIT4,ENO1,IL4R,IRS1,LEP,NOS2,PHLPP2,PLP1,PPIB,PRX,RPS18,SERPINA1,SGCA,SLC12A2,SREBF1,TP53,UBE2C,UTRN
mir-183		microRNA	-1228		0.00475	IRS1,KIF2A,PTEN,SLC39A3,TAOK1,ZEB1
mir-218		microRNA	-1222	bias	0.0266	BMI1,LOXL4,ZEB1,ZEB2
CST5		other	-1183		0.004	AHCTF1,ANK3,ANXA6,ARHGAP12,CEBPZ,CYBRD1,DNAJB4,EIF5B,EPN3,JMJD1C,KRR1,MAL2,MALT1,MAP1B,MRM3,MRTO4,MYL9,NOP10,NOP53,NPAS2,NR2F1,NR3C1,OTUD4,PCLAF,PPL,PRDX1,RBM3,RBM47,S100A11,SCAF11,SH3TC2,TENT4B,TXN,VASP,VPS25
MBD2		transcription regulator	-1172		0.00611	ADAM15,BIRC3,DLK1,EFNA5,MEF2A,MGMT,NEIL3,PAK2,PLK1,PTPN4
CDKN2A		transcription regulator	-1138		0.00963	A2M,AURKB,BMI1,BUB1B,CCNB1,CDK1,CRP,CX3CL1,E2F1,EBF1,FOS,IGFBP5,ITGAV,KRAS,MDM4,PTEN,RB1,RBL1,SERTAD1,TP53,TPM1	319 (11)
LLGL2		other	-1134	bias	0.00786	CCN2,CRIM1,ETV5,FSCN1,SGK1,STMN1,TOP2A
CCL5		cytokine	-1127	bias	0.0252	AHR,CCR1,CD163,NAMPT,NOS2,PNP,SGK1,SQLE,VASP
TCF3		transcription regulator	-1117		0.0317	ADA,ADIPOQ,ANXA6,ASF1B,CCDC117,CCNB2,CCND3,CDC20,CDCA3,CDK1,DCK,E2F8,FKBP11,KLF4,MANF,MXD3,NEK2,NTRK2,OPTN,POLE4,PRDX4,SPC24,STRN3,TENT5C,VSIR
miR-218-5p (and other miRNAs w/seed UGUGCUU)		mature microRNA	-1103	bias	0.0208	PIK3C2A,RICTOR,TGM2,ZEB2
NUMB		other	-1091		0.0158	CCNB1,CDK1,HES1,TP53
FLNA		other	-1091		0.0333	ARFGEF2,GP9,HCN1,SCNN1A
TMSB4		group	-1067	bias	0.0208	BMP2,ILK,ITGA1,SPP1
CASR		G-protein coupled receptor	-1055		0.00907	APC,BUB1B,CCNB1,CCND3,CDC20,CDT1,CENPA,CISH,CLIP1,IER3,IGFBP5,KIF22,NUSAP1,RB1,SERPINA1,TK1,TMEM100,TXN
SYK		kinase	-1043		0.0344	ATP8A1,BIRC3,CXCR4,FGL2,GLI1,JMY,KLHL31,MAML2,PCMTD1,PIK3CA,ROCK1,SREBF1,USP53
IL5		cytokine	-1039	bias	3.73e-05	A2M,ANXA6,ASNS,ASS1,ATXN1,CCND3,CCR1,CISH,EGLN1,EIF4EBP1,ELL2,ERO1A,FGL2,GCAT,GCLM,IER3,ITGAV,MANF,MS4A2,MTDH,NEK2,NOS2,PRDX4,PYCR1,RBM3,SLC16A3,SLFNL1,SNAP23,STK39,TPI1,ZNF25
mir-9		microRNA	-1010		0.0493	AR,CXCR4,JAK2,RUNX1T1
FMN2		other	-1000		0.0117	ATP5MC3,NDUFA11,NDUFS7,UQCRQ
Fus		transcription regulator	-1000		0.00203	AHI1,DMPK,H1-2,RO60,TUBA4A,UHMK1,VTN
mir-142		microRNA	-1000	bias	0.0493	CD93,IL6ST,RHOQ,TGFBR1
KRIT1	0,631	other	-1000		0.00563	BMP2,CXCR4,DLL4,KLF4
TRAF2		enzyme	-0,921		0.0151	AURKB,BIRC3,CCNB1,CCR1,CDK1,PLBD1,PLK1,PTPN14,REEP3,TK1
SCARB1	-0,656	transporter	-0,896		0.043	ABCA1,APOA1,DDIT4,NOS2,SPP1,SREBF1
NFAT5	1854	transcription regulator	-0,885		0.0251	AKR1B1,AR,B3GAT1,C1QTNF6,CCR1,DDIT4,F3,NOS2,PRSS35,SGK1,SLC5A3,SLC7A2,SPP1
SOX10		transcription regulator	-0,882		0.0218	CNTF,GZMB,KCNB1,MPZ,PLP1
RB1	0,687	transcription regulator	-0,82		5.93e-07	ACTC1,AURKB,CALCRL,CCNB1,CCND3,CDC6,CDK1,CDK2,CDT1,CEBPA,CERT1,COX4I1,COX6B1,COX7A2,CWC27,CYSLTR1,DLK1,DMPK,E2F1,E2F3,FGF2,FOS,GPR19,GPR27,GPT2,HOMER1,KPNA4,KRT10,KRT18,MCM3,MCM7,MYBL2,NDUFA13,NDUFB8,NDUFS7,NDUFV1,NME1,OGA,PCLAF,PLK1,PTPN4,RB1,RBL1,RBL2,RPS6KB1,SMARCA5,TNNI2,TP53,TYMS,UQCRQ,ZEB1,ZEB2,ZNF638	319 (12)
ZBED6		transcription regulator	-0,816		0.00435	ANKRD50,CRIM1,DDIT4,MB21D2,ROCK2,SGK1,TTK,ZEB1
SETD2		enzyme	-0,816		0.0489	CCN2,GJA4,PLG,PTEN,QKI,RBPJ
KMT2E	1041	enzyme	-0,762		0.000185	CDC6,CDK1,E2F1,TP53	292 (7)
CUL4B		other	-0,728		0.0142	CCNH,CDC6,CDK2,NME1,TPI1
UCHL1		peptidase	-0,711		0.0234	ANXA6,JMY,KLHL23/PHOSPHO2-KLHL23,LPP,ORC1,PLA2G4A,PURG,RAD50,RBM26,TP53
STAT3		transcription regulator	-0,685		0.0235	A2M,ADIPOQ,BEX1,CCDC88A,CCN2,CCNB1,CREB1,CTF1,ECT2,EME1,FGL2,FOS,FSCN1,GZMB,IFITM3,IGFBP5,IKZF2,IL6ST,ITGAV,JAK2,KAT2B,LBP,LEP,MITF,MT-CO2,MT-ND3,MT-ND6,MXI1,MYOD1,NAMPT,NOS2,NR4A2,OASL,PDCD1LG2,POLE4,PSIP1,RBPJ,RORA,SGK1,SMAD7,SREBF1,TCF4,TIMP1,TP53
INSR		kinase	-0,622		0.0126	ACADM,ACSL4,ARHGDIA,ATP2A3,ATP5F1B,ATP5MC1,ATP5MC3,CCN2,CDC6,CDK1,CEBPA,CEBPZ,CFL1,COX4I1,CXCR4,DDR2,DEK,DLK1,ETFB,FOS,IER3,IRS1,MCM2,MCM4,MCM5,MCM7,MXI1,MYBL2,NAMPT,NSDHL,OGN,PMS1,SCARB1,SIRT1,SLC2A3,SMAD4,SMPX,SQLE,SREBF1,TFAM,TRAIP,UHRF1,WBP1,XRN1
CEBPB		transcription regulator	-0,619		0.00269	ADIPOQ,APLNR,ARL6,ASNS,CCNB2,CDC6,CDT1,CEBPA,CIRBP,CRP,CXCR4,E2F1,E2F3,EPHA7,FOS,GNLY,IER3,IRS1,KRT18,LEP,MCM3,NOS2,OXTR,PRMT1,PTGFR,RORA,SERPINA1,SGK1,SIRT1,SLC12A2,SLC38A2,SLC7A1,SPP1,SREBF1,TF,TOP1,TP53,ZNF638	261 (4)
FGF2	1088	growth factor	-0,595		0.00827	AGL,BMP2,CCND3,CXCR4,CYGB,DKK2,ENO1,ETV1,ETV4,ETV5,F3,FGF2,ITGA1,KCNC1,LRP6,MGMT,MPZ,NF1,SFRP1,SPP1,TFPI,TOP2A,TP53
CD38		enzyme	-0,573	bias	0.00474	ANXA6,ASNS,ASS1,CISH,CPEB3,EGLN1,EIF4EBP1,ELL2,ERO1A,EVI5,FGL2,GCAT,MANF,MTDH,NEK2,PRDX4,PYCR1,SLC16A3,SLFNL1,STK39,TMED5,TPI1
MEF2C		transcription regulator	-0,57		0.0281	CXCR4,FOS,FOSB,MEF2A,MYLPF,MYOD1,NR4A1,SRPK3,TNNI2
PELP1		other	-0,555		0.0026	ADA,ASNS,BMP2,CDK2,CYGB,EGF,FOS,G0S2,GCA,HS3ST5,KAT2B,LEP,MAP1B,MGMT,NIBAN1,PTEN,TCF7L2,TCN2,TGM2
YAP1		transcription regulator	-0,536		0.0226	AURKB,CAVIN2,CCN2,CCNB1,CDK6,DICER1,E2F1,FOXM1,MYL9,NEK2,PLK1,PTEN,SLC2A3,SORBS1,TK1,TYMS
PRKAA2	0,618	kinase	-0,533		0.038	ASTN1,CA2,CD302,CEBPA,COX4I1,E2F1,LEP,NFIB,NOS1,SREBF1,TFAM,TGM2,TP53,ZNF462
TSC2		other	-0,505		0.0265	A2M,BEX1,CCND3,CST6,E2F1,ERO1A,FOS,IFITM3,IGFBP5,IRS1,NIBAN1,NSDHL,PGM2L1,PHLPP2,PTEN,PVALB,S100A11
Immunoglobulin		complex	-0,453		0.00468	CCND3,CDK2,CDK6,CISH,EGLN1,F3,FOSB,INHBA,NOS1,NOS2,RB1,TIMP1
PARPBP		other	-0,447		0.0264	COL8A1,CPEB4,KRT18,TIMP1,TST
SRSF3		other	-0,447		0.00341	CCND3,E2F1,E2F7,FOXM1,TP53
TGFBR2		kinase	-0,44		0.038	ACSL3,AR,CCN2,CCND3,FGF2,GLI1,IL1RAP,KRAS,NFIB,RBL2,RBMS3,SKIL,SLC2A3,SMAD4,SMAD7,SPP1,TAB2,TGFBR1,TIMP1,UBE3A
E2F3	0,802	transcription regulator	-0,431		6.2e-05	BMI1,CAV2,CCNB1,CCNB2,CDC6,CDCA3,CDK1,E2F1,E2F2,FGF2,H1-2,INHBA,KMT2A,KRAS,LEP,MAL2,MCM4,MYBL2,NUCKS1,PCLAF,PDS5A,PLK1,RB1,RBL1,TK1,UBE2C	271 (10)
APP		other	-0,418		0.000503	ABCA1,AK1,ANXA6,ARL11,ATP5F1B,CCN2,CFL1,COX4I1,COX7A2,CPLX1,CXCR4,ENO1,FBL,FGF2,FOS,GHR,H2AJ,HES1,LATS1,LBP,MDK,MT-CO2,MT-ND3,MT-ND6,MTHFD1L,NDUFA8,NF1,NME1,NOG,NOS1,NOS2,NR4A2,OGN,PAK3,PENK,PPIA,PVALB,RUFY2,SCARB1,SHOX2,STMN1,TOP2B,TP53,TPI1,TUBA1B,TUBA1C,TUBA4A,TUBB,TUBB6,TUFM,TXN,UQCRQ	282 (5)
PTTG1		transcription regulator	-0,336		0.0311	ATRX,CCNB1,FGF2,MGMT,MSH3,PMS1,POLE,POLK,RAD50,REV3L,TP53
TFRC		transporter	-0,333		0.028	CCNB1,CDC20,CDK1,CHAC1,DDIT4,ERO1A,FOS,GPX7,ME1,PHGDH,RGS1,TP53
CCND1		transcription regulator	-0,308		6.82e-12	AHI1,AR,BCLAF1,CCND3,CDC6,CDCA7,CDCA8,CDK2,CDK6,COL20A1,CPED1,DKK2,DTL,E2F1,E2F7,ENO1,ERBIN,FOXM1,GALNT11,H2AJ,HJURP,ITGAV,ITSN2,KIF20A,KIF2C,KIF4A,KLHDC1,KMT2A,KRT10,LCORL,MBLAC2,MCM7,MELK,MNS1,NCAPH,NOP58,PCLAF,PLK1,PSRC1,PTBP3,QKI,RBMS3,RUFY3,SPP1,TCF4,TM7SF2,TP53,TPI1,TUBA1B,TUBA1C,TUBB,TUFM,TYMS,UHRF1,UTRN,ZNF148,ZNF462	312 (10)
mir-96		microRNA	-0,305		0.0493	GHR,IRS1,SLC39A3,ZEB1
TP63		transcription regulator	-0,29		0.000578	ADA,ARL14EP,ATG4C,BST2,CA4,CAST,CAVIN2,CCN2,CCND3,CDK1,CDK6,CEBPA,CXCR4,CYGB,DDIT4,DICER1,DST,F3,FDXR,GNAI1,GPX2,HES1,IER3,IL1RAP,INHBA,ITGB8,KIF23,KRT10,MFGE8,MYNN,NFE2L3,PIK3CA,PIK3R3,PTEN,REL,SLC2A3,SMAD4,SMURF2,SSPN,TPM1,USP48,ZEB1,ZEB2	273 (7)
PGF		growth factor	-0,277		0.0376	CDK1,CXCR4,E2F2,FOSB,JAK2,NANOS1
PRKAA1	0,717	kinase	-0,275		0.0437	ASTN1,BIRC3,CA2,CD302,COX4I1,EGF,FGFR1OP2,FOXM1,GHR,NFIB,PRKAA2,RND3,SIRT1,TFAM,TGM2,TP53,ZNF462
ADAM12		peptidase	-0,253		0.0339	ADIPOQ,CCN2,CX3CL1,DPT,IGFBP5,IL33,LOXL4,MYOD1,OGN,OMD,RBL2
RBL1	0,906	transcription regulator	-0,217		0.000136	AURKB,CDC6,CDK1,E2F1,FGF2,HES1,MYBL2,NEK2,RB1,RBL1,SFRP1,TP53,TYMS,ZEB1
PI3K (family)		group	-0,196		0.0102	ABCA1,BIRC3,CCND3,CXCR4,DDIT4,FOS,GCLM,GLI1,LEP,NOS2,PTEN,SCARB1,SIRT1,SKIL,SREBF1,TGM2
PAK1		kinase	-0,192		0.0177	CCNB1,F3,HES1,TFPI,TP53
ROR1		kinase	-0,174		0.0029	CCN2,ETV5,MAP1B,MDFIC,SGK1,STMN1,TOP2A,ZEB1
CHEK1		kinase	-0,152		0.0493	BUB1B,E2F1,E2F3,TP53
HDAC1		transcription regulator	-0,152		6.89e-05	CAVIN2,CCNB1,CCNB2,CDC6,CDK1,CDK2,CDT1,CEBPA,E2F2,FOXM1,GLI1,MCM3,MCM5,MCM7,MPZ,PLK1,POLE4,PTEN,RAD54L,RBL1,REST,SFRP1,SGK1,SIRT1,SMAD7,SPP1,TBX1,TGM2,TNNI2,TOP2A,TP53,TYMS,UHRF1	319 (10)
Lh		complex	-0,143		0.0462	AR,ATP2B1,CDK16,CHUK,CXCR4,FDXR,GEM,GNLY,ILK,INHA,KRT18,MAP3K7,PDE4D,PLCL1,PRKAR2A,PSIP1,PTPN21,RAB33B,RAB5A,SGK1,SNAP23,TK1,TP53,TP53I11,TPM1
CASP3		peptidase	-0,128		0.00363	CDK2,MYOD1,NOS2,PTEN,RB1,TP53	273 (7)
RPTOR		other	-0,126		0.046	ACADM,CDK2,CDK6,COX4I1,ENO1,FGF2,IRS1,NOS2,NSDHL,PTEN,SQLE,SREBF1,TPI1
ROCK1	0,887	kinase	-0,115	bias	0.0172	CCN2,CCND3,CNN1,COL8A1,E2F1,LAMA2
ENG		transmembrane receptor	-0,091		0.0489	CCN2,ITGA1,SIRT1,SMAD6,SMAD7,TGFBR1
NR4A1	0,868	ligand-dependent nuclear receptor	-0,081		0.0403	ACSL4,ADIPOQ,ATP5F1B,ATP5MC3,CAV3,CEBPA,COX4I2,COX6B1,COX7A2,E2F1,ENO1,G0S2,IKZF2,KRT18,LEP,MPZ,MYOD1,NDUFS7,NR4A2,PCK2,PDK3,RAP1GAP2,SMAD7,SREBF1,UQCRQ
FOXO1		transcription regulator	-0,075		0.0027	ADIPOQ,AGXT,ANGPT1,ATP5F1B,ATP5MC3,CA2,CCN2,CCNB1,CCNB2,CCNF,CDK1,CDK5RAP3,EBF1,FOS,FOSB,FOXM1,GRHPR,IER3,IKZF2,IKZF5,IRS1,ITGAV,KLF4,LEP,MCM5,ME1,MRPL46,MRPS7,NAMPT,NDUFA8,NEK2,NUSAP1,PBK,PRCP,PTEN,RICTOR,SCARB1,SGK1,SQLE,SREBF1,TIE1	307 (8)
TP73		transcription regulator	-0,06		0.0336	ADA,ATG4C,CCND3,CDK1,COX4I1,CX3CL1,DDIT4,DLG1,FGF2,FXR1,GPR137B,HES1,HIVEP1,IGFBP5,IL4R,KRT10,LZTS1,MDK,N4BP2L2,PIK3R3,PNRC1,PPL,PPP4R2,PTEN,PTP4A3,RB1CC1,RFX3,ROBO4,SERPINA1,SPP1,STMN1,TBX1,TIMP1,TP53,TP53I11,UBL3
TOP1	0,728	enzyme	-0,039		0.00563	ASNS,EME1,MYO6,TP53
EP300	0,706	transcription regulator	-0,02		0.0145	ADIPOQ,AHI1,ANGPT1,ANXA6,AR,BCLAF1,CA2,CCND3,CDK2,CEBPA,CRIM1,CXCR4,CYP1A1,DNAJB4,E2F1,EP300,EVL,FMNL2,FNDC3B,FOS,HVCN1,MCM3,MGMT,NOS2,NPAS2,NR3C1,PHIP,PLA2G4A,POLE4,RB1,RMND5A,SIRT1,SMAD6,UBE2C,UTRN,ZFP36L2
ZNF106	0,819	other	0		0.021	ACTC1,FGFR1OP2,IFITM3,MPZ,PMP2,PRX,SSPN,TMEM106B
HOXC8		transcription regulator	0		0.0241	ASS1,CNN1,FZD2,HES2,SLC16A3,SPP1
NF1	0,732	other	0		0.0333	FGF2,GLI1,KRAS,MDK
TAF4B		transcription regulator	0	bias	0.0374	CCN2,IER3,INHA,INHBA,SPP1
CX3CR1		G-protein coupled receptor	0		0.0446	AHI1,ARL6,ATP11B,BBS12,C3orf18,CEP83,DPCD,FGF2,FOS,GSTO1,INSIG2,KIF17,LRRC2,MAP1B,NIN,NOS2,PRDM2,RFX3,TF,TTBK2
RUVBL1		transcription regulator	0	bias	0.0489	ADAM15,CARS1,EMC9,NUCKS1,QKI,SRD5A1
OGA	0,735	enzyme	0		0.00654	ACSL4,ADIPOQ,ASS1,BACH1,BNIP2,BRAF,CALCRL,CASQ2,CAVIN2,CCR1,CD302,CD93,CDCA7,CDK2,CDK6,CEBPA,CNN1,CPE,CREB5,DST,FSCN1,GFOD1,GP9,GPT2,HIVEP2,IGFBP5,IL21R,IL6ST,JDP2,LEP,NSDHL,PIAS1,PIK3R1,PLA2G4A,PRDX4,PRKAR1B,PRKG1,RB1,RPS6KA3,SORBS1,SRPK3,TCF19,TIMP1,TP53,TPD52L1,TUBA4A
CNTF	0,916	cytokine	0		0.00496	CISH,FGF2,FOS,IL6ST,IRS1,LEP,LIFR,PENK,SREBF1
ACTIVATED IN GROWER PIGS
RICTOR	0,876	other	4730		0.034	AR,ATP5F1B,ATP5MC1,ATP5MC3,COX4I1,COX4I2,COX6B1,COX7A2,MRPL13,NDUFA11,NDUFA4L2,NDUFA8,NDUFB2,NDUFB8,NDUFS7,NDUFV1,PSMD12,PSME4,PTEN,RPL21,RPLP2,RPS13,RPS18,RPS23,RPS3,RPS9,RPSA,SGK1,SREBF1,UQCRQ
CD24		other	4600	bias	7.9e-10	BCLAF1,CHAC1,DIAPH2,DLG1,EDEM3,FXR1,JMJD1C,LPP,MBNL1,NIPBL,NRIP1,OASL,PDS5A,PLCB1,RAD50,RANBP2,RASA1,RBBP6,RSBN1,SCAF11,SLC4A4,SMC4,TFPI,TOP2A,TP53,TPR,UROD,USO1,VPS13C
KLF4	0,764	transcription regulator	3386		0.00517	ACTC1,ACVR2A,ANGPT1,BMPR1A,BUB1B,CCNB1,CEBPA,COL8A1,CST6,FOXM1,IFITM3,INHBA,IRS1,IRX3,KLF4,NF1,NOS2,POLE4,PPL,PRKG1,SMAD4,SMAD7,TBX3,TEAD1,TP53,TWSG1
MEF2D		transcription regulator	3238		0.000111	CCN2,CCND3,CDC6,CDK2,CDT1,FOS,FOSB,GCLM,MCM3,MCM5,MEF2A,NR4A1,PTEN,ZEB1
Irgm1		other	3148	bias	0.00235	AURKB,CCNB1,CCNB2,CDCA3,DTL,KIF20A,NEK2,OASL,TK1,UBE2C
TCF7L2	0,604	transcription regulator	3072	bias	3.05e-05	ABHD17B,ACOT4,ACSL3,ADAMTS4,C5orf51,CCN2,CCP110,CREB5,DUSP15,ENTPD5,ERBIN,FMNL2,G2E3,GAB1,GCLM,IL1RAP,ILK,IRS1,JAM3,KAT2B,KIF5B,MAN1A1,ME1,MYO6,NFASC,NPAT,PLEKHB1,PLP1,PPP1R16B,PTPN11,QKI,REEP3,ROCK1,SECISBP2L,SLC12A2,SMAD7,SMIM15,SNAP23,SPP1,SRD5A1,STK39,STRN,STX2,TMEM88B,TSPAN15,TWF1,TXNDC16
PDGF BB		complex	3062		0.000771	ATP2B1,CCN2,CNN1,F3,FGF2,FOS,FOSB,FZD2,GEM,IER3,INHBA,NAMPT,NR4A1,NR4A2,RGS1,RND3,SGK1,SLC2A3,TGM2,TOB1
MAPK1		kinase	3035		0.0335	APOL6,AR,BST2,CCNB1,CCNF,CISH,CSGALNACT2,DSE,E2F1,EVI5,FOS,GFOD1,HOMER1,IFI6,IFITM3,ITGAV,ITPR2,MITF,MNS1,MYBL2,NR4A1,OASL,ORC1,PLA2G4A,PRKG1,PRSS12,QKI,RAD54L,SMARCC1,SUOX,UBE2C,ZNF318
DYRK1A		kinase	2987		3.08e-06	CCNB1,CDC6,CDK1,E2F1,E2F8,MCM3,MCM4,MYBL2,UBE2C	254 (9)
KDM5A		transcription regulator	2982	bias	0.00641	ACTC1,CERT1,COX4I1,COX6B1,COX7A2,DMPK,E2F1,GPT2,HOMER1,MCM2,MCM3,NDUFA13,NDUFB8,NDUFS7,NDUFV1,NME1,RPS6KB1,TNNI2,UQCRQ
SOCS1		other	2778		1	A2M,CCND3,CDK2,CISH,JAK2,NOS2,RB1,TGM2
POU5F1		transcription regulator	2771		0.331	ACVR2A,ANGPT1,BIRC3,BMPR1A,BNIP2,BRAF,CST6,INHBA,IRS1,IRX3,KLF4,KRT18,POLE4,PPL,SMAD4,TBX3,TEAD1,TET1,TP53,TWSG1,ZEB1,ZEB2,ZFHX3
SLC13A1		transporter	2714		0.112	BYSL,CD163,G0S2,GALE,GOLGB1,HNMT,MPP6,SPP1,TUBA1C,YARS1,ZNF292
EBF1	1042	transcription regulator	2704		0.00059	ADIPOQ,CHUK,EBF1,EIF4EBP1,IRS1,KRAS,PCK2,PIK3CA,PIK3R1,PIK3R3,PPP1R3D,PRKAA1,PRKAA2,PRKAR1B,PRKAR2A,RHOQ,RPS6KB1,SOCS4,SOS1,SOS2,SREBF1
MEIS1		transcription regulator	2646	bias	0.00154	BAZ2B,CHD9,DCUN1D1,ERBIN,IKZF2,TNPO1,TSC22D2
H1-6		other	2646		0.529	CDC6,FOS,METTL22,MSL2,PHC3,TENT4B,THAP1
H1f1		other	2646		0.529	CDC6,FOS,METTL22,MSL2,PHC3,TENT4B,THAP1
LIPE		enzyme	2567		0.0118	ADIPOQ,ANGPT1,AQP4,CA2,CEBPA,DMPK,FOS,G0S2,NCOA2,NEDD1,NR4A1,NRIP1,PVALB,RB1,SCARB1,SMAD7,SREBF1
FOXO3		transcription regulator	2548		0.237	ANGPT1,AQP4,AR,CCN2,FOS,FOSB,FOXM1,IER3,MXI1,NAMPT,PRCP,PRKAA2,RICTOR,SGK1,SIRT1,TIE1
IRS1	0,822	enzyme	2455		0.0187	ACTC1,ADIPOQ,CEBPA,DBNL,DLK1,FOS,IRS1,KLF4,LEP,MAPK12,MYBL2,MYLPF,NR2F1,PIK3R1,SPP1,SREBF1,TFAM
ERG		transcription regulator	2400		0.00276	AR,ARFGEF2,CLIP1,CXCR4,DIAPH2,EVI5,FMNL2,FOSB,ILK,NR4A2,PCNP,POU2F1,PREX2,PTPN11,PTPN4,RBMS1,RHOBTB1,ROCK2,RRAS,TACC1,TGFB1I1,TMEM263,UTRN,WASF3,ZEB1
CAV1		transmembrane receptor	2333		0.000485	ADAMTS4,CAV2,FGF2,INHBA,KRT18,LEP,LRP6,NR4A1,RPS13,RPS9,SKIL,SLC12A2,SLC2A3,SLC7A2,SMAD4,SPAG9,TFPI,TGFB1I1,TGFBR1,ZEB1
BMP7		growth factor	2300		0.174	BMP2,BMPR1A,BMPR2,CEBPA,IGFBP5,NOG,TFAM
Nr1h		group	2286		0.405	ABCA1,ACSL3,GLI1,INSIG2,MPZ,MYLIP,NOS2,PLIN1,RGN,SFRP1,SREBF1,TP53
IRF8		transcription regulator	2236		1	KLF4,NF1,PCDH7,SOCS7,TP53,ZEB2
E2F6		transcription regulator	2236		0.0134	CDC6,E2F1,E2F2,EFNA5,MCM2,MCM3,MCM5,PCLAF,POLA2,USP47
GDF9		growth factor	2219		0.0205	CCN2,INHA,INHBA,ITGAV,SMAD6,SMAD7
PRMT1	-0,613	enzyme	2213		0.284	BMI1,KLF4,SMAD7,ZEB1,ZEB2
UXT		transcription regulator	2207		0.106	CDC6,GTSE1,KRT18,SORD,TTK
HGF		growth factor	2195		0.151	AIMP2,ANK3,BIRC3,CCN2,CUL3,FOS,HES1,KIF22,KRR1,NRIP1,PNRC1,RAB5A,SKIL,SLC9A3R1,TIMP1
CCNC		other	2190		0.0584	ADIPOQ,CEBPA,PLIN1,SREBF1,TYMS
TRIB3		kinase	2186		0.0374	ASNS,DDIT4,GARS1,PCK2,PSPH
F7		peptidase	2186		0.0755	AR,CCN2,F3,FOS,RND3
TWIST1		transcription regulator	2169		0.429	AR,DDR2,TP53,ZEB1,ZEB2
GATA1		transcription regulator	2138		0.199	AEBP2,CCND3,FOSB,FSD1L,GP9,INHA,JAZF1,JDP2,MAGED1,MS4A2,NCOA7,NR4A2,REL,TCF4,TGFB1I1,UHRF1,ZEB1
GNA12		enzyme	2137		0.00897	CNN1,DDR2,GCLM,IRS1,PAK2,PIK3CA,PIK3R1,RDX,SOS1,SOS2,WASL
NLRP3		other	2121		0.374	ATF1,CDCA8,CDK2,ESPL1,RAD50,TP53,TTK,TYMS
AR	1318	ligand-dependent nuclear receptor	2102		0.0335	ABCA1,AR,AVPR1A,BMPR2,BUB1B,CA4,CA5B,CASQ2,CAST,CAV2,CDCA5,CDT1,CHTF18,DDIT4,ELK4,ERO1A,ESPL1,ETV1,INHA,KIF15,KIF22,KIF2C,MCM2,MCM4,MSMB,MSTN,MYOD1,NEK2,NMRK2,NR3C1,NUSAP1,PBK,PKMYT1,PLK1,PTEN,RGN,SGK1,SLC2A3,SLC38A5,SMARCC1,SPP1,SRD5A1,TF,TPD52L1,UBE2C
PTH		other	2089		0.173	ANGPT1,BMP2,CXCR4,FOS,FOSB,IGFBP5,NR4A2,RGS1,SPP1
WNT3A		cytokine	2070		0.00512	AHR,CCN2,CEBPA,DCUN1D3,DDIT4,ETV5,FOXM1,GLI1,IKZF2,IRS1,IRX3,JDP2,KLF4,LRP6,NDNF,NOS2,ROCK2,SGMS1,SLC7A1,SLC7A2,TBX3,TCF4	92 (2)
ID2		transcription regulator	2068		0.0323	AURKB,CCNB1,CCR1,CDC6,CDK1,CXCR4,DLL4,E2F2,IKZF2,IL4R,JAK2,JDP2,MPZ,NFAT5,NR4A1,NTRK2,PIK3R1,PLK1,PTPN14,REL,RORA,SMAD7,TCF4,TF
THRB	0,755	ligand-dependent nuclear receptor	2058		0.197	APOA1,CCNB1,CCND3,CCR1,CDK6,CXCR4,EGF,FOS,HEPACAM,ILK,ME1,NR4A1,PLIN1,SFRP1,SPP1,SREBF1,THRB,TP53
CDKN1A		kinase	2054		0.000139	CCNB1,CCND3,CDK1,EXO1,FOXM1,ITGAV,KRT18,MBNL2,MCM4,MCM5,PCLAF,PLK1,RB1,RBL1,RBL2,STMN1,TOP2A,TP53	314 (13)
Rb		group	2030		1.8e-05	ARX,AURKB,CDC6,CDK2,CDT1,E2F1,ECT2,FOXM1,MCM4,MCM7,PLK1,RBL1,TYMS	255 (7)
PDLIM2		other	2000		1	GHR,MYL9,NR2F1,SCARA3
TBK1	0,825	kinase	2000		1	FGL2,INHBA,OASL,RBL1
CCR1	-1008	G-protein coupled receptor	2000		0.118	CCR1,FOS,ITGAV,SPP1
ACVR1C		kinase	2000		0.0208	FOS,KLF4,SMAD7,ZEB1
CAMK4		kinase	2000		0.0264	ABCA1,F3,FOS,FOSB,TP53
MERTK		kinase	2000		0.283	FGL2,INHBA,NOS2,ZC3H12C
IFITM1		transmembrane receptor	2000		0.0493	EDIL3,PRDM2,TP53,TRIM23
APEX1		enzyme	1982		0.132	FOS,FOSB,NR4A1,SIRT1
IFT88		other	1982		0.229	ADIPOQ,CEBPA,GLI1,NSDHL
MAPK3		kinase	1982		0.466	E2F1,FOS,HOMER1,NR4A1
TSHZ3		transcription regulator	1980		1	ADCY1,FOSB,NR4A1,TRMT61A
NR4A2	0,749	ligand-dependent nuclear receptor	1980		1	ABL2,ETV1,NOS2,PRKAA2
SPHK1		kinase	1980		0.212	BIRC3,CCN2,IL33,TP53
GDF2		growth factor	1980		0.0919	BMPR2,CXCR4,SMAD6,SMAD7
Cdkn1c		other	1964	bias	0.00203	CDC6,CDT1,CXCR4,E2F1,E2F3,MCM3,MPZ
NR1H4		ligand-dependent nuclear receptor	1962		0.298	AMBP,APOA1,CEBPA,FOXM1,GCLM,NOS2,NR3C1,SCARB1,SPP1,SREBF1,TIMP1,TPI1
PTCH1		transmembrane receptor	1960		0.132	DLL4,GLI1,MYOD1,TNNI2
GLI3		transcription regulator	1954		1	EBF1,FOSB,GLI1,STMN1
TGFBR1	0,796	kinase	1941		1	AHR,CCN2,KLF4,SCX
DUSP1		phosphatase	1937		0.465	BMP2,IER3,NOS2,PIK3R1,PNRC1,PTEN,RETSAT
JUNB		transcription regulator	1929		1	IKZF2,INHBA,ITGAV,PLIN1,ROCK1,TBX3
CRNDE		other	1912	bias	0.0213	ABL2,E2F3,GAB1,NR4A1,RRAS,STK3,TAOK3
EGLN1	0,703	enzyme	1912		0.231	CNTF,CXCR4,HES1,INHBA,LEP,TGFBR1,TPI1
CFTR		ion channel	1912		0.232	ABCA1,ASNS,CA4,EPHX2,FADS1,GPX2,NOS2,SQLE
TOB1	0,916	transcription regulator	1897		0.00135	CDT1,HJURP,IKBIP,MBNL2,MIS18BP1,RBBP6,SON,STAG1,TCN2,TP53
TRAP1		enzyme	1890		1	E2F1,ERCC4,GARS1,GPT2,NDUFA11,SARS1,SMAD4
Pka		complex	1858		0.0401	CCN2,CNTF,FOS,HOMER1,KCNB1,LEP,NOS2,NR4A1,NR4A2,OXTR,SREBF1
REL	0,991	transcription regulator	1838	bias	0.00938	ACSL4,AHR,APLF,ARHGEF11,ATXN1,CDC6,DCLRE1B,DNASE1L1,ETV5,EVI5,FOS,GPT2,H2AJ,IFT74,MED12L,NOS2,NR4A1,PHF14,PHGDH,PHIP,PIBF1,PIK3CA,RBL1,REL,SLC35A3,SORBS1,TTK
NUPR1		transcription regulator	1809		0.000197	ABL2,ANK3,AVPI1,BUB1B,CCNB2,CCNF,CDCA3,CDCA8,CDK2,CENPC,CEP170B,CEP97,CHUK,CKAP2L,CREB5,CXCR4,DDX46,DENND5B,DIPK2A,DLG1,E2F8,EGLN1,ELL2,EME1,EPHA7,ESPL1,ETV1,EXO1,FANCD2,GTSE1,HCN1,HJURP,ING2,IPP,IRF2BP2,KIF20A,KIF23,KIF2C,KIFC1,KLF4,NEIL3,NFIB,NR1D1,NR1D2,NUCKS1,PHTF1,PIK3R1,PLK1,POLA2,RANBP6,RBMS1,RNFT2,SAMD4A,SHOX2,SLF1,SPC24,SUOX,TICRR,TNFAIP8L1,TOB1,TP53,TSC22D2,ZSWIM6
TEAD1	1330	transcription regulator	1803		0.0169	CALD1,CCND3,CDK6,FILIP1L,IGFBP5,LIMCH1,PURB,RB1,RHOBTB1,TPM1
INHBA	0,896	growth factor	1799		0.106	ARFGEF1,CCN2,CXCR4,ECSCR,FIGN,GULP1,INHA,KRAS,NR4A2,PGM2L1,PTEN,SMAD7,STRBP,TENT5B,ZBTB10
WBP2		transcription regulator	1772		0.365	C2orf69,CTF1,HNMT,ISYNA1,JDP2,OGA,PI16,PIMREG,RMND5A,SLC16A3,SYNM,TK1
CIP2A		other	1765		0.0286	COL8A1,E2F2,FAM110D,IER3,LXN,MAPK9,PDLIM7,RHOD,SLC16A3,TUBA4A
NCOA2	0,661	transcription regulator	1757		0.296	ADIPOQ,APC,BMP2,CEBPA,NSDHL,OASL,PLIN1,SREBF1,TPI1
IKBKB		kinase	1713		0.00495	ABCA1,AURKB,BIRC3,BMP2,CCN2,CCR1,CDC6,CX3CL1,CXCR4,ECT2,EGLN1,FOS,FOXM1,FSCN1,GLI1,ILK,KIF20A,KIF23,LIFR,NOS2,OGN,PCDH7,PLA2G4A,PLK1,REL,SFRP1,SGK1,SMAD7,TGFBR1,TP53,UACA	266 (7)
BNIP3L		other	1667		0.046	CCND3,E2F1,FANCD2,MYBL2,NT5C3A,RAD54L,RBL1,SFRP1,TOP2A
FANCC		other	1664		0.0158	CDK1,FZD2,HES1,HOMER1,MAP1B,MTUS2,NOS2,NR3C1,RND3,SFRP1,TP53
TEAD4		transcription regulator	1584	bias	0.0314	CALD1,CCND3,CDK6,FILIP1L,IGFBP5,LIMCH1,RB1,RHOBTB1,SLC2A3,TPM1
Creb		group	1567		0.0156	ABL2,ADIPOQ,ANK3,ATP13A5,CEBPA,CNTF,ETV5,FGFR1OP2,FOS,FSCN1,GABPB2,GSTM3,HES1,IER3,KCNC1,KPTN,MCM3,MT-ND3,NDFIP2,NR3C1,PHTF1,POLE,PRKAA2,PYCR1,SKIL,SMAD4,THAP1,TRAIP
RBL2	0,650	other	1554		3.33e-05	AURKB,CCNB1,CDC6,CDK1,E2F1,MYBL2,NEK2,NPAT,PLK1,RB1,RBL1,SFRP1,STMN1,TYMS,ZEB1
TP53	-0,777	transcription regulator	1545		1.75e-13	A2M,ACADM,ACSL3,ADA,AK1,AKR1B1,ANXA6,APOA1,AR,ARHGAP5,ASF1B,ASS1,ATG4C,ATP5MC1,ATP5MC3,ATXN1,AURKB,BCL6B,BIRC3,BRAF,BUB1B,CALCRL,CARS1,CAV2,CCN2,CCNB1,CCNB2,CCND3,CDC20,CDC6,CDK1,CDK2,CDT1,CEBPA,CEP170B,CHIC1,CHUK,CNN1,COQ4,COX7A2,CYP1A1,CYSLTR1,DAPK3,DCK,DDIT4,DEK,DICER1,DLG1,DNAJA4,DNAJB4,E2F1,E2F8,EBAG9,EIF4G3,ELK4,ENTPD5,ESPL1,EXO1,FBXO22,FDXR,FGF2,FOS,FOXM1,GC,GNA14,GNAI1,GNAQ,GOLGA4,GPR19,G…	328 (13)
CSHL1		growth factor	1545		0.0381	AR,BMP2,CCN2,CCND3,CISH,FOS,MYLPF,PIK3R1,SRD5A1
TRPS1	0,808	transcription regulator	1414		0.0302	AURKB,BMP2,CCNB2,CDC20,CDK1,FOXM1,TOP2A,ZEB1
CRH		cytokine	1391		0.0264	FOS,LEP,NR4A1,SCARB1,SLC2A3
INHA	-2236	growth factor	1383		0.0208	CCN2,CERT1,CNN1,E2F1,ESPL1,INHA,INHBA,KRT18,LRP11,MYL9,PCDH7,PIK3R1,SGK1,SMAD7
NR1H3		ligand-dependent nuclear receptor	1368		1.96e-06	ABCA1,ACSL3,APOA1,ASPN,AURKB,BUB1B,CCNB1,CCNB2,CCR1,CDCA3,CDK1,CENPA,CRP,CX3CL1,E2F7,FGL2,FOXM1,GLI1,KIF20A,KIF23,KIF2C,KIF4A,MELK,MFGE8,MYLIP,NOS2,NUSAP1,PLK1,RB1,SCARB1,SREBF1,TBX1,THRB,TOP2A,UBE2C,UHRF1,VIPR1
HDAC2		transcription regulator	1360		0.0131	CAVIN2,CDT1,DPT,FDXR,FOXM1,GLI1,ITGB8,MCM3,MCM5,MCM7,MPZ,POLE4,RAD54L,SFRP1,TNNI2,TP53
ECM1		transporter	1306		0.0266	ADAMTS7,BMI1,ZEB1,ZEB2
CNR1		G-protein coupled receptor	1306		0.00755	ADIPOQ,APBB1,BMP2,CCNB2,CDCA3,CDK1,CDK5RAP3,EGF,FGF2,FOXM1,LEP,MDK,NOG,NR3C1,PENK,PIK3C2A,SOX6,SREBF1,STAM2
SOX9		transcription regulator	1214		0.0489	AR,CCN2,DLL4,LRP6,MITF,TCF7L2
PTPN3		phosphatase	1213		0.0177	E2F2,ITGAV,SMAD7,TGFBR1,TGM2
PGR		ligand-dependent nuclear receptor	1206		0.00483	AKAP13,AR,BIRC3,CALD1,CCNB2,CCND3,CDC6,CDK1,CEBPA,DST,EIF1AX,F3,FOS,GSTM3,HES1,IER3,KLF4,KRT18,SGK1,SLC9A3R1,SNAPC1,SNTB2,VASP,ZEB1
BMP2	0,914	growth factor	1195		0.0215	BMP2K,FOSB,IGFBP5,KLF4,NOG,SMAD4,SMAD6,SMAD7,SPP1,TGM2,TOB1
FSH		complex	1108		0.000845	ACVR2A,ATP2B1,BMPR1A,BMPR2,CCN2,CDK16,CHUK,CPE,CX3CL1,CXCR4,ELL2,FDXR,FILIP1L,FOS,GEM,GNLY,GZMB,ILK,ING2,INHA,INHBA,KRT18,MAP3K7,PLCL1,PSIP1,PTEN,PTPN21,RAB33B,RAB5A,SCARB1,SGK1,SMAD4,SMAD6,SMAD7,SNAP23,SRD5A1,TGFBR1,TK1,TOB1,TP53,TP53I11,TPM1,ZEB1
ADCY		group	1103		0.0208	FGF2,LEP,NR4A2,TP53
BMP10		growth factor	1067		0.0117	BMPR2,SMAD6,SMAD7,SMPX
MYC		transcription regulator	1027		0.00696	ACSL4,ACVR2A,AEBP2,AHR,ANGPT1,ANXA6,ASNS,BMI1,BMPR1A,BUB1B,CAST,CCNB1,CCNB2,CCND3,CDC20,CDK1,CDK2,CDK6,COL8A1,CSDE1,CST6,CTDSPL,DDIT4,DNPH1,E2F1,E2F2,EBF1,ENO1,FBL,FOXM1,GCLM,GFPT1,HIVEP2,IFI6,INHBA,IRS1,IRX3,ITGA1,KLF4,KLK1,KRAS,LXN,MCM5,MCM7,MITF,MTF2,MYL9,MYLPF,NFAT5,OASL,PDLIM7,PIAS1,PLK1,PLP1,POLR2G,PPL,PRMT1,PYCR1,RANBP2,SCAMP1,SGK1,SHMT2,SLC16A3,SLC2A3,SMAD4,SOX6,SPP1,TEAD1,TIMP1,TMSB10/TM…	332 (9)
PDX1		transcription regulator	1016		0.0161	ASNS,DLK1,EDEM3,EIF4EBP1,ERO1A,ERO1B,FBXL17,FGF2,MAN1A1,MITF,MPHOSPH10,PHGDH,RHOBTB1,TCF7L2
FDFT1		enzyme	1000		0.0493	ABCA1,SCARB1,SQLE,SREBF1
PRLR		transmembrane receptor	1000		0.0096	A2M,FGF2,GHR,IGFBP5,LEP,TP53
ARNT		transcription regulator	0,009		0.00265	ATP5MC1,COX6B1,CXCR4,CYP1A1,DNAJC2,ENO1,ERO1A,ITGAV,KIF20A,PCK2,SLC2A3,TP53,TPI1,TUBA4A,UBE2C
NR3C2		ligand-dependent nuclear receptor	0,025		0.0299	AQP4,CCN2,CXCR4,DDIT4,GHR,INHBA,LYST,MSRB1,NFIA,NR3C1,NR4A2,PPIB,PRDX4,SCNN1A,SGK1,TUBA4A
AHR	0,613	ligand-dependent nuclear receptor	0,052		0.028	A2M,AKR1A1,ASPN,ATP2B1,CCNB1,CCND3,CCNF,CDK1,CDK2,CEBPA,CRP,CYP1A1,E2F1,E2F8,EBF1,EGLN1,ENHO,ENO1,FMO2,FOS,HES1,INSIG2,LBP,LYST,MPZ,PLK1,RBL1,SIRT1,SREBF1,SYT12,TK1,TNFAIP8L1,TP53,TXN
CLOCK		transcription regulator	0,067		0.00309	ACSL4,ANKRD12,AVPR1A,CALD1,CCN2,CEBPA,CLIP1,GALNT11,HACD2,HIPK3,IGFBP5,JAM3,KIF20A,KRR1,MIIP,NAA15,NADK2,NPAS2,NR1D1,NR1D2,OSTM1,PTPN14,QSER1,SLC30A5,SOS2,SPATA6,SRD5A1,TMED3,TMTC3,UBL3,UHMK1,ZEB1,ZHX1
MEF2A	0,861	transcription regulator	0,068		0.0282	ACTC1,AQP4,CHRDL2,FOS,MEF2A,NR4A1
ZBTB7A	0,643	transcription regulator	0,068		0.0408	CDK2,DLL4,RBL1,SLC2A3
WT1		transcription regulator	0,111		0.0141	APRT,ASNS,CDC73,CIRBP,CX3CL1,ELK4,FIBP,HCFC1R1,IL1RAP,INHA,KLF4,MED13,NME1,NR4A2,NTRK2,PCK2,PPIB,RBPJ,ROCK1,SLC2A3,SOS1,SQLE,YARS1,ZNF280B
HELLS		enzyme	0,128		1.96e-05	CCNB1,CDC6,E2F1,KMT2A,KRAS,MCM4,PDS5A,RBL1
GNAS		enzyme	0,137		0.014	CDK2,CEBPA,FOS,GLI1,INHA,LEP,PDE8B,PLA2G4A
XDH		enzyme	0,152		0.0493	CCN2,CEBPA,F3,SPP1
HIF1A		transcription regulator	0,155		0.0265	ADAM15,ADIPOQ,CARS1,CCN2,COX4I2,CTPS1,CXCR4,DDIT4,EGLN1,EMC9,ENO1,ERO1A,FOS,FSCN1,FZD2,IGFBP5,INSIG2,ITGA1,ITGAV,LEP,LIFR,MITF,NOS2,NTRK2,NUCKS1,PHLPP2,PTEN,QKI,SFRP1,SLC16A3,SMAD7,SRD5A1,TCF4,TFAM,TXN,VASP
ELK1		transcription regulator	0,186		0.0281	BMP2,BMPR2,FOS,INSIG2,ITGAV,SPP1,TPD52L1
APOA2		transporter	0,218		0.0036	ABCA1,ACADM,APOA1,SCARB1
NOS3		enzyme	0,241		0.0327	ADIPOQ,BMP2,CCN2,F3,NOS2,PDE5A
ADRB		group	0,258		0.0495	ADAMTS4,CAVIN2,CDK6,DDIT4,E2F1,E2F3,FAM214A,FOS,GCLM,KLF4,NEK2,NPM3,NSDHL,OASL,RBL2,SMAD6
SOX2		transcription regulator	0,28		0.00216	ACVR2A,ADAMTS4,ADRA2B,ANGPT1,APC,AQP4,BMI1,BMPR1A,CCN2,CSPP1,CST6,CXCR4,ETV4,ETV5,GAB1,INHBA,IRS1,IRX3,ITPR2,JAM3,KLF4,KRT18,LPAR1,MIF4GD,MTF2,NFASC,PIK3R1,PIK3R3,PLP1,POLE4,PPL,QKI,RBPJ,RND2,S1PR5,SEMA3D,SEMA5A,SLC12A2,SMAD4,SOX6,SS18,TBX3,TEAD1,TET1,TMEM100,TMEM88B,TRIM33,TSPAN15,TWSG1,ZFHX3
SOX11		transcription regulator	0,328		0.00317	ADAM9,BMP2,BMPR1A,BST2,CXCR4,EBF1,EP300,IL6ST,LGALS9,MAP3K7,MPZ,MSI2,MYOD1,SUV39H2,TBL1XR1,TGFBR1
NEUROG1		transcription regulator	0,333		0.046	ASS1,BEX1,C1orf115,CAVIN2,INHBA,NOG,PAPPA,PXDN,TSPAN7
PPARA		ligand-dependent nuclear receptor	0,357		0.0152	ABCA1,ACADM,ADIPOQ,APOA1,ARHGDIA,ASNS,ASS1,ATP5F1B,CCNB1,CDK1,CDK2,CEBPA,COX4I1,CYP1A1,EP300,FADS1,FITM1,FOS,G0S2,GSTM3,H1-2,IFITM3,IGFBP5,INSIG2,KIF20A,KIF2C,KIF4A,LIFR,MGMT,MT-CO2,NOS2,NR1D1,NSDHL,PLIN1,PLK1,RBP7,RETSAT,SCAMP1,SCARB1,SELENBP1,SMC4,SORD,SQLE,SREBF1,TOP2A,TXN
LONP1		peptidase	0,362		0.00725	ASNS,CHAC1,ETFB,GARS1,GPT2,MT-CO2,MT-ND3,MT-ND6,NDUFA11,S100A11,SARS1,TFAM,TUFM
BMP6		growth factor	0,368		0.0096	ACADM,CAVIN2,CCN2,ETV5,INHBA,KLF4,NOG,PCOLCE2,SMAD7,SORD,TIMP1,ZEB1
INS		other	0,43		0.00414	ACADM,ADIPOQ,APOA1,CCN2,COX4I1,CRP,CUL5,EIF4EBP1,F3,FOS,FOSB,IER3,IGFBP5,IRS1,NDUFV1,NOS1,NR4A1,SREBF1,TFAM,TP53	344 (7)
CG		complex	0,445		0.0116	APLNR,AR,BMP2,CCND3,CD93,CDC6,CXCR4,DPT,DTL,EPHA7,FGL2,FOS,G0S2,IER3,IL33,IL4R,INHA,INHBA,ITGA1,ITGAV,KLF4,LIMCH1,NOS2,NR4A1,NRIP1,OXTR,PAPPA,PTGFR,RORA,RPS6KB1,SCARB1,SLC4A4,SMAD4,SMAD6,SMARCA5,SMURF2,SPP1,TGFBR1,TIMP1,TP53
CREB1	0,840	transcription regulator	0,447	bias	0.0026	ABCA1,ATF1,CCNB1,CCNB2,CDCA8,CREB1,FOS,FOSB,GABPA,GPR19,INHA,KLF4,MCM5,MNS1,MYBL2,NOS2,NR4A1,NR4A2,PLA2G4A,POLE4,RAD54L,RB1,SERTAD1,SLC2A3
SEMA7A		transmembrane receptor	0,447	bias	0.0316	CCN2,FGF2,IL4R,SMAD6,TIMP1
CDK4/6		group	0,453		2.02e-05	AHI1,BCLAF1,CDC6,E2F1,E2F8,ENO1,ERBIN,ITSN2,KMT2A,KRT10,NOP58,TPI1,TUBA1B,TUBA1C,TUBB,TUFM,ZNF148
SMARCA4		transcription regulator	0,496	bias	0.0327	A2M,ABCA1,ADAM15,ADIPOQ,AHR,ASNS,CA14,CCN2,CCR1,CDC6,DYNLT3,E2F1,EBF1,EVA1A,F3,FMO2,FOS,GCAT,GLI1,GSTO1,GULP1,HCN1,HNMT,HYI,ICAM2,IER3,IFITM3,IGFBP5,INHBA,ITGAV,KRT18,MAP1B,MFGE8,MYLPF,POLE4,PPP1R14C,PTP4A2,RAD50,RBL1,RGS1,ROCK1,SERTAD1,SLF1,SMARCA2,SMARCC1,SPP1,TAOK3,TCF4,TNNI2,TP53,TPM1,TUBB,TWF1,USP24,ZNF24
ABCA1	1641	transporter	0,517		0.0184	ABCA1,ADIPOQ,APOA1,LEP,NAMPT,NOS2,SCARB1,SREBF1
ATF3		transcription regulator	0,517		0.0215	ASNS,AURKB,BIRC3,CDK1,CDK2,CHAC1,CX3CL1,ITGA1,NEK2,NOS2,PLK1,TP53
KDM5B		transcription regulator	0,521		3.58e-05	BUB1B,CCNB1,CDCA3,CDK1,E2F1,ECT2,EIF5B,GCA,IPP,KIF2C,LIMCH1,MCM2,MCM3,NCAPH,PBK,PSIP1,SCNN1A,SMARCA2,SMC5,SMOX,SS18,TOP2A,TTK
HDL-cholesterol		complex	0,547		0.0245	CHAC1,DDR2,DUSP15,EIF4EBP1,GPT2,HDGFL3,SQLE
NCOA3		transcription regulator	0,585		0.0345	CCN2,CCNB1,CDC6,CDK2,CEBPA,FGF2,HES1,ILK,MCM7,SREBF1
MSTN	0,720	growth factor	0,618		0.0376	AKIRIN1,CAV3,IGFBP5,INHBA,LEP,MYOD1
CCN2	0,952	growth factor	0,632		0.0489	ADAMTS4,CAVIN2,COL8A1,ENO1,FZD2,HES1,MBNL2,PTGFR,TIMP1,TP53
PRKAR2B		kinase	0,633		0.00263	BIRC3,CDK1,FOS,LEP,NR4A1,NR4A2,TOP2A
CXCL12		cytokine	0,697		0.026	ANKRD12,CDK2,CELF1,CXCR4,FOS,HIPK3,JMJD1C,ROCK1,TF,TIMP1,TP53
ARID1A		transcription regulator	0,728		0.0205	CCNB2,DLL4,FZD2,HES1,LRP6,TCF4
RARRES2		transmembrane receptor	0,762		0.0158	ADIPOQ,CCNB2,LEP,PLIN1
CEBPA	1192	transcription regulator	0,814		0.0326	A2M,ADIPOQ,AKR1B1,APLNR,ASNS,ASS1,CA2,CCNB2,CCR1,CEBPA,COX4I1,CXCR4,DYNLT3,EPHA7,FOS,FOXM1,G0S2,GABPA,GLI1,GP9,ICAM2,IER3,IFI6,LEP,MALT1,MMRN1,MNDA,MYBL2,NR4A2,OXTR,PPL,PTGFR,RBL1,RORA,SPP1,SREBF1,THRB
ADIPOR1		transmembrane receptor	0,816		0.00363	ACADM,IL4R,MT-CO2,NOS2,TFAM,TP53
PPP5C		phosphatase	0,817		0.0117	PLIN1,PTEN,SGK1,TP53
MAP2K4		kinase	0,911	bias	0.00357	ATF2,BIRC3,KIF2A,MAPK9,PAK2,ROCK1,ROCK2,TP53
TGFB1		growth factor	0,917		7.81e-05	ADIPOQ,ASPN,BMI1,BUB1B,CCN2,CCNB1,CCNB2,CCND3,CD163,CDC20,CDK1,CDK2,CDT1,CENPA,CMTM5,CNN1,CXCR4,E2F1,EGF,EGLN1,ESPL1,F3,FGF2,FOS,FSCN1,FZD2,GLI1,GNA14,GPR19,IER3,IGFBP5,ILK,INHA,INHBA,IRS1,ITGA1,ITGAV,KLF4,LIFR,MFAP2,MPZ,MSMB,MXD3,MYBL2,MYLPF,MYOD1,NEK2,NFAT5,NME1,NOG,NOS2,ORC1,P2RY1,PTP4A3,RHOD,RICTOR,RORA,SCARB1,SELENBP1,SERPINA1,SFRP1,SMAD4,SMAD6,SMAD7,SMURF2,SPP1,TBX3,TGFB1I1,TGFBR1,TGM2,TIMP…	407 (15)
IL31		other	0,956		3.94e-05	CCNB1,CDK1,CDK6,EGF,MCM4,RB1
SP1		transcription regulator	0,958		0.0485	ABCA1,AR,ASNS,ATP2A3,CCND3,CDK1,CDK6,CEBPA,COL8A1,CPLX1,CXCR4,CYBRD1,DIAPH2,ENTPD5,FGF2,FOXM1,GHR,IL21R,IL4R,ITGAV,KLF4,KRT18,MIER1,NF1,PENK,PLA2G4A,PRKG1,RB1,RBL1,RRAS,SCARB1,SLC2A3,SLC7A1,SMAD7,SPP1,SREBF1,TEAD1,TGFBR1,TIMP1,TP53,ZEB2
FGF21		growth factor	0,964		0.0213	ACADM,FOS,GHR,LEP,ME1,SREBF1,TBX1
NR3C1	0,888	ligand-dependent nuclear receptor	0,968		0.000671	A2M,ABCA1,ARID4B,ATXN1,BIRC3,BRAF,CAVIN2,CCAR1,CEBPA,CPEB4,CXCR4,DAPK3,DDIT4,DEAF1,EBAG9,FGD4,FOS,GAB1,GCLM,GEM,GULP1,IER3,IFI6,IL1RAP,IL33,ING2,ING3,INHBA,ITGAV,JADE1,LEP,LYST,MALT1,MAP3K20,MAP3K7,MAPK9,MAX,MDM4,MSRB1,NAMPT,NOS2,NR3C1,OASL,PAK2,PCK2,PDCD1LG2,PIK3R1,PIK3R3,PLA2G4A,PPP1R14C,PRKAR1B,PRPF40A,PTEN,PTP4A2,RB1,RBMS3,RNF38,ROCK1,SCARB1,SCNN1A,SERPINA1,SGK1,SLC19A2,SLC2A3,SON,SPP1,STK39,…

## Sheet: Upstream regulators_Filtered
Upstream Regulator	Expr Log Ratio	Molecule Type	z-score	Flags	p-value of overlap	Target Molecules in Dataset	Mechanistic Network
ACTIVATED IN TRANSITION PIGLETS
CSF2		cytokine	-4590	bias	1.1e-08	ABCA1,ADA,AKR1A1,ATXN1,BUB1B,CCNB1,CCND3,CCNF,CCR1,CD163,CDC20,CDCA3,CDCA5,CDCA8,CDK1,CHTF18,CISH,E2F7,E2F8,EXO1,FOS,FOXM1,GCLM,HJURP,IER3,IFITM3,LEP,MCM3,MCM5,MNS1,NCAPH,NEK2,NOS2,NUSAP1,PHGDH,PLK1,POLE,RBM3,RECQL4,SLC2A3,SNAP23,SPP1,SREBF1,STMN1,TGM2,TICRR,TOP2A,TPI1,UBE2C,UHRF1,ZNF25	67 (2)
ERBB2		kinase	-4408		8.77e-09	ACSL4,AR,BIRC3,BUB1B,CAVIN2,CCN2,CCNB1,CCNB2,CCND3,CDC20,CDC40,CDC6,CDCA3,CDCA5,CDCA7,CDCA8,CDK1,CDT1,CENPA,CHST10,DPT,E2F1,E2F2,E2F3,E2F7,E2F8,EIF4EBP1,EPHX2,ESPL1,ETFB,ETV1,ETV4,ETV5,FOS,FSCN1,GHR,GINS3,GNAI1,HES1,IGFBP5,IL6ST,ILK,ITPR2,KLF4,LXN,MAN1A1,MCM2,MCM3,MCM4,MCM5,MCM7,MCM8,MFAP2,MSMB,MXD3,MYBL2,NDUFV1,NEK2,ORC1,PENK,POLA2,POLE,POLE4,POLK,POLR2G,POLR3H,RHOD,SCARB1,SMAD7,SQLE,TGFBR1,TK1,…	379 (12)
STK11		kinase	-4207		3.2e-05	AKR1A1,ASS1,ASTN1,ATP5MC1,ATP5MC3,CEBPA,COX6B1,COX7A2,CTPS1,ENO1,ETV4,IGFBP5,IL33,NDUFA11,NDUFA13,NDUFA8,NDUFS7,NDUFV1,NOS2,PCK2,PHGDH,PNP,POLA2,POLR2F,PYCR1,RB1,SHMT2,SPP1,TPI1,TYMS,UQCRQ,ZNF462
MIR17HG		other	-3756		0.00047	BBX,BMPR2,CPE,CREB1,CYLD,FNDC3B,FZD2,IL6ST,LRP6,MAP3K1,PHLPP2,PTEN,PTK7,REST,SMAD6,TBX3,TMEM64,TOB2,TRIP11,TWSG1,ZNRF3
EP400		other	-3317	bias	1.77e-10	CCNF,CDC20,CDC6,CDCA3,E2F2,E2F7,E2F8,FOXM1,MAPK12,MCM3,MYBL2,NEK2,PLK1,PSRC1,RBL1,SUV39H2,TP53,UHRF1
AREG		growth factor	-3308		6.11e-06	AURKB,CCNB1,CCNB2,CCNF,CDC20,CDCA8,CENPA,CPEB2,FOXM1,HJURP,IFI6,IQGAP3,ITGB8,KIF20A,MYBL2,PLK1,TMC6,TOP2A	85 (3)
PTGER2		G-protein coupled receptor	-3273		1.65e-05	ARFGEF1,BUB1B,CCNB2,CKAP2L,CXCR4,ECT2,KIF15,KIF18B,KIF20A,KIF22,KIF2C,MASTL,MELK,NEK2,NOS2,NUSAP1,PBK,PLK1,SPP1,TROAP,TTK	81 (3)
MITF	0,658	transcription regulator	-3272	bias	1.56e-06	ATRX,AURKB,CCNB1,CCNF,CDCA3,CDCA8,CDT1,CENPO,CHTF18,ECT2,EME1,ESPL1,FOS,KIF20A,KIF4A,KIFC1,MCM2,MCM4,MCM5,MITF,NPM3,PLK1,RECQL4,SOX6,SPC24,TACC3,TP53,UBE2C
E2f		group	-3259	bias	5.45e-05	CCNB1,CDC6,CDK1,CENPO,CSDE1,E2F1,E2F2,E2F8,FANCD2,MCM2,MCM3,MCM4,MCM5,MYBL2,NUSAP1,POLA2,RBL1,TTK,TYMS,UBE2C
RABL6		other	-3176		4e-07	ATXN1,AURKB,BUB1B,CCNB1,CDK2,CX3CL1,KIF23,MCM2,MCM5,MCM7,MELK,NEK2,PBK,PLK1,SMAD6,TOP2A,TP53,TTK,UBE2C	254 (7)
GMNN		transcription regulator	-3162	bias	0.0135	ACVR2A,ANGPT1,BMPR1A,CDT1,FGF2,INHBA,IRS1,IRX3,SMAD4,TEAD1,TP53,TWSG1
BRD4		kinase	-2935	bias	2.51e-05	AURKB,CCR1,CDC6,CDCA5,CEBPA,CXCR4,FADS1,FKBP11,FOS,ICAM2,ITGA1,KIF23,MANEAL,MAP3K1,MCM3,MTHFD1L,NME1,POLR3G,SLC38A5,SLC7A2,SORD,TIMP1,TOP1,TOP2A,TUBB
FGF1		growth factor	-2884		0.00275	AHR,AKR1B1,CCN2,FZD2,GCLM,IKZF2,IRS1,NDNF,SGMS1,SLC7A2,SPP1,TCF4,TGM2
mir-8		microRNA	-2790		0.033	ABL2,BMI1,E2F3,JAZF1,MAP3K1,MAPK12,PTEN,RPS6KB1,TGFBR1,TOB1,ZEB1,ZEB2
mir-19		microRNA	-2775		0.00147	ABCA1,F3,LRP6,MYLIP,PRKAA1,PTEN,SMAD4,TRIM33
PITX2		transcription regulator	-2768		0.0387	CCND3,FMO2,GPX7,GRHPR,NDUFA13,NDUFB8,NDUFS7,NMRAL1,SHOX2,TBX1,TBX3,UQCRQ
TCF4	1102	transcription regulator	-2682		2.04e-05	ADA,ANXA6,ASF1B,BMPR1A,BYSL,CCDC117,CCNB2,CDC20,CDCA3,CDK1,CDK6,CREB1,DCK,DPT,E2F8,FKBP11,GLI1,HES1,IGFBP5,INHBA,IRS1,JAK2,MANF,MITF,MRTO4,MXD3,NANOS1,NEK2,NOS2,OPTN,PIK3CA,PRDX4,RICTOR,RPS6KA3,RPS6KB1,SEC63,SGK1,SIRT1,SLC9A3R1,SMAD4,SMAD6,SMAD7,SPC24,SPP1,TBK1,TCF7L2,TENT5C,UBE3A,VSIR,ZDHHC17,ZEB1,ZEB2
CAB39L		kinase	-2646	bias	0.0281	ATP5MC3,COX4I1,NDUFA13,NDUFB2,NDUFB8,NDUFS5,UQCRQ
FOXM1	-1312	transcription regulator	-2641	bias	0.000118	AR,ATF2,AURKB,BUB1B,CCNB1,CCNB2,CCNF,CDC20,CDCA8,CDK1,CDK2,CENPA,GTSE1,KIF20A,NEDD4,NEK2,PLK1,SFRP1,STMN1,ZEB1,ZEB2	296 (11)
LIN9	0,981	other	-2606		0.000421	BUB1B,CCNB1,CDC6,CDK1,MYBL2,PLK1,UBE2C
miR-21-5p (and other miRNAs w/seed AGCUUAU)		mature microRNA	-2547	bias	0.0281	BMPR2,CDK6,HIPK3,PIK3R1,PTEN,RP2,SMAD7
NTRK2	1429	kinase	-2547	bias	6.26e-08	ANGPT1,BMP2,CDC6,CDCA3,CDCA5,CDCA8,CDK1,E2F1,FGF2,FOS,MCM5,NOS2,PIK3R1,PTEN,PVALB,RB1,SPP1,TGFBR1	37 (2)
TAL1		transcription regulator	-2488		0.00483	CCNB1,CDK6,CMTR2,CPLX1,CWC27,CYLD,EVI5,KIF15,KIF20A,LCORL,LYST,MAP3K1,MCM2,MCM4,MELK,MS4A2,MTX1,NOS1,OXR1,P2RY1,PADI6,REL,SENP7,SLC2A3,TOB1,TSPAN7,USP34,YARS1,ZBTB21
S100A6		transporter	-2449		0.0172	CENPA,INHBA,NCAPH,NEK2,PBK,TYMS
KDM1A		enzyme	-2395		0.000501	APC,ASF1B,BMP2,DDR2,E2F8,ELL2,FOXM1,KRT18,MCM2,MCM3,MCM4,MCM8,MYBL2,NFE2L3,POLE4,PPP1R12A,PTEN,RBL1,RCOR2,SFRP1,SIRT1,SMAD7,SMURF2,SREBF1,SUCO,TCF19,TNRC6C,UHRF1,ZBTB20	43 (2)
UCP1		transporter	-2387		0.0119	ASNS,CCDC136,EIF4EBP1,ENHO,GARS1,GSTO1,HMBOX1,KCNAB1,KLHL8,MTHFD1L,NDUFB8,NT5C,PCK2,PHGDH,PSPH,PYCR1,SHMT2,SMOX,STYX,SYNM,TTLL7
CCNE1		transcription regulator	-2236	bias	0.00235	CCNB1,CDC6,E2F1,MCM2,MCM4	292 (7)
RARA		ligand-dependent nuclear receptor	-2232		0.0482	ABCA1,APOA1,AR,CCNT2,CCPG1,CD93,CDK1,CENPA,CTNNA3,DNAJC21,E2F1,E2F7,E2F8,ELL2,GHR,GLI1,KIF23,KLF4,LIFR,MAP1B,NCAPH,NR2F1,PBK,PENK,PIMREG,RNF38,SLC25A36,SMC4,SMURF2,SPP1,TNFAIP8L1,UBL3,ZNF24
mir-486		microRNA	-2219	bias	0.0177	ANKRD12,ARID4B,PTEN,TOB1,TWF1
miR-486-5p (and other miRNAs w/seed CCUGUAC)		mature microRNA	-2207	bias	0.0142	ANKRD12,ARID4B,PTEN,TOB1,TWF1
mir-17		microRNA	-2201	bias	0.0013	AR,ARID4B,BNIP2,CCN2,CYLD,E2F1,E2F3,MYLIP,PTEN
mir-33		microRNA	-2200	bias	0.0316	ABCA1,ADIPOQ,CDK6,CEBPA,PRKAA1
MYBL2	-1361	transcription regulator	-2200		0.00748	BIRC3,CCNB1,CDK1,CEBPA,FOXM1,IGFBP5,PLK1,UBE2C
KLF5		transcription regulator	-2137		0.00882	ACADM,CCNB1,CCNB2,CDK1,CDT1,CXCR4,E2F3,ILK
NAE1		enzyme	-2000		0.0208	AURKB,CCND3,CDC20,RB1
L1CAM		other	-2000	bias	0.00213	ARHGDIA,FDXR,NOS2,SQLE
BACH1	0,816	transcription regulator	-2000		0.0493	CXCR4,GCLM,ME1,SPP1
miR-30a-3p (and other miRNAs w/seed UUUCAGU)		mature microRNA	-1987	bias	0.0158	HELZ,PIK3C2A,SCAF11,WDR44
TRPM8		ion channel	-1982		0.0117	CIRBP,GPX2,LEP,RBM3
SERPINE1		other	-1982		0.05	DLK1,FGF2,FOS,ITGAV
Mir218		microRNA	-1982		0.0036	CXCR4,DKK2,SPP1,TOB1
SERPINF1		other	-1980		0.0408	ADIPOQ,CCN2,CEBPA,LRP6
miR-130a-3p (and other miRNAs w/seed AGUGCAA)		mature microRNA	-1980	bias	0.000521	AQP4,DICER1,SMAD4,ZEB1
ACTIVATED IN GROWER PIGS
RICTOR	0,876	other	4730		0.034	AR,ATP5F1B,ATP5MC1,ATP5MC3,COX4I1,COX4I2,COX6B1,COX7A2,MRPL13,NDUFA11,NDUFA4L2,NDUFA8,NDUFB2,NDUFB8,NDUFS7,NDUFV1,PSMD12,PSME4,PTEN,RPL21,RPLP2,RPS13,RPS18,RPS23,RPS3,RPS9,RPSA,SGK1,SREBF1,UQCRQ
CD24		other	4600	bias	7.9e-10	BCLAF1,CHAC1,DIAPH2,DLG1,EDEM3,FXR1,JMJD1C,LPP,MBNL1,NIPBL,NRIP1,OASL,PDS5A,PLCB1,RAD50,RANBP2,RASA1,RBBP6,RSBN1,SCAF11,SLC4A4,SMC4,TFPI,TOP2A,TP53,TPR,UROD,USO1,VPS13C
KLF4	0,764	transcription regulator	3386		0.00517	ACTC1,ACVR2A,ANGPT1,BMPR1A,BUB1B,CCNB1,CEBPA,COL8A1,CST6,FOXM1,IFITM3,INHBA,IRS1,IRX3,KLF4,NF1,NOS2,POLE4,PPL,PRKG1,SMAD4,SMAD7,TBX3,TEAD1,TP53,TWSG1
MEF2D		transcription regulator	3238		0.000111	CCN2,CCND3,CDC6,CDK2,CDT1,FOS,FOSB,GCLM,MCM3,MCM5,MEF2A,NR4A1,PTEN,ZEB1
Irgm1		other	3148	bias	0.00235	AURKB,CCNB1,CCNB2,CDCA3,DTL,KIF20A,NEK2,OASL,TK1,UBE2C
TCF7L2	0,604	transcription regulator	3072	bias	3.05e-05	ABHD17B,ACOT4,ACSL3,ADAMTS4,C5orf51,CCN2,CCP110,CREB5,DUSP15,ENTPD5,ERBIN,FMNL2,G2E3,GAB1,GCLM,IL1RAP,ILK,IRS1,JAM3,KAT2B,KIF5B,MAN1A1,ME1,MYO6,NFASC,NPAT,PLEKHB1,PLP1,PPP1R16B,PTPN11,QKI,REEP3,ROCK1,SECISBP2L,SLC12A2,SMAD7,SMIM15,SNAP23,SPP1,SRD5A1,STK39,STRN,STX2,TMEM88B,TSPAN15,TWF1,TXNDC16
PDGF BB		complex	3062		0.000771	ATP2B1,CCN2,CNN1,F3,FGF2,FOS,FOSB,FZD2,GEM,IER3,INHBA,NAMPT,NR4A1,NR4A2,RGS1,RND3,SGK1,SLC2A3,TGM2,TOB1
MAPK1		kinase	3035		0.0335	APOL6,AR,BST2,CCNB1,CCNF,CISH,CSGALNACT2,DSE,E2F1,EVI5,FOS,GFOD1,HOMER1,IFI6,IFITM3,ITGAV,ITPR2,MITF,MNS1,MYBL2,NR4A1,OASL,ORC1,PLA2G4A,PRKG1,PRSS12,QKI,RAD54L,SMARCC1,SUOX,UBE2C,ZNF318
DYRK1A		kinase	2987		3.08e-06	CCNB1,CDC6,CDK1,E2F1,E2F8,MCM3,MCM4,MYBL2,UBE2C	254 (9)
KDM5A		transcription regulator	2982	bias	0.00641	ACTC1,CERT1,COX4I1,COX6B1,COX7A2,DMPK,E2F1,GPT2,HOMER1,MCM2,MCM3,NDUFA13,NDUFB8,NDUFS7,NDUFV1,NME1,RPS6KB1,TNNI2,UQCRQ
EBF1	1042	transcription regulator	2704		0.00059	ADIPOQ,CHUK,EBF1,EIF4EBP1,IRS1,KRAS,PCK2,PIK3CA,PIK3R1,PIK3R3,PPP1R3D,PRKAA1,PRKAA2,PRKAR1B,PRKAR2A,RHOQ,RPS6KB1,SOCS4,SOS1,SOS2,SREBF1
MEIS1		transcription regulator	2646	bias	0.00154	BAZ2B,CHD9,DCUN1D1,ERBIN,IKZF2,TNPO1,TSC22D2
LIPE		enzyme	2567		0.0118	ADIPOQ,ANGPT1,AQP4,CA2,CEBPA,DMPK,FOS,G0S2,NCOA2,NEDD1,NR4A1,NRIP1,PVALB,RB1,SCARB1,SMAD7,SREBF1
IRS1	0,822	enzyme	2455		0.0187	ACTC1,ADIPOQ,CEBPA,DBNL,DLK1,FOS,IRS1,KLF4,LEP,MAPK12,MYBL2,MYLPF,NR2F1,PIK3R1,SPP1,SREBF1,TFAM
ERG		transcription regulator	2400		0.00276	AR,ARFGEF2,CLIP1,CXCR4,DIAPH2,EVI5,FMNL2,FOSB,ILK,NR4A2,PCNP,POU2F1,PREX2,PTPN11,PTPN4,RBMS1,RHOBTB1,ROCK2,RRAS,TACC1,TGFB1I1,TMEM263,UTRN,WASF3,ZEB1
CAV1		transmembrane receptor	2333		0.000485	ADAMTS4,CAV2,FGF2,INHBA,KRT18,LEP,LRP6,NR4A1,RPS13,RPS9,SKIL,SLC12A2,SLC2A3,SLC7A2,SMAD4,SPAG9,TFPI,TGFB1I1,TGFBR1,ZEB1
E2F6		transcription regulator	2236		0.0134	CDC6,E2F1,E2F2,EFNA5,MCM2,MCM3,MCM5,PCLAF,POLA2,USP47
GDF9		growth factor	2219		0.0205	CCN2,INHA,INHBA,ITGAV,SMAD6,SMAD7
TRIB3		kinase	2186		0.0374	ASNS,DDIT4,GARS1,PCK2,PSPH
GNA12		enzyme	2137		0.00897	CNN1,DDR2,GCLM,IRS1,PAK2,PIK3CA,PIK3R1,RDX,SOS1,SOS2,WASL
AR	1318	ligand-dependent nuclear receptor	2102		0.0335	ABCA1,AR,AVPR1A,BMPR2,BUB1B,CA4,CA5B,CASQ2,CAST,CAV2,CDCA5,CDT1,CHTF18,DDIT4,ELK4,ERO1A,ESPL1,ETV1,INHA,KIF15,KIF22,KIF2C,MCM2,MCM4,MSMB,MSTN,MYOD1,NEK2,NMRK2,NR3C1,NUSAP1,PBK,PKMYT1,PLK1,PTEN,RGN,SGK1,SLC2A3,SLC38A5,SMARCC1,SPP1,SRD5A1,TF,TPD52L1,UBE2C
WNT3A		cytokine	2070		0.00512	AHR,CCN2,CEBPA,DCUN1D3,DDIT4,ETV5,FOXM1,GLI1,IKZF2,IRS1,IRX3,JDP2,KLF4,LRP6,NDNF,NOS2,ROCK2,SGMS1,SLC7A1,SLC7A2,TBX3,TCF4	92 (2)
ID2		transcription regulator	2068		0.0323	AURKB,CCNB1,CCR1,CDC6,CDK1,CXCR4,DLL4,E2F2,IKZF2,IL4R,JAK2,JDP2,MPZ,NFAT5,NR4A1,NTRK2,PIK3R1,PLK1,PTPN14,REL,RORA,SMAD7,TCF4,TF
CDKN1A		kinase	2054		0.000139	CCNB1,CCND3,CDK1,EXO1,FOXM1,ITGAV,KRT18,MBNL2,MCM4,MCM5,PCLAF,PLK1,RB1,RBL1,RBL2,STMN1,TOP2A,TP53	314 (13)
Rb		group	2030		1.8e-05	ARX,AURKB,CDC6,CDK2,CDT1,E2F1,ECT2,FOXM1,MCM4,MCM7,PLK1,RBL1,TYMS	255 (7)
ACVR1C		kinase	2000		0.0208	FOS,KLF4,SMAD7,ZEB1
CAMK4		kinase	2000		0.0264	ABCA1,F3,FOS,FOSB,TP53
IFITM1		transmembrane receptor	2000		0.0493	EDIL3,PRDM2,TP53,TRIM23

## Sheet: Causal networks_age effects
Master Regulator	Expr Log Ratio	Molecule Type	Participating regulators	Depth	Activation z-score	p-value of overlap	corrected p-value	Target Molecules in Dataset	Causal network	Target-connected regulators
ACTIVATED IN TRANSITION PIGLETS
PTGER1		G-protein coupled receptor	AGT,DDIT3,ERBB2,PTGER1	2	-4525	1.96e-05	0.0056	AR,CCN2,CCND3,CDC20,CDC40,CDC6,CDCA3,CDCA5,CDCA7,CDCA8,CEBPA,DLL4,E2F1,E2F2,E2F3,E2F7,E2F8,ERO1A,F3,FGF2,FOS,FSCN1,GINS3,IL6ST,MCM2,MCM3,MCM4,MCM5,MCM7,MCM8,MFAP2,ORC1,PIK3R1,POLA2,POLE,POLE4,POLK,POLR2G,POLR3H,RHOD,SARS1,SMAD7,SPP1,SQLE,TK1,TOP1,TOP2A,TP53,TPM1,TYMS	50 (4)	4
ERBB2		kinase	ERBB2	1	-4427	6.27e-05	0.0048	AR,CCND3,CDC20,CDC40,CDC6,CDCA3,CDCA5,CDCA7,CDCA8,E2F1,E2F2,E2F3,E2F7,E2F8,FSCN1,GINS3,IL6ST,MCM2,MCM3,MCM4,MCM5,MCM7,MCM8,MFAP2,ORC1,POLA2,POLE,POLE4,POLK,POLR2G,POLR3H,RHOD,SMAD7,SQLE,TK1,TOP1,TOP2A,TP53,TPM1,TYMS	40 (1)	1
CAB39L		kinase	CAB39L,PPARGC1A,PRKAA,STK11	2	-4410	1.61e-06	0.0017	ACADM,AK1,AKR1A1,ASPN,ASS1,ASTN1,ATP5F1B,ATP5MC1,ATP5MC3,CEBPA,COX4I1,COX6B1,COX7A2,CPLX1,CTPS1,CYP1A1,DPT,EGLN1,ENO1,GABPA,IL33,IL4R,INHA,INHBA,INPP5J,INSIG2,LAMA2,LIFR,MCM3,MCM5,ME1,MITF,MT-CO2,NDUFA11,NDUFA13,NDUFA8,NDUFB2,NDUFB8,NDUFS5,NDUFS7,NDUFV1,NOS2,NSDHL,OGN,PCK2,PHGDH,PNP,POLA2,POLR2F,PVALB,PYCR1,RB1,SCARB1,SHMT2,SMAD7,SPP1,TFAM,TIMP1,TP53,TPI1,TYMS,UQCRQ,ZNF462	63 (4)	4
STK11		kinase	STK11	1	-4382	6.72e-05	0.0022	AKR1A1,ASS1,ASTN1,ATP5MC1,ATP5MC3,CEBPA,COX6B1,COX7A2,CTPS1,ENO1,IL33,NDUFA11,NDUFA13,NDUFA8,NDUFS7,NDUFV1,NOS2,PCK2,PHGDH,PNP,POLA2,POLR2F,PYCR1,RB1,SHMT2,SPP1,TPI1,TYMS,UQCRQ,ZNF462	30 (1)	1
HAS2		enzyme	Akt,ERBB2,ERBB3,HAS2,PAK1	2	-4371	3.17e-05	0.0156	ADIPOQ,AR,CCNB1,CCND3,CDC20,CDC40,CDC6,CDCA3,CDCA5,CDCA7,CDCA8,CXCR4,DLL4,E2F1,E2F2,E2F3,E2F7,E2F8,ETV5,FGF2,FSCN1,GINS3,IL6ST,LEP,MCM2,MCM3,MCM4,MCM5,MCM7,MCM8,MFAP2,MT-CO2,NDUFB8,NDUFV1,NOS2,ORC1,PHGDH,PLG,POLA2,POLE,POLE4,POLK,POLR2G,POLR3H,RHOD,SMAD7,SQLE,STMN1,TFAM,TFPI,TGM2,TIMP1,TK1,TOP1,TOP2A,TPM1,TYMS	57 (5)	5
CSF2		cytokine	CSF2	1	-4341	3.44e-09	0.0001	ABCA1,ADA,AKR1A1,ATXN1,BUB1B,CCNB1,CCND3,CCNF,CCR1,CD163,CDC20,CDCA3,CDCA5,CDCA8,CDK1,CHTF18,CISH,E2F7,E2F8,EXO1,FOS,FOXM1,GCLM,HJURP,IER3,IFITM3,LEP,MCM3,MCM5,MNS1,NCAPH,NEK2,NOS2,NUSAP1,PHGDH,PLK1,POLE,RBM3,RECQL4,SLC2A3,SNAP23,SPP1,SREBF1,STMN1,TGM2,TICRR,TOP2A,TPI1,UBE2C,UHRF1,ZNF25	51 (1)	1
PLXNB2		transmembrane receptor	ERBB2,PLXNB2,RHOA	2	-4320	5.7e-05	0.0064	AR,CCND3,CDC20,CDC40,CDC6,CDCA3,CDCA5,CDCA7,CDCA8,E2F1,E2F2,E2F3,E2F7,E2F8,FOS,FSCN1,GINS3,IL6ST,MCM2,MCM3,MCM4,MCM5,MCM7,MCM8,MFAP2,ORC1,POLA2,POLE,POLE4,POLK,POLR2G,POLR3H,PRKG1,RHOD,SMAD7,SQLE,TK1,TOP1,TOP2A,TP53,TPM1,TYMS	42 (3)	2
HAS1		enzyme	ERBB2,FAS,HAS1,PAK1	2	-4143	3.45e-05	0.0109	AR,BIRC3,CCN2,CCNB1,CCND3,CDC20,CDC40,CDC6,CDCA3,CDCA5,CDCA7,CDCA8,CDK1,COL8A1,E2F1,E2F2,E2F3,E2F7,E2F8,F3,FSCN1,GINS3,IER3,IL6ST,MCM2,MCM3,MCM4,MCM5,MCM7,MCM8,MFAP2,NUAK2,ORC1,POLA2,POLE,POLE4,POLK,POLR2G,POLR3H,RHOD,SMAD7,SPP1,SQLE,TFPI,TK1,TOP1,TOP2A,TPM1,TYMS	49 (4)	4
BCAR4		other	Akt,BCAR4,ERBB2,ERBB3,PTK2	2	-3969	4.59e-06	0.0049	ADIPOQ,AR,CCND3,CDC20,CDC40,CDC6,CDCA3,CDCA5,CDCA7,CDCA8,CXCR4,DLL4,E2F1,E2F2,E2F3,E2F7,E2F8,ETV5,F3,FGF2,FOS,FSCN1,GINS3,IL6ST,IRS1,LEP,LPP,MCM2,MCM3,MCM4,MCM5,MCM7,MCM8,MFAP2,MT-CO2,NDUFB8,NDUFV1,NOS2,ORC1,PCOLCE2,PHGDH,PLG,POLA2,POLE,POLE4,POLK,POLR2G,POLR3H,RHOD,SMAD7,SQLE,STMN1,TFAM,TGM2,TIMP1,TK1,TOP1,TOP2A,TP53,TPM1,TYMS	61 (5)	4
CALCA		other	ADCY,CALCA,CDK5,ERBB2,NFKBIA	2	-3938	2.03e-05	0.0043	AR,CCND3,CDC20,CDC40,CDC6,CDCA3,CDCA5,CDCA7,CDCA8,E2F1,E2F2,E2F3,E2F7,E2F8,EME1,FGF2,FSCN1,GINS3,IL6ST,LEP,MAX,MCM2,MCM3,MCM4,MCM5,MCM7,MCM8,MFAP2,MYOD1,NR4A2,ORC1,PLP1,POLA2,POLE,POLE4,POLK,POLR2G,POLR3H,RHOD,SMAD7,SQLE,TK1,TOP1,TOP2A,TP53,TPM1,TYMS	47 (5)	5
SERPIND1		other	NOS3,PRKAA,PRKAA2,SERPIND1,STK11	2	-3920	6.86e-06	0.0014	ADIPOQ,AKR1A1,ASS1,ASTN1,ATP5MC1,ATP5MC3,BMP2,CA2,CCN2,CD302,CEBPA,COX4I1,COX6B1,COX7A2,CTPS1,E2F1,ENO1,F3,IL33,LEP,NDUFA11,NDUFA13,NDUFA8,NDUFS7,NDUFV1,NFIB,NOS1,PCK2,PDE5A,PHGDH,PNP,POLA2,POLR2F,PYCR1,RB1,SHMT2,SPP1,TFAM,TGM2,TP53,TPI1,TYMS,UQCRQ,ZNF462	44 (5)	4
FOXJ1		transcription regulator	ADCY,AKT1,ARG1,BAX,CEBPA,CTSS,CYP1A1,EGFR,EIF2AK3,EP300,ERBB2,ERK1/2,ERN1,estrogen receptor,EZR,FOXJ1,FYN,GAB2,GATA3,GPX4,GSK3B,HIF1A,IFNG,IKBKB,IKZF3,IL17A,IL2,IL4,IL4I1,INPP5D,IRF8,Irgm1,JAK1,JAK2,JAK3,JUN,MAP2K2,MAPK1,MAPK8,Mek,MMP2,MMP9,MTOR,NFAT (complex),NFkB (complex),NFKB1,NLRP3,NOS2,P38 MAPK,Pka,PLCB4,PPARG,PRKAA1,PRKCD,RB1,SFPQ,SHC1,SLC29A1,STAT1,STAT3,STAT5B,STK11,SYK,TERT,TP53,TP73,ZYX	3	-3914	5.83e-11	0.0113	ACOT4,ACSBG1,ACSL3,ACSL4,ACTC1,ACVR2A,ADAM15,ADIPOQ,AGPAT5,AHCTF1,AHR,AK1,ANGPT1,ANKS1B,ANXA6,APLNR,APOA1,APOL6,ARHGAP5,ASNS,ASS1,ATF1,ATG4C,ATP2B1,ATP5MC1,ATP5MC3,ATP8A1,ATXN1,BCL6B,BDP1,BEX1,BIRC3,BMI1,BRAF,BST2,BUB1B,CACHD1,CALD1,CARS1,CAV3,CCDC88A,CCN2,CCNB1,CCNB2,CCND3,CCNF,CCR1,CD302,CD93,CDC20,CDC40,CDC6,CDCA3,CDCA5,CDCA8,CDK6,CDT1,CEBPA,CEBPZ,CELF1,CHAC1,CHL1,CISH,CMTM5,CNN1,CNTF,COQ4,COX…	387 (67)	66
MIR17HG		other	MIR17HG	1	-3710	0.00047	0.006	BBX,BMPR2,CPE,CREB1,CYLD,FNDC3B,FZD2,IL6ST,LRP6,MAP3K1,PHLPP2,PTEN,PTK7,REST,SMAD6,TBX3,TMEM64,TOB2,TRIP11,TWSG1,ZNRF3	21 (1)	1
MITF	0,658	transcription regulator	MITF	1	-3530	8.75e-07	0.0003	ATRX,AURKB,CCNB1,CCNF,CDCA3,CDCA8,CDT1,CENPO,CHTF18,ECT2,EME1,ESPL1,KIF20A,KIF4A,KIFC1,MCM2,MCM4,MCM5,NPM3,PLK1,RECQL4,SOX6,SPC24,TACC3,TP53,UBE2C	26 (1)	1
RABL6		other	RABL6	1	-3441	4e-07	0.0001	ATXN1,AURKB,BUB1B,CCNB1,CDK2,CX3CL1,KIF23,MCM2,MCM5,MCM7,MELK,NEK2,PBK,PLK1,SMAD6,TOP2A,TP53,TTK,UBE2C	19 (1)	1
mir-30		microRNA	ATF6,BAK1,BAX,CASP8,CCND1,CDKN1A,CEBPA,CEBPB,CHEK2,Creb,CREB1,EGFR,EIF2S1,EIF4E,ELK1,ERBB2,FOXO3,GATA3,GLI1,H2AX,Hsp27,Hsp90,IGF1R,IKBKB,Jnk,JUN,KAT5,MAP2K1,MAPK1,MAPK14,MAPK8,MAPK9,MAPKAPK2,Mek,mir-30,MITF,MKNK1,MMP2,NFAT5,NFkB (complex),NOTCH1,NR3C1,P38 MAPK,PARP1,PGR,PI3K (complex),PIK3R1,PPARG,PPARGC1A,PRKAA1,PRKDC,PTK2,RAC1,Rb,RELA,SIAH2,SLC6A2,SLC9A1,SP1,STAT1,STAT3,TP53,TP63,TP73,TRIM28,TS…	3	-3321	1.48e-12	0.0027	A2M,ABL2,ACADM,ACSBG1,ACSL3,ACSL4,ADA,ADCY1,AGPAT5,AHCTF1,AHI1,AHR,AK1,AKAP13,AKR1B1,ALKBH7,ANGPT1,ANXA6,APC,APLNR,APOA1,AQP4,AR,ARHGAP5,ARIH1,ARL6,ARX,ASPN,ASTN1,ATF1,ATF2,ATG4C,ATP13A5,ATP2A3,ATP5F1B,ATP5MC1,ATP5MC3,ATRX,ATXN1,AURKB,B3GAT1,BCL6B,BMP2,BMPR2,BRAF,BST2,BUB1B,C1QTNF6,CA2,CA4,CALCRL,CALD1,CAST,CAV2,CCDC88A,CCN2,CCNB1,CCNB2,CCND3,CCNF,CD163,CD302,CD93,CDC20,CDC40,CDC6,CDCA5,CDCA7,CDK…	407 (67)	66
EP400		other	EP400	1	-3300	9.22e-12	0.0001	CCNF,CDC20,CDC6,CDCA3,E2F2,E2F7,E2F8,FOXM1,MAPK12,MCM3,MYBL2,NEK2,PLK1,PSRC1,RBL1,SUV39H2,TP53,UHRF1	18 (1)	1
AREG		growth factor	AREG	1	-3300	6.11e-06	0.0002	AURKB,CCNB1,CCNB2,CCNF,CDC20,CDCA8,CENPA,CPEB2,FOXM1,HJURP,IFI6,IQGAP3,ITGB8,KIF20A,MYBL2,PLK1,TMC6,TOP2A	18 (1)	1
PTGER2		G-protein coupled receptor	PTGER2	1	-3273	1.17e-05	0.0005	ARFGEF1,BUB1B,CCNB2,CKAP2L,CXCR4,ECT2,KIF15,KIF18B,KIF20A,KIF22,KIF2C,MASTL,MELK,NEK2,NOS2,NUSAP1,PBK,PLK1,SPP1,TROAP,TTK	21 (1)	1
E2f		group	E2f	1	-3207	7.23e-08	0.0001	CCNB1,CDC6,CDK1,E2F1,E2F2,E2F8,MCM2,MCM3,MCM4,MCM5,MYBL2,POLA2,RBL1,UBE2C	14 (1)	1
CCDC80		other	CCDC80,TCF7L2	2	-3000	2.97e-06	0.0002	ABHD17B,ACOT4,ACSL3,ADAMTS4,BCLAF1,C5orf51,CCP110,CEBPA,CREB5,DUSP15,ENTPD5,ERBIN,FMNL2,G2E3,GAB1,GCLM,IL1RAP,ILK,IRS1,JAM3,KAT2B,KIF5B,LEP,MAN1A1,ME1,MYO6,NFASC,NPAT,PLEKHB1,PLP1,PPP1R16B,PTPN11,QKI,REEP3,ROCK1,SECISBP2L,SLC12A2,SMAD7,SMIM15,SNAP23,SPP1,SRD5A1,STK39,STRN,STX2,TMEM88B,TSPAN15,TWF1,TXNDC16	49 (2)	2
Vegf Receptor		group	MYBL2,Pka,Vegf Receptor	2	-3000	0.00109	0.0227	CCN2,CCNB1,CDK1,CEBPA,CNTF,FOS,FOXM1,HOMER1,KCNB1,LEP,NOS2,NR4A1,NR4A2,OXTR,SREBF1,UBE2C	16 (3)	2
BRD4		kinase	BRD4	1	-2985	2.51e-05	0.0009	AURKB,CCR1,CDC6,CDCA5,CEBPA,FADS1,FKBP11,ICAM2,ITGA1,KIF23,MANEAL,MAP3K1,MCM3,MTHFD1L,NME1,POLR3G,SLC38A5,SLC7A2,SORD,TIMP1,TOP2A,TUBB	22 (1)	1
Laminin (complex)		complex	Akt,BRCA1,CDK5,ERBB2,IGF1R,Laminin (complex),PI3K (complex)	2	-2964	1.15e-05	0.0275	ABCA1,ACADM,ADIPOQ,AK1,AQP4,AR,ATP5F1B,ATP5MC1,ATP5MC3,CCN2,CCND3,CCR1,CD93,CDC20,CDC40,CDC6,CDCA3,CDCA5,CDCA7,CDCA8,CEBPA,COX4I1,CXCR4,CYP1A1,DDIT4,DLK1,DLL4,E2F1,E2F2,E2F7,E2F8,EME1,F3,FOS,FSCN1,GCLM,GINS3,GTF2H1,IGFBP5,IL33,IL6ST,INHA,INHBA,IRS1,LEP,MCM2,MCM3,MCM4,MCM5,MCM7,MCM8,MFAP2,MITF,MT-CO2,NDUFB8,NDUFV1,NEK2,NOS2,ORC1,PLG,PLK1,PLP1,POLA2,POLE,POLE4,POLK,POLR2G,POLR3H,PTEN,RHOD,ROBO1,SCA…	83 (7)	6
BRD4		kinase	ATM,BRD4,H2AX,MAPK1,MAPK3,PARP1,PRKDC,TP53	3	-2912	1.72e-11	0.0003	A2M,ABCA1,ACADM,ACSL3,ADA,AHR,AK1,AKR1B1,ANXA6,APOA1,APOL6,ARHGAP5,ATG4C,ATP5MC1,ATP5MC3,ATXN1,AURKB,BCL6B,BIRC3,BRAF,BST2,BUB1B,CALCRL,CAV2,CCN2,CCNB2,CCND3,CCNF,CCR1,CDC20,CDC6,CDCA5,CDK1,CDK2,CDT1,CEBPA,CISH,CNN1,COQ4,COX7A2,CSGALNACT2,CYP1A1,CYSLTR1,DCK,DDIT4,DEK,DICER1,DLG1,DNAJA4,DNAJB4,DSE,EIF4G3,ENTPD5,ESPL1,EVI5,FADS1,FBXO22,FDXR,FGF2,FKBP11,GC,GFOD1,GNA14,GNAI1,GNAQ,GOLGA4,GPR19,GPR27,H…	208 (8)	8
FGF1		growth factor	FGF1	1	-2887	0.00313	0.0245	AHR,AKR1B1,CCN2,FZD2,IKZF2,IRS1,NDNF,SGMS1,SLC7A2,SPP1,TCF4,TGM2	12 (1)	1
mir-19		microRNA	mir-19	1	-2828	0.00147	0.0068	ABCA1,F3,LRP6,MYLIP,PRKAA1,PTEN,SMAD4,TRIM33	8 (1)	1
GMNN		transcription regulator	Akt,AKT1,BAX,CASP8,CCND1,CDK2,CDKN1A,CHEK1,CHEK2,E2F3,E2F8,EIF2AK3,EIF2S1,EIF4E,ERBB2,ERK,ERK1/2,FOXO3,GLI1,GMNN,Hsp90,IGF1R,ING1,Jnk,JUN,MAP2K1,MAPK14,MAPK8,MAPK9,Mek,MTOR,NOTCH1,NPM1,P38 MAPK,PGR,PI3K (complex),PIK3R1,PLK1,PRKAA1,PRKCE,PTK2,RAC1,RB1,RELA,STAT3,TP53,TP73,TRIM28,TSC2	3	-2787	2.02e-12	0.0019	A2M,ACADM,ACSBG1,ACSL3,ACSL4,ACTC1,ACVR2A,ADA,AHI1,AHR,AK1,AKAP13,AKR1A1,AKR1B1,ANGPT1,ANXA6,APOA1,AQP4,AR,ARHGAP5,ASTN1,ATF2,ATG4C,ATP2A3,ATP2B1,ATP5F1B,ATP5MC1,ATP5MC3,ATXN1,AURKB,BCL6B,BMI1,BMP2,BMPR1A,BRAF,CA2,CALCRL,CALD1,CAV2,CAV3,CCDC88A,CCN2,CCNB1,CCNB2,CCND3,CCR1,CD302,CD93,CDC20,CDC40,CDC6,CDCA3,CDCA5,CDCA7,CDCA8,CDK1,CDK2,CDK6,CDT1,CEBPA,CEBPZ,CERT1,CHAC1,CHL1,CISH,CMTM5,CNN1,COL20A1,C…	348 (49)	49
TAL1		transcription regulator	TAL1	1	-2711	0.000105	0.003	CCNB1,CDK6,CMTR2,CPLX1,CYLD,KIF15,KIF20A,LCORL,LYST,MAP3K1,MCM2,MCM4,MELK,MS4A2,OXR1,P2RY1,REL,SENP7,SLC2A3,TOB1,TSPAN7,YARS1,ZBTB21	23 (1)	1
Muc4		other	Akt,ERBB2,FOXO1,Muc4,P38 MAPK,RPS6KB1	2	-2680	9.79e-06	0.0297	ABCA1,ADIPOQ,ANGPT1,AR,ATP5F1B,ATP5MC3,CCNB1,CCNB2,CCND3,CCNF,CDC20,CDC40,CDC6,CDCA3,CDCA5,CDCA7,CDCA8,CDK1,CDK5RAP3,CEBPA,CXCR4,CYP1A1,DLL4,E2F1,E2F2,E2F3,E2F7,E2F8,EBF1,EIF1AX,FDXR,FOSB,FOXM1,FSCN1,GINS3,HOMER1,IKZF2,IKZF5,IL6ST,IRS1,ITGB8,KLF4,LEP,MCM2,MCM3,MCM4,MCM7,MCM8,MFAP2,MRPL46,MRPS7,MT-CO2,NAMPT,NDUFA8,NDUFB8,NDUFV1,NEK2,NFAT5,NOS2,NUSAP1,ORC1,PBK,PLA2G4A,PLG,POLA2,POLE,POLE4,POLK,POLR…	87 (6)	5
Alpha catenin		group	Alpha catenin,CASP8,CTNNB1,EIF2A,ERK,ERK1/2,EZH2,JUN,MAPK8,Mek,MYC,NFkB (complex),PTGS2,RELA,SMAD2,SMAD3,STAT5a/b,TCF4,TCF7L2,TERT,TP53	3	-2665	2.68e-09	0.0264	A2M,ABCA1,ABHD17B,ABL2,ACADM,ACOT4,ACSL4,ACTC1,ACVR2A,ADAMTS4,ADIPOQ,AHR,AK1,AKR1B1,ANGPT1,ANXA6,APOA1,ARHGAP5,ASPN,ATG4C,ATP5MC1,ATP5MC3,ATXN1,AURKB,BCL6B,BDP1,BEX1,BIRC3,BMI1,BMP2,BRAF,BYSL,C5orf51,CA2,CALCRL,CASC4,CAV2,CAV3,CAVIN2,CCDC117,CCP110,CCR1,CD163,CDC6,CDCA7,CDK6,CDT1,CEBPA,CEBPZ,CERT1,CHL1,CISH,CMTM5,CNN1,COL8A1,COQ4,COX7A2,CREB1,CREB5,CRP,CST6,CX3CL1,CXCR4,CYGB,CYLD,CYSLTR1,DCK,DDIT…	298 (21)	21
LIN9		other	LIN9	1	-2646	0.000421	0.002	BUB1B,CCNB1,CDC6,CDK1,MYBL2,PLK1,UBE2C	7 (1)	1
FRS3		other	AKT1,BAX,CBX7,CCAR2,CDKN1A,CDKN1B,CREB1,CTNNB1,CXCR4,E2f,EGFR,EGR1,EIF4E,ELAVL1,ERBB3,ERBB4,ERK,ERK1/2,FAS,FOS,FOXO1,FRS3,GSK3B,HBEGF,HDAC6,HIF1A,HMGA1,IRF3,Jnk,JUN,LRP6,MAPK1,MAPK14,MAPK8,Mek,MET,MMP9,MTORC1,NCL,NFkB (complex),P38 MAPK,PARP1,PGR,PI3K (family),PPARG,PTPN11,RB1,RHOA,SHC1,SMAD2,SMAD3,SP1,STAT3,STAT6,TCF7L2,VAV2	3	-2639	4.47e-08	0.0415	ABHD17B,ACADM,ACOT4,ACSL3,ADAM15,ADAMTS4,AHCTF1,AKAP13,ANGPT1,ANKS1B,APOL6,AR,ASPN,ASS1,ATF1,ATF2,ATP5F1B,ATP5MC3,AURKB,BCLAF1,BDP1,BEX1,BMI1,BST2,C5orf51,CACHD1,CALCRL,CALD1,CARS1,CASC4,CAV3,CAVIN2,CCDC88A,CCN2,CCND3,CCP110,CCR1,CDC20,CDCA7,CDK1,CDK2,CDK5RAP3,CDT1,CEBPZ,CELF1,CENPA,CERT1,CHL1,CMTM5,COX4I1,COX6B1,COX7A2,CPLX1,CREB1,CREB5,CRP,CSGALNACT2,CTF1,CTPS1,CYBRD1,CYGB,CYSLTR1,DDIT4,DDR2,DI…	278 (56)	55
BRD4		kinase	BRD4,H2AX	2	-2600	9.16e-06	0.0007	AURKB,CCR1,CDC6,CDCA5,CEBPA,FADS1,FKBP11,ICAM2,ITGA1,KIF23,MANEAL,MAP3K1,MCM3,MTHFD1L,NDUFB8,NME1,NOS2,POLR3G,SLC38A5,SLC7A2,SORD,TFAM,TIMP1,TOP2A,TUBB	25 (2)	2
CALCA		other	ADCY,Akt,AKT1,APP,AR,AURKA,CALCA,CDK2,CDK5,Creb,CTNNB1,Cyclin E,EGFR,ERBB2,ERBB3,ERBB4,ESR1,GAB1,HBEGF,HIF1A,HTT,ITGB1,JUN,MAP2K1,MAPK1,MAPT,NCOA3,NFkB (complex),NFKB1,NFKBIA,P38 MAPK,PAK1,PI3K (complex),Pka,PPARG,PRKN,PTK2,PTPN11,RB1,RPS6KB1,STAT1,STAT3,STAT5a/b,STK11,TP53,TRPM8	3	-2544	4.29e-09	0.0281	A2M,ABL2,ACSBG1,ACSL3,ACSL4,ACTC1,ADA,ADAM15,ADAMTS4,ADRA2B,AHCTF1,AK1,ANGPT1,ANXA6,APOL6,AR,ARHGAP5,ASS1,ASTN1,ATG4C,ATP13A5,ATXN1,AURKB,BCL6B,BMI1,BMPR1A,BMPR2,BRAF,BST2,CA5B,CALCRL,CARS1,CASC4,CASQ2,CAST,CCDC88A,CCND3,CCNF,CCNT2,CCPG1,CDC20,CDC40,CDC6,CDCA3,CDCA5,CDCA7,CDCA8,CDT1,CELF1,CENPA,CHL1,CHTF18,CIRBP,CMTM5,CNN1,CNTF,COL8A1,COQ4,COX6B1,COX7A2,CPE,CREB1,CSGALNACT2,CTF1,CYGB,CYLD,CYSLTR1…	313 (46)	46
NTRK2	1429	kinase	NTRK2	1	-2530	0.000164	0.0021	BMP2,CDC6,CDCA3,CDCA5,CDCA8,CDK1,E2F1,MCM5,NOS2,SPP1	10 (1)	1
NFAT5	1854	transcription regulator	Akt,AKT1,BAX,CASP8,CCND1,CDK2,CDKN1A,EIF2AK3,EIF2S1,EIF4E,ERBB2,FOXO3,GLI1,Hsp90,IGF1R,Jnk,JUN,MAP2K1,MAPK14,MAPK8,MAPK9,Mek,MTOR,NFAT5,NOTCH1,NPM1,P38 MAPK,PGR,PI3K (complex),PIK3R1,PRKAA1,PRKCE,PTK2,RAC1,RB1,STAT3,TP53,TP73,TSC2	3	-2510	2.24e-12	0.0018	A2M,ACADM,ACSBG1,ACSL3,ACSL4,ACTC1,ADA,ADIPOQ,AHI1,AK1,AKAP13,AKR1A1,AKR1B1,ANGPT1,ANXA6,APOA1,AQP4,AR,ARHGAP5,ASTN1,ATF2,ATG4C,ATP2A3,ATP2B1,ATP5F1B,ATP5MC1,ATP5MC3,ATXN1,AURKB,B3GAT1,BCL6B,BMI1,BMP2,BRAF,BUB1B,C1QTNF6,CA2,CALCRL,CALD1,CAV2,CAV3,CCDC88A,CCN2,CCNB1,CCNB2,CCND3,CCR1,CD302,CD93,CDC20,CDC40,CDC6,CDCA3,CDCA5,CDCA7,CDCA8,CDK1,CDK2,CDK6,CDT1,CEBPA,CEBPZ,CERT1,CHAC1,CHL1,CISH,CMTM5,CNN1…	336 (39)	39
NPPC		other	ADAM10,ADAM17,Akt,AKT1,ATF2,BAX,BRAF,CDK5,CEBPA,CEBPB,CEBPD,CHEK1,Creb,CTNNB1,DUSP1,EGFR,ELK1,ERBB4,ERK1/2,ETS1,FOS,GATA1,Hif1,HIF1A,INSR,IRF3,IRS1,Jnk,JUN,LRP6,MAP2,MAPK1,MAPK14,MAPK8,MAPT,MED1,MMP2,MTOR,NFATC2,NFkB (complex),NOS3,NPPC,NR3C2,P38 MAPK,PARP1,PRKAA1,RARA,Rb,RELA,RPS6KB1,RPTOR,SIRT1,SMAD3,SP1,STAT3,TERT,TNFRSF1A,TP53	3	-2495	1.76e-11	0.005	ABCA1,ABL2,ACSL3,ACSL4,ACTC1,ADA,ADAM15,ADIPOQ,AEBP2,AHCTF1,AHR,AK1,AKR1A1,ANXA6,APLNR,APOA1,APOL6,AQP4,AR,ARHGAP5,ARL6,ARX,ASNS,ASPN,ASTN1,ATF2,ATG4C,ATP13A5,ATP2A3,ATP2B1,ATP5F1B,ATP5MC1,ATP5MC3,ATXN1,BBX,BCL6B,BCLAF1,BDP1,BEX1,BIRC3,BMI1,BMPR2,BRAF,BST2,CALCRL,CARS1,CASC4,CAV2,CCDC88A,CCN2,CCNB1,CCNF,CCNJ,CCNT2,CCPG1,CD302,CDK2,CDK6,CEBPA,CELF1,CENPA,CERT1,CHL1,CIRBP,CISH,CLMP,CMTM5,CNN1,CNTF,…	355 (58)	58
Ikb		group	CASP3,caspase,CEBPA,Creb,estrogen receptor,FOXO3,GADD45A,HIF1A,Ikb,IKBKB,Jnk,JUN,MAP2K1,MAP2K4,MAP3K8,MAPK1,MAPK3,MAPK8,MMP2,NFkB (complex),NFKB1,NLRP3,RELA,SMAD2,SMAD3,STAT5a/b,TBC1D4,TP53	3	-2446	2.29e-10	0.0089	ABL2,ACADM,ACSBG1,ACSL3,ACSL4,ADA,ADAM15,AHR,AK1,ANGPT1,ANXA6,APLNR,APOA1,APOL6,AQP4,ARHGAP5,ASPN,ATF1,ATF2,ATG4C,ATP13A5,ATP5MC1,ATP5MC3,ATXN1,AURKB,BCL6B,BDP1,BEX1,BIRC3,BMI1,BMP2,BRAF,BST2,BUB1B,CA2,CALCRL,CALD1,CARS1,CAV3,CAVIN2,CCNB1,CCNB2,CCND3,CCNF,CCR1,CDC20,CDC6,CDCA8,CDK1,CDT1,CEBPA,CERT1,CHL1,CISH,CMTM5,CNN1,CNTF,COQ4,COX4I1,COX7A2,CRP,CSGALNACT2,CX3CL1,CXCR4,CYGB,CYLD,CYP1A1,CYSLTR1,D…	281 (28)	27
KDM1A		enzyme	KDM1A	1	-2353	0.000704	0.0133	APC,ASF1B,DDR2,E2F8,ELL2,FOXM1,KRT18,MCM2,MCM3,MCM4,MCM8,MYBL2,NFE2L3,PPP1R12A,PTEN,RBL1,RCOR2,SIRT1,SMAD7,SMURF2,SREBF1,SUCO,TCF19,TNRC6C,UHRF1,ZBTB20	26 (1)	1
PTPRK		phosphatase	ADAM17,AKT1,ATF2,CCND1,CCNE1,CDK2,CEBPB,Creb,CREB1,CTNNB1,DUSP1,E2f,EGFR,EGR1,EIF2A,EIF4E,ELK1,ERBB3,ERBB4,ERK,EZH2,FAS,FOS,FOXO1,GSK3B,HBEGF,HDAC6,HIF1A,Jnk,MAPK1,MAPK14,MAPK3,MAPK8,Mek,MET,MTOR,MYC,NFkB (complex),NOS1,NOS2,Notch,P38 MAPK,PARP1,PGR,PI3K (family),PLA2G4A,PLD1,PPARG,PTGS2,PTPN11,PTPRK,RELA,RHOA,RUNX2,RXRA,SHC1,SMAD3,SP1,STAT3,STAT6,STIM1,TBC1D4,TCF4,TCF7L2,TERT,TNFRSF1A,VAV2,YY1	3	-2342	3.31e-11	0.0036	ABHD17B,ABL2,ACOT4,ACSL3,ACTC1,ACVR2A,ADA,ADAM15,ADAMTS4,AHCTF1,AHI1,AHR,AKAP13,AKR1A1,AKR1B1,APLNR,APOA1,APOL6,AR,ARL6,ASNS,ASPN,ASS1,ATF1,ATF2,ATP13A5,ATP2B1,ATP5F1B,ATP5MC3,AURKB,BCLAF1,BDP1,BEX1,BMI1,BMP2,BMPR2,BST2,BUB1B,BYSL,C5orf51,CALD1,CARS1,CASC4,CAV2,CAVIN2,CCDC117,CCDC88A,CCN2,CCND3,CCP110,CCR1,CD163,CD93,CDC20,CDCA7,CDCA8,CDK1,CDK2,CDK5RAP3,CDK6,CDT1,CEBPA,CEBPZ,CELF1,CERT1,CIRBP,CLM…	337 (68)	67
mir-17		microRNA	mir-17	1	-2333	0.00104	0.0047	AR,ARID4B,BNIP2,CCN2,CYLD,E2F1,E2F3,MYLIP,PTEN	9 (1)	1
PA2G4		transcription regulator	AKT1,BAX,CASP3,CASP8,CCND1,CDK2,CDKN1A,EIF2AK3,EIF2S1,EIF4E,ERBB2,ERK,FOXO3,GLI1,Hsp90,IGF1R,IRF4,Jnk,JUN,MAP2K1,MAPK14,MAPK8,MAPK9,Mek,MTOR,NOTCH1,NPM1,NTRK1,P38 MAPK,PA2G4,PGR,PI3K (complex),PI3K (family),PI3K p85,PIK3R1,PRKAA,PRKAA1,PRKCE,PTK2,RAC1,RB1,SOD2,STAT3,TP53,TP73,TSC2	3	-2247	6.32e-13	0.0006	A2M,ACADM,ACSBG1,ACSL3,ACSL4,ACTC1,ADA,AHI1,AK1,AKAP13,AKR1A1,AKR1B1,ANGPT1,ANXA6,APOA1,AQP4,AR,ARHGAP5,ASTN1,ATF2,ATG4C,ATP2A3,ATP2B1,ATP5F1B,ATP5MC1,ATP5MC3,ATXN1,AURKB,BCL6B,BMI1,BMP2,BRAF,BUB1B,CA2,CALCRL,CALD1,CAV2,CAV3,CCDC88A,CCN2,CCNB1,CCNB2,CCND3,CCR1,CD302,CD93,CDC20,CDC40,CDC6,CDCA3,CDCA5,CDCA7,CDCA8,CDK1,CDK2,CDK6,CDT1,CEBPA,CEBPZ,CERT1,CHAC1,CHL1,CISH,CMTM5,CNN1,COL20A1,COQ4,COX6B1,C…	333 (46)	44
MUS81		enzyme	Akt,AKT1,BAX,CASP8,CCND1,CDK2,CDKN1A,CHEK2,EIF2AK3,EIF2S1,EIF4E,ERBB2,ERK,FOXO3,GLI1,Hsp90,IGF1R,Jnk,JUN,MAP2K1,MAPK14,MAPK8,MAPK9,Mek,MTOR,MUS81,NOTCH1,NPM1,P38 MAPK,PGR,PI3K (complex),PIK3R1,PRKAA1,PRKCE,PTK2,RAC1,RB1,SIAH2,STAT3,TP53,TP73,TRIM28,TSC2	3	-2247	3.24e-12	0.0019	A2M,ACADM,ACSBG1,ACSL3,ACSL4,ACTC1,ADA,ADIPOQ,AHI1,AK1,AKAP13,AKR1A1,AKR1B1,ANGPT1,ANXA6,APOA1,AQP4,AR,ARHGAP5,ASTN1,ATF2,ATG4C,ATP2A3,ATP2B1,ATP5F1B,ATP5MC1,ATP5MC3,ATXN1,AURKB,BCL6B,BMI1,BMP2,BRAF,BUB1B,CA2,CALCRL,CALD1,CAV2,CAV3,CCDC88A,CCN2,CCNB1,CCNB2,CCND3,CCR1,CD302,CD93,CDC20,CDC40,CDC6,CDCA3,CDCA5,CDCA7,CDCA8,CDK1,CDK2,CDK6,CDT1,CEBPA,CEBPZ,CERT1,CHAC1,CHL1,CISH,CMTM5,CNN1,COL20A1,COQ4,C…	333 (43)	42
CCNE1		transcription regulator	CCNE1	1	-2236	0.000143	0.0012	CCNB1,CDC6,E2F1,MCM2,MCM4	5 (1)	1
miR-486-5p (and other miRNAs w/seed CCUGUAC)		mature microRNA	miR-486-5p (and other miRNAs w/seed CCUGUAC)	1	-2236	0.0142	0.0366	ANKRD12,ARID4B,PTEN,TOB1,TWF1	5 (1)	1
mir-486		microRNA	mir-486	1	-2236	0.0177	0.0449	ANKRD12,ARID4B,PTEN,TOB1,TWF1	5 (1)	1
MDC1		other	Akt,AKT1,BAX,CASP3,CASP8,CCND1,CDK2,CDKN1A,EIF2AK3,EIF2S1,EIF4E,ERBB2,ERK,FOXO3,GLI1,Hsp90,IGF1R,Jnk,JUN,MAP2K1,MAPK14,MAPK8,MAPK9,MDC1,Mek,MTOR,NOTCH1,NPM1,NTRK1,P38 MAPK,PGR,PI3K (complex),PIK3R1,PRKAA,PRKAA1,PRKCE,PTK2,RAC1,RB1,SOD2,STAT3,TP53,TP73,TRIM28,TSC2	3	-2229	1.11e-12	0.0005	A2M,ACADM,ACSBG1,ACSL3,ACSL4,ACTC1,ADA,ADIPOQ,AHI1,AK1,AKAP13,AKR1A1,AKR1B1,ANGPT1,ANXA6,APOA1,AQP4,AR,ARHGAP5,ASTN1,ATF2,ATG4C,ATP2A3,ATP2B1,ATP5F1B,ATP5MC1,ATP5MC3,ATXN1,AURKB,BCL6B,BMI1,BMP2,BRAF,BUB1B,CA2,CALCRL,CALD1,CAV2,CAV3,CCN2,CCNB1,CCNB2,CCND3,CCR1,CD302,CD93,CDC20,CDC40,CDC6,CDCA3,CDCA5,CDCA7,CDCA8,CDK1,CDK2,CDK6,CDT1,CEBPA,CEBPZ,CERT1,CHAC1,CHL1,CISH,CMTM5,CNN1,COL20A1,COQ4,COX6B1,CO…	322 (45)	44
GMNN		transcription regulator	CHEK1,CHEK2,GMNN,TP53	2	-2205	7.52e-10	0.0008	A2M,ACADM,ACSL3,ACVR2A,ADA,AK1,AKR1B1,ANGPT1,ANXA6,APOA1,AR,ARHGAP5,ATG4C,ATP5MC1,ATP5MC3,ATXN1,AURKB,BCL6B,BMPR1A,BRAF,CALCRL,CAV2,CCN2,CCNB1,CCNB2,CCND3,CDC20,CDC6,CDK1,CDK2,CDT1,CEBPA,CNN1,COQ4,COX7A2,CYP1A1,CYSLTR1,DCK,DDIT4,DEK,DICER1,DLG1,DNAJA4,DNAJB4,E2F1,E2F3,EIF4G3,ENTPD5,ESPL1,FBXO22,FDXR,FGF2,FOS,GC,GNA14,GNAI1,GNAQ,GOLGA4,GPR19,GPR27,HMGN2,IER3,IGFBP5,IL21R,IL4R,ILK,ING2,INHBA,IREB2,…	173 (4)	4
HNRNPC		other	Akt,AKT1,BAX,CASP8,CCND1,CDK2,CDKN1A,EIF2AK3,EIF2S1,EIF4E,ERBB2,ERK,FOXO3,GLI1,HNRNPC,Hsp90,IGF1R,Jnk,JUN,MAP2K1,MAPK14,MAPK8,MAPK9,Mek,MTOR,NOTCH1,NPM1,P38 MAPK,PGR,PI3K (complex),PIK3R1,PRKAA1,PRKCE,PTK2,RAC1,RB1,STAT3,TP53,TP73,TSC2	3	-2195	2.37e-12	0.0012	A2M,ACADM,ACSBG1,ACSL3,ACSL4,ACTC1,ADA,ADIPOQ,AHI1,AK1,AKAP13,AKR1A1,AKR1B1,ANGPT1,ANXA6,APOA1,AQP4,AR,ARHGAP5,ASTN1,ATF2,ATG4C,ATP2A3,ATP2B1,ATP5F1B,ATP5MC1,ATP5MC3,ATXN1,AURKB,BCL6B,BMI1,BMP2,BRAF,BUB1B,CA2,CALCRL,CALD1,CAV2,CAV3,CCDC88A,CCN2,CCNB1,CCNB2,CCND3,CCR1,CD302,CD93,CDC20,CDC40,CDC6,CDCA3,CDCA5,CDCA7,CDCA8,CDK1,CDK2,CDK6,CDT1,CEBPA,CEBPZ,CERT1,CHAC1,CHL1,CISH,CMTM5,CNN1,COL20A1,COQ4,C…	332 (40)	40
PPM1B		phosphatase	Akt,AKT1,BAX,CASP8,CCND1,CDK2,CDKN1A,EIF2AK3,EIF2S1,EIF4E,ERBB2,ERK,FOXO3,GLI1,Hsp90,IGF1R,Jnk,JUN,MAP2K1,MAPK14,MAPK8,MAPK9,Mek,MTOR,NOTCH1,NPM1,P38 MAPK,PGR,PI3K (complex),PIK3R1,PPM1B,PRKAA1,PRKCE,PTK2,RAC1,RB1,STAT3,TP53,TP73,TSC2	3	-2195	2.71e-12	0.0014	A2M,ACADM,ACSBG1,ACSL3,ACSL4,ACTC1,ADA,ADIPOQ,AHI1,AK1,AKAP13,AKR1A1,AKR1B1,ANGPT1,ANXA6,APOA1,AQP4,AR,ARHGAP5,ASTN1,ATF2,ATG4C,ATP2A3,ATP2B1,ATP5F1B,ATP5MC1,ATP5MC3,ATXN1,AURKB,BCL6B,BMI1,BMP2,BRAF,BUB1B,CA2,CALCRL,CALD1,CAV2,CAV3,CCDC88A,CCN2,CCNB1,CCNB2,CCND3,CCR1,CD302,CD93,CDC20,CDC40,CDC6,CDCA3,CDCA5,CDCA7,CDCA8,CDK1,CDK2,CDK6,CDT1,CEBPA,CEBPZ,CERT1,CHAC1,CHL1,CISH,CMTM5,CNN1,COL20A1,COQ4,C…	332 (40)	40
mir-146		microRNA	Akt,AKT1,Creb,CREB1,CTNNB1,E2f,EGFR,EGR1,ERBB3,ERBB4,ERK,ERK1/2,FAS,FOXO1,FOXO3,GADD45A,GSK3B,HBEGF,HDAC6,HIF1A,IKBKB,JINK1/2,Jnk,MAP2K1,MAP2K4,MAP3K8,MAPK1,MAPK14,MAPK3,MET,mir-146,MMP2,MMP9,NFKB1,P38 MAPK,PARP1,PGR,PI3K (family),PTPN11,RAC1,Rb,REL,RELA,SHC1,SMAD2,SMAD3,SP1,STAT3,STAT5a/b,STAT6,TP53,VAV2	3	-2190	5.74e-11	0.0045	A2M,ABL2,ACADM,ACSBG1,ACSL3,ACSL4,ACTC1,ADA,ADAM15,AHCTF1,AHR,AK1,AKAP13,AKR1B1,ANGPT1,ANXA6,APLF,APOA1,APOL6,AQP4,AR,ARHGAP5,ARHGEF11,ARX,ASPN,ASS1,ATF1,ATF2,ATG4C,ATP13A5,ATP5F1B,ATP5MC1,ATP5MC3,ATXN1,BCL6B,BEX1,BMP2,BRAF,BST2,BUB1B,CA2,CALCRL,CALD1,CARS1,CASC4,CAV2,CAVIN2,CCDC88A,CCN2,CCR1,CDC6,CDK1,CDK2,CDK5RAP3,CEBPA,CELF1,CERT1,CNN1,CNTF,COQ4,COX7A2,CPLX1,CRP,CSGALNACT2,CTF1,CXCR4,CYBRD1,CY…	317 (52)	51
NFATC2		transcription regulator	Akt,AKT1,BAX,CASP8,CCND1,CDKN1A,CEBPA,EIF2AK3,EIF2S1,EIF4E,ERBB2,estrogen receptor,FOXO3,GLI1,HIF1A,Hsp90,IGF1R,IKBKB,Jnk,JUN,MAP2K1,MAPK14,MAPK8,MAPK9,Mek,MTOR,NFATC2,NFkB (complex),NFKB1,NLRP3,NOTCH1,NPM1,P38 MAPK,PGR,PI3K (complex),PIK3R1,PRKAA1,PRKCE,PTK2,RAC1,RB1,RELA,STAT3,TBC1D4,TH,TP53,TP73,TSC2	3	-2183	1.74e-12	0.0041	A2M,ACADM,ACSBG1,ACSL3,ACSL4,ACTC1,ADA,ADAM15,AHI1,AHR,AK1,AKAP13,AKR1A1,AKR1B1,ANGPT1,ANXA6,APLNR,APOA1,AQP4,AR,ARHGAP5,ASTN1,ATF1,ATF2,ATG4C,ATP2A3,ATP2B1,ATP5F1B,ATP5MC1,ATP5MC3,ATXN1,AURKB,BBX,BCL6B,BEX1,BIRC3,BMI1,BMP2,BRAF,BUB1B,CA2,CALCRL,CARS1,CAV2,CAV3,CCDC88A,CCN2,CCND3,CD302,CD93,CDC20,CDC40,CDC6,CDCA3,CDCA5,CDCA7,CDCA8,CDK1,CDK2,CDK6,CDT1,CEBPA,CEBPZ,CERT1,CHAC1,CHL1,CISH,CMTM5,CNN1,C…	370 (48)	48
AKAP12		transporter	ADRB2,AKAP12,MAPK1,PRKCA,RB1	2	-2165	1.2e-06	0.0029	ACTC1,ADRA2B,ANGPT1,APOL6,AR,AURKB,BST2,CALCRL,CCNB1,CCND3,CCNF,CDK1,CDK2,CERT1,CISH,COX4I1,COX6B1,COX7A2,CSGALNACT2,CYSLTR1,DLK1,DMPK,DSE,E2F1,EVI5,FGF2,FOS,GFOD1,GPR19,GPR27,GPT2,HES1,IFI6,IFITM3,ITGAV,ITPR2,KRT10,KRT18,LEP,MCM3,MCM7,MITF,MNS1,MYBL2,NDUFA13,NDUFB8,NDUFS7,NDUFV1,NME1,NOS2,NR4A1,OGA,ORC1,PCLAF,PLA2G4A,PLK1,PPP1R12A,PRKG1,PRSS12,PTEN,QKI,RAD54L,RBL1,RBL2,RPS6KB1,SCNN1A,SMARCC1,SPP…	77 (5)	5
miR-34a-5p (and other miRNAs w/seed GGCAGUG)		mature microRNA	miR-34a-5p (and other miRNAs w/seed GGCAGUG),RB1	2	-2138	5.78e-07	0.0005	ACTC1,AURKB,CACHD1,CALCRL,CCNB1,CCND3,CDK1,CDK2,CDK6,CERT1,COX4I1,COX6B1,COX7A2,CREB1,CYSLTR1,DLK1,DMPK,E2F1,E2F2,E2F3,FGF2,FOS,GPR19,GPR27,GPT2,HOMER1,IKBIP,KAT2B,KDM7A,KLF4,KRT10,KRT18,MCM3,MCM7,NDUFA13,NDUFB8,NDUFS7,NDUFV1,NME1,OGA,PCLAF,PLCB1,PLK1,PREX2,PTEN,RBL1,RBL2,RPS6KB1,SIRT1,TNNI2,TP53,TRPS1,TYMS,UQCRQ,ZEB1,ZEB2	56 (2)	2
RUVBL1		transcription regulator	ATM,H2AX,MAPK1,MAPK3,PARP1,PRKDC,RUVBL1,TP53	3	-2121	9.67e-11	0.0005	A2M,ABCA1,ACADM,ACSL3,ADA,ADAM15,AHR,AK1,AKR1B1,ANXA6,APOA1,APOL6,ARHGAP5,ATG4C,ATP5MC1,ATP5MC3,ATXN1,AURKB,BCL6B,BIRC3,BRAF,BST2,BUB1B,CALCRL,CARS1,CAV2,CCN2,CCNB2,CCND3,CCNF,CDC20,CDC6,CDK1,CDK2,CDT1,CEBPA,CISH,CNN1,COQ4,COX7A2,CSGALNACT2,CYP1A1,CYSLTR1,DCK,DDIT4,DEK,DICER1,DLG1,DNAJA4,DNAJB4,DSE,EIF4G3,EMC9,ENTPD5,ESPL1,EVI5,FBXO22,FDXR,FGF2,GC,GFOD1,GNA14,GNAI1,GNAQ,GOLGA4,GPR19,GPR27,HMGN2,H…	200 (8)	8
KLF5		transcription regulator	KLF5	1	-2121	0.00525	0.0249	ACADM,CCNB1,CCNB2,CDK1,CDT1,CXCR4,E2F3,ILK	8 (1)	1
miR-26a-5p (and other miRNAs w/seed UCAAGUA)		mature microRNA	CDK5,MAPT,miR-26a-5p (and other miRNAs w/seed UCAAGUA)	2	-2111	0.00897	0.0399	CCND3,CDK6,EME1,FOS,GEM,MAP1B,NOS2,PENK,PLP1,PTEN,RB1	11 (3)	3
UBR5		enzyme	Akt,AKT1,BAX,calpain,CASP8,CCND1,CDK2,CDKN1A,EIF2AK3,EIF2S1,EIF4E,ERBB2,ERK,FOXO3,GLI1,Hsp90,IGF1R,IRF3,Jnk,MAP2K1,MAPK14,MAPK8,MAPK9,Mek,MTOR,NOTCH1,NPM1,P38 MAPK,PGR,PI3K (complex),PIK3R1,PRKAA1,PRKCE,PTK2,RAC1,RB1,STAT3,TP53,TP73,TRAF2,TSC2,UBR5	3	-2079	1.7e-12	0.0009	A2M,ACADM,ACSBG1,ACSL3,ACSL4,ACTC1,ADA,ADIPOQ,AHI1,AK1,AKAP13,AKR1A1,AKR1B1,ANGPT1,ANXA6,APOA1,AQP4,AR,ARHGAP5,ASTN1,ATF2,ATG4C,ATP2A3,ATP2B1,ATP5F1B,ATP5MC1,ATP5MC3,ATXN1,AURKB,BCL6B,BMI1,BMP2,BRAF,BUB1B,CA2,CALCRL,CALD1,CAV2,CAV3,CCDC88A,CCN2,CCNB1,CCNB2,CCND3,CCR1,CD302,CD93,CDC20,CDC40,CDC6,CDCA3,CDCA5,CDCA7,CDCA8,CDK1,CDK2,CDK6,CDT1,CEBPA,CEBPZ,CERT1,CHAC1,CISH,CNN1,COL20A1,COQ4,COX6B1,COX7A…	334 (42)	41
FOXM1	-1312	transcription regulator	FOXM1	1	-2065	0.000436	0.0128	AR,ATF2,AURKB,BUB1B,CCNB1,CCNB2,CCNF,CDC20,CDCA8,CDK1,CDK2,CENPA,GTSE1,KIF20A,NEK2,PLK1,SFRP1,ZEB1,ZEB2	19 (1)	1
DOK1		kinase	ADAM17,AKT1,ATF2,BAK1,BAX,CBX7,CCAR2,CCND1,CCNE1,CDK5,CDKN1A,CDKN1B,CEBPA,CEBPB,CEBPD,CHEK1,CTNNB1,CXCR4,DOK1,DUSP1,EIF4E,ELAVL1,ELK1,ERBB4,ERK,ERK1/2,FOS,FOXO1,GATA1,GSK3B,Hif1,HRAS,IKBKB,IRF3,ITGB4,JUN,LRP6,Mapk,MAPK1,MAPK8,MED1,Mek,MMP2,MTOR,MTORC1,NCL,NOS2,Notch,NR3C2,P38 MAPK,PGR,Pkc(s),PLD1,PPARG,PRKAA1,RAF1,RAS,RELA,RPTOR,RUNX2,RXRA,SHC1,SMAD2,SP1,STAT2,STAT3,STIM1,TCF7L2,TNFRSF1A,YY1	3	-2052	2.98e-09	0.0153	A2M,ABCA1,ABHD17B,ACOT4,ACSL3,ACSL4,ADAMTS4,ADIPOQ,AEBP2,AHI1,AKAP13,AKR1A1,ANGPT1,ANKS1B,APLNR,APOA1,APOL6,AQP4,ARL6,ASNS,ASTN1,ATF2,ATP2B1,ATP5F1B,ATP5MC3,BCLAF1,BDP1,BMPR2,BST2,BUB1B,C5orf51,CACHD1,CALCRL,CALD1,CASC4,CAVIN2,CCDC88A,CCN2,CCND3,CCNJ,CCP110,CCR1,CD302,CD93,CDC20,CDCA7,CDCA8,CDK5RAP3,CDK6,CDT1,CEBPA,CEBPZ,CHL1,CIRBP,CISH,CLMP,CMTM5,CNN1,COL20A1,COL8A1,CPLX1,CREB1,CREB5,CRP,CSGALNA…	291 (70)	70
MAC		complex	Akt,CASP3,CASP8,EGFR,ERBB2,FGFR2,LCK,MAC,MAPK1,MET,SRC (family),SYK	2	-2043	1.71e-06	0.024	ABCA1,ADIPOQ,AHCTF1,APOL6,ATP8A1,AURKB,BIRC3,BMP2,BST2,CCNB1,CCND3,CCNF,CDC20,CDC40,CDC6,CDCA3,CDCA5,CDCA7,CDCA8,CDK1,CDK2,CELF1,CSGALNACT2,DLL4,DSE,E2F1,E2F2,E2F3,E2F7,E2F8,ETV4,EVI5,FBL,FGL2,FKBP11,FOS,FSCN1,GFOD1,GINS3,GLI1,GZMB,HES1,HOMER1,IFI6,IFITM3,IL33,IL6ST,INHBA,ITGAV,ITPR2,JMY,KLF4,KLHL31,LEP,MAML2,MCM2,MCM3,MCM4,MCM5,MCM7,MCM8,MFAP2,MITF,MNS1,MT-CO2,MYBL2,NDUFB8,NDUFV1,NOP10,NOP58,NR4…	116 (12)	12
XRCC6		enzyme	Akt,AKT1,BAX,calpain,CCND1,CDK2,CDKN1A,EIF2AK3,EIF2S1,EIF4E,ERBB2,FOXO3,GLI1,Hsp90,IGF1R,IRF3,JUN,MAP2K1,MAPK14,MAPK8,MAPK9,Mek,MTOR,NOTCH1,NPM1,P38 MAPK,PGR,PIK3R1,PRKAA1,PRKCE,PTK2,RAC1,RB1,STAT3,TP53,TP73,TRAF2,TSC2,XRCC6	3	-2028	2.01e-12	0.0007	A2M,ACADM,ACSBG1,ACSL3,ACSL4,ACTC1,ADA,ADIPOQ,AHI1,AK1,AKAP13,AKR1A1,AKR1B1,ANGPT1,ANXA6,APOA1,AQP4,AR,ARHGAP5,ASTN1,ATG4C,ATP2A3,ATP2B1,ATP5F1B,ATP5MC1,ATP5MC3,ATXN1,AURKB,BCL6B,BMI1,BMP2,BRAF,BUB1B,CA2,CALCRL,CALD1,CAV2,CAV3,CCDC88A,CCN2,CCNB1,CCNB2,CCND3,CD302,CD93,CDC20,CDC40,CDC6,CDCA3,CDCA5,CDCA7,CDCA8,CDK1,CDK2,CDK6,CDT1,CEBPA,CEBPZ,CERT1,CHAC1,CHL1,CISH,CMTM5,CNN1,COL20A1,COQ4,COX6B1,COX7…	333 (39)	39
IL3		cytokine	ADAM17,Akt,AKT1,ATF2,BRAF,CASP3,CDK5,CEBPA,CEBPB,CHEK1,Cpla2,Creb,CREB1,CTNNB1,ELK1,ERBB4,ERK,ERK1/2,ETS1,FOS,FOXO3,GATA1,GSK3B,Hif1,HOXA10,IL3,IRF8,IRS1,JAK2,JUN,MAPK1,MAPK14,MAPK8,MED1,MMP2,MTOR,NFAT5,NFkB (complex),NFKB1,NFKBIA,NOS3,NR3C2,P38 MAPK,PAK1,Pka catalytic subunit,PLD1,PPARG,PRKAA1,PRKCD,RAC1,RELA,Rock,RPS6,RPS6KA1,RPS6KB1,RPTOR,SHC1,SMAD2,SP1,STAT3,STAT5a/b,STAT5B,TERT,TNNI3,TP53	3	-2022	3.5e-10	0.0161	A2M,ABCA1,ABL2,ACADM,ACOT4,ACSL3,ACSL4,ACTC1,ADA,ADIPOQ,AEBP2,AHR,AK1,AKR1A1,ANGPT1,ANKS1B,ANXA6,APLNR,APOA1,APOL6,ARHGAP5,ARL6,ASNS,ASTN1,ATF1,ATG4C,ATP13A5,ATP2B1,ATP5MC1,ATP5MC3,ATXN1,AURKB,B3GAT1,BCL6B,BDP1,BEX1,BIRC3,BMI1,BMPR2,BRAF,BST2,BUB1B,C1QTNF6,CALCRL,CASC4,CAVIN2,CCDC88A,CCN2,CCNB1,CCNF,CCNJ,CCR1,CD302,CDC20,CDC6,CDK1,CDK6,CDT1,CEBPA,CENPA,CERT1,CHL1,CIRBP,CISH,CMTM5,CNN1,CNTF,COL8A1…	335 (65)	63
PLPP3		phosphatase	Akt,AKT1,CEBPA,Creb,CREB1,CTNNB1,E2f,EGFR,EGR1,EIF2A,ERBB3,ERBB4,estrogen receptor,EZH2,FAS,FOXO1,GSK3B,HBEGF,HDAC6,IKBKB,JINK1/2,Jnk,MAPK1,MAPK14,MAPK3,MAPK8,Mek,MET,MYC,NFkB (complex),NFKB1,NLRP3,P38 MAPK,PARP1,PGR,PI3K (family),PLPP3,PTGS2,PTPN11,RELA,RHOA,SHC1,SMAD3,SP1,STAT3,STAT6,TBC1D4,TCF4,TCF7L2,TP53	3	-2020	3.96e-10	0.0157	ABHD17B,ABL2,ACADM,ACOT4,ACSL3,ACTC1,ACVR2A,ADA,ADAMTS4,AHCTF1,AHR,AK1,AKAP13,ANXA6,APLNR,APOA1,APOL6,AR,ARHGAP5,ASPN,ASS1,ATF1,ATF2,ATG4C,ATP13A5,ATP5F1B,ATP5MC1,ATXN1,AURKB,BCL6B,BDP1,BEX1,BIRC3,BMI1,BMP2,BRAF,BST2,BUB1B,BYSL,C5orf51,CALCRL,CALD1,CASC4,CAV3,CCDC117,CCDC88A,CCN2,CCNB1,CCNB2,CCP110,CD163,CDC20,CDC6,CDCA7,CDCA8,CDK1,CDK2,CDK5RAP3,CDK6,CDT1,CEBPA,CEBPZ,CELF1,CERT1,CNN1,CNTF,COQ4,CO…	354 (50)	49
UBASH3B		enzyme	ABL1,AKT1,AR,BTK,CBL,CDC37,CDH1,CEBPA,EGFR,EIF2AK3,EP300,ERK,estrogen receptor,FOXO1,HGS,HIF1A,IGF1R,IKBKB,IKZF3,INPP5D,IRF3,Jnk,LCK,MAPK14,MTOR,MYD88,NFATC2,NFATC3,NFkB (complex),NFKB1,NLRP3,P38 MAPK,PI3K (complex),PLCG2,PRKCD,PTPN11,PTPN6,RASGRF1,REL,RELA,RELB,SHC1,SYK,TGFB1,TICAM1,TP53,UBASH3B,VAV3	3	-2011	3e-09	0.0193	ACSL3,ACSL4,ADA,ADAM15,AHCTF1,AHR,AK1,AKR1A1,ANXA6,APLF,APLNR,APOA1,AQP4,ARHGAP5,ARHGEF11,ASPN,ATF1,ATF2,ATG4C,ATP2B1,ATP5F1B,ATP5MC1,ATP5MC3,ATP8A1,ATXN1,BBX,BCL6B,BEX1,BMI1,BMP2,BMPR2,BRAF,BUB1B,CA2,CA5B,CALCRL,CALD1,CARS1,CASQ2,CAST,CAV3,CCNB1,CCNB2,CD163,CD93,CDC20,CDCA5,CDCA8,CDK1,CDK5RAP3,CDK6,CDT1,CELF1,CERT1,CHTF18,CMTM5,COQ4,COX7A2,CX3CL1,CYLD,CYP1A1,CYSLTR1,DCK,DCLRE1B,DDIT4,DIAPH2,DLG1…	303 (48)	46
mir-489		microRNA	mir-489	1	-2000	0.000185	0.0003	ADAM9,AR,DEK,PTPN11	4 (1)	1
miR-130a-3p (and other miRNAs w/seed AGUGCAA)		mature microRNA	miR-130a-3p (and other miRNAs w/seed AGUGCAA)	1	-2000	0.000521	0.0017	AQP4,DICER1,SMAD4,ZEB1	4 (1)	1
L1CAM		other	L1CAM	1	-2000	0.00114	0.0029	ARHGDIA,FDXR,NOS2,SQLE	4 (1)	1
Mir218		microRNA	Mir218	1	-2000	0.0036	0.0136	CXCR4,DKK2,SPP1,TOB1	4 (1)	1
mir-503		microRNA	mir-503	1	-2000	0.00563	0.0252	BMP2,FGF2,SMAD7,SMURF2	4 (1)	1
NAE1		enzyme	NAE1	1	-2000	0.0117	0.0292	AURKB,CCND3,CDC20,RB1	4 (1)	1
TRPM8		ion channel	TRPM8	1	-2000	0.0117	0.0299	CIRBP,GPX2,LEP,RBM3	4 (1)	1
miR-30a-3p (and other miRNAs w/seed UUUCAGU)		mature microRNA	miR-30a-3p (and other miRNAs w/seed UUUCAGU)	1	-2000	0.0158	0.0173	HELZ,PIK3C2A,SCAF11,WDR44	4 (1)	1
LCAT		enzyme	Akt,CDK2,E2f,ERK,ERK1/2,FOXO1,GATA1,HIF1A,Jnk,JUN,LCAT,MMP2,MTORC1,NOS3,NR3C1,PRKAA,RPTOR,STIM1,TP53,TSC2	3	-1997	3.61e-09	0.0144	A2M,ABCA1,ACSL3,ADA,ADAM15,ADIPOQ,AEBP2,AHR,AK1,AKR1B1,ANGPT1,ANXA6,APOA1,AR,ARHGAP5,ATF2,ATG4C,ATP5F1B,ATP5MC1,ATXN1,AURKB,BCL6B,BEX1,BIRC3,BMI1,BMP2,BRAF,BUB1B,CALCRL,CARS1,CAV2,CAVIN2,CCND3,CCNF,CCR1,CDC20,CDC6,CDK2,CDK5RAP3,CDK6,CDT1,CEBPA,CHL1,CMTM5,CNN1,COQ4,COX4I1,COX7A2,CPEB4,CST6,CYGB,CYSLTR1,DCK,DEAF1,DEK,DICER1,DLG1,DLL4,DNAJA4,DNAJB4,E2F1,E2F2,E2F8,EBF1,EGLN1,EIF4G3,EMC9,ENTPD5,ESPL1,…	241 (20)	20
E2F3	0,802	transcription regulator	AKT1,BAX,CASP3,CASP8,CCNA2,CCND1,CDKN1A,E2F3,EIF2AK3,EIF2S1,EIF4E,ERBB2,ERK,GLI1,Hsp90,IGF1R,Jnk,JUN,MAP2K1,MAPK14,MAPK8,MAPK9,Mek,MTOR,NOTCH1,NPM1,NTRK1,P38 MAPK,PGR,PI3K (complex),PIK3R1,PRKAA,PRKAA1,PRKCE,PTK2,RAC1,RB1,RBL1,SOD2,STAT3,TP53,TP73,TSC2	3	-1960	3.6e-12	0.0017	A2M,ACADM,ACSBG1,ACSL3,ACSL4,ADA,AHI1,AK1,AKAP13,AKR1A1,AKR1B1,ANXA6,APOA1,AR,ARHGAP5,ASTN1,ATF2,ATG4C,ATP2A3,ATP2B1,ATP5F1B,ATP5MC1,ATP5MC3,ATXN1,AURKB,BCL6B,BMP2,BRAF,BUB1B,CA2,CALCRL,CALD1,CAV2,CAV3,CCDC88A,CCN2,CCNB1,CCNB2,CCND3,CCR1,CD302,CD93,CDC20,CDC40,CDC6,CDCA3,CDCA5,CDCA7,CDCA8,CDK1,CDK2,CDK6,CDT1,CEBPA,CEBPZ,CHAC1,CHL1,CMTM5,CNN1,COL20A1,COQ4,COX7A2,CRP,CST6,CTF1,CX3CL1,CYGB,CYLD,CYP1…	319 (43)	42
PLC gamma		group	CASP3,caspase,CEBPA,Creb,estrogen receptor,FOXO3,GADD45A,HIF1A,IKBKB,IRF3,Jnk,JUN,MAP2K1,MAP2K4,MAP3K8,MAPK1,MAPK3,MAPK8,MMP2,MTOR,NFkB (complex),NFKB1,NFKBIA,NLRP3,PLC gamma,RELA,SMAD2,SMAD3,STAT1,STAT5a/b,TBC1D4,TP53	3	-1941	8.39e-10	0.017	ABL2,ACSBG1,ACSL3,ACSL4,ADA,ADAM15,AHR,AK1,AKR1A1,ANGPT1,ANXA6,APLNR,APOA1,APOL6,AQP4,ARHGAP5,ASPN,ATF1,ATF2,ATG4C,ATP13A5,ATP2B1,ATP5MC1,ATP5MC3,ATXN1,AURKB,BCL6B,BDP1,BEX1,BIRC3,BMI1,BMP2,BRAF,BST2,BUB1B,CA2,CALCRL,CALD1,CARS1,CAV3,CAVIN2,CCNB1,CCNB2,CCNF,CCR1,CDC20,CDC6,CDCA8,CDK1,CDT1,CEBPA,CERT1,CHL1,CISH,CMTM5,CNN1,CNTF,COQ4,COX4I1,COX7A2,CRP,CSGALNACT2,CXCR4,CYGB,CYLD,CYP1A1,CYSLTR1,DCK,DD…	289 (32)	31
MYOC		other	Akt,AKT1,ERBB2,ERK1/2,FOXO3,MAPK1,MAPK3,Mek,MYOC,PIK3CB,Pka	2	-1941	1.01e-06	0.0207	ABCA1,ADIPOQ,ANGPT1,APOL6,AQP4,AR,BST2,CCNB1,CCNF,CDC20,CDC40,CDC6,CDCA3,CDCA5,CDCA7,CDCA8,CEBPA,CEBPZ,CNTF,CSGALNACT2,CXCR4,DDIT4,DDR2,DIAPH2,DLG1,DLL4,DSE,E2F2,E2F3,E2F7,E2F8,ETV4,ETV5,EVI5,FGF2,FOXM1,FSCN1,GCLM,GFOD1,GINS3,HOMER1,IER3,IFI6,IFITM3,IL6ST,ITGAV,ITPR2,KCNB1,KIF2A,KIF2C,LAMA2,LEP,MCM2,MCM3,MCM4,MCM5,MCM7,MCM8,MFAP2,MITF,MNS1,MPZ,MT-CO2,MXI1,MYBL2,NAMPT,NDUFB8,NDUFV1,NFASC,NOP58,NR4…	117 (11)	11
HAS1		enzyme	Akt,AKT1,BAK1,BAX,CTNNB1,Cyclin E,EGFR,EIF2AK3,ERBB2,ERBB4,ERK,ESR1,FADD,FAS,FASLG,FYN,GAB1,HAS1,HBEGF,HIF1A,ILK,Jnk,LCK,MAPK1,MAPK8,NCOA3,NFkB (complex),PAK1,PI3K (complex),PRKCA,PTK2,PTPN11,RAC1,RB1,RELA,RPS6KB1,STAT1,STAT3,STAT5a/b,TP53	3	-1915	1.02e-11	0.0007	A2M,ACADM,ACSL3,ACSL4,ACTC1,ADA,ADAM15,AHCTF1,AK1,AKR1B1,ANGPT1,ANXA6,APOA1,APOL6,AR,ARHGAP5,ASS1,ATF2,ATG4C,ATP5MC1,ATP5MC3,ATXN1,AURKB,BCL6B,BDP1,BIRC3,BRAF,BST2,CA2,CALCRL,CARS1,CASC4,CAV3,CAVIN2,CCDC88A,CCN2,CCNB1,CCNB2,CCND3,CCNF,CCNT2,CCPG1,CCR1,CDC20,CDC40,CDC6,CDCA3,CDCA5,CDCA7,CDCA8,CDK1,CDT1,CELF1,CENPA,CERT1,CNN1,COL8A1,COQ4,COX4I1,COX6B1,COX7A2,CPE,CSGALNACT2,CTF1,CYLD,CYSLTR1,DCK,DDI…	297 (40)	39
BMI1	0,807	transcription regulator	AKT1,ATM,BAX,BMI1,CCND1,CDKN1A,CHEK2,CLOCK,Creb,CREB1,CTNNB1,EGFR,EIF2AK3,EIF2S1,EIF4E,ELF4,ERK1/2,FOXO1,FOXO3,FOXO4,GLI1,HMOX1,Hsp90,IGF1R,IKBKB,INPP5D,JUN,MAP2K1,MAP2K4,Map3k7,MAPK14,MAPK8,MAPK9,MAPT,Mek,MET,MTOR,N-cor,NFATC2,NOS3,NOTCH1,Pde4,PGR,PIK3R1,PRKAA1,PTK2,RELA,RET,SIAH2,STAT3,STAT5a/b,TP53,TP73,TRIM28,ZEB1	3	-1912	2.23e-12	0.0007	A2M,ABL2,ACADM,ACSBG1,ACSL3,ACSL4,ADA,AHCTF1,AHI1,AK1,AKAP13,AKR1A1,AKR1B1,ANGPT1,ANXA6,APOA1,AQP4,AR,ARHGAP5,ASTN1,ATF1,ATG4C,ATP13A5,ATP2A3,ATP2B1,ATP5F1B,ATP5MC1,ATP5MC3,ATXN1,AURKB,BBX,BCL6B,BRAF,BUB1B,CA2,CALCRL,CALD1,CASC4,CAV2,CAVIN2,CCDC88A,CCN2,CCNB1,CCNB2,CCND3,CD163,CD302,CD93,CDC20,CDC6,CDK1,CDK2,CDK5RAP3,CDT1,CEBPA,CEBPZ,CELF1,CHAC1,CHL1,CISH,CLIP1,CMTM5,CNN1,CNTF,COL20A1,COQ4,COX7A2…	335 (55)	54
ERBB3		kinase	ERBB3	1	-1897	0.000216	0.003	CCN2,CXCR4,ETV5,FGF2,PHGDH,SGK1,STMN1,TGM2,TK1,TOP2A	10 (1)	1
WNT1		cytokine	WNT1	1	-1890	0.00423	0.0208	CCNB1,CCND3,DLL4,ETV4,HES1,SPP1,TP53	7 (1)	1
miR-34a-5p (and other miRNAs w/seed GGCAGUG)		mature microRNA	miR-34a-5p (and other miRNAs w/seed GGCAGUG)	1	-1886	0.00543	0.0366	CACHD1,CDK1,CDK6,CREB1,E2F1,E2F2,E2F3,IKBIP,KAT2B,KDM7A,KLF4,MCM3,PLCB1,PREX2,PTEN,SIRT1,TP53,TRPS1	18 (1)	1
NFAT5	1854	transcription regulator	NFAT5,TP53	2	-1841	3.92e-09	0.0018	A2M,ACADM,ACSL3,ADA,AK1,AKR1B1,ANXA6,APOA1,AR,ARHGAP5,ATG4C,ATP5MC1,ATP5MC3,ATXN1,AURKB,B3GAT1,BCL6B,BRAF,BUB1B,C1QTNF6,CALCRL,CAV2,CCN2,CCNB1,CCNB2,CCND3,CCR1,CDC20,CDC6,CDK1,CDK2,CDT1,CEBPA,CNN1,COQ4,COX7A2,CYP1A1,CYSLTR1,DCK,DDIT4,DEK,DICER1,DLG1,DNAJA4,DNAJB4,EIF4G3,ENTPD5,ESPL1,F3,FBXO22,FDXR,FGF2,FOS,GC,GNA14,GNAI1,GNAQ,GOLGA4,GPR19,GPR27,HMGN2,IER3,IGFBP5,IL21R,IL4R,ILK,ING2,IREB2,IRS1,ITG…	170 (2)	2
SLC25A33		transporter	Akt,BAK1,ERK,ERK1/2,FOXO1,HSD11B1,Jnk,MTORC1,NOS3,NR3C1,PRKAA,RPTOR,SLC25A33,STIM1,TP53,TSC2	3	-1794	5.72e-09	0.0094	A2M,ABCA1,ACSL3,ADA,ADIPOQ,AHR,AK1,AKR1B1,ANGPT1,ANXA6,APOA1,AR,ARHGAP5,ATF2,ATG4C,ATP5F1B,ATP5MC1,ATXN1,AURKB,BCL6B,BEX1,BIRC3,BMP2,BRAF,BUB1B,CALCRL,CAV2,CAVIN2,CCNF,CCR1,CDC20,CDC6,CDK2,CDK5RAP3,CDK6,CDT1,CEBPA,CNN1,COQ4,COX4I1,COX7A2,CPEB4,CST6,CYSLTR1,DCK,DDIT4,DEAF1,DEK,DICER1,DLG1,DLL4,DNAJA4,DNAJB4,EBF1,EIF4G3,ENO1,ENTPD5,ERO1A,ESPL1,FBXO22,FDXR,FGD4,FOXM1,GABPA,GC,GCLM,GEM,GNA14,GNAI1,GN…	210 (16)	16
PDK2		kinase	ATF2,CCND1,CCNE1,CDKN1A,CEBPB,Creb,DUSP1,EIF4E,ELK1,ERK,FOS,GSK3B,Hif1,HIF1A,Jnk,JUN,Map3k7,MAPK1,MAPK3,MET,MTOR,MTORC1,NFKB1,NOS1,NOS2,Notch,PDK2,PLD1,PPARG,PRKCQ,PTK2,Rb,RUNX2,SHC1,STAT2,STAT3,STIM1,TBC1D4,TNFRSF1A,TP53,YY1	3	-1786	4.34e-10	0.0062	A2M,ABL2,ACSL3,ACTC1,ADA,ADAM15,ADIPOQ,AHI1,AK1,AKR1A1,ANXA6,APLNR,APOL6,ARHGAP5,ARL6,ARX,ASNS,ATF2,ATG4C,ATP13A5,ATP2B1,ATP5MC1,ATP5MC3,ATXN1,AURKB,BCL6B,BCLAF1,BMPR2,BRAF,BST2,BUB1B,CA2,CALCRL,CARS1,CAV2,CAV3,CAVIN2,CCDC88A,CCN2,CCND3,CCNF,CCR1,CD93,CDC20,CDCA7,CDCA8,CDK1,CDK6,CHL1,CIRBP,CISH,CLMP,CMTM5,CNN1,CNTF,COL20A1,COQ4,COX7A2,CREB1,CRP,CSGALNACT2,CTF1,CTPS1,CXCR4,CYP1A1,CYSLTR1,DCK,DDIT4…	282 (41)	41
PPIF		enzyme	AHR,Akt,CHUK,ERK,ERK1/2,EZR,GSK3B,IGF1R,ITGB3,MAP3K14,MMP2,P38 MAPK,PPIF,RAC1,STAT3,STAT5a/b,STAT6,SYK,TP53,TP63,VAV3	3	-1781	6.15e-10	0.0106	ACKR4,ACSL3,ADA,ADIPOQ,AHR,AK1,AKAP13,AKR1B1,ANXA6,APOA1,AQP4,AR,ARHGAP5,ASPN,ASS1,ATG4C,ATP2B1,ATP5F1B,ATP8A1,ATXN1,AURKB,BCL6B,BEX1,BMP2,BRAF,BST2,BUB1B,CA2,CA4,CALCRL,CAST,CAV2,CAVIN2,CCDC88A,CCN2,CCNB1,CCNB2,CCND3,CCNF,CCR1,CD93,CDC20,CDC6,CDK1,CDK6,CDT1,CNN1,COQ4,COX4I1,COX7A2,CRP,CTF1,CX3CL1,CXCR4,CYGB,CYLD,CYP1A1,CYSLTR1,DCK,DEK,DICER1,DLG1,DLK1,DNAJA4,DNAJB4,DST,E2F1,E2F8,EGF,EGLN1,EIF4EB…	265 (21)	21
S100A6		transporter	Jnk,S100A6,TP53	2	-1759	6.2e-09	0.0025	A2M,ACADM,ACSL3,ADA,AK1,AKR1B1,ANXA6,APOA1,AR,ARHGAP5,ATF2,ATG4C,ATP5MC1,ATP5MC3,ATXN1,AURKB,BCL6B,BIRC3,BRAF,BUB1B,CALCRL,CAV2,CCNB1,CCNB2,CCND3,CDC20,CDC6,CDK1,CDK2,CDT1,CEBPA,CENPA,CNN1,COQ4,COX7A2,CYP1A1,CYSLTR1,DCK,DDIT4,DEK,DICER1,DLG1,DNAJA4,DNAJB4,EIF4G3,ENTPD5,ESPL1,FBXO22,FDXR,FGF2,FOS,FOSB,GC,GNA14,GNAI1,GNAQ,GOLGA4,GPR19,GPR27,HES1,HMGN2,IER3,IGFBP5,IL21R,IL4R,ILK,ING2,INHBA,IREB2,IRS…	171 (3)	3
NPVF		other	ADAM17,ATF2,ATF6,BAX,CCND1,CEBPA,CEBPB,CEBPD,Creb,CREB1,DUSP1,EGFR,EIF2A,EIF4E,ELK1,EP300,ERK,ERK1/2,FOS,GATA3,GSK3B,HNRNPA1,Hsp27,IKBKB,KAT5,LRP6,MAPKAPK2,MITF,MKNK1,MMP2,MTOR,NFAT5,NFkB (complex),NOS1,NOS2,Notch,NPVF,NR3C1,P38 MAPK,PGR,PLA2G4A,PLD1,PPARGC1A,Rb,RB1,RELA,RUNX2,RXRA,SHC1,SLC6A2,SLC6A4,SP1,STAT1,STAT2,STAT3,STIM1,TNFRSF1A,TP53,TP63,YAP1,YY1	3	-1756	4.13e-09	0.0334	ABCA1,ABL2,ACSL3,ACTC1,ADA,ADCY1,AGPAT5,AHCTF1,AHI1,AHR,AK1,AKAP13,AKR1A1,ALKBH7,ANXA6,APC,APLNR,APOA1,APOL6,ARHGAP5,ARIH1,ARL6,ARX,ASNS,ASPN,ATF1,ATG4C,ATP13A5,ATP2B1,ATP5F1B,ATP5MC1,ATP5MC3,ATRX,ATXN1,B3GAT1,BCL6B,BCLAF1,BEX1,BMP2,BMPR2,BRAF,BST2,BUB1B,C1QTNF6,CA4,CALD1,CAST,CCDC88A,CCN2,CCND3,CCNF,CCR1,CD163,CD93,CDC20,CDCA3,CDCA7,CDCA8,CEBPA,CELF1,CENPO,CHTF18,CIRBP,CLMP,CNN1,CNTF,COL20A1,COL…	332 (61)	61
NELFA		other	NELFA	1	-1732	0.00831	0.0227	CCNB2,MYBL2,TOP2A	3 (1)	1
MFGE8	-0,751	other	MFGE8	1	-1732	0.00831	0.0131	CCND3,EDIL3,FGF2	3 (1)	1
ANGPTL6		other	ANGPTL6	1	-1732	0.00831	0.0189	ANGPT1,FGF2,LEP	3 (1)	1
MALSU1		other	MALSU1	1	-1732	0.00831	0.0186	COX4I1,MT-CO2,MT-ND6	3 (1)	1
HLF	0,660	transcription regulator	HLF	1	-1732	0.00831	0.0188	AQP4,AVPR2,SCNN1A	3 (1)	1
NELFE	-0,744	other	NELFE	1	-1732	0.00831	0.0227	CCNB2,MYBL2,TOP2A	3 (1)	1
TEF		transcription regulator	TEF	1	-1732	0.00831	0.0216	AQP4,AVPR2,SCNN1A	3 (1)	1
MRPL14		other	MRPL14	1	-1732	0.0137	0.0281	COX4I1,MT-CO2,MT-ND6	3 (1)	1
TNRC6A	0,995	other	TNRC6A	1	-1732	0.0137	0.0225	LATS1,RB1,RBL1	3 (1)	1
DBP		transcription regulator	DBP	1	-1732	0.0137	0.0366	AQP4,AVPR2,SCNN1A	3 (1)	1
mir-375		microRNA	mir-375	1	-1732	0.0137	0.0278	AR,MTDH,QKI	3 (1)	1
NELFCD		other	NELFCD	1	-1732	0.0137	0.0348	CCNB2,MYBL2,TOP2A	3 (1)	1
AIFM1		enzyme	AIFM1	1	-1732	0.0206	0.0346	MT-CO2,NDUFA13,NDUFS7	3 (1)	1
TRIM25		transcription regulator	Akt,AKT1,AR,BAX,CASP8,CCND1,CDKN1A,CREB1,DDX58,EGFR,EIF2AK3,EIF2S1,EIF4E,ERBB2,ERK,ESR1,FOXO3,GLI1,GSK3B,Hsp27,Hsp90,IGF1R,IRF3,JUN,MAP2K1,MAPK1,MAPK14,MAPK8,MAPK9,Mek,MTOR,NOS3,NOTCH1,NPM1,Nr1h,PGR,PI3K (complex),PIK3R1,PRKAA1,PRKCE,PTK2,RAC1,RB1,SMAD2,SREBF2,STAT1,TP53,TP73,TRIM25,TSC2	3	-1713	1.06e-12	0.0012	A2M,ABCA1,ACADM,ACSBG1,ACSL3,ACSL4,ACTC1,ADA,AHCTF1,AHI1,AK1,AKAP13,AKR1A1,AKR1B1,ANGPT1,ANXA6,APOA1,APOL6,AQP4,AR,ARHGAP5,ASS1,ASTN1,ATF1,ATG4C,ATP2A3,ATP2B1,ATP5F1B,ATP5MC1,ATP5MC3,ATXN1,AURKB,BCL6B,BMPR2,BRAF,BST2,CA5B,CALCRL,CALD1,CASQ2,CAST,CCN2,CCNB1,CCNB2,CCND3,CCNF,CCNT2,CCPG1,CCR1,CD163,CD302,CD93,CDC20,CDC40,CDC6,CDCA3,CDCA5,CDCA7,CDCA8,CDK1,CDK2,CDK6,CEBPA,CEBPZ,CELF1,CENPA,CHAC1,CHL1,…	371 (50)	49
NCOA1		transcription regulator	NCOA1	1	-1698	0.00269	0.0228	ACSL4,AGL,CEBPA,CHD9,FGF2,FOS,GPBP1,ILK,LEP,NCAPH2,NCOA2,NFIB,POU2F1,PTGES2,RB1,STAG2,STRN	17 (1)	1
PPARD		ligand-dependent nuclear receptor	ADRB2,Akt,AKT1,AMPK,APP,AR,BAX,CASP3,Cdc42,CDK5,CDKN1A,CDKN1B,CEBPA,CEBPB,CHEK1,CLOCK,Cpla2,Creb,CREB1,CTNNB1,DDX58,DOCK8,EGFR,EIF2S1,EIF4E,ELAVL1,ELK1,EP300,ERBB2,ERBB4,ERK1/2,ERN1,ESR1,EZR,FOS,FOXO1,GATA1,GSK3B,HDAC5,HDAC6,Hif1,HIF1A,HRAS,IGF1R,IKBKB,INPP5D,INSR,IRF3,KAT6A,LPL,MAP2K1,MAP2K1/2,MAPK1,MAPK14,Mek,MYC,NFATC2,Notch,NR3C1,NR3C2,NR4A1,PAK1,PAK2,Pkc(s),PLEKHA7,PPARD,PPARG,PPARGC1A,PRKAA…	3	-1667	2.23e-10	0.0083	ABCA1,ABHD17B,ACOT4,ACSBG1,ACTC1,ACVR2A,ADAM15,ADAMTS4,ADIPOQ,ADRA2B,AEBP2,AHCTF1,AK1,ANGPT1,ANXA6,APLNR,APOA1,ARHGAP5,ARL6,ASPN,ASS1,ATF1,ATP13A5,ATP2A3,ATP5F1B,ATP5MC3,ATXN1,BBX,BCL6B,BCLAF1,BEX1,BIRC3,BMP2,BMPR2,BRAF,BYSL,C11orf86,C5orf51,CA4,CA5B,CACHD1,CALD1,CARS1,CASC4,CASQ2,CAST,CCDC117,CCDC88A,CCNB1,CCNB2,CCND3,CCNF,CCP110,CD93,CDC40,CDC6,CDCA3,CDCA7,CDCA8,CDK1,CDK2,CDK5RAP3,CEBPZ,CELF1,C…	416 (92)	89
TIMP3		other	TIMP3	1	-1667	0.00796	0.0462	FOS,KLF4,MAPK9,SKIL,SMAD4,SMAD6,SMAD7,TGFBR1,ZEB2	9 (1)	1
COL6A1		other	COL6A1	1	-1633	0.000426	0.0011	AK1,COL6A6,PVALB,ROCK1,TNNI2,TPI1	6 (1)	1
HNF1A-AS1		other	HNF1A-AS1	1	-1633	0.00272	0.0083	HJURP,JADE1,KIF22,KIF2C,NEK2,UBE2C	6 (1)	1
HLX		transcription regulator	HLX	1	-1633	0.0096	0.0324	BMP2,CCNB1,IL4R,PAPPA,RB1,SENP6	6 (1)	1
MED1		transcription regulator	MED1	1	-1604	0.000668	0.0129	AURKB,CCNB1,CCNJ,CDC20,CDC6,CDK1,CDK2,CEBPA,CENPA,E2F1,FOXM1,NF1,PLK1,ZMYND11	14 (1)	1
PML		transcription regulator	PML	1	-1604	0.00439	0.0408	ACADM,ACSL4,ADIPOQ,APOA1,CFL1,CPE,GCLM,LEP,ME1,PRDX1,SREBF1,STMN1,TP53,TXN	14 (1)	1
SLA		other	ABL1,ACTB,ADAM17,AMPK,ATF2,CCND1,CCNE1,CDC37,Cdc42,CDH1,CDK2,CEBPB,Creb,DUSP1,EIF4E,ELK1,ELP3,EP300,ERK,ERK1/2,FOS,FOXO1,GAB2,GSK3B,IKZF3,INPP5D,IRF3,ITK,Jnk,LAT,LCK,MAPK1,MAPK14,MAPK3,MAPK8,MTOR,MYD88,NFATC2,NFATC3,NFkB (complex),NOS1,NOS2,Notch,P38 MAPK,PI3K (complex),PLCG2,PLD1,PPARG,PRKCD,PTPN11,PTPN6,RASGRF1,REL,RELA,RELB,RUNX2,RXRA,SHC1,SLA,STAT3,STIM1,SYK,TBC1D4,TICAM1,TNFRSF1A,VAV1,VAV3,Y…	3	-1600	9.72e-10	0.0069	ABL2,ACTC1,AHI1,AHR,AKR1A1,AKR1B1,APLF,APLNR,APOA1,APOL6,ARHGEF11,ARL6,ASNS,ATF2,ATP13A5,ATP2B1,ATP5F1B,ATP5MC3,ATP8A1,ATXN1,AURKB,BBX,BCLAF1,BDP1,BEX1,BIRC3,BMI1,BMP2,BMPR2,BST2,CA2,CAV2,CAVIN2,CCDC88A,CCN2,CCND3,CCR1,CD93,CDCA7,CDCA8,CDK1,CDK2,CDK5RAP3,CDK6,CDT1,CERT1,CIRBP,CLMP,CNTF,COL20A1,CREB1,CRIM1,CRP,CSGALNACT2,CTF1,CTPS1,CXCR4,CYP1A1,DCLRE1B,DDIT4,DEK,DENND4A,DKK2,DNASE1L1,DOK4,DSE,E2F3…	264 (68)	65
CHCHD4		enzyme	CHCHD4,HIF1A,TP53	2	-1578	1.82e-09	0.0018	A2M,ACADM,ACSL3,ADA,ADAM15,ADIPOQ,AK1,AKR1B1,ANXA6,APOA1,AR,ARHGAP5,ATG4C,ATP5MC1,ATP5MC3,ATXN1,AURKB,BCL6B,BRAF,BUB1B,CALCRL,CARS1,CAV2,CCNB1,CCNB2,CCND3,CDC20,CDC6,CDK1,CDK2,CDT1,CEBPA,CNN1,COQ4,COX7A2,CXCR4,CYP1A1,CYSLTR1,DCK,DEK,DICER1,DLG1,DNAJA4,DNAJB4,EGLN1,EIF4G3,EMC9,ENO1,ENTPD5,ERO1A,ESPL1,FBXO22,FDXR,FGF2,FOS,FZD2,GC,GNA14,GNAI1,GNAQ,GOLGA4,GPR19,GPR27,HMGN2,IER3,IL21R,IL4R,ILK,ING2,IN…	177 (3)	3
MUS81		enzyme	CHEK2,MUS81,TP53	2	-1562	4.88e-09	0.0018	A2M,ACADM,ACSL3,ADA,AK1,AKR1B1,ANXA6,APOA1,AR,ARHGAP5,ATG4C,ATP5MC1,ATP5MC3,ATXN1,AURKB,BCL6B,BRAF,BUB1B,CALCRL,CAV2,CCN2,CCNB1,CCNB2,CCND3,CDC20,CDC6,CDK1,CDK2,CDT1,CEBPA,CNN1,COQ4,COX7A2,CYP1A1,CYSLTR1,DCK,DDIT4,DEK,DICER1,DLG1,DNAJA4,DNAJB4,EIF4G3,ENTPD5,ESPL1,FBXO22,FDXR,FGF2,FOS,GC,GNA14,GNAI1,GNAQ,GOLGA4,GPR19,GPR27,HMGN2,IER3,IGFBP5,IL21R,IL4R,ILK,ING2,IREB2,IRS1,ITGAV,ITGB1BP2,JMJD1C,KCNB…	164 (3)	2
GNAS		enzyme	ADAM17,ADCY,Akt,AKT1,AMPK,BRAF,CASP3,CDK5,CEBPA,CEBPB,CEBPD,CHEK1,Creb,CREB1,CTNNB1,ELK1,ERBB2,ERBB4,ERK1/2,ETS1,FOS,GATA1,GNAS,GSK3B,Hif1,IRS1,MAPK1,MAPK3,MED1,MMP2,MTOR,NFkB (complex),NFKBIA,NOS3,NR3C2,Pka,PPP1R1B,PRKAA1,RPS6KB1,RPTOR,SP1,STAT3,STAT5a/b,STK11,TERT,TRPM8,YAP1	3	-1543	3.08e-09	0.0163	A2M,ABCA1,ABL2,ACADM,ACTC1,ADIPOQ,AEBP2,AKR1A1,APLNR,APOL6,AQP4,ARL6,ASS1,ASTN1,ATF1,ATP13A5,ATP2B1,ATP5MC1,ATP5MC3,AURKB,BMI1,BMPR2,BST2,BUB1B,CASC4,CAVIN2,CCDC88A,CCNB1,CCNF,CCNJ,CD302,CDC20,CDC40,CDC6,CDCA3,CDCA5,CDCA7,CDCA8,CDK1,CDK2,CDK6,CDT1,CEBPA,CENPA,CIRBP,CISH,CNTF,COL8A1,COX4I1,COX6B1,COX7A2,CPLX1,CRP,CSGALNACT2,CTF1,CTPS1,CXCR4,CYBRD1,CYLD,DDIT4,DIAPH2,DICER1,DLK1,DLL4,DSE,DYNLT3,E2F1…	242 (47)	47
RALA		enzyme	ATM,MTORC1,RALA,TP53	2	-1543	5.5e-09	0.002	A2M,ACADM,ACSL3,ADA,AHR,AK1,AKR1B1,ANXA6,APOA1,AR,ARHGAP5,ATG4C,ATP5MC1,ATP5MC3,ATXN1,AURKB,BCL6B,BRAF,BUB1B,CALCRL,CAV2,CCN2,CCNB1,CCNB2,CCND3,CDC20,CDC6,CDK1,CDK2,CDT1,CEBPA,CNN1,COQ4,COX7A2,CYP1A1,CYSLTR1,DCK,DDIT4,DEK,DICER1,DLG1,DNAJA4,DNAJB4,EIF4G3,ENTPD5,ESPL1,FBXO22,FDXR,FGF2,FOS,GC,GNA14,GNAI1,GNAQ,GOLGA4,GPR19,GPR27,HMGN2,IER3,IGFBP5,IL21R,IL4R,ILK,ING2,IREB2,IRS1,ITGAV,ITGB1BP2,JMJD1C,…	168 (4)	4
DIABLO		other	BAX,CASP3,DIABLO,JUN,MAPK8,RELA,SMAD2,SMAD3,STAT5a/b,TP53	3	-1520	3.7e-09	0.0038	A2M,ACADM,ACSL3,ACSL4,ADA,AHR,AK1,AKR1B1,ANXA6,APOA1,AR,ARHGAP5,ASPN,ATG4C,ATP5MC1,ATP5MC3,ATXN1,AURKB,BCL6B,BDP1,BEX1,BIRC3,BMP2,BRAF,BUB1B,CALCRL,CAV2,CAVIN2,CCND3,CDC20,CDC6,CDK1,CDK2,CDT1,CEBPA,CERT1,CHL1,CISH,CMTM5,CNN1,COQ4,COX7A2,CRP,CXCR4,CYGB,CYP1A1,CYSLTR1,DCK,DDIT4,DEK,DLG1,DNAJA4,DNAJB4,EGF,EGLN1,EIF4G3,ENTPD5,ERO1A,ESPL1,ETV1,FBXO22,FDXR,FGF2,FOS,FOSB,GC,GLI1,GNA14,GNAI1,GNAQ,GOLGA4,…	191 (10)	10
mir-33		microRNA	ABCA1,mir-33	2	-1508	0.00302	0.0239	ABCA1,ADIPOQ,APOA1,CDK6,CEBPA,LEP,NAMPT,NOS2,PRKAA1,SCARB1,SREBF1	11 (2)	2
MLXIPL		transcription regulator	AURKA,MLXIPL,PLK1,TP53	2	-1479	7.4e-09	0.0022	A2M,ACADM,ACSL3,ADA,AK1,AKR1B1,ANXA6,APOA1,AR,ARHGAP5,ATG4C,ATP5MC1,ATP5MC3,ATXN1,AURKB,BCL6B,BMI1,BRAF,BUB1B,CALCRL,CAV2,CCN2,CCNB1,CCNB2,CCND3,CDC20,CDC6,CDK1,CDK2,CDT1,CEBPA,CNN1,COQ4,COX7A2,CYP1A1,CYSLTR1,DCK,DDIT4,DEK,DICER1,DLG1,DNAJA4,DNAJB4,EIF4G3,ENTPD5,ESPL1,FBXO22,FDXR,FGF2,FOS,FOXM1,GC,GNA14,GNAI1,GNAQ,GOLGA4,GPR19,GPR27,HMGN2,IER3,IGFBP5,IL21R,IL4R,ILK,ING2,IREB2,IRS1,ITGAV,ITGB1BP2,…	165 (4)	4
RALB		enzyme	ATM,RALB,TP53	2	-1479	7.8e-09	0.0022	A2M,ACADM,ACSL3,ADA,AK1,AKR1B1,ANXA6,APOA1,AR,ARHGAP5,ATG4C,ATP5MC1,ATP5MC3,ATXN1,AURKB,BCL6B,BRAF,BUB1B,CALCRL,CAV2,CCN2,CCNB1,CCNB2,CCND3,CDC20,CDC6,CDK1,CDK2,CDT1,CEBPA,CNN1,COQ4,COX7A2,CYP1A1,CYSLTR1,DCK,DDIT4,DEK,DICER1,DLG1,DNAJA4,DNAJB4,EIF4G3,ENTPD5,ESPL1,FBXO22,FDXR,FGF2,FOS,GC,GNA14,GNAI1,GNAQ,GOLGA4,GPR19,GPR27,HMGN2,IER3,IGFBP5,IL21R,IL4R,ILK,ING2,IREB2,IRS1,ITGAV,ITGB1BP2,JMJD1C,KCNB…	165 (3)	3
MDC1		other	MDC1,TP53,TRIM28	2	-1470	2.63e-09	0.0012	A2M,ACADM,ACSL3,ADA,AK1,AKR1B1,ANXA6,APOA1,AR,ARHGAP5,ATG4C,ATP5MC1,ATP5MC3,ATXN1,AURKB,BCL6B,BRAF,BUB1B,CA2,CALCRL,CAV2,CCN2,CCNB1,CCNB2,CCND3,CDC20,CDC6,CDK1,CDK2,CDT1,CEBPA,CNN1,COQ4,COX7A2,CXCR4,CYP1A1,CYSLTR1,DCK,DDIT4,DEK,DICER1,DLG1,DNAJA4,DNAJB4,EIF4G3,ENTPD5,ESPL1,FBXO22,FDXR,FGF2,FOS,GC,GNA14,GNAI1,GNAQ,GOLGA4,GPR19,GPR27,HMGN2,IER3,IGFBP5,IL21R,IL4R,ILK,ING2,IREB2,IRS1,ITGAV,ITGB1BP2,J…	167 (3)	2
MYOC		other	MYOC	1	-1414	0.000661	0.0038	DDIT4,DLG1,LAMA2,MPZ,NFASC,PLP1,PTEN,SPP1	8 (1)	1
EIF2AK4		kinase	EIF2AK4	1	-1414	0.000874	0.0033	AQP4,ASNS,CCND3,CHAC1,PCK2,PHGDH,PLP1,PSPH	8 (1)	1
mir-368		microRNA	mir-368	1	-1414	0.0063	0.0095	AR,SMAD4	2 (1)	1
mir-708		microRNA	mir-708	1	-1414	0.0063	0.0102	AR,KPNA4	2 (1)	1
GPBP1	0,591	transcription regulator	GPBP1	1	-1414	0.0063	0.0135	ADA,TOP2A	2 (1)	1
miR-126a-3p (and other miRNAs w/seed CGUACCG)		mature microRNA	miR-126a-3p (and other miRNAs w/seed CGUACCG)	1	-1414	0.0063	0.0119	ADAM9,IRS1	2 (1)	1
miR-485-3p (and other miRNAs w/seed UCAUACA)		mature microRNA	miR-485-3p (and other miRNAs w/seed UCAUACA)	1	-1414	0.0063	0.0079	HCN1,KMT2C	2 (1)	1
mir-488		microRNA	mir-488	1	-1414	0.0179	0.0229	ADAM9,AR	2 (1)	1
CHCHD4		enzyme	CHCHD4	1	-1414	0.0179	0.0309	MT-CO2,NDUFS7	2 (1)	1
miR-892b (miRNAs w/seed ACUGGCU)		mature microRNA	miR-892b (miRNAs w/seed ACUGGCU)	1	-1414	0.0179	0.0225	MAP3K7,TAB3	2 (1)	1
miR-615-3p (miRNAs w/seed CCGAGCC)		mature microRNA	miR-615-3p (miRNAs w/seed CCGAGCC)	1	-1414	0.0179	0.0226	AR,LCOR	2 (1)	1
HINT2		other	HINT2	1	-1414	0.0179	0.0397	ADIPOQ,LEP	2 (1)	1
MCRS1		other	MCRS1	1	-1414	0.0179	0.0133	RB1,TP53	2 (1)	1
GSTA4		enzyme	GSTA4	1	-1414	0.0179	0.0401	CCNB1,CDK1	2 (1)	1
ESRP2		other	ESRP2	1	-1414	0.0179	0.0398	ZEB1,ZEB2	2 (1)	1
HMGN2	-0,731	other	HMGN2	1	-1414	0.0179	0.0353	CISH,IER3	2 (1)	1
URI1		transcription regulator	URI1	1	-1414	0.0179	0.0435	CCNB1,CDK1	2 (1)	1
miR-142-3p (and other miRNAs w/seed GUAGUGU)		mature microRNA	miR-142-3p (and other miRNAs w/seed GUAGUGU)	1	-1414	0.0339	0.0341	BCLAF1,LIFR	2 (1)	1
mir-128		microRNA	mir-128	1	-1414	0.0339	0.0411	BMI1,KMT2A	2 (1)	1
SMPD2		enzyme	SMPD2	1	-1414	0.0762	0.0368	NOS2,SCARB1	2 (1)	1
CHEK		group	CHEK,CHEK1,H2AX,TP53	2	-1406	3.73e-09	0.0014	A2M,ACADM,ACSL3,ADA,AK1,AKR1B1,ANXA6,APOA1,AR,ARHGAP5,ATG4C,ATP5MC1,ATP5MC3,ATXN1,AURKB,BCL6B,BRAF,CALCRL,CAV2,CCN2,CCNB1,CCNB2,CCND3,CDC20,CDC6,CDK1,CDK2,CDT1,CEBPA,CNN1,COQ4,COX7A2,CYP1A1,CYSLTR1,DCK,DDIT4,DEK,DICER1,DLG1,DNAJA4,DNAJB4,E2F1,E2F3,EIF4G3,ENTPD5,ESPL1,FBXO22,FDXR,FGF2,FOS,GC,GNA14,GNAI1,GNAQ,GOLGA4,GPR19,GPR27,HMGN2,IER3,IGFBP5,IL21R,IL4R,ILK,ING2,IREB2,IRS1,ITGAV,ITGB1BP2,JMJD1C,…	164 (4)	3
HNRNPC		other	HNRNPC,TP53	2	-1406	4.88e-09	0.0018	A2M,ACADM,ACSL3,ADA,AK1,AKR1B1,ANXA6,APOA1,AR,ARHGAP5,ATG4C,ATP5MC1,ATP5MC3,ATXN1,AURKB,BCL6B,BRAF,BUB1B,CALCRL,CAV2,CCN2,CCNB1,CCNB2,CCND3,CDC20,CDC6,CDK1,CDK2,CDT1,CEBPA,CNN1,COQ4,COX7A2,CYP1A1,CYSLTR1,DCK,DDIT4,DEK,DICER1,DLG1,DNAJA4,DNAJB4,EIF4G3,ENTPD5,ESPL1,FBXO22,FDXR,FGF2,FOS,GC,GNA14,GNAI1,GNAQ,GOLGA4,GPR19,GPR27,HMGN2,IER3,IGFBP5,IL21R,IL4R,ILK,ING2,IREB2,IRS1,ITGAV,ITGB1BP2,JMJD1C,KCNB…	164 (2)	2
PPM1B		phosphatase	PPM1B,TP53	2	-1406	6.38e-09	0.0018	A2M,ACADM,ACSL3,ADA,AK1,AKR1B1,ANXA6,APOA1,AR,ARHGAP5,ATG4C,ATP5MC1,ATP5MC3,ATXN1,AURKB,BCL6B,BRAF,BUB1B,CALCRL,CAV2,CCN2,CCNB1,CCNB2,CCND3,CDC20,CDC6,CDK1,CDK2,CDT1,CEBPA,CNN1,COQ4,COX7A2,CYP1A1,CYSLTR1,DCK,DDIT4,DEK,DICER1,DLG1,DNAJA4,DNAJB4,EIF4G3,ENTPD5,ESPL1,FBXO22,FDXR,FGF2,FOS,GC,GNA14,GNAI1,GNAQ,GOLGA4,GPR19,GPR27,HMGN2,IER3,IGFBP5,IL21R,IL4R,ILK,ING2,IREB2,IRS1,ITGAV,ITGB1BP2,JMJD1C,KCNB…	164 (2)	2
Integrin alpha 3 beta 1		complex	Akt,APP,CaMKII,CAV1,CHUK,EGFR,ERBB2,ERK1/2,ESR1,IKBKB,INPP5D,Integrin alpha 3 beta 1,JAK2,MMP14,MTOR,NFkB (complex),NFKB1,NFKBIA,P38 MAPK,PGR,RELA,RHOA,RHOC,SRC (family),STAT1,STAT3,STAT6,TLR3,YAP1	3	-1400	1.78e-07	0.048	ACADM,ADAMTS4,ADIPOQ,AHCTF1,AKR1A1,AKR1B1,APOL6,ASS1,ATP2B1,AURKB,BIRC3,BMI1,BMP2,CALD1,CAST,CAV3,CAVIN2,CCDC88A,CCNT2,CCPG1,CCR1,CD93,CDC20,CDC40,CDC6,CDCA3,CDCA5,CDCA7,CDCA8,CDK6,CELF1,CENPA,CERT1,CISH,COL8A1,COX4I1,CPE,CTF1,CX3CL1,CYLD,DDIT4,DNAJC21,DST,E2F1,E2F2,E2F3,E2F7,E2F8,EIF1AX,ENO1,ETV4,FADS1,FANCD2,FDXR,FGF2,FKBP11,FOXM1,G0S2,GHR,GINS3,GLI1,GLRX3,GSTM3,GTSE1,GZMB,HES1,HOMER1,IER3,IFI6…	204 (29)	28
BCAS2		other	BCAS2,CHEK1,TP53	2	-1397	1.8e-09	0.001	A2M,ACADM,ACSL3,ADA,AK1,AKR1B1,ANXA6,APOA1,AR,ARHGAP5,ATG4C,ATP5MC1,ATP5MC3,ATXN1,AURKB,BCL6B,BRAF,BUB1B,CALCRL,CAV2,CCN2,CCNB1,CCNB2,CCND3,CDC20,CDC6,CDK1,CDK2,CDT1,CEBPA,CNN1,COQ4,COX7A2,CYP1A1,CYSLTR1,DCK,DDIT4,DEK,DICER1,DLG1,DNAJA4,DNAJB4,E2F1,E2F3,EIF4G3,ENTPD5,ESPL1,FBXO22,FDXR,FGF2,FOS,GC,GNA14,GNAI1,GNAQ,GOLGA4,GPR19,GPR27,HMGN2,IER3,IGFBP5,IL21R,IL4R,ILK,ING2,IREB2,IRS1,ITGAV,ITGB1BP2,J…	166 (3)	2
RNF2		transcription regulator	RNF2,TP53	2	-1397	7.32e-09	0.0025	A2M,ACADM,ACSL3,ADA,AK1,AKR1B1,ANXA6,APOA1,AR,ARHGAP5,ATG4C,ATP5MC1,ATP5MC3,ATXN1,AURKB,BCL6B,BRAF,BUB1B,CALCRL,CAV2,CCN2,CCNB1,CCNB2,CCND3,CDC20,CDC6,CDK1,CDK2,CDT1,CEBPA,CNN1,COQ4,COX7A2,CYP1A1,CYSLTR1,DCK,DDIT4,DEK,DICER1,DLG1,DNAJA4,DNAJB4,EIF4G3,ENTPD5,ESPL1,FBXO22,FDXR,FGF2,FOS,GC,GNA14,GNAI1,GNAQ,GOLGA4,GPR19,GPR27,HMGN2,IER3,IGFBP5,IL21R,IL4R,ILK,ING2,IREB2,IRS1,ITGAV,ITGB1BP2,JMJD1C,KCNB…	166 (2)	2
NSUN6		enzyme	NSUN6	1	-1387	5.41e-06	0.0003	CAVIN2,CCN2,CDC20,CRIM1,ETV5,FGF2,FSCN1,PHGDH,SGK1,STMN1,TGM2,TK1,TOP2A	13 (1)	1
CUL4B		other	CUL4B,PRDX3,ZFP36	2	-1387	0.0024	0.0142	ADIPOQ,CCNH,CDC6,CDK2,CLMP,E2F1,E2F8,FOS,IER3,NME1,SOX6,SPP1,TPI1	13 (3)	3
NEU1		enzyme	ADAM17,Akt,AKT1,BRAF,CDK5,CEBPA,CEBPB,CHEK1,CREB1,E2f,EGFR,EGR1,ELK1,ERBB3,ERBB4,ERK1/2,ETS1,FAS,FOS,FOXO1,GATA1,GSK3B,HBEGF,HDAC6,Hif1,HIF1A,IRS1,JINK1/2,Jnk,MAPK1,MAPK14,MAPK3,MAPK8,MED1,MET,MMP2,MTOR,NEU1,NOS3,NR3C2,P38 MAPK,PARP1,PGR,PI3K (family),PRKAA1,PTPN11,RAC1,RELA,RHOA,RPS6KB1,RPTOR,SHC1,SMAD2,SMAD3,SPHK1,STAT6	3	-1367	5.15e-08	0.0188	A2M,ABCA1,ACADM,ADAM15,ADIPOQ,AEBP2,AHCTF1,AKAP13,AKR1A1,ANGPT1,APLNR,APOL6,AQP4,AR,ARL6,ASPN,ASS1,ASTN1,ATF1,ATF2,ATP2B1,ATP5F1B,ATP5MC3,BDP1,BMPR2,BST2,BUB1B,CALD1,CARS1,CCNJ,CD302,CDK1,CDK2,CDK5RAP3,CDK6,CDT1,CEBPA,CELF1,CENPA,CERT1,CIRBP,COX4I1,CRP,CSGALNACT2,CXCR4,DLK1,DLL4,DSE,DST,DYNLT3,E2F1,E2F2,E2F3,E2F8,EBF1,EIF1AX,EMC9,EME1,EPHA7,ERCC4,ERO1A,ETV4,ETV5,EVI5,FADS1,FDXR,FGD4,FGF2,FKBP11,F…	214 (56)	55
mir-146		microRNA	EGFR,mir-146,NFKB1,REL,RELA	2	-1364	0.000112	0.0286	ACSL4,AHCTF1,AHR,APLF,AR,ARHGEF11,ATXN1,BEX1,BMP2,CCN2,CDC6,CDK1,CDK2,CEBPA,CELF1,CERT1,CXCR4,CYP1A1,DCLRE1B,DICER1,DLL4,DNASE1L1,E2F1,E2F2,E2F3,EGLN1,ETV4,ETV5,EVI5,F3,FANCD2,FKBP11,FOS,FOSB,FSCN1,GPT2,GZMB,H2AJ,IFT74,MED12L,MT-CO2,NAMPT,NDUFB8,NOS2,NR4A1,NR4A2,PBRM1,PHF14,PHGDH,PHIP,PIBF1,PIK3CA,PPIA,QKI,QTRT1,RBL1,RPS6KB1,SLC35A3,SORBS1,TGM2,TTK,TUBA4A,WASL,ZEB1,ZEB2	65 (5)	4
CELF2		other	CASP3,CELF2,CHEK1	2	-1265	0.00111	0.0099	BUB1B,CDK2,E2F1,E2F3,MYOD1,NOS2,PTEN,RB1,SIRT1,TP53	10 (3)	3
mir-182		microRNA	mir-182	1	-1265	0.00528	0.0289	CDK6,GHR,LRP6,NFASC,PIK3CA,RASA1,RPS6KB1,SLC39A3,SOS1,ZEB1	10 (1)	1
TERC		other	TERC,TERT,TP53	2	-1249	7.48e-09	0.0025	A2M,ACADM,ACSL3,ADA,AK1,AKR1B1,ANXA6,APOA1,ARHGAP5,ATG4C,ATP5MC1,ATP5MC3,ATXN1,AURKB,BCL6B,BMI1,BRAF,BUB1B,CALCRL,CAV2,CCN2,CCNB1,CCNB2,CCND3,CDC20,CDC6,CDK1,CDK2,CDT1,CEBPA,CNN1,COQ4,COX7A2,CYP1A1,CYSLTR1,DCK,DDIT4,DEK,DICER1,DLG1,DNAJA4,DNAJB4,EIF4G3,ENTPD5,ESPL1,FBXO22,FDXR,FOS,GC,GNA14,GNAI1,GNAQ,GOLGA4,GPR19,GPR27,HMGN2,IER3,IGFBP5,IL21R,IL4R,ILK,ING2,IREB2,IRS1,ITGAV,ITGB1BP2,JMJD1C,KCNB1,K…	164 (3)	3
PARPBP		other	CYP,estrogen receptor,PARPBP,STAT4,STAT5A,STAT5B,TP53	3	-1217	2.68e-09	0.0036	A2M,ABCA1,ACADM,ACOT4,ACSL3,ADA,ADIPOQ,AK1,AKR1B1,ANKS1B,ANXA6,APOA1,AR,ARHGAP5,ATG4C,ATP5MC1,ATP5MC3,ATXN1,AURKB,BCL6B,BIRC3,BRAF,BUB1B,CA2,CALCRL,CALD1,CAV2,CCN2,CCNB1,CCNB2,CCND3,CDC20,CDC6,CDK1,CDK2,CDK6,CDT1,CEBPA,CISH,CNN1,COL8A1,COQ4,COX7A2,CPEB4,CXCR4,CYP1A1,CYSLTR1,DCK,DDIT4,DEK,DICER1,DLG1,DNAJA4,DNAJB4,EBF1,EIF4G3,ENTPD5,ESPL1,ETV5,FAM126A,FBXO22,FDXR,FGF2,FMO2,FOS,G0S2,GC,GCLM,GNA14,G…	195 (7)	7
TP73		transcription regulator	ABL1,Akt,BAX,CDK5,GSK3B,HIF1A,MAP2K1/2,MYOD1,STAT3,TP53,TP73	2	-1214	1.23e-09	0.0055	A2M,ACADM,ACSL3,ADA,ADAM15,ADIPOQ,AK1,AKR1B1,ANXA6,APOA1,AR,ARHGAP5,ATG4C,ATP5MC1,ATP5MC3,ATXN1,AURKB,BCL6B,BEX1,BIRC3,BMP2,BRAF,BUB1B,CALCRL,CARS1,CAV2,CCDC88A,CCNB1,CCNB2,CCND3,CDC20,CDK1,CDK2,CDT1,CEBPA,CNN1,COQ4,COX4I1,COX7A2,CTF1,CX3CL1,CXCR4,CYP1A1,CYSLTR1,DCK,DDIT4,DEK,DICER1,DLG1,DLL4,DNAJA4,DNAJB4,EGLN1,EIF4G3,EMC9,EME1,ENO1,ENTPD5,ESPL1,ETV1,F3,FBXO22,FDXR,FGF2,FGL2,FSCN1,FXR1,FZD2,GC,G…	220 (11)	11
RHOA		enzyme	Akt,calpain,ERK1/2,Integrin,Mlcp,RAC1,RHOA,RHOC,ROCK1,TP53	2	-1193	1.95e-09	0.002	A2M,ABCA1,ACADM,ACSL3,ADA,ADIPOQ,AHR,AK1,AKR1B1,ANXA6,APOA1,AR,ARHGAP5,ATG4C,ATP5MC1,ATP5MC3,ATXN1,AURKB,BCL6B,BRAF,BUB1B,CALCRL,CAV2,CCNB1,CCNB2,CCND3,CDC20,CDC6,CDK1,CDK2,CDT1,CEBPA,COL8A1,COQ4,COX7A2,CXCR4,CYLD,CYP1A1,CYSLTR1,DCK,DDIT4,DEK,DICER1,DLG1,DLL4,DNAJA4,DNAJB4,E2F1,EIF4G3,ENTPD5,ESPL1,FBXO22,FDXR,FOS,FOSB,GC,GNA14,GNAI1,GNAQ,GOLGA4,GPR19,GPR27,HMGN2,IER3,IGFBP5,IL21R,IL33,IL4R,ILK,IN…	180 (10)	10
CST5		other	CST5	1	-1183	0.00377	0.0271	AHCTF1,ANK3,ANXA6,ARHGAP12,CEBPZ,CYBRD1,DNAJB4,EIF5B,EPN3,JMJD1C,KRR1,MAL2,MALT1,MAP1B,MRM3,MRTO4,MYL9,NOP10,NOP53,NPAS2,NR2F1,NR3C1,OTUD4,PCLAF,PPL,PRDX1,RBM3,RBM47,S100A11,SCAF11,SH3TC2,TENT4B,TXN,VASP,VPS25	35 (1)	1
STAT5A		transcription regulator	CYP,estrogen receptor,STAT4,STAT5A,STAT5B,TP53	2	-1155	6.49e-09	0.0054	A2M,ABCA1,ACADM,ACOT4,ACSL3,ADA,ADIPOQ,AK1,AKR1B1,ANKS1B,ANXA6,APOA1,AR,ARHGAP5,ATG4C,ATP5MC1,ATP5MC3,ATXN1,AURKB,BCL6B,BIRC3,BRAF,BUB1B,CA2,CALCRL,CALD1,CAV2,CCN2,CCNB1,CCNB2,CCND3,CDC20,CDC6,CDK1,CDK2,CDK6,CDT1,CEBPA,CISH,CNN1,COQ4,COX7A2,CXCR4,CYP1A1,CYSLTR1,DCK,DDIT4,DEK,DICER1,DLG1,DNAJA4,DNAJB4,EBF1,EIF4G3,ENTPD5,ESPL1,ETV5,FAM126A,FBXO22,FDXR,FGF2,FMO2,FOS,G0S2,GC,GCLM,GNA14,GNAI1,GNAQ,GOL…	192 (6)	6
ROR1		kinase	ERBB3,ROR1	2	-1155	7.02e-05	0.0009	CCN2,CXCR4,ETV5,FGF2,MDFIC,PHGDH,SGK1,STMN1,TGM2,TK1,TOP2A,ZEB1	12 (2)	2
LLGL2		other	LLGL2	1	-1134	0.00786	0.0372	CCN2,CRIM1,ETV5,FSCN1,SGK1,STMN1,TOP2A	7 (1)	1
CGA		other	Akt,BACE1,CDKN1B,CGA,Creb,CYP19A1,FYN,GSK3B,Jnk,MAPK1,MAPK14,PPARG,PRKAA1,PRKAA2,PTK2,STAT3,STAT5A,STAT5B,STAT6,TP53	3	-1112	2.11e-09	0.0092	A2M,ABL2,ACADM,ACOT4,ACSL3,ADA,ADIPOQ,AK1,AKAP13,AKR1B1,ANKS1B,ANXA6,APOA1,APOL6,AR,ARHGAP5,ASS1,ASTN1,ATF2,ATG4C,ATP13A5,ATP5MC1,ATP5MC3,ATXN1,AURKB,BCL6B,BEX1,BEX4,BRAF,BST2,BUB1B,CA2,CALCRL,CAVIN2,CCDC88A,CCNB2,CCNF,CD302,CDC20,CDK1,CDK6,CDT1,CEBPA,CNN1,CNTF,COQ4,COX4I1,COX7A2,CREB1,CSGALNACT2,CTF1,CTPS1,CXCR4,CYSLTR1,DCK,DDIT4,DEK,DICER1,DLG1,DLK1,DLL4,DNAJA4,DNAJB4,DSE,E2F1,EBF1,EGF,EIF4G3,E…	262 (20)	20
EMILIN1		other	26s Proteasome,Akt,AKT1,AMPK,ATF2,CDK5,CEBPA,CEBPB,CHEK1,CHUK,CLOCK,Creb,CTNNB1,EGFR,EIF2S1,ELK1,EMILIN1,ERBB2,ERBB4,ERK1/2,FOS,FOXO1,FOXO3,FOXO4,GATA1,Hif1,HMOX1,Hsp27,IKBKB,INPP5D,IRF3,Jnk,JUN,KRAS,MAP2K1,MAP2K4,MAPT,MDM2,MED1,MET,MMP2,MTOR,N-cor,NFATC2,NFkB (complex),NOS2,NR3C2,NRAS,OXSR1,PAK1,Pde4,PI3K (complex),PLEKHA7,PRKAA1,PRKCD,PTPN1,RB1,RELA,RET,RPS6KB1,RPTOR,SMAD2,SMAD3,SP1,STAT3,STAT5…	3	-1094	3.08e-09	0.0226	ABL2,ACSBG1,ACSL3,ADA,ADIPOQ,AEBP2,AHCTF1,AK1,AKR1A1,ANGPT1,ANXA6,AOX1,APLNR,APOA1,ARHGAP5,ARL6,ARPC3,ASNS,ASPN,ASTN1,ATF2,ATG4C,ATP13A5,ATP2A3,ATP2B1,ATP5F1B,ATP5MC1,ATXN1,BBX,BCL6B,BEX1,BMI1,BMPR2,BRAF,BUB1B,CALD1,CASC4,CAV2,CAVIN2,CCDC88A,CCN2,CCNB1,CCND3,CCNJ,CCR1,CD163,CD302,CD93,CDC40,CDCA3,CDCA5,CDCA7,CDCA8,CDK5RAP3,CDT1,CEBPA,CELF1,CENPA,CHAC1,CHL1,CIRBP,CISH,CLIP1,CMTM5,CNN1,CNTF,COL8A1,…	334 (69)	69
MNAT1		other	ESR1,MNAT1,RB1	2	-1091	1.86e-07	0.0019	ACTC1,AR,ASS1,AURKB,BMP2,CA2,CALCRL,CAV2,CCNB1,CCND3,CCNT2,CCPG1,CDK1,CDK2,CEBPA,CENPA,CERT1,COL8A1,COX4I1,COX6B1,COX7A2,CPE,CYSLTR1,DLK1,DMPK,DNAJC21,E2F1,ENO1,FGF2,FOS,FOSB,FOXM1,GHR,GPR19,GPR27,GPT2,HES1,HOMER1,IER3,KIF23,KRT10,KRT18,LBP,LEP,MAP1B,MAPK12,MCM3,MCM7,NCAPH,NDUFA13,NDUFB8,NDUFS7,NDUFV1,NME1,NOS2,OGA,PBK,PCLAF,PIMREG,PLK1,PTEN,RBL1,RBL2,RNF38,RPS6KB1,SCARB1,SIRT1,SLC25A36,SLC38A2,S…	84 (3)	2
TCL1A		transcription regulator	Akt,AKT1,CASP3,CHUK,CLOCK,CTNNB1,DNMT3A,EGFR,ERBB2,ERK,ERK1/2,FOXO1,FOXO3,FOXO4,GSK3B,HMOX1,INPP5D,MAP2K4,MAPK1,MAPT,MET,MTOR,N-cor,NFATC2,NFkB (complex),NOS3,P38 MAPK,Pde4,PLEKHA7,PTPN1,RAC1,RET,RPS6,STAT5a/b,TCL1A,TP53,TSC2	3	-1061	3.45e-09	0.0215	ACADM,ACSL3,ACTC1,ADA,AHCTF1,AHR,AK1,AKR1A1,ANGPT1,ANXA6,APOA1,APOL6,AQP4,ARHGAP5,ATF2,ATG4C,ATP2B1,ATP5F1B,ATP5MC1,ATXN1,BBX,BCL6B,BEX1,BMI1,BMP2,BRAF,BST2,BUB1B,CALCRL,CALD1,CASC4,CASQ2,CAV2,CAVIN2,CCND3,CCNF,CD163,CD93,CDC40,CDCA3,CDCA5,CDCA7,CDCA8,CDK2,CDK5RAP3,CDK6,CDT1,CELF1,CISH,CLIP1,CNN1,COQ4,COX4I1,COX7A2,CRP,CSGALNACT2,CST6,CX3CL1,CXCR4,CYP1A1,CYSLTR1,DCK,DEK,DIAPH2,DICER1,DLG1,DNAJA4,…	288 (37)	36
EPHA3		kinase	Abl1/2,AKT1,AR,BTK,calpain,CBL,EGFR,EIF2AK3,EPHA3,HGS,IGF1R,Integrin,LYN,MAPK1,MAPK14,MAPK3,MTOR,PI3K (complex),RAC1,RHOA,RHOC,ROCK1,STAT3,SYK,TGFB1,TP53,VAV1	3	-1056	1.21e-10	0.0009	A2M,ACSL3,ADA,AHCTF1,AHR,AK1,AKR1A1,ANXA6,APOA1,APOL6,AQP4,ARHGAP5,ASPN,ATG4C,ATP2B1,ATP5F1B,ATP8A1,ATXN1,AURKB,BCL6B,BMI1,BMPR2,BRAF,BST2,CA5B,CALCRL,CASQ2,CAST,CAV3,CCDC88A,CCNB2,CCNF,CCR1,CD163,CD93,CDC20,CDC6,CDCA5,CELF1,CHTF18,CISH,CMTM5,COL8A1,COQ4,COX7A2,CSGALNACT2,CTF1,CYLD,CYP1A1,CYSLTR1,DCK,DEK,DIAPH2,DICER1,DLG1,DLK1,DNAJA4,DNAJB4,DSE,E2F2,E2F3,EGF,EGLN1,EIF4G3,ELK4,ENTPD5,ERO1A,ETV4,E…	259 (27)	26
STUB1		enzyme	AHR,AR,CASP3,DDX58,EIF4E,ERBB2,IRF3,IRF7,MAPT,MYC,NOS2,NOS3,PRKCZ,STUB1,TBK1,TP53	2	-1000	7.48e-10	0.0072	ACADM,ACSL3,ACTC1,ACVR2A,ADA,ADIPOQ,AHR,AK1,AKR1B1,ANGPT1,ANXA6,APOA1,ARHGAP5,ASPN,ATG4C,ATP2B1,ATP5MC1,ATP5MC3,ATXN1,AURKB,BCL6B,BCLAF1,BMI1,BMP2,BMPR1A,BMPR2,BRAF,CA5B,CALCRL,CASQ2,CAST,CAV2,CAV3,CCNF,CDC40,CDCA3,CDCA7,CDCA8,CDK1,CDK2,CDK6,CHTF18,CNN1,COL8A1,COQ4,COX4I1,COX7A2,CRP,CST6,CX3CL1,CXCR4,CYP1A1,CYSLTR1,DCK,DDIT4,DEK,DICER1,DLG1,DNAJA4,DNAJB4,E2F1,E2F2,E2F3,E2F7,E2F8,EBF1,EGLN1,EIF4G3…	256 (16)	16
KMT2E	1041	enzyme	KMT2E	1	-1000	0.000185	0.0011	CDC6,CDK1,E2F1,TP53	4 (1)	1
KRIT1	0,631	other	KRIT1	1	-1000	0.00563	0.0265	BMP2,CXCR4,DLL4,KLF4	4 (1)	1
FMN2		other	FMN2	1	-1000	0.00829	0.0184	ATP5MC3,NDUFA11,NDUFS7,UQCRQ	4 (1)	1
NUMB		other	NUMB	1	-1000	0.0117	0.0348	CCNB1,CDK1,HES1,TP53	4 (1)	1
POMC		other	HSD11B2,POMC	2	-1000	0.0158	0.0338	CCN2,LEP,NR4A1,SCNN1A	4 (2)	2
E2F3	0,802	transcription regulator	E2F3,RBL1,TP53	2	-0,983	9.23e-10	0.0011	A2M,ACADM,ACSL3,ADA,AK1,AKR1B1,ANXA6,APOA1,AR,ARHGAP5,ATG4C,ATP5MC1,ATP5MC3,ATXN1,AURKB,BCL6B,BRAF,BUB1B,CALCRL,CAV2,CCN2,CCNB1,CCNB2,CCND3,CDC20,CDC6,CDCA3,CDK1,CDK2,CDT1,CEBPA,CNN1,COQ4,COX7A2,CYP1A1,CYSLTR1,DCK,DDIT4,DEK,DICER1,DLG1,DNAJA4,DNAJB4,E2F1,E2F2,EIF4G3,ENTPD5,ESPL1,FBXO22,FDXR,FGF2,FOS,GC,GNA14,GNAI1,GNAQ,GOLGA4,GPR19,GPR27,H1-2,HES1,HMGN2,IER3,IGFBP5,IL21R,IL4R,ILK,ING2,INHBA,IREB2…	175 (3)	3
miR-34a-5p (and other miRNAs w/seed GGCAGUG)		mature microRNA	Akt,ATF2,CASP3,CCND1,CDC42,CDK2,CDK5,ERK,FOXO3,JUN,MAPT,miR-34a-5p (and other miRNAs w/seed GGCAGUG),P38 MAPK,PAK1,RAC1,RB1,TP53	3	-0,974	8.48e-14	0.0001	A2M,ABCA1,ACADM,ACSL3,ACTC1,ADA,ADIPOQ,AHI1,AK1,AKR1B1,ANGPT1,ANXA6,APOA1,AQP4,AR,ARHGAP5,ASNS,ATG4C,ATP5MC1,ATP5MC3,ATXN1,AURKB,BCL6B,BCLAF1,BIRC3,BMI1,BRAF,BUB1B,CACHD1,CALCRL,CAV2,CCNB1,CCNB2,CCND3,CCR1,CDC20,CDC6,CDCA8,CDK1,CDK2,CDK6,CDT1,CEBPA,CERT1,CHL1,CMTM5,CNN1,COL20A1,COQ4,COX4I1,COX6B1,COX7A2,CREB1,CXCR4,CYGB,CYLD,CYSLTR1,DCK,DDIT4,DEK,DICER1,DKK2,DLG1,DLK1,DLL4,DMPK,DNAJA4,DNAJB4,E2F1…	237 (17)	16
SRC (family)		group	AFAP1L2,AHR,Akt,APP,ATF6,BAK1,BAX,BCAR1,CaMKII,CAV1,CDK5,CDKN1B,CEBPA,CEBPB,CHUK,Cpla2,Creb,CREB1,DNM2,DRD2,EGFR,EIF2S1,EIF4E,ELK1,ERBB2,ERBB3,ERK1/2,Erm,ESR1,ESR2,EZH2,EZR,FADD,FAS,Focal adhesion kinase,FOS,FOXO1,FOXO3,FYN,GATA1,GATA3,GLI1,HBEGF,HDAC5,HIF1A,HNRNPA1,HOXA10,Hsp27,IGF1R,IKBKB,IKBKE,IL4,IL4I1,INPP5D,IRF3,IRF8,JAK2,JUN,KAT5,KAT6A,MAPKAPK2,MAPT,MED1,Mek,MITF,MMP14,MTOR,NANOG,NFAT5,NFk…	3	-0,963	1.2e-09	0.0257	ACOT4,ACVR2A,ADAM15,ADAMTS4,ADCY1,ADIPOQ,AEBP2,AGPAT5,AHCTF1,AHR,AKR1A1,ALKBH7,ANKS1B,APLNR,APOL6,ARL6,ASPN,ASS1,ASTN1,ATP13A5,ATP2A3,ATRX,AURKB,B3GAT1,BCLAF1,BEX1,BIRC3,BMI1,BMP2,BMPR1A,BMPR2,BNIP2,C1QTNF6,CA4,CALD1,CARS1,CAST,CAV3,CAVIN2,CCDC88A,CCNJ,CCNT2,CCPG1,CCR1,CD163,CD302,CD93,CDC20,CDC40,CDC6,CDCA3,CDCA5,CDCA7,CDCA8,CDK5RAP3,CDK6,CEBPZ,CELF1,CENPA,CENPO,CHAC1,CHL1,CHTF18,CIRBP,CISH,CLMP…	389 (109)	103
AKT1		kinase	Akt,AKT1,CASP3,CHUK,CLOCK,CTNNB1,EGFR,ERBB2,ERK,ERK1/2,FOXO1,FOXO3,FOXO4,GSK3B,HMOX1,INPP5D,MAP2K4,MAPK1,MAPT,MET,MTOR,N-cor,NFATC2,NFkB (complex),NOS3,P38 MAPK,Pde4,PLEKHA7,PTPN1,RAC1,RET,STAT5a/b,TP53,TSC2	2	-0,96	5.56e-09	0.0207	ACADM,ACSL3,ACTC1,ADA,AHCTF1,AHR,AK1,AKR1A1,ANGPT1,ANXA6,APOA1,APOL6,AQP4,ARHGAP5,ATF2,ATG4C,ATP2B1,ATP5F1B,ATP5MC1,ATXN1,BBX,BCL6B,BEX1,BMI1,BMP2,BRAF,BST2,BUB1B,CALCRL,CALD1,CASC4,CAV2,CAVIN2,CCND3,CCNF,CD163,CD93,CDC40,CDCA3,CDCA5,CDCA7,CDCA8,CDK2,CDK5RAP3,CDK6,CDT1,CELF1,CISH,CLIP1,CNN1,COQ4,COX4I1,COX7A2,CRP,CSGALNACT2,CST6,CX3CL1,CYP1A1,CYSLTR1,DCK,DEK,DIAPH2,DICER1,DLG1,DNAJA4,DNAJB4,DSE,E…	278 (34)	34
ATF4		transcription regulator	ATF4	1	-0,943	0.00279	0.0427	ABCA1,ASNS,CARS1,CHAC1,DDIT4,EIF4EBP1,ERO1A,GARS1,IGFBP5,KLF4,MRPS7,PCK2,PHGDH,PSPH,RBPJ,SARS1,SLC38A2,SREBF1	18 (1)	1
DEF6		other	ADAM17,Akt,AKT1,ATF2,BRAF,calpain,CASP3,CDC42,CDK5,CEBPA,CEBPB,CHEK1,Creb,CTNNB1,DEF6,ELK1,ERBB4,ERK1/2,ETS1,FOS,GATA1,Hif1,Integrin,IRS1,ITGB2,Jnk,JUN,MAPK8,MED1,MMP2,MTOR,NFAT5,NFkB (complex),NFKBIA,NOS3,NR3C2,P38 MAPK,PAK1,PRKAA1,RAC1,RELA,RHOA,RHOC,ROCK1,RPS6KB1,RPTOR,SMAD2,SP1,SPHK1,STAT3,TERT,TP53	3	-0,933	2.75e-10	0.0111	A2M,ABCA1,ABL2,ACADM,ACSL3,ACSL4,ACTC1,ADA,ADIPOQ,AEBP2,AHR,AK1,AKR1A1,ANXA6,APLNR,APOA1,AQP4,ARHGAP5,ARL6,ASNS,ASTN1,ATF2,ATG4C,ATP13A5,ATP2B1,ATP5MC1,ATP5MC3,ATXN1,AURKB,B3GAT1,BCL6B,BDP1,BEX1,BIRC3,BMI1,BMPR2,BRAF,BUB1B,C1QTNF6,CALCRL,CASC4,CAV2,CCDC88A,CCN2,CCNJ,CCR1,CD302,CDC20,CDC6,CDK1,CDK6,CDT1,CEBPA,CENPA,CERT1,CHL1,CIRBP,CISH,CMTM5,CNTF,COL8A1,COQ4,COX4I1,COX7A2,CPLX1,CRP,CTF1,CX3CL1,CX…	294 (52)	51
DENND3		other	Akt,AKT1,CASP3,CHUK,CLOCK,Creb,CTNNB1,DENND3,EGFR,ERBB2,ERK,ERK1/2,FASN,FOXO1,FOXO3,FOXO4,HMOX1,INPP5D,MAP2K4,MAPK1,MAPT,MET,MTORC1,N-cor,NFATC2,NFkB (complex),NOS3,P38 MAPK,Pde4,PLEKHA7,PTPN1,RELA,RET,RICTOR,RPS6KB1,SQSTM1,SREBF1,SREBF2,STAT5a/b,TP53,TSC2	3	-0,933	5.28e-09	0.0204	ABL2,ACSL3,ACSL4,ACTC1,ADA,AHCTF1,AHR,AK1,ANGPT1,ANXA6,APOA1,APOL6,AQP4,ARHGAP5,ATF2,ATG4C,ATP13A5,ATP5MC1,ATXN1,BBX,BCL6B,BMI1,BMP2,BRAF,BST2,BUB1B,CALCRL,CALD1,CASC4,CAV2,CAVIN2,CCND3,CCNF,CD163,CD93,CDC40,CDCA3,CDCA5,CDCA7,CDCA8,CDK2,CDK5RAP3,CDK6,CDT1,CELF1,CERT1,CISH,CLIP1,CNN1,CNTF,COQ4,COX4I2,COX6B1,CRP,CSGALNACT2,CST6,CX3CL1,CYSLTR1,DCK,DEK,DIAPH2,DICER1,DLG1,DLK1,DNAJA4,DNAJB4,DSE,E2F2,E…	294 (41)	40
FAM168A		other	Akt,AKT1,CASP3,CHUK,CLOCK,CTNNB1,EGFR,ERBB2,ERK,ERK1/2,FAM168A,FOXO1,FOXO3,FOXO4,GSK3B,HMOX1,INPP5D,MAP2K4,MAPK1,MAPT,MET,MTOR,N-cor,NFATC2,NFkB (complex),NOS3,P38 MAPK,Pde4,PLEKHA7,PTPN1,RAC1,RET,STAT5a/b,TP53,TSC2	3	-0,898	3.93e-09	0.0181	ACADM,ACSL3,ACTC1,ADA,AHCTF1,AHR,AK1,AKR1A1,ANGPT1,ANXA6,APOA1,APOL6,AQP4,ARHGAP5,ATF2,ATG4C,ATP2B1,ATP5F1B,ATP5MC1,ATXN1,BBX,BCL6B,BEX1,BMI1,BMP2,BRAF,BST2,BUB1B,CALCRL,CALD1,CASC4,CAV2,CAVIN2,CCNB1,CCND3,CCNF,CD163,CD93,CDC40,CDCA3,CDCA5,CDCA7,CDCA8,CDK2,CDK5RAP3,CDK6,CDT1,CELF1,CISH,CLIP1,CNN1,COQ4,COX4I1,COX7A2,CRP,CSGALNACT2,CST6,CX3CL1,CYP1A1,CYSLTR1,DCK,DEK,DIAPH2,DICER1,DLG1,DNAJA4,DNAJB4…	279 (35)	35
IL5		cytokine	IL5	1	-0,898	2.99e-05	0.0035	A2M,ANXA6,ASNS,ASS1,ATXN1,CCND3,CCR1,CISH,EGLN1,EIF4EBP1,ELL2,ERO1A,FGL2,GCAT,GCLM,IER3,ITGAV,MANF,MS4A2,MTDH,NEK2,NOS2,PRDX4,PYCR1,RBM3,SLC16A3,SLFNL1,SNAP23,STK39,TPI1,ZNF25	31 (1)	1
GPNMB		enzyme	ABL1,ADAM17,AKT1,ATF2,c-Src,CCND1,CCNE1,Cdc42,CDK2,CDKN1A,CEBPB,Creb,CREB1,DUSP1,EGFR,EIF4E,ELK1,ERBB2,ERK,ERK1/2,FOS,GPNMB,Hif1,HIF1A,IGF1R,Jnk,JUN,KDR,LCK,MAP2K1,Mapk,MAPK8,MET,MMP2,MTOR,MYD88,NFkB (complex),NOS1,NOS2,NOS3,Notch,PLA2G4A,PLD1,PPARG,PRKCG,PTEN,PTK2,Rb,RELA,RPS6KB1,RUNX2,SHC1,SRC (family),STAT3,STAT5a/b,STIM1,TERT,TNFRSF1A,TP53,TSC2,YAP1	3	-0,897	4.54e-09	0.036	ABCA1,ABL2,ACSBG1,ACSL3,ACSL4,ACTC1,ADA,ADAM15,ADIPOQ,AHCTF1,AHI1,AK1,AKR1A1,ANGPT1,ANXA6,APLNR,AQP4,ARHGAP5,ARHGDIA,ARL6,ARX,ASNS,ATF1,ATF2,ATG4C,ATP13A5,ATP2B1,ATP5F1B,ATP5MC1,ATP5MC3,ATXN1,AURKB,BCL6B,BCLAF1,BDP1,BMI1,BMP2,BMPR2,BRAF,BUB1B,CA2,CARS1,CAV2,CCDC88A,CCN2,CCND3,CCR1,CDC20,CDC40,CDCA3,CDCA5,CDCA7,CDCA8,CDK1,CDK6,CELF1,CERT1,CHL1,CIRBP,CISH,CLMP,CMTM5,CNN1,CNTF,COL20A1,COQ4,COX7A2,CR…	318 (61)	59
MDM4	0,959	transcription regulator	Akt,AKT1,AR,BAX,CASP8,CCND1,CDK2,CDKN1A,EIF2AK3,EIF2S1,EIF4E,ERBB2,ERK,FOXO3,GLI1,HIPK2,Hsp90,IGF1R,Jnk,JUN,MAP2K1,MAPK14,MAPK8,MAPK9,MDM2,MDM4,Mek,MTOR,NOTCH1,NPM1,P38 MAPK,PGR,PI3K (complex),PIK3R1,PRKAA1,PRKCE,PTK2,RAC1,RARA,RB1,STAT3,TP53,TP73,TSC2	3	-0,892	3.39e-13	0.0008	A2M,ACADM,ACSBG1,ACSL3,ACSL4,ACTC1,ADA,ADIPOQ,AHI1,AK1,AKAP13,AKR1A1,AKR1B1,ANGPT1,ANXA6,APOA1,AQP4,AR,ARHGAP5,ASTN1,ATF2,ATG4C,ATP2A3,ATP2B1,ATP5F1B,ATP5MC1,ATP5MC3,ATXN1,AURKB,BCL6B,BMI1,BMP2,BMPR2,BRAF,BUB1B,CA2,CA5B,CALCRL,CALD1,CASQ2,CAST,CAV2,CAV3,CCDC88A,CCN2,CCNB1,CCNB2,CCND3,CCNT2,CCPG1,CCR1,CD302,CD93,CDC20,CDC40,CDC6,CDCA3,CDCA7,CDCA8,CDK1,CDK2,CDK6,CDT1,CEBPA,CEBPZ,CENPA,CERT1,CHAC1,C…	363 (44)	44
mir-34		microRNA	CASP3,mir-34,MYCN,NANOG,SOX2	2	-0,868	6.27e-05	0.0179	ACVR2A,ADAMTS4,ADRA2B,ANGPT1,APC,AQP4,AR,BMI1,BMPR1A,CCN2,CDK2,CDK6,CSPP1,CST6,CXCR4,E2F3,ETV4,ETV5,FOS,FOSB,GAB1,GLI1,INHBA,IRS1,IRX3,ITPR2,JAM3,KLF4,KRT18,LPAR1,LYST,MAP1B,MDM4,MIF4GD,MTF2,MYOD1,NFASC,NOS2,NRIP1,PIK3R1,PIK3R3,PLP1,PPL,PRRC2C,PTEN,QKI,RB1,RBPJ,RND2,S1PR5,SATB2,SEMA3D,SEMA5A,SIRT1,SLC12A2,SMAD4,SOX6,SS18,TEAD1,TET1,TMEM100,TMEM88B,TRIM33,TSPAN15,TWSG1	65 (5)	5
HCAR2		G-protein coupled receptor	ADAM17,AKT1,BRAF,CDK5,CEBPB,CHEK1,Creb,CTNNB1,ELK1,ERBB4,ERK1/2,estrogen receptor,ETS1,FOS,GATA1,HCAR2,Hif1,HIF1A,IKBKB,IRS1,JUN,MED1,MMP2,MTOR,NFkB (complex),NFKB1,NLRP3,NOS3,NR3C2,PRKAA1,RPS6KB1,RPTOR,SMAD2,SP1,SPHK1,STAT3,TBC1D4,TP53	3	-0,84	3.22e-09	0.0247	ABCA1,ABL2,ACADM,ACSL3,ACTC1,ADA,ADAM15,ADIPOQ,AEBP2,AHR,AK1,AKR1A1,ANXA6,APOA1,AQP4,ARHGAP5,ARL6,ASTN1,ATF1,ATG4C,ATP13A5,ATP2B1,ATP5MC1,ATP5MC3,ATXN1,AURKB,BCL6B,BEX1,BIRC3,BMI1,BMPR2,BRAF,BUB1B,CALCRL,CALD1,CARS1,CASC4,CAV3,CCDC88A,CCN2,CCNB1,CCNB2,CCNJ,CD302,CDC20,CDC6,CDCA8,CDK1,CDK6,CDT1,CEBPA,CENPA,CHL1,CIRBP,CISH,CMTM5,CNN1,CNTF,COL8A1,COQ4,COX7A2,CPLX1,CRP,CTF1,CX3CL1,CYBRD1,CYGB,CYLD,CY…	278 (38)	38
YAP1		transcription regulator	YAP1	1	-0,832	0.00457	0.0265	AURKB,CAVIN2,CCN2,CDK6,DICER1,E2F1,MYL9,NEK2,PLK1,PTEN,SORBS1,TK1,TYMS	13 (1)	1
mir-183		microRNA	mir-183	1	-0,816	0.00475	0.0162	IRS1,KIF2A,PTEN,SLC39A3,TAOK1,ZEB1	6 (1)	1
ZBED6		transcription regulator	ZBED6	1	-0,816	0.0118	0.0409	ANKRD50,CRIM1,DDIT4,MB21D2,ROCK2,SGK1	6 (1)	1
mir-9		microRNA	mir-9,NFAT (complex)	2	-0,816	0.0118	0.046	AR,CXCR4,CYGB,IL33,JAK2,RUNX1T1	6 (2)	2
NRG4		growth factor	Akt,EGFR,ERBB2,ERBB3,ERK,Jnk,MAP2K1,Mapk,MAPK1,MAPK14,MAPK3,MTOR,NRG4,PGR,PI3K (family),RAC1,RICTOR,STAT5a/b,TSC2,YBX1	3	-0,781	6.53e-07	0.0313	A2M,ABCA1,ACADM,ACSBG1,AHCTF1,AHR,AKAP13,AKR1A1,AKR1B1,APOL6,ATF2,ATP2B1,ATP5F1B,ATP5MC1,ATP5MC3,BEX1,BST2,CALD1,CAV3,CAVIN2,CCN2,CCNB1,CCNB2,CCNF,CCR1,CDC20,CDC40,CDC6,CDCA3,CDCA5,CDCA7,CDCA8,CDK2,CELF1,CISH,COX4I2,COX6B1,COX7A2,CSGALNACT2,CST6,CXCR4,CYLD,CYP1A1,DDIT4,DLL4,DSE,DST,E2F2,E2F3,E2F7,E2F8,EIF1AX,ERO1A,ETV4,ETV5,EVI5,FGF2,FKBP11,FSCN1,GCLM,GFOD1,GINS3,GLI1,GP9,GSTM3,GZMB,HOMER1,IER3,I…	164 (20)	20
BAG1		other	ADAM17,AHR,BAG1,BAX,BRAF,CASP3,caspase,CDK5,CEBPA,CEBPB,CHEK1,CHUK,CYP19A1,E2f,EGFR,EGR1,EIF2AK2,EIF2S1,ELK1,ERBB3,ERBB4,ERK1/2,ESR1,ESR2,estrogen receptor,FAS,FOS,GATA1,GATA3,HBEGF,HDAC6,Hif1,HIF1A,IGF1R,IKBKB,Jnk,MAP2,MAPK14,MAPT,MED1,Mek,MMP2,MTOR,NCOA2,NCOA3,NOS3,Nr1h,NR3C1,NR3C2,P38 MAPK,PARP1,PGR,Pkc(s),Ppp2c,PRKAA1,PRKCD,PTK2,PTPN11,RAF1,RB1,RPS6KB1,RPTOR,SHC1,SMAD2,SMAD3,STAT1,STAT6,TP73	3	-0,776	7.61e-09	0.0155	A2M,ABCA1,ACADM,ACSL3,ADA,ADAM15,ADIPOQ,AEBP2,AGPAT5,AHCTF1,AKAP13,AKR1A1,APC,APLNR,AQP4,ARL6,ASS1,ASTN1,ATF2,ATG4C,ATP2A3,ATP5MC1,BIRC3,BMP2,BMPR2,BUB1B,CA2,CALCRL,CARS1,CAV2,CAVIN2,CCNJ,CCNT2,CCPG1,CD302,CD93,CDCA7,CDK2,CDK6,CDT1,CEBPZ,CELF1,CENPA,CHAC1,CIRBP,CNN1,COL8A1,COX4I1,COX6B1,COX7A2,CPE,CPEB4,CST6,CYSLTR1,DDIT4,DDR2,DEAF1,DLG1,DMPK,DNAJC21,DST,DYNLT3,E2F1,E2F2,E2F3,EIF1AX,EIF4EBP1,EMC9…	281 (68)	66
CDK2AP1		other	CDK2,CDK2AP1,PGR,Rb,RB1	2	-0,762	6.58e-07	0.0012	ACTC1,AKAP13,AR,ARX,AURKB,BIRC3,BMI1,CALCRL,CALD1,CCNB1,CCNB2,CCND3,CDC6,CDK2,CDT1,CERT1,COX4I1,COX6B1,COX7A2,CYSLTR1,DLK1,DMPK,DST,E2F1,EIF1AX,F3,FGF2,FOS,FOXM1,GPR19,GPR27,GPT2,GSTM3,HES1,HOMER1,IER3,KLF4,KRT10,KRT18,MCM3,MCM4,MCM7,NDUFA13,NDUFB8,NDUFS7,NDUFV1,NME1,OGA,PCLAF,PLK1,RBL1,RBL2,RPS6KB1,SNAPC1,SNTB2,TNNI2,TP53,TYMS,UQCRQ,VASP,ZEB1,ZEB2	62 (5)	5
LRRC4		other	AKT3,ARHGDIA,BAX,CAMK4,CASP3,CDK5,Creb,EGFR,ERK1/2,GSK3B,JAK1,Jnk,LRRC4,MAP2,MAP2K1/2,MAPK1,MAPK3,MAPK7,MAPK8,MAPT,MARK2,MEF2C,Mek,MMP2,MTOR,NCF1,NFkB (complex),Ppp2c,PRKCZ,RELA,SP1,STAT3,STAT6,STK11,TRAF2	3	-0,722	3.5e-07	0.0498	ABCA1,ABL2,ACADM,ACSL4,AHCTF1,AHR,AKAP13,AKR1A1,AKR1B1,APOL6,ASS1,ASTN1,ATF2,ATP13A5,ATP2B1,ATP5MC1,ATP5MC3,AURKB,BDP1,BEX1,BMI1,BMP2,BST2,CA2,CCDC88A,CCNB1,CCNB2,CCNF,CDC6,CDCA7,CDK1,CEBPZ,CELF1,CERT1,CNTF,COL8A1,COX4I1,COX6B1,COX7A2,CPLX1,CSGALNACT2,CTF1,CTPS1,CX3CL1,CXCR4,CYBRD1,CYLD,DDIT4,DDR2,DIAPH2,DSE,E2F2,E2F3,EGF,EGLN1,EIF4EBP1,EME1,ENO1,ENTPD5,ERO1A,ETV1,ETV4,ETV5,EVI5,F3,FADS1,FGFR1OP2…	192 (35)	34
IL1R1		transmembrane receptor	IL1R1	1	-0,707	0.014	0.0399	FOS,IL1RAP,LBP,LEP,LIFR,NOS2,ORM1,TIMP1	8 (1)	1
TRAF2		enzyme	TRAF2	1	-0,632	0.0134	0.05	AURKB,BIRC3,CCNB1,CCR1,CDK1,PLBD1,PLK1,PTPN14,REEP3,TK1	10 (1)	1
RB1	0,687	transcription regulator	RB1	1	-0,617	1.68e-06	0.0008	ACTC1,AURKB,CALCRL,CCNB1,CCND3,CDK1,CDK2,CERT1,COX4I1,COX6B1,COX7A2,CYSLTR1,DLK1,DMPK,E2F1,FGF2,FOS,GPR19,GPR27,GPT2,HOMER1,KRT10,KRT18,MCM3,MCM7,NDUFA13,NDUFB8,NDUFS7,NDUFV1,NME1,OGA,PCLAF,PLK1,RBL1,RBL2,RPS6KB1,TNNI2,TP53,TYMS,UQCRQ,ZEB1,ZEB2	42 (1)	1
NCR2		transmembrane receptor	FYN,LCK,NCR2,SYK	2	-0,6	0.00276	0.0458	ABCA1,ATP8A1,BIRC3,CISH,CXCR4,FBL,FGL2,FOS,GLI1,JMY,KLHL31,MAML2,NOP10,NOP58,NR4A1,NR4A2,PCMTD1,PENK,PIK3CA,PLP1,ROCK1,RORA,SCARB1,SREBF1,USP53	25 (4)	4
miR-133a-3p (and other miRNAs w/seed UUGGUCC)		mature microRNA	miR-133a-3p (and other miRNAs w/seed UUGGUCC)	1	-0,577	0.00188	0.0046	CCN2,FSCN1,STK3	3 (1)	1
CDKN1C		other	CDKN1C	1	-0,577	0.00188	0.0073	E2F1,RB1,RBL1	3 (1)	1
mir-133		microRNA	mir-133	1	-0,577	0.00442	0.0079	FSCN1,ITPR2,RB1CC1	3 (1)	1
HNRNPA1		enzyme	HNRNPA1	1	-0,577	0.0137	0.0396	E2F1,ILK,KRAS	3 (1)	1
KLKB1		peptidase	KLKB1	1	-0,577	0.0137	0.0331	F3,KLF4,SIRT1	3 (1)	1
PFKFB3		kinase	PFKFB3	1	-0,577	0.0206	0.026	ADIPOQ,CCND3,CDK1	3 (1)	1
NPM1		transcription regulator	NPM1	1	-0,577	0.0292	0.0431	CEBPA,FOXM1,IL6ST	3 (1)	1
EPM2A		phosphatase	Akt,CAMK4,caspase,CHUK,Creb,EPM2A,ERK,FOXO1,GSK3B,MAP2,MAPT,NDRG1,NFKBIA,NR3C1,Ppp2c,RELA,RPS6,SGK1	3	-0,572	4.48e-07	0.0106	ABCA1,ABL2,ADIPOQ,ANGPT1,ATP13A5,ATP5F1B,ATP5MC3,BEX1,CAVIN2,CCNB1,CCNB2,CCND3,CCNF,CCR1,CDC6,CDK1,CDK5RAP3,CDK6,CEBPA,CERT1,CNTF,CPEB4,CX3CL1,DDIT4,DEAF1,DLL4,E2F1,EBF1,EGLN1,EIF4EBP1,F3,FGD4,FGF2,FGFR1OP2,FOS,FOSB,FOXM1,FSCN1,GCLM,GEM,GLI1,IER3,IKZF2,IKZF5,IL33,IRS1,KLF4,LEP,LIFR,MAP1B,MCM5,MPZ,MRPL46,MRPS7,MSRB1,MT-CO2,MT-ND3,MYOD1,NAMPT,NDFIP2,NDUFA8,NDUFB8,NDUFV1,NEK2,NOS2,NR3C1,NR4A1,NR4A2,…	110 (18)	17
PDE3A		enzyme	Creb,MAPK1,MAPK3,PDE3A,PRKACA,Rb,TP53	2	-0,566	1.08e-10	0.0006	A2M,ABL2,ACADM,ACSL3,ADA,ADIPOQ,AK1,AKR1B1,ANXA6,APOA1,APOL6,AR,ARHGAP5,ARX,ATG4C,ATP13A5,ATP5MC1,ATP5MC3,ATXN1,AURKB,BCL6B,BRAF,BST2,BUB1B,CALCRL,CAV2,CCN2,CCNB1,CCNB2,CCNF,CDC20,CDC6,CDK1,CDT1,CEBPA,CISH,CNN1,CNTF,COQ4,COX7A2,CSGALNACT2,CYP1A1,CYSLTR1,DCK,DDIT4,DEK,DICER1,DLG1,DNAJA4,DNAJB4,DSE,EIF4G3,ENTPD5,ESPL1,EVI5,FBXO22,FDXR,FGF2,FGFR1OP2,FOXM1,FSCN1,GC,GFOD1,GNA14,GNAI1,GNAQ,GOLGA4,GPR19…	200 (7)	7
mir-132		microRNA	ADCY,Akt,AMPK,BRAF,CHUK,Creb,FOXO1,IKBKB,MAP2K1/2,MAPK1,MAPK8,Mek,mir-132,P38 MAPK,Pka,Pkc(s),PLK1,RAF1,RB1,RPS6KB1,STAT5a/b,STK11,TRPM8	3	-0,559	7.54e-09	0.0017	ABL2,ACSL4,ACTC1,AKR1A1,ANGPT1,APOL6,AR,ASS1,ASTN1,ATF2,ATP13A5,ATP5F1B,ATP5MC1,AURKB,BDP1,BIRC3,BMI1,BST2,CALCRL,CAVIN2,CCNB2,CDC6,CDCA7,CDK1,CDK5RAP3,CEBPZ,CIRBP,CISH,CNN1,CNTF,COX4I1,COX6B1,COX7A2,CSGALNACT2,CTPS1,CYSLTR1,DDR2,DLK1,DLL4,DMPK,DSE,EBF1,EGF,EIF1AX,ENO1,EP300,ETV4,ETV5,EVI5,FDXR,FGF2,FGFR1OP2,FOS,FOXM1,FSCN1,GFOD1,GLI1,GP9,GPR19,GPR27,GPT2,GPX2,IER3,IFI6,IFITM3,IKZF2,IKZF5,IL33,IL…	157 (23)	23
PSMB9		peptidase	AR,CASP3,Creb,FOXO3,GADD45A,IKBKB,Jnk,JUN,MAP2K1,MAP2K4,MAP3K8,MAPK1,MAPK3,MAPK8,MMP2,NFKB1,NFKB2,PSMB9,Rb,REL,RELA,SMAD2,SMAD3,STAT5a/b,TP53	3	-0,557	3.59e-11	0.0007	A2M,ABCA1,ABL2,ACADM,ACSBG1,ACSL3,ACSL4,ADA,ADIPOQ,AK1,AKR1B1,ANGPT1,ANXA6,APLF,APOA1,APOL6,AQP4,AR,ARHGAP5,ARHGEF11,ARX,ASPN,ATF2,ATG4C,ATP13A5,ATP5MC1,ATP5MC3,ATXN1,AURKB,BCL6B,BDP1,BEX1,BIRC3,BMPR2,BRAF,BST2,CA5B,CALCRL,CASQ2,CAST,CAVIN2,CCND3,CCNF,CCR1,CDC20,CDC6,CDCA5,CDK1,CEBPA,CERT1,CHL1,CHTF18,CISH,CMTM5,CNN1,CNTF,COQ4,COX7A2,CRP,CSGALNACT2,CYGB,CYP1A1,CYSLTR1,DCK,DCLRE1B,DEK,DICER1,DLG1,…	261 (25)	25
CAMK4		kinase	CAMK4,Creb,CREB1,Gm21596/Hmgb1,GSK3B,MTOR	2	-0,508	5.01e-05	0.0226	ABCA1,ABL2,ACADM,ADIPOQ,AKR1A1,AKR1B1,AR,ATF1,ATP13A5,ATP2B1,BEX1,BIRC3,CAV3,CCNB1,CCND3,CDC6,CEBPA,CNTF,COX4I1,CXCR4,DDIT4,F3,FGFR1OP2,FOS,FOSB,FSCN1,GLI1,GPR19,IL4R,IRS1,KLF4,LEP,MCM5,MNS1,MPZ,MT-ND3,MYBL2,NDFIP2,NR3C1,NR4A1,NR4A2,PHLPP2,PHTF1,PLP1,PPIB,PRKAA2,PRX,PYCR1,RAD54L,RPS18,SERPINA1,SERTAD1,SGCA,SIRT1,SKIL,SLC12A2,SLC2A3,SPP1,SREBF1,TET1,UBE2C,UTRN	62 (6)	6
KRIT1	0,631	other	KRIT1,Ras homolog	2	-0,447	0.00235	0.0172	ABCA1,BMP2,CXCR4,DLL4,KLF4	5 (2)	2
SRSF3		other	SRSF3	1	-0,447	0.00341	0.0086	CCND3,E2F1,E2F7,FOXM1,TP53	5 (1)	1
CHRM4		G-protein coupled receptor	ADCY,CHRM4	2	-0,447	0.00863	0.0094	FGF2,ITGAV,LEP,NR4A2,TP53	5 (2)	2
CUL4B		other	CUL4B	1	-0,447	0.0142	0.0241	CCNH,CDC6,CDK2,NME1,TPI1	5 (1)	1
PPP1R17		other	AKT1,APP,ATF2,CEBPB,CLOCK,CTNNB1,DUSP1,EGR1,ELK1,ERBB2,ERK,ERK1/2,FOXO1,FOXO3,FOXO4,GSK3B,HIF1A,HMOX1,IGF1R,INPP5D,JUN,MAP2K1,MAP2K4,MAPK1,MAPK14,MAPK8,MET,MTOR,MYC,N-cor,NFATC2,NOS3,P38 MAPK,PARP1,Pde4,PLEKHA7,PPP1R17,PSEN1,PTPN1,PTPN11,RAC1,RARA,Rb,RELA,RET,SMAD2,STAT1,STAT3,TNFRSF1A,TP53,TSC2	3	-0,439	2.36e-11	0.0015	ACSBG1,ACSL3,ACSL4,ACTC1,ACVR2A,ADA,ADAM15,AK1,AKR1A1,ANGPT1,ANXA6,APLNR,APOA1,APOL6,AQP4,AR,ARHGAP5,ARL6,ARX,ASNS,ATF2,ATG4C,ATP2B1,ATP5F1B,ATXN1,BBX,BCL6B,BDP1,BIRC3,BMPR1A,BMPR2,BRAF,BST2,CALCRL,CALD1,CARS1,CASC4,CAV2,CCDC88A,CCNB1,CCND3,CCNF,CCNT2,CCPG1,CD163,CD93,CDC40,CDC6,CDCA3,CDCA5,CDCA7,CDCA8,CDK5RAP3,CENPA,CERT1,CHL1,CIRBP,CLIP1,CLMP,CMTM5,CNN1,COL8A1,COQ4,COX7A2,CRP,CSGALNACT2,CST6,CT…	332 (51)	50
RELN		peptidase	26s Proteasome,AMPK,APP,AR,BAX,CDK5,CEBPB,Creb,EGFR,EGR1,EIF2S1,ERBB2,FOXO1,FOXO3,GSK3B,HDAC2,HDAC4,HIF1A,Hsp27,HTT,IKBKB,IRF3,ITGB1,Jnk,KDM1A,KDM5A,KDM5B,KRAS,MAP2,MAP2K1/2,MAPK1,MAPK7,MAPT,MDM2,MEF2C,Mek,MMP2,MYC,NOS2,NOTCH1,NRAS,NTRK2,OXSR1,PAK1,PI3K (complex),PPARG,PRKCD,PRKCZ,PRKN,PSEN1,Rb,RB1,RELN,RHOA,RPTOR,RUNX2,SP1,STAT1,STAT3,STAT6,STK11,TP53,TRAF2	3	-0,431	1.71e-09	0.0099	A2M,ABCA1,ABL2,ACSL3,ACTC1,ACVR2A,ADA,ADAM15,ADAMTS4,ADRA2B,AHCTF1,AK1,AKAP13,ANGPT1,ANXA6,AOX1,APC,APLNR,APOL6,ARHGAP5,ARL6,ARPC3,ARX,ASF1B,ASS1,ASTN1,ATF2,ATG4C,ATP13A5,ATP2A3,ATXN1,AURKB,BCL6B,BIRC3,BMP2,BMPR1A,BMPR2,BRAF,BST2,CA5B,CARS1,CASQ2,CAST,CCDC88A,CCNB1,CCND3,CCR1,CD163,CDC40,CDC6,CDCA3,CDCA5,CDCA8,CDK1,CDK5RAP3,CEBPA,CEBPZ,CELF1,CHAC1,CHTF18,CIRBP,CNN1,CNTF,COL8A1,COQ4,CPLX1,CREB1,CR…	344 (63)	63
HLA-DQ		complex	ADAM10,ADAM17,AKT1,BRAF,CASP3,CDK5,CEBPA,CEBPB,CHEK1,CHUK,Creb,CTNNB1,EIF2S1,EIF4E,ELK1,ERBB4,ERK1/2,ETS1,FOS,FOXO3,GATA1,Hif1,HLA-DQ,IKBKB,IRS1,JAG1,JUN,MAP2K1/2,MAPK1,MAPK3,MED1,MKNK1,MMP2,MTOR,NFATC2,NFKBIA,NOS3,Notch,NR3C2,PRKAA1,RARA,RELA,RPS6KA3,RPS6KB1,RPTOR,SMAD2,SP1,SPHK1,STAT3,TP53	3	-0,396	2.76e-09	0.04	A2M,ABCA1,ABL2,ACADM,ACSL3,ACTC1,ADA,ADIPOQ,AEBP2,AK1,AKR1A1,ANGPT1,ANXA6,APC,APLNR,APOA1,APOL6,ARHGAP5,ARIH1,ARL6,ASTN1,ATG4C,ATP13A5,ATP2A3,ATP2B1,ATP5MC1,ATP5MC3,ATXN1,AURKB,BBX,BCL6B,BCLAF1,BMPR2,BRAF,BST2,BUB1B,CALCRL,CASC4,CAV2,CCDC88A,CCN2,CCNF,CCNJ,CCNT2,CCPG1,CCR1,CD302,CDC20,CDC6,CDCA7,CDK1,CDK6,CDT1,CEBPA,CENPA,CERT1,CHAC1,CHL1,CIRBP,CISH,CMTM5,CNN1,CNTF,COL8A1,COQ4,COX4I1,COX7A2,CPLX1…	313 (50)	50
RBL1	0,906	transcription regulator	RBL1	1	-0,378	0.000421	0.0036	E2F1,FGF2,HES1,MYBL2,NEK2,RB1,ZEB1	7 (1)	1
CD59		other	CASP3,CD59,Complement	2	-0,378	0.00203	0.0088	CDK2,F3,MYOD1,NOS2,PTEN,RB1,TP53	7 (3)	2
FZD5		G-protein coupled receptor	CASP3,FZD5	2	-0,378	0.00263	0.0072	CDK2,MYOD1,NOS2,PTEN,RB1,SPP1,TP53	7 (2)	2
OSMR		transmembrane receptor	OSMR	1	-0,378	0.00526	0.0246	BIRC3,IL6ST,JAK2,LBP,SERPINA1,SREBF1,TIMP1	7 (1)	1
ROR1		kinase	ROR1	1	-0,378	0.00786	0.0391	CCN2,ETV5,MDFIC,SGK1,STMN1,TOP2A,ZEB1	7 (1)	1
SLC30A7		transporter	Akt,AKT1,CASP3,CHUK,CLOCK,CTNNB1,EGFR,ERBB2,FOXO1,FOXO3,FOXO4,GRB2,GSK3B,HMOX1,INPP5D,IRS2,JAK2,MAP2K4,MAPK1,MAPT,MET,MTOR,N-cor,NFATC2,NFkB (complex),NOS3,Pde4,PIK3R1,PLEKHA7,RET,SLC30A7,STAT1,STAT3,STAT5a/b,TP53,TSC2	3	-0,359	2.02e-09	0.0098	ACADM,ACSL3,ACTC1,ADA,AHCTF1,AHR,AK1,AKR1A1,ANGPT1,ANXA6,APOA1,APOL6,AQP4,ARHGAP5,ATF2,ATG4C,ATP2B1,ATP5F1B,ATP5MC1,ATXN1,BBX,BCL6B,BMI1,BMP2,BRAF,BST2,BUB1B,CALCRL,CALD1,CASC4,CAV2,CAVIN2,CCDC88A,CCND3,CCNF,CD163,CD93,CDC40,CDCA3,CDCA5,CDCA7,CDCA8,CDK2,CDK5RAP3,CDK6,CDT1,CEBPA,CELF1,CISH,CLIP1,CNN1,COQ4,COX4I1,COX7A2,CRP,CSGALNACT2,CST6,CTF1,CX3CL1,CYSLTR1,DCK,DEK,DIAPH2,DICER1,DLG1,DNAJA4,DNAJB…	280 (36)	36
CNTF	0,916	cytokine	CNTF	1	-0,333	0.00351	0.0205	CISH,FGF2,FOS,IL6ST,IRS1,LEP,LIFR,PENK,SREBF1	9 (1)	1
EPM2A		phosphatase	EPM2A,MAPT,RPS6,SGK1	2	-0,333	0.00796	0.0335	CDK6,CEBPA,FOS,GEM,MAP1B,NOS2,PENK,RBL2,TP53	9 (4)	3
SERPINE1		other	Akt,AKT1,ATF2,BRAF,CDK5,CDKN1B,CEBPA,CEBPB,CHUK,CLOCK,EIF4E,ELK1,ERBB2,ERBB4,ERK1/2,EZH2,FOS,FOXO1,FOXO3,FOXO4,GATA1,Hif1,HIF1A,HMOX1,Hsp27,IKBKB,INPP5D,IRF3,JAK1,Jnk,Kallikrein,KAT6A,MAP2K4,Map3k7,MAPK8,MAPKAPK2,MAPT,MED1,Mek,MET,MMP2,MMP9,N-cor,NFAT5,NFATC2,NFKB1,NOS3,NR3C2,NR4A1,NUAK1,PARP1,PHB2,PIK3R1,PLAT,PLAU,PLEKHA7,PLG,PPARG,PPARGC1A,PRKAA1,PRKACA,PROC,PTPN1,Rb,RB1,RET,RICTOR,ROR1,RPTOR,S…	3	-0,316	1e-11	0.0019	ABCA1,ACSL3,ACSL4,ADA,ADAM15,AEBP2,AKAP13,ANXA6,APLNR,APOA1,AQP4,ARHGAP5,ARL6,ARX,ASNS,ASPN,ASS1,ASTN1,ATF2,ATG4C,ATP5MC1,ATXN1,AURKB,AVPR2,B3GAT1,BBX,BCL6B,BCLAF1,BDP1,BMI1,BMPR2,BRAF,C1QTNF6,CALCRL,CALD1,CARS1,CCN2,CCND3,CCNJ,CD163,CD302,CD93,CDC40,CDCA3,CDCA5,CDCA7,CDK1,CDK2,CDK5RAP3,CDK6,CEBPA,CEBPZ,CENPA,CIRBP,CISH,CLIP1,CLMP,CMTM5,CNN1,COQ4,CREB1,CRP,CST6,CTPS1,CYSLTR1,DCK,DDR2,DEK,DIAPH2,D…	360 (81)	80
HDAC6		transcription regulator	HDAC6,HIF1A,Jnk,MTOR,P38 MAPK,SMAD3,STAT3	2	-0,305	7.68e-06	0.0465	ABCA1,ACADM,ADAM15,ADIPOQ,AKR1A1,AKR1B1,AR,ASPN,ATF2,ATP2B1,BIRC3,BMP2,CARS1,CAV3,CCDC88A,CCNB1,CCND3,CEBPA,COX4I1,CRP,CTF1,CYP1A1,EGLN1,EMC9,ENO1,ERO1A,F3,FDXR,FGL2,FOSB,FSCN1,FZD2,GLI1,GZMB,HES1,HOMER1,IER3,IFITM3,IGFBP5,IL4R,INHA,INSIG2,IRS1,ITGA1,ITGB8,JAK2,KAT2B,LIFR,LPAR1,MT-CO2,MT-ND3,MT-ND6,MXI1,MYOD1,NAMPT,NFAT5,NOG,NOS2,NR3C1,NR4A1,NR4A2,NTRK2,NUCKS1,OASL,PHLPP2,PLA2G4A,PLG,PLP1,PPIB,PR…	97 (7)	7
CRP	-1098	other	ADAM17,AKT1,BRAF,BTK,BTRC,C3,C3AR1,CDC37,CDH1,CDK5,CEBPA,CEBPB,CHEK1,CHUK,CLOCK,Creb,CRP,EGFR,ELK1,EP300,ERBB2,ERBB4,ERK1/2,FCGR2A,FOS,FOXO3,GATA1,Hif1,HMOX1,IKZF3,INPP5D,INSR,IRF3,LCK,MAP2K1/2,MAP2K4,MAPK1,MAPK8,MAPT,MED1,MKNK1,MYD88,N-cor,NFATC2,NOS2,NOS3,NR3C2,P38 MAPK,PARP1,Pde4,PDE5A,Pkc(s),PLCG2,PLEKHA7,PLG,PRKAA1,PRKCD,PRKG1,PTPN11,PTPN6,RASGRF1,Rb,REL,RELB,RET,RPS6KB1,RPTOR,SERPINE1,SHC1,…	3	-0,276	4.5e-11	0.0014	ABCA1,ABL2,ACSL3,ADA,ADIPOQ,AEBP2,AHCTF1,AK1,ANXA6,APC,APLF,APLNR,APOA1,APOL6,AQP4,ARHGAP5,ARHGEF11,ARIH1,ARL6,ARX,ASPN,ASTN1,ATG4C,ATP13A5,ATP2A3,ATP5MC1,ATP8A1,ATXN1,BBX,BCL6B,BDP1,BIRC3,BMP2,BMPR2,BRAF,CALCRL,CALD1,CAVIN2,CCN2,CCND3,CCNJ,CD163,CD302,CD93,CDC40,CDCA3,CDCA5,CDCA7,CDCA8,CDK6,CEBPA,CELF1,CENPA,CIRBP,CISH,CLIP1,CNN1,CNTF,COL8A1,COQ4,COX7A2,CPLX1,CSGALNACT2,CST6,CYBRD1,CYSLTR1,DCK,D…	329 (80)	77
STK11		kinase	Akt,AMPK,ATF2,CASP3,CSF1R,EGFR,ERBB2,GSK3B,IGF1R,INSR,MET,MTOR,PAK1,PRKAA2,PTK2,PTPN1,PTPN11,RELA,RET,RHOA,STK11	2	-0,244	6.26e-08	0.0116	ACADM,ADIPOQ,AHCTF1,AHR,AKR1A1,AKR1B1,AQP4,ASNS,ASS1,ASTN1,ATP2A3,ATP2B1,ATP5F1B,ATP5MC1,ATP5MC3,AURKB,BEX1,BIRC3,BMP2,CA2,CAV3,CCNB1,CCND3,CD163,CD302,CD93,CDC20,CDC40,CDCA3,CDCA5,CDCA7,CDCA8,CDK1,CEBPA,CELF1,CERT1,COX6B1,COX7A2,CTPS1,CXCR4,CYP1A1,DDIT4,DLK1,DLL4,E2F2,E2F3,E2F7,E2F8,EGLN1,ENO1,ETFB,ETV1,ETV4,FGL2,FKBP11,FOSB,FSCN1,GINS3,GLI1,GZMB,IGFBP5,IL33,IL4R,IL6ST,INHA,INHBA,ITGB8,KCNB1,KLF…	151 (21)	21
SERPIND1		other	26s Proteasome,ATF2,BAK1,CSF1R,E2F1,EGFR,ERBB2,ERK,ERK1/2,FOXO1,FOXO3,FYN,GSK3B,HSD11B1,IGF1R,ITGB1,ITGB3,Jnk,LATS1,MET,MMP2,MMP9,MTOR,MTORC1,NFkB (complex),NFKB1,NOS2,NOS3,NR3C1,P38 MAPK,PAK1,PRKAA,PRKAA1,PRKAA2,PRKG1,PTK2,PTPN11,RELA,RELB,RET,SERPIND1,SQSTM1,STAT1,STAT3,STIM1,STK11,TERT,TP53,TSC2,YAP1	3	-0,239	1.53e-09	0.008	A2M,ACSL3,ACTC1,ADA,ADAM15,ADIPOQ,AHCTF1,AK1,AKR1A1,ANXA6,APOA1,APOL6,AQP4,ARHGAP5,ASNS,ASS1,ASTN1,ATF2,ATG4C,ATP2B1,ATP5MC1,ATP5MC3,ATXN1,AURKB,BCL6B,BMI1,BMP2,BMPR1A,BRAF,BUB1B,CA2,CALCRL,CAV2,CAV3,CCDC88A,CCN2,CCNF,CCR1,CD163,CD302,CD93,CDC20,CDC40,CDCA3,CDCA5,CDCA7,CDCA8,CDK5RAP3,CDT1,CEBPA,CELF1,CERT1,CNN1,COQ4,COX4I1,COX6B1,COX7A2,CPEB4,CST6,CTF1,CTPS1,CX3CL1,CYLD,CYSLTR1,DCK,DEAF1,DEK,DLG1…	280 (50)	49
E2F3	0,802	transcription regulator	E2F3	1	-0,229	0.0026	0.037	CAV2,CDC6,CDCA3,CDK1,E2F1,E2F2,FGF2,H1-2,INHBA,KMT2A,KRAS,LEP,MAL2,MYBL2,NUCKS1,PCLAF,PDS5A,PLK1,UBE2C	19 (1)	1
STAT		group	AKT1,ATF2,CCND1,CDK2,CEBPB,CHUK,CLOCK,Creb,CTNNB1,DUSP1,EGFR,EIF4E,ELK1,ERBB2,ERK,FOS,FOXO1,FOXO3,FOXO4,GSK3B,HMOX1,INPP5D,MAP2K4,MAPK1,MAPT,MET,MTOR,N-cor,NFATC2,NFkB (complex),NOS1,NOS2,NOS3,Notch,P38 MAPK,Pde4,PLA2G4A,PLEKHA7,PPARG,PTPN1,RELA,RET,RUNX2,SHC1,STAT,STAT2,STAT3,STAT5a/b,STIM1,TNFRSF1A,TP53,TSC2,YY1	3	-0,224	2.53e-09	0.0165	ABL2,ACSL3,ADA,AHCTF1,AHI1,AHR,AK1,AKR1A1,ANGPT1,ANXA6,APLNR,APOL6,AQP4,ARHGAP5,ARL6,ASNS,ATF2,ATG4C,ATP13A5,ATP2B1,ATP5F1B,ATP5MC1,ATXN1,BBX,BCL6B,BCLAF1,BEX1,BMI1,BMP2,BMPR2,BRAF,BST2,BUB1B,CA2,CALCRL,CALD1,CASC4,CAV2,CAVIN2,CCDC88A,CCN2,CCNF,CCR1,CD163,CD93,CDC40,CDCA3,CDCA5,CDK5RAP3,CDT1,CELF1,CERT1,CIRBP,CISH,CLIP1,CLMP,CNN1,CNTF,COL20A1,COQ4,COX7A2,CREB1,CSGALNACT2,CST6,CTF1,CTPS1,CX3CL1,CY…	318 (53)	52
SLC39A10		transporter	Akt,ATF2,BAX,CASP3,CCND1,CD44,CDH1,CDKN1B,CEBPB,Creb,CTNNB1,DUSP1,EGFR,EIF4E,ELK1,EP300,ERK,EZH2,FOS,FOXO1,FOXO3,FYN,GSK3B,IKZF3,INPP5D,KAT6A,LCK,LYN,Mapk,MAPK14,Mek,MTOR,MYD88,NFAT5,NOS1,NOS2,NOS3,Notch,NR4A1,NRF1,p70 S6k,PLD1,PPARG,PPARGC1A,Ppp2c,PRKCD,PTPN11,PTPRC,RASGRF1,RB1,REL,RELA,RELB,RPS6KB1,RUNX2,RXRA,SHC1,SLC39A10,SMAD2,SMAD3,SP1,SREBF2,STAT1,STAT3,STIM1,SYK,TICAM1,TNFRSF1A,TP53,TSC2,Y…	3	-0,221	3.52e-09	0.0199	A2M,ACSL3,ADA,ADIPOQ,AHCTF1,AHI1,AHR,AK1,AKR1A1,AKR1B1,ANGPT1,ANXA6,APLF,APLNR,APOA1,AQP4,ARHGAP5,ARHGEF11,ARL6,ASNS,ASPN,ATG4C,ATP13A5,ATP2B1,ATP5MC1,ATP8A1,ATXN1,B3GAT1,BCL6B,BCLAF1,BEX1,BIRC3,BMP2,BMPR2,BRAF,BUB1B,C1QTNF6,CASC4,CCDC88A,CCR1,CD93,CDC20,CDCA7,CDCA8,CDK2,CDK5RAP3,CEBPZ,CELF1,CERT1,CIRBP,CLMP,CNN1,CNTF,COL20A1,COL8A1,COQ4,COX4I2,COX6B1,CPLX1,CREB1,CST6,CTF1,CTPS1,CYBRD1,CYP1A1,DCK…	328 (71)	70
ETV4	-1185	transcription regulator	ETV4,HDAC1,HDAC2,HDAC3,HDAC4,KDM1A,KDM5A,KDM5B,RAS,SP1	3	-0,211	2.47e-07	0.0009	ACTC1,APC,ASF1B,BUB1B,CAVIN2,CCNB1,CCND3,CDCA3,CDK1,CDT1,CEBPA,CERT1,COL8A1,COX4I1,COX6B1,COX7A2,CPLX1,CXCR4,CYBRD1,DDR2,DIAPH2,DMPK,DPT,DRP2,E2F1,E2F8,ECT2,EIF5B,ELL2,ENTPD5,FDXR,FOXM1,GCA,GLI1,GPT2,HOMER1,IL21R,IPP,ITGAV,KIF2C,KLF4,KRT18,LIMCH1,MCM4,MCM5,MCM7,MCM8,MPZ,MYBL2,NCAPH,NDUFA13,NDUFB8,NDUFS7,NDUFV1,NFE2L3,NME1,NR4A1,NR4A2,PBK,PPP1R12A,PRX,PSIP1,PTEN,RAD54L,RBL1,RCOR2,RPS6KB1,SCNN1A,SF…	90 (10)	10
RB1	0,687	transcription regulator	Akt,CASP3,CCND1,CDK2,CDK5,ERK,FOXO3,JUN,MAPT,RB1,TP53	2	-0,204	2.35e-12	0.0001	A2M,ACADM,ACSL3,ACTC1,ADA,ADIPOQ,AHI1,AK1,AKR1B1,ANGPT1,ANXA6,APOA1,AQP4,AR,ARHGAP5,ATG4C,ATP5MC1,ATP5MC3,ATXN1,AURKB,BCL6B,BCLAF1,BIRC3,BMI1,BRAF,BUB1B,CALCRL,CAV2,CCNB1,CCNB2,CCND3,CCR1,CDC20,CDC6,CDCA8,CDK1,CDK2,CDK6,CDT1,CEBPA,CERT1,CHL1,CMTM5,CNN1,COL20A1,COQ4,COX4I1,COX6B1,COX7A2,CXCR4,CYGB,CYSLTR1,DCK,DDIT4,DEK,DICER1,DKK2,DLG1,DLK1,DLL4,DMPK,DNAJA4,DNAJB4,E2F1,EIF4G3,EME1,ENO1,ENTPD5,ERBI…	217 (11)	11
PIK3CB		kinase	Akt,AKT1,APP,ATF2,AURKB,BRAF,CDKN1B,CEBPB,CLOCK,Creb,CTNNB1,EGFR,ELAVL1,ERBB2,ESR1,EZH2,FOXO1,GSK3B,HIF1A,HMGA1,HSF1,IGF1R,INPP5D,IRF3,Jnk,KAT6A,MAP2K1,MAP2K4,MAPK1,MAPK8,MMP2,MTOR,N-cor,NFAT5,NFATC2,NOS3,Notch,NR4A1,NRF1,OXSR1,P38 MAPK,p70 S6k,Pde4,PHB2,PI3K (complex),PI3K (family),PIK3CB,PKM,PPARGC1A,PSEN1,PTK2,PTPN11,RAC1,RASSF1,RB1,RET,RICTOR,RPS6KB1,SIRT1,SMAD3,SP1,SREBF1,SREBF2,STAT3,SYK,TS…	3	-0,181	3.18e-09	0.0036	ABCA1,ACADM,ACSBG1,ACSL4,ADAM15,ADIPOQ,AHCTF1,AKR1A1,AKR1B1,APLNR,AR,ARL6,ASNS,ASPN,ASS1,ATF2,ATP13A5,ATP2B1,ATP8A1,B3GAT1,BBX,BCLAF1,BDP1,BEX1,BST2,C1QTNF6,CACHD1,CALD1,CARS1,CASC4,CAV3,CCDC88A,CCN2,CCND3,CCNF,CCNT2,CCPG1,CD163,CD93,CDC40,CDC6,CDCA3,CDCA5,CDK5RAP3,CEBPA,CELF1,CIRBP,CISH,CLIP1,CNTF,COX4I1,COX4I2,COX6B1,CPE,CPLX1,CREB1,CRP,CSGALNACT2,CTF1,CXCR4,CYBRD1,DDIT4,DIAPH2,DLL4,DMPK,DNAJC2…	275 (66)	66
CCND1		transcription regulator	CCND1	1	-0,18	5.52e-08	0.0001	AHI1,AR,BCLAF1,CCND3,CDCA8,CDK2,CDK6,COL20A1,DKK2,E2F1,ENO1,ERBIN,FOXM1,ITGAV,ITSN2,KMT2A,KRT10,NOP58,PLK1,PSRC1,QKI,SPP1,TP53,TPI1,TUBA1B,TUBA1C,TUBB,TUFM,TYMS,UHRF1,ZNF148	31 (1)	1
Dynamin		group	AKT1,ATF2,calpain,CASP1,CCND1,CEBPB,CHUK,CLOCK,Creb,CTNNB1,DUSP1,Dynamin,EGFR,EIF4E,ELK1,ERBB2,ERK,FOS,FOXO1,FOXO3,FOXO4,GSK3B,HMOX1,INPP5D,IRF3,MAP2K4,MAPK1,MAPT,MET,MTOR,N-cor,NFATC2,NFKB1,NFKBIA,NOS1,NOS2,NOS3,Notch,Pde4,PLEKHA7,PPARG,PRKCI,PTPN1,RELA,RUNX2,SHC1,STAT2,STAT3,STAT5a/b,STIM1,TBK1,TNFRSF1A,TP53,TSC2,YY1	3	-0,17	8.23e-10	0.0086	ABL2,ACSL3,ADA,AHCTF1,AHI1,AK1,AKR1A1,ANGPT1,ANXA6,APLNR,APOL6,AQP4,ARHGAP5,ARL6,ASNS,ATF2,ATG4C,ATP13A5,ATP2B1,ATP5F1B,ATP5MC1,ATXN1,BBX,BCL6B,BCLAF1,BMP2,BMPR2,BRAF,BST2,BUB1B,CA2,CALCRL,CALD1,CASC4,CAV2,CAVIN2,CCDC88A,CCN2,CCNF,CCR1,CD163,CD93,CDC40,CDCA3,CDCA5,CDK5RAP3,CDT1,CELF1,CERT1,CIRBP,CISH,CLIP1,CLMP,CNN1,CNTF,COL20A1,COQ4,COX7A2,CREB1,CSGALNACT2,CST6,CTF1,CTPS1,CYP1A1,CYSLTR1,DCK,DEK,…	313 (55)	54
MMP7		peptidase	ADAM17,Akt,AKT1,BRAF,CDK5,CEBPA,CEBPB,CHEK1,CHUK,CLOCK,Creb,CTNNB1,ELK1,ERBB2,ERBB4,ERK1/2,FOS,FOXO1,FOXO3,FOXO4,GATA1,GSK3B,Hif1,HMOX1,INPP5D,IRS1,JUN,MAP2K4,MAPK1,MAPT,MED1,MET,MMP2,MMP7,MMP8,MTOR,N-cor,NFATC2,NFkB (complex),NR3C2,P38 MAPK,Pde4,PLEKHA7,PRKAA1,PTPN1,RELA,RET,RPS6KB1,RPTOR,SMAD2,SP1,STAT3,STAT5a/b,TERT,TP53,TSC2	3	-0,167	2.69e-10	0.0082	ABCA1,ABL2,ACADM,ACSL3,ACTC1,ADA,ADIPOQ,AEBP2,AHR,AK1,AKR1A1,ANGPT1,ANXA6,APLNR,APOA1,APOL6,ARHGAP5,ARL6,ASTN1,ATF2,ATG4C,ATP13A5,ATP2B1,ATP5F1B,ATP5MC1,ATXN1,BBX,BCL6B,BEX1,BMI1,BMPR2,BRAF,BST2,BUB1B,CALCRL,CALD1,CASC4,CAV2,CAVIN2,CCDC88A,CCN2,CCND3,CCNF,CCNJ,CD163,CD302,CD93,CDC40,CDCA3,CDCA5,CDCA7,CDCA8,CDK5RAP3,CDT1,CEBPA,CENPA,CERT1,CHL1,CIRBP,CISH,CLIP1,CMTM5,CNN1,CNTF,COL8A1,COQ4,COX4I1,CO…	323 (56)	55
Cyclin A		group	Akt,APP,AR,ATM,CASP3,CCND1,CDC25B,CDC25C,CDK1,CDK5,CHEK1,Cyclin A,estrogen receptor,EZH2,FOXO3,GAS2L3,Hsp27,ING1,JUN,Mapk,MAPT,MYBL2,NFkB (complex),PI3K (complex),RB1,SIRT2,SKI,SOX2,TP53,YAP1	3	-0,116	9.01e-13	0.0006	A2M,ABCA1,ABL2,ACADM,ACSL3,ACTC1,ACVR2A,ADA,ADAMTS4,ADIPOQ,ADRA2B,AHI1,AHR,AK1,AKR1B1,ANGPT1,ANXA6,APC,APOA1,AR,ARHGAP5,ATG4C,ATP5MC1,ATP5MC3,ATXN1,AURKB,BCL6B,BCLAF1,BEX1,BMP2,BMPR1A,BMPR2,BRAF,CA2,CA5B,CALCRL,CALD1,CASQ2,CAST,CAV2,CAV3,CAVIN2,CCN2,CCNB1,CCND3,CD163,CDC20,CDCA5,CDCA8,CDK1,CDK2,CDT1,CEBPA,CERT1,CHL1,CHTF18,CMTM5,CNN1,COL20A1,COQ4,COX4I1,COX6B1,COX7A2,CSPP1,CST6,CXCR4,CYGB,CYLD,CY…	296 (30)	26
SP1		transcription regulator	HDAC1,HDAC2,HDAC3,HDAC4,KDM1A,KDM5A,KDM5B,RAS,SP1	2	-0,106	2.75e-07	0.0012	ACTC1,APC,ASF1B,BUB1B,CAVIN2,CCNB1,CCND3,CDCA3,CDK1,CDT1,CEBPA,CERT1,COL8A1,COX4I1,COX6B1,COX7A2,CPLX1,CXCR4,CYBRD1,DDR2,DIAPH2,DMPK,DPT,DRP2,E2F1,E2F8,ECT2,EIF5B,ELL2,ENTPD5,FDXR,FOXM1,GCA,GLI1,GPT2,HOMER1,IL21R,IPP,ITGAV,KIF2C,KLF4,KRT18,LIMCH1,MCM4,MCM5,MCM7,MCM8,MPZ,MYBL2,NCAPH,NDUFA13,NDUFB8,NDUFS7,NDUFV1,NFE2L3,NME1,NR4A1,NR4A2,PBK,PPP1R12A,PRX,PSIP1,PTEN,RAD54L,RBL1,RCOR2,RPS6KB1,SCNN1A,SF…	89 (9)	9
Pdgf (complex)		complex	26s Proteasome,AKT1,AMPK,ATF2,BRAF,CHUK,CLOCK,CTNNB1,EGFR,EIF2S1,EIF4E,EIF4EBP1,ERBB2,FOXO1,FOXO3,FOXO4,HMOX1,HOXA10,Hsp27,IKBKB,INPP5D,IRF3,IRF8,JAK2,Jnk,KRAS,MAP2K1,MAP2K4,MAPK8,MAPT,MDM2,MET,MMP2,MTOR,N-cor,NFATC2,NFKBIA,NOS2,NOS3,NRAS,OXSR1,p70 S6k,Pde4,Pdgf (complex),PDGFRA,PI3K (complex),PLA2G4A,PLD1,PLEKHA7,PRKCD,RB1,RELA,RET,RPTOR,STAT5B,SYK,TP53,TSC2	3	-0,059	1.92e-09	0.0049	ABCA1,ACOT4,ACSBG1,ACSL3,ACSL4,ADA,AHCTF1,AK1,AKR1A1,ANGPT1,ANKS1B,ANXA6,AOX1,APOA1,AQP4,ARHGAP5,ARPC3,ASNS,ATF2,ATG4C,ATP2A3,ATP2B1,ATP5F1B,ATP5MC1,ATP8A1,ATXN1,BBX,BCL6B,BCLAF1,BDP1,BRAF,BUB1B,CA2,CALD1,CASC4,CAV2,CCNB1,CCND3,CCR1,CD163,CD93,CDC40,CDCA3,CDCA5,CDCA7,CDCA8,CDK5RAP3,CDT1,CEBPA,CELF1,CHAC1,CISH,CLIP1,CNN1,COQ4,COX6B1,COX7A2,CRP,CST6,CX3CL1,CYSLTR1,DCK,DDIT4,DEK,DIAPH2,DLG1,DLL4,DMP…	287 (58)	56
miR-133a-3p (and other miRNAs w/seed UUGGUCC)		mature microRNA	ADAM17,Akt,AKT1,BRAF,CDK5,CEBPA,CEBPB,CHEK1,CHUK,CLOCK,Creb,CTNNB1,EGFR,ELK1,ERBB2,ERBB4,ERK1/2,FOS,FOXO1,FOXO3,FOXO4,GATA1,GSK3B,Hif1,HMOX1,INPP5D,IRS1,JUN,MAP2K4,MAPK1,MAPT,MED1,MET,miR-133a-3p (and other miRNAs w/seed UUGGUCC),MMP2,MTOR,N-cor,NFATC2,NFkB (complex),NR3C2,P38 MAPK,Pde4,PLEKHA7,PRKAA1,PTPN1,RELA,RET,RPS6KB1,RPTOR,SMAD2,SP1,STAT3,STAT5a/b,TERT,TP53,TSC2	3	-0,055	9.34e-11	0.0047	ABCA1,ABL2,ACADM,ACSL3,ACTC1,ADA,ADIPOQ,AEBP2,AHCTF1,AHR,AK1,AKR1A1,ANGPT1,ANXA6,APLNR,APOA1,APOL6,ARHGAP5,ARL6,ASTN1,ATF2,ATG4C,ATP13A5,ATP2B1,ATP5F1B,ATP5MC1,ATXN1,BBX,BCL6B,BEX1,BMI1,BMPR2,BRAF,BST2,BUB1B,CALCRL,CALD1,CASC4,CAV2,CAVIN2,CCDC88A,CCN2,CCND3,CCNF,CCNJ,CD163,CD302,CD93,CDC40,CDCA3,CDCA5,CDCA7,CDCA8,CDK5RAP3,CDT1,CEBPA,CELF1,CENPA,CERT1,CHL1,CIRBP,CISH,CLIP1,CMTM5,CNN1,CNTF,COL8A1,C…	333 (56)	56
OGA	0,735	enzyme	26s Proteasome,Akt,APP,ATF2,BAX,CASP8,CEBPB,CHUK,CTNNB1,EGFR,EGR1,EZH2,GSK3B,HIF1A,IGF1R,JUN,MAP2K1,MAPK1,MAPK8,MAPT,Mek,MTOR,NR3C1,OGA,P38 MAPK,Pka,PSEN1,PTGS2,PTPN11,SMAD3,STAT1,STAT5a/b,TCF4,TCF7L2,TP53	3	-0,055	1.28e-10	0.005	A2M,ABHD17B,ABL2,ACOT4,ACSBG1,ACSL3,ACSL4,ACTC1,ADA,ADAM15,ADAMTS4,ADIPOQ,AHCTF1,AK1,AKR1A1,ANXA6,APLNR,APOA1,AQP4,ARHGAP5,ARL6,ASNS,ASPN,ASS1,ATG4C,ATP2B1,ATP5F1B,ATXN1,AURKB,BACH1,BCL6B,BDP1,BMP2,BNIP2,BRAF,BST2,BYSL,C5orf51,CA2,CALCRL,CARS1,CASC4,CASQ2,CAV2,CAVIN2,CCDC117,CCNF,CCP110,CCR1,CD163,CD302,CD93,CDC6,CDCA7,CDK1,CDK2,CDK6,CEBPA,CEBPZ,CELF1,CHL1,CIRBP,CMTM5,CNN1,CNTF,COQ4,COX7A2,CPE,CP…	335 (35)	35
BTRC		enzyme	AKT1,AR,ATF4,BTRC,CASP8,CEBPA,Creb,CTNNB1,DLG1,ESR1,estrogen receptor,EZH2,FASN,FOXO3,GLI3,HIF1A,HSF1,IKBKB,MAP2K1/2,MAPK1,MAPK14,MAPK8,Mek,MTOR,MTORC1,MYC,NFkB (complex),NFKB2,NFKBIA,NLRP3,OXSR1,PHLPP1,PI3K (complex),Pkc(s),PRKCA,PTGS2,RELA,RICTOR,RPS6KB1,RPTOR,SIRT1,SQSTM1,SREBF1,SREBF2,STAT3,STAT5a/b,TCF4,TCF7L2,TP53	3	-0,05	4.27e-12	0.0027	ABCA1,ABHD17B,ACADM,ACOT4,ACSL3,ACSL4,ACTC1,ACVR2A,ADA,ADAM15,ADAMTS4,AHR,AK1,AKR1A1,AKR1B1,ANXA6,APLNR,APOA1,APOL6,AQP4,AR,ARHGAP5,ASNS,ASS1,ATF1,ATF2,ATG4C,ATP13A5,ATP2B1,ATP5F1B,ATP5MC1,ATP5MC3,ATXN1,BCL6B,BCLAF1,BDP1,BEX1,BMI1,BMPR2,BRAF,BST2,BYSL,C5orf51,CA5B,CALCRL,CALD1,CARS1,CASC4,CASQ2,CAST,CAVIN2,CCDC117,CCDC88A,CCNB1,CCNB2,CCND3,CCNF,CCNT2,CCP110,CCPG1,CD163,CDC20,CDCA5,CDCA7,CDCA8,CEB…	399 (49)	49
ACTIVATED IN GROWER PIGS
CD24		other	CD24	1	4600	5.61e-13	0.0001	BCLAF1,DIAPH2,DLG1,EDEM3,FXR1,JMJD1C,LPP,MBNL1,NIPBL,NRIP1,PDS5A,PLCB1,RAD50,RANBP2,RASA1,RBBP6,RSBN1,SCAF11,SLC4A4,SMC4,TFPI,TOP2A,TPR,USO1,VPS13C	25 (1)	1
TOB1	0,916	transcription regulator	Creb,EIF4EBP1,ERBB2,ERBB3,ERK1/2,FADD,IGF1R,MAP2K1/2,PRKAA1,PRKCA,TOB1	2	4310	2.75e-06	0.0234	ABCA1,ABL2,ACADM,ADIPOQ,AQP4,AR,ASTN1,ATP13A5,ATP5F1B,ATP5MC1,ATP5MC3,BIRC3,CA2,CCND3,CD302,CD93,CDC20,CDC40,CDC6,CDCA3,CDCA5,CDCA7,CDCA8,CDT1,CNTF,COX4I1,CXCR4,DLK1,E2F1,E2F2,E2F3,E2F7,E2F8,EGF,ETNK1,ETV5,F3,FGF2,FGFR1OP2,FOSB,FOXM1,GHR,GINS3,HES1,HJURP,IGFBP5,IKBIP,IL6ST,INHA,INHBA,IRS1,KIF2A,KIF2C,LEP,MBNL2,MCM2,MCM3,MCM4,MCM5,MCM7,MCM8,MFAP2,MIS18BP1,MT-ND3,NAMPT,NDFIP2,NFIB,NOS2,NR3C1,OASL,O…	109 (11)	11
TNIK		kinase	DLG4,MAPT,TCF7L2,TNIK	2	3501	1.02e-05	0.0009	ABHD17B,ACOT4,ACSL3,ADAMTS4,C5orf51,CCP110,CREB5,DUSP15,ENTPD5,ERBIN,FMNL2,FOS,G2E3,GAB1,GCLM,GEM,IL1RAP,ILK,IRS1,JAM3,KAT2B,KIF5B,MAN1A1,MAP1B,ME1,MYO6,NFASC,NOS2,NPAT,PENK,PLEKHB1,PLP1,PPP1R16B,PTPN11,QKI,REEP3,ROCK1,SECISBP2L,SLC12A2,SMAD7,SMIM15,SNAP23,SPP1,SRD5A1,STK39,STRN,STX2,TMEM88B,TSPAN15,TWF1,TXNDC16	51 (4)	3
RGS6		enzyme	AKT1,AR,ATM,BAX,CASP8,CCND1,Creb,CREB1,E2f,EIF2AK3,EIF2S1,EIF4E,ELF4,ERBB2,ERK1/2,FOXO3,GLI1,H2AX,HIPK2,Hsp90,IKBKB,IKBKG,JUN,MAP2K1,MAP2K4,Map3k7,MAPK14,MAPK8,MAPK9,MDM2,Mek,MTOR,NFkB (complex),NOTCH1,NPM1,P38 MAPK,PARP1,PGR,PI3K (complex),PIK3R1,PRKAA1,PRKCE,PRKDC,PTK2,RAC1,RARA,RELA,RGS6,STAT3,TP53,TP73,TRIM28,TSC2,ZEB1	3	3450	1.36e-12	0.0014	A2M,ABL2,ACADM,ACSBG1,ACSL3,ACSL4,ADA,AHI1,AHR,AK1,AKAP13,AKR1A1,AKR1B1,ANGPT1,ANXA6,APOA1,AR,ARHGAP5,ASTN1,ATF1,ATG4C,ATP13A5,ATP2A3,ATP2B1,ATP5MC1,ATP5MC3,ATXN1,AURKB,BCL6B,BMP2,BMPR2,BRAF,BUB1B,CA2,CA5B,CALCRL,CALD1,CASQ2,CAST,CAV2,CAV3,CCDC88A,CCN2,CCNB1,CCNB2,CCND3,CCNT2,CCPG1,CD302,CDC20,CDC40,CDC6,CDCA3,CDCA5,CDCA7,CDCA8,CDK1,CDK2,CDK6,CDT1,CEBPA,CEBPZ,CENPA,CHAC1,CHL1,CHTF18,CMTM5,CNN1,CN…	355 (54)	54
MEF2D		transcription regulator	MEF2D	1	3317	0.00221	0.0269	CCN2,CCND3,CDC6,CDK2,CDT1,FOSB,GCLM,MCM3,MCM5,PTEN,ZEB1	11 (1)	1
TCF7L2	0,604	transcription regulator	TCF7L2	1	3244	2.04e-05	0.001	ABHD17B,ACOT4,ACSL3,ADAMTS4,C5orf51,CCP110,CREB5,DUSP15,ENTPD5,ERBIN,FMNL2,G2E3,GAB1,GCLM,IL1RAP,ILK,IRS1,JAM3,KAT2B,KIF5B,MAN1A1,ME1,MYO6,NFASC,NPAT,PLEKHB1,PLP1,PPP1R16B,PTPN11,QKI,REEP3,ROCK1,SECISBP2L,SLC12A2,SMAD7,SMIM15,SNAP23,SPP1,SRD5A1,STK39,STRN,STX2,TMEM88B,TSPAN15,TWF1,TXNDC16	46 (1)	1
Irgm1		other	Irgm1	1	3162	0.00197	0.0171	AURKB,CCNB1,CCNB2,CDCA3,DTL,KIF20A,NEK2,OASL,TK1,UBE2C	10 (1)	1
MAP3K5		kinase	APP,AR,ATF2,ATF6,BAX,CASP3,CCND1,CDKN1A,CEBPA,CEBPB,Creb,CREB1,CTNNB1,EGFR,EIF2S1,EIF4E,ELK1,ERBB2,FADD,FAS,FOXO1,FOXO3,GATA3,GLI1,HIF1A,Hsp27,Hsp90,IGF1R,IKBKB,INSR,IRF3,JINK1/2,Jnk,KAT5,MAP2K1,MAP2K4,MAP3K5,MAPK10,MAPK14,MAPK8,MAPKAPK2,Mek,MITF,MKNK1,MMP14,MYC,MYH10,NADPH oxidase,NCF1,NFAT5,NFATC2,NFE2L2,NOS2,NOS3,NOTCH1,NR3C1,P38 MAPK,PARP1,PGR,PIK3R1,PPARG,PPARGC1A,PRKAA1,PRKG1,PTK2,Rb,RELA,R…	3	3131	1.38e-12	0.0022	A2M,ABCA1,ABL2,ACADM,ACSBG1,ACSL3,ACSL4,ACVR2A,ADA,ADAM15,ADCY1,ADIPOQ,AGPAT5,AHCTF1,AHI1,AK1,AKR1B1,AKR7A2,ALKBH7,ANXA6,AOX1,APC,APLNR,APOA1,AQP4,AR,ARHGAP5,ARIH1,ARL6,ARX,ASNS,ASS1,ASTN1,ATF1,ATF2,ATG4C,ATP13A5,ATP2A3,ATP5MC1,ATP5MC3,ATRX,ATXN1,AURKB,B3GAT1,BBX,BCL6B,BDP1,BIRC3,BMP2,BMPR1A,BMPR2,BRAF,BST2,BUB1B,C1QTNF6,CA4,CA5B,CALCRL,CALD1,CARS1,CASC4,CASQ2,CAV2,CCN2,CCNB1,CCNB2,CCND3,CCNF,CD1…	431 (78)	76
PDGF BB		complex	PDGF BB	1	3130	0.000614	0.021	ATP2B1,CCN2,CNN1,F3,FGF2,FOS,FOSB,FZD2,GEM,IER3,INHBA,NAMPT,NR4A1,NR4A2,RGS1,RND3,SGK1,SLC2A3,TGM2,TOB1	20 (1)	1
TNRC6A	0,995	other	ATF6,BAK1,BAX,CASP8,CCND1,CDKN1A,CEBPA,CEBPB,CHEK2,Creb,CREB1,EGFR,EIF2S1,EIF4E,ELK1,ERBB2,FOXO3,GATA3,GLI1,H2AX,Hsp27,Hsp90,IGF1R,IKBKB,Jnk,JUN,KAT5,MAP2K1,MAPK1,MAPK14,MAPK8,MAPK9,MAPKAPK2,Mek,MITF,MKNK1,MMP2,NFAT5,NFkB (complex),NOTCH1,NR3C1,P38 MAPK,PARP1,PGR,PI3K (complex),PIK3R1,PPARG,PPARGC1A,PRKAA1,PRKDC,PTK2,RAC1,Rb,RELA,SIAH2,SLC6A2,SLC9A1,SP1,STAT1,STAT3,TNRC6A,TP53,TP63,TP73,TRIM28,TS…	3	3123	7.54e-13	0.002	A2M,ABCA1,ABL2,ACADM,ACSBG1,ACSL3,ACSL4,ADA,ADCY1,AGPAT5,AHCTF1,AHI1,AHR,AK1,AKAP13,AKR1B1,ALKBH7,ANGPT1,ANXA6,APC,APLNR,APOA1,AQP4,AR,ARHGAP5,ARIH1,ARL6,ARX,ASPN,ASTN1,ATF1,ATF2,ATG4C,ATP13A5,ATP2A3,ATP5F1B,ATP5MC1,ATP5MC3,ATRX,ATXN1,AURKB,B3GAT1,BCL6B,BMP2,BMPR2,BRAF,BST2,BUB1B,C1QTNF6,CA2,CA4,CALCRL,CALD1,CAST,CAV2,CCDC88A,CCN2,CCNB1,CCNB2,CCND3,CCNF,CD163,CD302,CD93,CDC20,CDC40,CDC6,CDCA5,CDC…	407 (67)	66
NCL		other	Akt,AKT1,AR,BAX,CASP8,CCND1,CDK2,EIF2AK3,EIF2S1,EIF4E,ERBB2,ERK,FOXO3,GLI1,HIPK2,Hsp90,Jnk,JUN,MAP2K1,MAPK14,MAPK8,MAPK9,MDM2,Mek,MTOR,NCL,NOTCH1,NPM1,P38 MAPK,PGR,PI3K (complex),PIK3R1,PRKAA1,PRKCE,PTK2,RAC1,RARA,STAT3,TP53,TP73,TSC2	3	3069	5.14e-13	0.001	A2M,ACADM,ACSBG1,ACSL3,ACSL4,ADA,ADIPOQ,AHI1,AK1,AKAP13,AKR1A1,AKR1B1,ANGPT1,ANXA6,APOA1,AR,ARHGAP5,ASTN1,ATF2,ATG4C,ATP2A3,ATP2B1,ATP5MC1,ATP5MC3,ATXN1,AURKB,BCL6B,BMI1,BMP2,BMPR2,BRAF,BUB1B,CA2,CA5B,CALCRL,CALD1,CASQ2,CAST,CAV2,CAV3,CCDC88A,CCN2,CCNB1,CCNB2,CCND3,CCNT2,CCPG1,CCR1,CD302,CDC20,CDC40,CDC6,CDCA3,CDCA5,CDCA7,CDCA8,CDK1,CDK2,CDK6,CDT1,CEBPA,CEBPZ,CENPA,CHAC1,CHL1,CHTF18,CISH,CMTM5,CN…	345 (41)	41
ITGAV	0,893	transmembrane receptor	AHR,Akt,APP,AR,ATF2,BAX,CDK1,CDK5,CDKN1A,CDKN1B,CEBPA,CEBPB,Creb,CYP1A1,DUSP1,EGFR,EIF2S1,EIF4E,ELK1,ERBB4,ERK,ERK1/2,ESR1,FOS,FOXO3,GAS2L3,GATA1,GLI1,HIF1A,Hsp90,IGF1R,IKZF3,ITGAV,ITK,KAT6A,LCK,LCP2,MAP2K1,Map3k7,MAPK1,MAPK14,MAPKAPK2,MED1,MMP2,MYC,MYD88,NFATC2,NOS2,NOTCH1,NR3C2,NUAK1,PGR,PHB2,Pka,PLCG2,PLD1,PPARG,PPARGC1A,PRKCD,PTK2,Rac,RAC1,RASGRF1,Rb,RB1,REL,RELB,RICTOR,RUNX2,SHC1,SOX2,SREBF2…	3	3068	8.65e-13	0.0019	ABCA1,ACADM,ACSBG1,ACSL3,ADA,ADAM15,ADAMTS4,ADRA2B,AEBP2,AHCTF1,AK1,AKR1B1,ANXA6,APC,APLF,APLNR,APOA1,APOL6,AQP4,AR,ARHGAP5,ARHGEF11,ARL6,ARX,ASNS,ATG4C,ATP13A5,ATP2A3,ATP2B1,ATP5MC1,ATP5MC3,ATP8A1,ATXN1,AURKB,BBX,BCL6B,BIRC3,BMI1,BMPR2,BRAF,BST2,BUB1B,CA5B,CACHD1,CALCRL,CALD1,CARS1,CASQ2,CAST,CAV2,CCN2,CCNB2,CCND3,CCNF,CCNJ,CCNT2,CCPG1,CCR1,CD163,CDC20,CDC6,CDK1,CDT1,CELF1,CHAC1,CHTF18,CIRBP,CLM…	449 (85)	81
DYRK1A		kinase	DYRK1A	1	3000	3.08e-06	0.0002	CCNB1,CDC6,CDK1,E2F1,E2F8,MCM3,MCM4,MYBL2,UBE2C	9 (1)	1
FOXO3		transcription regulator	Akt,CDKN1A,ESR1,FOXO3,HIF1A,MTOR,RELA,RPS6KB1,SIRT1	2	2990	1.01e-06	0.0431	ABCA1,ADAM15,AHR,AKR1A1,AKR1B1,ANGPT1,AQP4,AR,ASS1,ATP2B1,AURKB,BCLAF1,BEX1,BIRC3,CA2,CARS1,CAV2,CAV3,CCN2,CCNB1,CCNB2,CCNT2,CCPG1,CDK1,CEBPA,CENPA,CERT1,COL8A1,CPE,CREB1,DDIT4,DLL4,DNAJC21,EGLN1,EIF1AX,EMC9,ENO1,EP300,ERO1A,EXO1,F3,FOS,FOSB,FOXM1,FZD2,GFPT1,GHR,GLI1,GSTM3,HES1,HJURP,IER3,IFITM3,IGFBP5,IL4R,INSIG2,IRS1,ITGA1,ITGAV,KIF23,KRT18,LAMA2,LBP,LIFR,MAP1B,MAPK12,MBNL2,MCM4,MCM5,MITF,MT-CO…	137 (9)	9
ALDH2		enzyme	ALDH2,EIF2A,GUCY,LIPE	3	2887	0.00411	0.0341	ADIPOQ,CEBPA,GCLM,NCOA2,NRIP1,PCK2,PHGDH,PSPH,RB1,SCARB1,SHMT2,SREBF1	12 (4)	3
BTG2		transcription regulator	Akt,BTG2,ERBB2,ERBB3,RB1	2	2862	1.71e-08	0.0005	ACTC1,ADIPOQ,AR,AURKB,CALCRL,CCNB1,CCND3,CDC20,CDC40,CDC6,CDCA3,CDCA5,CDCA7,CDCA8,CDK1,CDK2,CERT1,COX4I1,COX6B1,COX7A2,CXCR4,CYSLTR1,DLK1,DLL4,DMPK,E2F1,E2F2,E2F3,E2F7,E2F8,ETV5,F3,FGF2,FOS,FSCN1,GINS3,GPR19,GPR27,GPT2,HOMER1,IL6ST,KRT10,KRT18,LEP,MCM2,MCM3,MCM4,MCM5,MCM7,MCM8,MFAP2,MT-CO2,NDUFA13,NDUFB8,NDUFS7,NDUFV1,NME1,NOS2,OGA,ORC1,PCLAF,PHGDH,PLG,PLK1,POLA2,POLE,POLE4,POLK,POLR2G,POLR3H,RBL…	89 (5)	4
FCER2		transmembrane receptor	Akt,AURKA,BAX,CEBPA,CHUK,Creb,estrogen receptor,FCER2,FOXO1,FOXO3,GADD45A,GSK3B,HIF1A,IKBKB,ITGB2,Jnk,JUN,MAP2K1,MAP2K4,MAP3K8,MAPK1,MAPK3,MAPK8,MAPT,MMP2,MTOR,NFkB (complex),NFKB1,NLRP3,NOS2,NOTCH1,RELA,SMAD2,SMAD3,STAT4,STAT5a/b,TBC1D4,TLR3,TP53	3	2781	3.36e-09	0.039	ABL2,ACSBG1,ACSL3,ACSL4,ACTC1,ADA,ADAM15,ADAMTS4,ADIPOQ,AHR,AK1,AKR1A1,ANXA6,APLNR,APOA1,APOL6,AQP4,ARHGAP5,ASPN,ATF1,ATF2,ATG4C,ATP13A5,ATP2B1,ATP5F1B,ATP5MC1,ATXN1,AURKB,BCL6B,BDP1,BEX1,BIRC3,BMI1,BMP2,BRAF,BST2,BUB1B,CA2,CALCRL,CALD1,CARS1,CAST,CAV3,CAVIN2,CCNB2,CCNF,CCR1,CDC20,CDC6,CDCA8,CDK5RAP3,CDT1,CEBPA,CERT1,CHL1,CISH,CMTM5,CNN1,CNTF,COQ4,COX4I1,COX7A2,CRP,CSGALNACT2,CX3CL1,CXCR4,CYGB,CY…	298 (39)	39
IP6K2		kinase	IP6K2,STK11,TP53	2	2766	7.17e-10	0.0011	A2M,ACADM,ACSL3,ADA,AK1,AKR1A1,AKR1B1,ANXA6,APOA1,AR,ARHGAP5,ASS1,ASTN1,ATG4C,ATP5MC1,ATP5MC3,ATXN1,AURKB,BCL6B,BRAF,BUB1B,CALCRL,CAV2,CCN2,CCNB1,CCNB2,CCND3,CDC20,CDC6,CDK1,CDK2,CDT1,CNN1,COQ4,COX6B1,CTPS1,CYP1A1,CYSLTR1,DCK,DDIT4,DEK,DICER1,DLG1,DNAJA4,DNAJB4,EIF4G3,ENO1,ENTPD5,ESPL1,FBXO22,FDXR,FGF2,FOS,GC,GNA14,GNAI1,GNAQ,GOLGA4,GPR19,GPR27,HMGN2,IER3,IGFBP5,IL21R,IL4R,ILK,ING2,IREB2,IRS1,ITG…	179 (3)	2
C2CD5		other	C2CD5,LIPE	2	2714	0.00537	0.0417	ACADM,ADIPOQ,CEBPA,COX4I1,NCOA2,NRIP1,RB1,SCARB1,SREBF1,TBX1,TFAM	11 (2)	2
WNT7A		cytokine	CASP8,CDKN1A,CTNNB1,DUSP1,EIF2A,ERK,ERK1/2,EZH2,FOXM1,JUN,Mek,MYC,NFkB (complex),PTGS2,SKP2,SMAD3,TCF4,TCF7L2,TERT,TP53,USP18,WNT7A	3	2692	1.95e-10	0.0062	A2M,ABCA1,ABHD17B,ABL2,ACADM,ACOT4,ACTC1,ACVR2A,ADAMTS4,ADIPOQ,AHR,AK1,AKR1B1,ANGPT1,ANXA6,APOA1,ARHGAP5,ASPN,ATF2,ATG4C,ATP5MC1,ATP5MC3,ATXN1,AURKB,BCL6B,BEX1,BMI1,BMP2,BRAF,BYSL,C5orf51,CA2,CALCRL,CASC4,CAV2,CAV3,CCDC117,CCNF,CCP110,CCR1,CD163,CDC6,CDCA7,CDCA8,CDK2,CDK6,CDT1,CEBPA,CEBPZ,CENPA,CHL1,CMTM5,CNN1,COL8A1,COQ4,COX7A2,CREB1,CREB5,CRP,CST6,CX3CL1,CYGB,CYLD,CYP1A1,CYSLTR1,DCK,DDIT4,DDR2,…	292 (22)	22
BARD1		transcription regulator	AHR,Akt,AURKB,BARD1,BAX,CASP8,CCND1,CDKN1A,CREB1,EGFR,EIF2S1,EIF4E,ERBB2,ERK,ERK1/2,ESR1,ESR2,estrogen receptor,FOXO3,GLI1,Hsp90,Jnk,JUN,MAP2K1,MAPK14,MAPK8,MAPK9,Mek,MTOR,NFkB (complex),NOTCH1,NPM1,P38 MAPK,PGR,PI3K (complex),PIK3R1,Pkc(s),PRKAA1,PRKCD,PRKCE,RAC1,RASSF1,RB1,STAT3,TP53,TP73,TSC2	3	2689	1.81e-12	0.0021	A2M,ACADM,ACSBG1,ACSL3,ACSL4,ACTC1,ADA,ADIPOQ,AHCTF1,AHI1,AHR,AK1,AKAP13,AKR1A1,AKR1B1,ANGPT1,ANXA6,APOA1,ARHGAP5,ASPN,ASS1,ASTN1,ATF1,ATF2,ATG4C,ATP2A3,ATP5MC1,ATP5MC3,ATXN1,AURKB,BCL6B,BMP2,BRAF,BUB1B,CA2,CALCRL,CAV2,CAV3,CCDC88A,CCN2,CCNB1,CCNB2,CCND3,CCNF,CCNT2,CCPG1,CCR1,CD302,CDC20,CDC40,CDC6,CDCA3,CDCA5,CDCA7,CDCA8,CDK1,CDK2,CDK6,CDT1,CEBPZ,CELF1,CENPA,CERT1,CHAC1,CHL1,CMTM5,CNN1,COL20A1,C…	374 (47)	47
EBF1	1042	transcription regulator	EBF1	1	2673	0.00391	0.0429	CHUK,EIF4EBP1,IRS1,KRAS,PIK3CA,PIK3R1,PIK3R3,PRKAA2,PRKAR1B,PRKAR2A,RPS6KB1,SOCS4,SOS1,SREBF1	14 (1)	1
MEIS1		transcription regulator	MEIS1	1	2646	0.00154	0.006	BAZ2B,CHD9,DCUN1D1,ERBIN,IKZF2,TNPO1,TSC22D2	7 (1)	1
ECSIT		transcription regulator	Akt,ATF2,CASP3,caspase,CEBPA,CHUK,Creb,ECSIT,EGFR,estrogen receptor,FOXO3,GADD45A,HIF1A,IKBKB,IRF3,Jnk,MAP2K1,MAP2K4,MAP3K7,MAP3K8,MAPK1,MAPK3,MAPK9,MAPKAPK2,MMP2,NFkB (complex),NFKB1,NLRP3,P38 MAPK,RELA,SMAD2,SMAD3,SREBF1,STAT5a/b,TP53	3	2575	8.5e-10	0.0156	ABL2,ACADM,ACSBG1,ACSL3,ADA,ADAM15,AHCTF1,AHR,AK1,ANGPT1,ANXA6,APLNR,APOA1,APOL6,AQP4,ARHGAP5,ASNS,ASPN,ATF1,ATF2,ATG4C,ATP13A5,ATP5MC1,ATP5MC3,ATXN1,AURKB,BCL6B,BEX1,BMI1,BMP2,BRAF,BST2,BUB1B,CA2,CALCRL,CALD1,CARS1,CAV3,CAVIN2,CCNB1,CCNB2,CCNF,CCR1,CDC20,CDC6,CDCA8,CDT1,CEBPA,CELF1,CERT1,CISH,CNN1,CNTF,COQ4,COX4I1,COX7A2,CRP,CSGALNACT2,CX3CL1,CXCR4,CYLD,CYP1A1,CYSLTR1,DCK,DDIT4,DEK,DICER1,DLG1,D…	292 (35)	35
NADPH oxidase		complex	Akt,AKT1,CBL,CEBPA,Creb,CREB1,CTNNB1,E2f,EGFR,EGR1,ERBB3,ERBB4,ERK,ERK1/2,estrogen receptor,FAS,FOXO1,GSK3B,HBEGF,HDAC1,HDAC2,HDAC4,HDAC6,HIF1A,IKBKB,ITGB1,JINK1/2,Jnk,JUN,KDM1A,KDM5A,KDM5B,MAPK1,MAPK8,MET,MMP9,NADPH oxidase,NFkB (complex),NFKB1,NLRP3,P38 MAPK,PARP1,PGR,PI3K (family),PTPN11,RAC1,RELA,SHC1,SMAD3,SP1,STAT3,STAT6,TP53,VAV2,YES1	3	2566	2.89e-10	0.0201	ABL2,ACADM,ACSL3,ADA,ADAM15,AHCTF1,AHR,AK1,AKAP13,ANXA6,APC,APLNR,APOA1,APOL6,AR,ARHGAP5,ASF1B,ASPN,ASS1,ATF2,ATG4C,ATP13A5,ATP5F1B,ATP5MC1,ATP5MC3,ATXN1,BCL6B,BDP1,BEX1,BIRC3,BMI1,BMP2,BMPR1A,BRAF,BST2,BUB1B,CA2,CALCRL,CARS1,CASC4,CAV3,CAVIN2,CCDC88A,CCN2,CCNB1,CCNB2,CCR1,CDCA3,CDCA8,CDK1,CDK2,CDK5RAP3,CDT1,CELF1,CHL1,CMTM5,CNN1,CNTF,COL8A1,COQ4,COX6B1,CPLX1,CRP,CSGALNACT2,CTF1,CX3CL1,CXCR4,CYBR…	350 (55)	53
IFITM1		transmembrane receptor	Akt,AKT1,BAX,CASP8,CCND1,CDK2,CDKN1A,EIF2AK3,EIF2S1,EIF4E,ERBB2,ERK,FOXO3,GLI1,Hsp90,IFITM1,IGF1R,Jnk,JUN,MAP2K1,MAPK14,MAPK8,MAPK9,Mek,MTOR,NOTCH1,NPM1,P38 MAPK,PGR,PI3K (complex),PIK3R1,PRKAA1,PRKCE,PTK2,RAC1,RB1,STAT3,TP53,TP73,TSC2	3	2459	1.01e-12	0.0007	A2M,ACADM,ACSBG1,ACSL3,ACSL4,ACTC1,ADA,ADIPOQ,AHI1,AK1,AKAP13,AKR1A1,AKR1B1,ANGPT1,ANXA6,APOA1,AQP4,AR,ARHGAP5,ASTN1,ATF2,ATG4C,ATP2A3,ATP2B1,ATP5F1B,ATP5MC1,ATP5MC3,ATXN1,AURKB,BCL6B,BMI1,BMP2,BRAF,BUB1B,CA2,CALCRL,CALD1,CAV2,CAV3,CCDC88A,CCN2,CCNB1,CCNB2,CCND3,CCR1,CD302,CD93,CDC20,CDC40,CDC6,CDCA3,CDCA5,CDCA7,CDCA8,CDK1,CDK2,CDK6,CDT1,CEBPA,CEBPZ,CERT1,CHAC1,CHL1,CISH,CMTM5,CNN1,COL20A1,COQ4,C…	335 (40)	40
SLC52A1		transporter	CASP3,caspase,CEBPA,Creb,estrogen receptor,FOXO3,GADD45A,HIF1A,IKBKB,Jnk,JUN,MAP2K1,MAP2K4,MAP3K8,MAPK1,MAPK3,MAPK8,MMP2,NFkB (complex),NFKB1,NLRP3,RELA,SLC52A1,SMAD2,SMAD3,STAT5a/b,TBC1D4,TP53	3	2446	2.29e-10	0.0089	ABL2,ACADM,ACSBG1,ACSL3,ACSL4,ADA,ADAM15,AHR,AK1,ANGPT1,ANXA6,APLNR,APOA1,APOL6,AQP4,ARHGAP5,ASPN,ATF1,ATF2,ATG4C,ATP13A5,ATP5MC1,ATP5MC3,ATXN1,AURKB,BCL6B,BDP1,BEX1,BIRC3,BMI1,BMP2,BRAF,BST2,BUB1B,CA2,CALCRL,CALD1,CARS1,CAV3,CAVIN2,CCNB1,CCNB2,CCND3,CCNF,CCR1,CDC20,CDC6,CDCA8,CDK1,CDT1,CEBPA,CERT1,CHL1,CISH,CMTM5,CNN1,CNTF,COQ4,COX4I1,COX7A2,CRP,CSGALNACT2,CX3CL1,CXCR4,CYGB,CYLD,CYP1A1,CYSLTR1,D…	281 (28)	27
MAPK8		kinase	Akt,AKT1,ATF2,BAX,BCL2,CASP3,CASP8,CYP19A1,EGFR,ERK,HIF1A,INSR,IRF3,IRS1,Jnk,JUN,LRP6,MAP2,MAPK8,NFATC1,NFATC2,P38 MAPK,RPS6KB1,SIRT1,SMAD2,SMAD3,STAT3,TP53	2	2442	6.76e-10	0.0069	A2M,ABCA1,ACSL3,ACSL4,ADA,ADAM15,AHCTF1,AK1,AKR1B1,ANXA6,APOA1,AR,ARHGAP5,ASNS,ASPN,ATF2,ATG4C,ATP2A3,ATP5F1B,ATP5MC1,ATP5MC3,ATXN1,AURKB,BBX,BCL6B,BCLAF1,BDP1,BEX1,BIRC3,BMP2,BRAF,BUB1B,CALCRL,CARS1,CAV2,CCDC88A,CCNB2,CCR1,CDC20,CDC6,CDK2,CDT1,CEBPA,CELF1,CHL1,CISH,CMTM5,CNN1,COQ4,COX7A2,CREB1,CRP,CTF1,CYGB,CYP1A1,CYSLTR1,DCK,DDIT4,DEK,DIAPH2,DICER1,DLG1,DLK1,DLL4,DNAJA4,DNAJB4,E2F1,E2F2,E2F3,EG…	255 (28)	28
HERC2		enzyme	AKT1,BAX,CASP3,CASP8,CCND1,CDKN1A,CHEK1,EIF2AK3,EIF2S1,EIF4E,ERBB2,ERK,FOXO3,GLI1,HERC2,Hsp90,IGF1R,Jnk,JUN,MAP2K1,MAPK14,MAPK8,MAPK9,MCM2,Mek,MTOR,NOTCH1,NPM1,NTRK1,P38 MAPK,PGR,PI3K (complex),PIK3R1,PRKAA,PRKAA1,PRKCE,PTK2,RAC1,RB1,SOD2,STAT3,TERT,TP53,TP73,TSC2,UBE3A	3	2429	3.56e-12	0.0017	A2M,ACADM,ACSBG1,ACSL3,ACSL4,ACTC1,ADA,AHI1,AK1,AKAP13,AKR1A1,AKR1B1,ANGPT1,ANXA6,APOA1,AQP4,AR,ARHGAP5,ASTN1,ATF2,ATG4C,ATP2A3,ATP2B1,ATP5F1B,ATP5MC1,ATP5MC3,ATXN1,AURKB,BCL6B,BMP2,BRAF,BUB1B,CA2,CALCRL,CALD1,CAV2,CAV3,CCDC88A,CCN2,CCNB1,CCNB2,CCND3,CCR1,CD302,CD93,CDC20,CDC40,CDC6,CDCA3,CDCA5,CDCA7,CDCA8,CDK1,CDK2,CDK6,CDT1,CEBPA,CEBPZ,CERT1,CHAC1,CHL1,CISH,CMTM5,CNN1,COL20A1,COQ4,COX6B1,COX7A2…	328 (46)	45
PLAA		other	CEBPA,Cpla2,Creb,estrogen receptor,FOXO3,GADD45A,HIF1A,IKBKB,Jnk,JUN,MAP2K1,MAP2K4,MAP3K8,MAPK1,MAPK3,MAPK8,MMP2,NFkB (complex),NFKB1,NLRP3,PLAA,PPARG,RELA,SMAD2,SMAD3,STAT5a/b,TBC1D4,TP53	3	2412	2.66e-10	0.0105	ABL2,ACSBG1,ACSL3,ACSL4,ADA,ADAM15,AHR,AK1,ANGPT1,ANXA6,APLNR,APOA1,APOL6,AQP4,ARHGAP5,ASPN,ATF1,ATF2,ATG4C,ATP13A5,ATP5MC1,ATP5MC3,ATXN1,AURKB,BCL6B,BDP1,BEX1,BIRC3,BMI1,BMP2,BRAF,BST2,BUB1B,CA2,CALCRL,CALD1,CARS1,CAV3,CAVIN2,CCNB1,CCNB2,CCND3,CCNF,CCR1,CDC20,CDC6,CDCA8,CDK1,CDT1,CEBPA,CERT1,CHL1,CISH,CMTM5,CNN1,CNTF,COQ4,COX4I1,COX7A2,CREB1,CRP,CSGALNACT2,CTPS1,CX3CL1,CXCR4,CYGB,CYLD,CYP1A1,CYS…	289 (28)	26
KLRC2		transmembrane receptor	ADAM10,Akt,AKT1,ATF2,BAX,BCL2,CASP3,CASP8,caspase,DUSP1,EGFR,ELK1,ERK,HIF1A,INSR,IRF3,IRS1,Jnk,JUN,KLRC2,LRP6,MAP2,MAPK1,MAPK14,MAPK8,MAPT,NFATC1,NFATC2,NFkB (complex),P38 MAPK,PARP1,RARA,Rb,RPS6KB1,RPTOR,SIRT1,SMAD3,STAT3,TNFRSF1A,TP53	3	2379	8.72e-11	0.0041	A2M,ACSL3,ACSL4,ADA,ADAM15,AHCTF1,AHR,AK1,AKR1B1,ANXA6,APOA1,APOL6,AR,ARHGAP5,ARX,ASNS,ASPN,ATF2,ATG4C,ATP2A3,ATP5F1B,ATP5MC1,ATP5MC3,ATXN1,AURKB,BBX,BCL6B,BCLAF1,BDP1,BEX1,BIRC3,BMI1,BMPR2,BRAF,BST2,BUB1B,CALCRL,CARS1,CAV2,CAV3,CCDC88A,CCNB1,CCNF,CCNT2,CCPG1,CCR1,CDC6,CDK2,CDK6,CDT1,CEBPA,CELF1,CENPA,CHL1,CISH,CLMP,CMTM5,CNN1,COQ4,COX7A2,CREB1,CRP,CSGALNACT2,CTF1,CYGB,CYLD,CYP1A1,CYSLTR1,DCK,DDI…	297 (40)	39
TP53RK		kinase	AKT1,BAX,CASP8,CCND1,CDK2,CDKN1A,EIF2AK3,EIF2S1,EIF4E,ERBB2,ERK,ERK1/2,FOXO3,GLI1,Hsp90,IGF1R,Jnk,JUN,MAP2K1,MAPK14,MAPK8,MAPK9,Mek,MMP14,MMP2,MTOR,MYH10,NOTCH1,PGR,PI3K (complex),PIK3R1,PRKAA1,PRKCE,PTK2,RAC1,RB1,SMPD2,TP53,TP53RK,TP73,TSC2	3	2355	1.27e-12	0.0004	A2M,ACADM,ACSBG1,ACSL3,ACSL4,ACTC1,ADA,AHI1,AK1,AKAP13,AKR1A1,AKR1B1,ANGPT1,ANXA6,APOA1,AQP4,AR,ARHGAP5,ASTN1,ATF2,ATG4C,ATP2A3,ATP2B1,ATP5F1B,ATP5MC1,ATP5MC3,ATXN1,AURKB,BCL6B,BMI1,BMP2,BRAF,BUB1B,CA2,CALCRL,CALD1,CAV2,CAV3,CCN2,CCNB1,CCNB2,CCND3,CCR1,CD302,CD93,CDC20,CDC40,CDC6,CDCA3,CDCA5,CDCA7,CDCA8,CDK1,CDK2,CDK6,CDT1,CEBPA,CEBPZ,CERT1,CHAC1,CHL1,CISH,CMTM5,CNN1,COL20A1,COQ4,COX6B1,COX7A2,CR…	318 (41)	40
DHX9		enzyme	caspase,CEBPA,Creb,DHX9,estrogen receptor,FOXO3,GADD45A,HIF1A,IKBKB,IRF3,Jnk,MAP2K1,MAP2K4,MAP3K8,MAPK1,MAPK3,MMP2,NFkB (complex),NFKB1,NFKBIA,NLRP3,RELA,STAT1,STAT5a/b,TBC1D4,TP53	3	2352	5.51e-09	0.041	ABL2,ACADM,ACSBG1,ACSL3,ADA,ADAM15,AHR,AK1,ANGPT1,ANXA6,APLNR,APOA1,AQP4,ARHGAP5,ATF1,ATF2,ATG4C,ATP13A5,ATP5MC1,ATP5MC3,ATXN1,AURKB,BCL6B,BEX1,BIRC3,BMI1,BMP2,BRAF,BST2,BUB1B,CA2,CALCRL,CALD1,CARS1,CAV3,CAVIN2,CCNB1,CCNB2,CCND3,CCNF,CCR1,CDC20,CDC6,CDCA8,CDK1,CDT1,CEBPA,CERT1,CISH,CNN1,CNTF,COQ4,COX4I1,COX7A2,CSGALNACT2,CX3CL1,CXCR4,CYLD,CYP1A1,CYSLTR1,DCK,DDIT4,DEK,DICER1,DLG1,DLL4,DNAJA4,DNAJB…	275 (26)	25
Rb		group	Rb	1	2333	0.00011	0.0009	ARX,CDC6,CDK2,CDT1,E2F1,FOXM1,MCM4,MCM7,RBL1	9 (1)	1
THEMIS2		other	ADAM17,ATF2,ATF6,BAX,CCND1,CEBPA,CEBPB,CEBPD,Creb,CREB1,DUSP1,EGFR,EIF2A,EIF4E,ELK1,EP300,ERK,ERK1/2,FOS,GATA3,GSK3B,HNRNPA1,Hsp27,IKBKB,Jnk,KAT5,LRP6,MAPK1,MAPK8,MAPKAPK2,MITF,MKNK1,MMP2,MTOR,NFAT (complex),NFAT5,NFkB (complex),NOS1,NOS2,Notch,NR3C1,P38 MAPK,PGR,PLA2G4A,PLD1,PPARGC1A,Rb,RB1,RELA,RUNX2,RXRA,SHC1,SLC6A2,SLC6A4,SP1,STAT1,STAT2,STAT3,STIM1,THEMIS2,TNFRSF1A,TP53,TP63,VAV1,YAP1,YY1	3	2322	3.88e-09	0.0342	ABCA1,ABL2,ACSL3,ACSL4,ACTC1,ADA,ADCY1,AGPAT5,AHCTF1,AHI1,AHR,AK1,AKAP13,AKR1A1,ALKBH7,ANXA6,APC,APLNR,APOA1,ARHGAP5,ARIH1,ARL6,ARX,ASNS,ASPN,ATF1,ATF2,ATG4C,ATP13A5,ATP2B1,ATP5F1B,ATP5MC1,ATP5MC3,ATRX,ATXN1,B3GAT1,BCL6B,BCLAF1,BDP1,BEX1,BMP2,BMPR2,BRAF,BST2,BUB1B,C1QTNF6,CA4,CALD1,CAST,CCDC88A,CCN2,CCND3,CCNF,CCR1,CD163,CD93,CDC20,CDCA3,CDCA7,CDCA8,CEBPA,CELF1,CENPO,CHTF18,CIRBP,CISH,CLMP,CNN1,C…	343 (66)	65
THEMIS		other	ADAM17,ATF2,ATF6,BAX,CCND1,CEBPA,CEBPB,CEBPD,Creb,CREB1,DUSP1,EGFR,EIF2A,EIF4E,ELK1,EP300,ERK,ERK1/2,FOS,GATA3,GSK3B,HNRNPA1,Hsp27,IKBKB,Jnk,KAT5,LRP6,MAPK1,MAPK8,MAPKAPK2,MITF,MKNK1,MMP2,MTOR,NFAT (complex),NFAT5,NFkB (complex),NOS1,NOS2,Notch,NR3C1,P38 MAPK,PGR,PLA2G4A,PLD1,PPARGC1A,Rb,RB1,RELA,RUNX2,RXRA,SHC1,SLC6A2,SLC6A4,SP1,STAT1,STAT2,STAT3,STIM1,THEMIS,TNFRSF1A,TP53,TP63,VAV1,YAP1,YY1	3	2322	3.88e-09	0.0342	ABCA1,ABL2,ACSL3,ACSL4,ACTC1,ADA,ADCY1,AGPAT5,AHCTF1,AHI1,AHR,AK1,AKAP13,AKR1A1,ALKBH7,ANXA6,APC,APLNR,APOA1,ARHGAP5,ARIH1,ARL6,ARX,ASNS,ASPN,ATF1,ATF2,ATG4C,ATP13A5,ATP2B1,ATP5F1B,ATP5MC1,ATP5MC3,ATRX,ATXN1,B3GAT1,BCL6B,BCLAF1,BDP1,BEX1,BMP2,BMPR2,BRAF,BST2,BUB1B,C1QTNF6,CA4,CALD1,CAST,CCDC88A,CCN2,CCND3,CCNF,CCR1,CD163,CD93,CDC20,CDCA3,CDCA7,CDCA8,CEBPA,CELF1,CENPO,CHTF18,CIRBP,CISH,CLMP,CNN1,C…	343 (66)	65
ACOX1		enzyme	ACOX1,AKT1,ATM,BAX,CASP8,CCND1,CDKN1A,Creb,CREB1,E2f,EIF2AK3,EIF2S1,EIF4E,ELF4,ERBB2,FOXO3,GLI1,Hsp90,IGF1R,IKBKB,IKBKG,MAP2K1,MAP2K4,Map3k7,MAPK1,MAPK14,MAPK8,MAPK9,Mek,MTOR,NFkB (complex),NOTCH1,NPM1,P38 MAPK,PGR,PI3K (complex),PIK3R1,PPARA,PRKAA1,PRKCE,PRKDC,PTK2,RAC1,RELA,STAT3,TP53,TP73,TRIM28,TSC2,ZEB1	3	2313	2.3e-12	0.0025	A2M,ABCA1,ABL2,ACADM,ACSBG1,ACSL3,ACSL4,ADA,ADIPOQ,AHI1,AHR,AK1,AKAP13,AKR1A1,AKR1B1,ANGPT1,ANXA6,APOA1,APOL6,AQP4,AR,ARHGAP5,ARHGDIA,ASNS,ASS1,ASTN1,ATF1,ATG4C,ATP13A5,ATP2A3,ATP2B1,ATP5F1B,ATP5MC1,ATP5MC3,ATXN1,AURKB,BCL6B,BMP2,BRAF,BST2,BUB1B,CA2,CALCRL,CALD1,CAV2,CAV3,CCDC88A,CCN2,CCNB1,CCNB2,CCND3,CCNF,CD302,CD93,CDC20,CDC40,CDC6,CDCA3,CDCA5,CDCA7,CDCA8,CDK1,CDK6,CDT1,CEBPA,CEBPZ,CHAC1,CISH,…	362 (50)	50
CAV1		transmembrane receptor	CAV1	1	2309	0.00106	0.0107	CAV2,FGF2,INHBA,LEP,LRP6,SKIL,SLC2A3,SMAD4,TFPI,TGFB1I1,TGFBR1,ZEB1	12 (1)	1
Raf		group	Creb,ELK1,Mek,PRKAA,Raf,Rb	2	2309	3.01e-05	0.0061	ABL2,ADIPOQ,ARX,ATP13A5,BMP2,BMPR2,CCND3,CDC6,CDCA7,CDK2,CDT1,CEBPA,CEBPZ,CNTF,DDR2,E2F1,ETV4,ETV5,FGFR1OP2,FOS,FOXM1,FSCN1,ITGAV,LEP,MCM4,MCM7,MT-ND3,NDFIP2,NOP58,NOS2,NR3C1,OSBPL8,PHTF1,POLR3G,PRKAA2,PTEN,PYCR1,RBL1,RND3,ROCK1,ROCK2,SKIL,SPP1,SREBF1,TET1,TP53,TPD52L1,ZEB1	48 (6)	6
RPL23		other	Akt,AKT1,BAX,CASP8,CCND1,CDK2,CDKN1A,EIF2AK3,EIF2S1,EIF4E,ERBB2,ERK,FOXO3,GLI1,Hsp90,IGF1R,Jnk,JUN,MAP2K1,MAPK14,MAPK8,MAPK9,Mek,MTOR,NOTCH1,NPM1,P38 MAPK,PGR,PI3K (complex),PIK3R1,PRKAA1,PRKCE,PTK2,RAC1,RB1,RPL23,STAT3,TP53,TP73,TSC2	3	2305	2.27e-12	0.0012	A2M,ACADM,ACSBG1,ACSL3,ACSL4,ACTC1,ADA,ADIPOQ,AHI1,AK1,AKAP13,AKR1A1,AKR1B1,ANGPT1,ANXA6,APOA1,AQP4,AR,ARHGAP5,ASTN1,ATF2,ATG4C,ATP2A3,ATP2B1,ATP5F1B,ATP5MC1,ATP5MC3,ATXN1,AURKB,BCL6B,BMI1,BMP2,BRAF,BUB1B,CA2,CALCRL,CALD1,CAV2,CAV3,CCDC88A,CCN2,CCNB1,CCNB2,CCND3,CCR1,CD302,CD93,CDC20,CDC40,CDC6,CDCA3,CDCA5,CDCA7,CDCA8,CDK1,CDK2,CDK6,CDT1,CEBPA,CEBPZ,CERT1,CHAC1,CHL1,CISH,CMTM5,CNN1,COL20A1,COQ4,C…	332 (40)	40
TBPL1		transcription regulator	Akt,AKT1,BAX,CASP8,CCND1,CDK2,CDKN1A,EIF2AK3,EIF2S1,EIF4E,ERBB2,ERK,FOXO3,GLI1,Hsp90,IGF1R,Jnk,JUN,MAP2K1,MAPK14,MAPK8,MAPK9,Mek,MTOR,NOTCH1,NPM1,P38 MAPK,PGR,PI3K (complex),PIK3R1,PRKAA1,PRKCE,PTK2,RAC1,RB1,STAT3,TBPL1,TP53,TP73,TSC2	3	2305	2.37e-12	0.0012	A2M,ACADM,ACSBG1,ACSL3,ACSL4,ACTC1,ADA,ADIPOQ,AHI1,AK1,AKAP13,AKR1A1,AKR1B1,ANGPT1,ANXA6,APOA1,AQP4,AR,ARHGAP5,ASTN1,ATF2,ATG4C,ATP2A3,ATP2B1,ATP5F1B,ATP5MC1,ATP5MC3,ATXN1,AURKB,BCL6B,BMI1,BMP2,BRAF,BUB1B,CA2,CALCRL,CALD1,CAV2,CAV3,CCDC88A,CCN2,CCNB1,CCNB2,CCND3,CCR1,CD302,CD93,CDC20,CDC40,CDC6,CDCA3,CDCA5,CDCA7,CDCA8,CDK1,CDK2,CDK6,CDT1,CEBPA,CEBPZ,CERT1,CHAC1,CHL1,CISH,CMTM5,CNN1,COL20A1,COQ4,C…	332 (40)	40
TTK	-0,754	kinase	Akt,AKT1,BAX,BLM,CASP3,CASP8,CCND1,CDK2,CDKN1A,EIF2AK3,EIF2S1,EIF4E,ERBB2,ERK,FOXO3,GLI1,Hsp90,IGF1R,Jnk,JUN,MAP2K1,MAPK14,MAPK8,MAPK9,Mek,MTOR,NOTCH1,NPM1,NTRK1,P38 MAPK,PARP,PGR,PI3K (complex),PIK3R1,PRKAA,PRKAA1,PRKCE,PTK2,RAC1,RB1,SOD2,STAT3,TP53,TP73,TSC2,TTK	3	2305	2.48e-12	0.0012	A2M,ACADM,ACSBG1,ACSL3,ACSL4,ACTC1,ADA,ADIPOQ,AHI1,AK1,AKAP13,AKR1A1,AKR1B1,ANGPT1,ANXA6,APOA1,AQP4,AR,ARHGAP5,ASTN1,ATF2,ATG4C,ATP2A3,ATP2B1,ATP5F1B,ATP5MC1,ATP5MC3,ATXN1,AURKB,BCL6B,BMI1,BMP2,BRAF,BUB1B,CA2,CALCRL,CALD1,CAV2,CAV3,CCDC88A,CCN2,CCNB1,CCNB2,CCND3,CCR1,CD302,CD93,CDC20,CDC40,CDC6,CDCA3,CDCA5,CDCA7,CDCA8,CDK1,CDK2,CDK6,CDT1,CEBPA,CEBPZ,CERT1,CHAC1,CHL1,CISH,CMTM5,CNN1,COL20A1,COQ4,C…	332 (46)	44
DNAJA1		other	Akt,AKT1,BAX,CASP8,CCND1,CDK2,CDKN1A,DNAJA1,EIF2AK3,EIF2S1,EIF4E,ERBB2,ERK,FOXO3,GLI1,Hsp90,IGF1R,Jnk,JUN,MAP2K1,MAPK14,MAPK8,MAPK9,Mek,MTOR,NOTCH1,NPM1,P38 MAPK,PGR,PI3K (complex),PIK3R1,PRKAA1,PRKCE,PTK2,RAC1,RB1,STAT3,TP53,TP73,TSC2	3	2305	2.59e-12	0.0014	A2M,ACADM,ACSBG1,ACSL3,ACSL4,ACTC1,ADA,ADIPOQ,AHI1,AK1,AKAP13,AKR1A1,AKR1B1,ANGPT1,ANXA6,APOA1,AQP4,AR,ARHGAP5,ASTN1,ATF2,ATG4C,ATP2A3,ATP2B1,ATP5F1B,ATP5MC1,ATP5MC3,ATXN1,AURKB,BCL6B,BMI1,BMP2,BRAF,BUB1B,CA2,CALCRL,CALD1,CAV2,CAV3,CCDC88A,CCN2,CCNB1,CCNB2,CCND3,CCR1,CD302,CD93,CDC20,CDC40,CDC6,CDCA3,CDCA5,CDCA7,CDCA8,CDK1,CDK2,CDK6,CDT1,CEBPA,CEBPZ,CERT1,CHAC1,CHL1,CISH,CMTM5,CNN1,COL20A1,COQ4,C…	332 (40)	40
STK17A		kinase	Akt,AKT1,BAX,CASP8,CCND1,CDK2,CDKN1A,EIF2AK3,EIF2S1,EIF4E,ERBB2,ERK,FOXO3,GLI1,Hsp90,IGF1R,Jnk,JUN,MAP2K1,MAPK14,MAPK8,MAPK9,Mek,MTOR,NOTCH1,NPM1,P38 MAPK,PGR,PI3K (complex),PIK3R1,PRKAA1,PRKCE,PTK2,RAC1,RB1,STAT3,STK17A,TP53,TP73,TSC2	3	2305	2.83e-12	0.0015	A2M,ACADM,ACSBG1,ACSL3,ACSL4,ACTC1,ADA,ADIPOQ,AHI1,AK1,AKAP13,AKR1A1,AKR1B1,ANGPT1,ANXA6,APOA1,AQP4,AR,ARHGAP5,ASTN1,ATF2,ATG4C,ATP2A3,ATP2B1,ATP5F1B,ATP5MC1,ATP5MC3,ATXN1,AURKB,BCL6B,BMI1,BMP2,BRAF,BUB1B,CA2,CALCRL,CALD1,CAV2,CAV3,CCDC88A,CCN2,CCNB1,CCNB2,CCND3,CCR1,CD302,CD93,CDC20,CDC40,CDC6,CDCA3,CDCA5,CDCA7,CDCA8,CDK1,CDK2,CDK6,CDT1,CEBPA,CEBPZ,CERT1,CHAC1,CHL1,CISH,CMTM5,CNN1,COL20A1,COQ4,C…	332 (40)	40
MCRS1		other	AKT1,ATF2,ATM,ATR,BAX,CCND1,CDK5,CDKN1A,CHEK1,CHEK2,Creb,CREB1,E2f,E2F3,E2F8,EIF2AK3,EIF2S1,EIF4E,ELF4,ERBB2,ERK1/2,FOXO3,GLB1,GLI1,GSK3B,H2AX,Hsp90,IGF1R,IKBKB,IKBKG,ING1,MAP2K1,MAP2K4,Map3k7,MAPK14,MAPK8,MAPK9,MAPT,MCRS1,Mek,MTOR,NCL,NOTCH1,NPM1,PARP1,PGR,PIK3R1,PRKAA1,PRKCE,PTK2,RB1,RELA,RPA1,SIAH2,STAT3,TP53,TP73,TRIM28,TSC2,ZEB1	3	2271	1.07e-13	0.0001	A2M,ABL2,ACADM,ACSBG1,ACSL3,ACSL4,ACTC1,ADA,AHI1,AK1,AKAP13,AKR1A1,AKR1B1,ANGPT1,ANXA6,APOA1,AQP4,AR,ARHGAP5,ASNS,ASTN1,ATF1,ATG4C,ATP13A5,ATP2A3,ATP2B1,ATP5F1B,ATP5MC1,ATP5MC3,ATXN1,AURKB,BCL6B,BMP2,BRAF,CA2,CALCRL,CALD1,CAV2,CCDC88A,CCN2,CCNB1,CCNB2,CCND3,CD302,CD93,CDC20,CDC40,CDC6,CDCA3,CDCA5,CDCA7,CDCA8,CDK1,CDK6,CDT1,CEBPA,CEBPZ,CERT1,CHAC1,CNN1,CNTF,COL20A1,COQ4,COX4I1,COX6B1,COX7A2,CRP,CS…	342 (60)	57
TP53	-0,777	transcription regulator	Akt,AKT1,BAX,CASP8,CCND1,CDK2,CDKN1A,EIF2AK3,EIF2S1,EIF4E,ERBB2,ERK,FOXO3,GLI1,Hsp90,IGF1R,Jnk,JUN,MAP2K1,MAPK14,MAPK8,MAPK9,Mek,MTOR,NOTCH1,NPM1,P38 MAPK,PGR,PI3K (complex),PIK3R1,PRKAA1,PRKCE,PTK2,RAC1,RB1,STAT3,TP53,TP73,TSC2	2	2254	3.64e-12	0.0018	A2M,ACADM,ACSBG1,ACSL3,ACSL4,ACTC1,ADA,ADIPOQ,AHI1,AK1,AKAP13,AKR1A1,AKR1B1,ANGPT1,ANXA6,APOA1,AQP4,AR,ARHGAP5,ASTN1,ATF2,ATG4C,ATP2A3,ATP2B1,ATP5F1B,ATP5MC1,ATP5MC3,ATXN1,AURKB,BCL6B,BMI1,BMP2,BRAF,BUB1B,CA2,CALCRL,CALD1,CAV2,CAV3,CCDC88A,CCN2,CCNB1,CCNB2,CCND3,CCR1,CD302,CD93,CDC20,CDC40,CDC6,CDCA3,CDCA5,CDCA7,CDCA8,CDK1,CDK2,CDK6,CDT1,CEBPA,CEBPZ,CERT1,CHAC1,CHL1,CISH,CMTM5,CNN1,COL20A1,COQ4,C…	331 (39)	39
Cyclin B		group	AKT1,BAX,calpain,CASP8,CCND1,CDK2,CDKN1A,Cyclin B,DNM1L,EIF2AK3,EIF2S1,EIF4E,EIF4EBP1,ERBB2,ERK,FOXO3,GLI1,Hsp90,IGF1R,ITPR1,Jnk,JUN,MAP2K1,MAPK14,MAPK8,MAPK9,Mek,MTOR,NFATC2,NOS3,NOTCH1,NPM1,P38 MAPK,PGR,PI3K (complex),PIK3R1,PRKAA1,PRKCE,PTK2,RAC1,RB1,RPS6KB1,SKI,STAT3,TP53,TP73,TSC2	3	2240	7.37e-13	0.001	A2M,ACADM,ACSBG1,ACSL3,ACSL4,ACTC1,ADA,AHI1,AK1,AKAP13,AKR1A1,AKR1B1,ANGPT1,ANXA6,APOA1,AQP4,AR,ARHGAP5,ASTN1,ATF2,ATG4C,ATP2A3,ATP2B1,ATP5F1B,ATP5MC1,ATP5MC3,ATXN1,AURKB,BBX,BCL6B,BMI1,BMP2,BRAF,BUB1B,CA2,CALCRL,CALD1,CAV2,CAV3,CCDC88A,CCN2,CCNB1,CCNB2,CCND3,CCR1,CD302,CD93,CDC20,CDC40,CDC6,CDCA3,CDCA5,CDCA7,CDCA8,CDK1,CDK2,CDK6,CDT1,CEBPZ,CERT1,CHAC1,CHL1,CISH,CMTM5,CNN1,COL20A1,COQ4,COX6B1,COX…	335 (47)	45
H2AX		transcription regulator	ATM,H2AX,MAPK1,MAPK3,PARP1,PRKDC,TP53	2	2220	3.33e-10	0.0009	A2M,ABCA1,ACADM,ACSL3,ADA,AHR,AK1,AKR1B1,ANXA6,APOA1,APOL6,ARHGAP5,ATG4C,ATP5MC1,ATP5MC3,ATXN1,AURKB,BCL6B,BIRC3,BRAF,BST2,BUB1B,CALCRL,CAV2,CCN2,CCNB2,CCND3,CCNF,CDC20,CDC6,CDK1,CDK2,CDT1,CEBPA,CISH,CNN1,COQ4,COX7A2,CSGALNACT2,CYP1A1,CYSLTR1,DCK,DDIT4,DEK,DICER1,DLG1,DNAJA4,DNAJB4,DSE,EIF4G3,ENTPD5,ESPL1,EVI5,FBXO22,FDXR,FGF2,GC,GFOD1,GNA14,GNAI1,GNAQ,GOLGA4,GPR19,GPR27,HMGN2,HOMER1,IER3,IFI6,IF…	195 (7)	7
TREM2		transmembrane receptor	ABL1,Abl1/2,ACTB,ADAM17,AR,BRAF,BTK,CBL,CDC37,Cdc42,CDH1,CDK5,CEBPA,CEBPB,Creb,CTNNB1,EGFR,ELK1,ELP3,EP300,ERBB4,ERK1/2,EZH2,FOS,FOXO1,GATA1,HGS,Hif1,IGF1R,IKZF3,INPP5D,IRS1,LAT2,LCK,MAPK14,MAPK8,MED1,Mek,MMP2,MTOR,MYC,MYD88,NFkB (complex),NOS3,NR3C2,PRKAA1,PRKCD,PTGS2,PTPN6,RASGRF1,REL,RELA,RELB,RPS6KB1,RPTOR,SHC1,SMAD3,SP1,SYK,TCF4,TCF7L2,TGFB1,TICAM1,TREM2	3	2211	9.23e-10	0.0075	A2M,ABCA1,ABHD17B,ABL2,ACOT4,ACSL3,ACTC1,ACVR2A,ADA,ADAMTS4,ADIPOQ,AEBP2,AHCTF1,AHR,AKR1A1,APLF,APLNR,ARHGEF11,ARL6,ASPN,ASTN1,ATP13A5,ATP2B1,ATP5F1B,ATP5MC1,ATP5MC3,ATP8A1,ATXN1,AURKB,BDP1,BIRC3,BMP2,BMPR2,BYSL,C5orf51,CA5B,CASC4,CASQ2,CAST,CCDC117,CCN2,CCNJ,CCP110,CD163,CD302,CD93,CDC20,CDC6,CDCA5,CDCA7,CDK5RAP3,CDK6,CEBPA,CEBPZ,CELF1,CENPA,CERT1,CHTF18,CIRBP,CNN1,CNTF,CPLX1,CREB1,CREB5,CST6,CX…	311 (64)	62
RPS25		other	Akt,AKT1,BAX,CASP8,CCND1,CDK2,CDKN1A,EIF2AK3,EIF2S1,EIF4E,ERBB2,ERK,FOXO3,GLI1,Hsp90,IGF1R,Jnk,JUN,MAP2K1,MAPK14,MAPK8,MAPK9,Mek,MTOR,NOTCH1,NPM1,P38 MAPK,PGR,PI3K (complex),PIK3R1,PRKAA1,PRKCE,PTK2,RAC1,RB1,RPS25,STAT3,TP53,TP73,TSC2	3	2195	2.27e-12	0.0012	A2M,ACADM,ACSBG1,ACSL3,ACSL4,ACTC1,ADA,ADIPOQ,AHI1,AK1,AKAP13,AKR1A1,AKR1B1,ANGPT1,ANXA6,APOA1,AQP4,AR,ARHGAP5,ASTN1,ATF2,ATG4C,ATP2A3,ATP2B1,ATP5F1B,ATP5MC1,ATP5MC3,ATXN1,AURKB,BCL6B,BMI1,BMP2,BRAF,BUB1B,CA2,CALCRL,CALD1,CAV2,CAV3,CCDC88A,CCN2,CCNB1,CCNB2,CCND3,CCR1,CD302,CD93,CDC20,CDC40,CDC6,CDCA3,CDCA5,CDCA7,CDCA8,CDK1,CDK2,CDK6,CDT1,CEBPA,CEBPZ,CERT1,CHAC1,CHL1,CISH,CMTM5,CNN1,COL20A1,COQ4,C…	332 (40)	40
APLP2		other	Akt,AKT1,APLP2,BAX,CASP8,CCND1,CDK2,CDKN1A,EIF2AK3,EIF2S1,EIF4E,ERBB2,ERK,FOXO3,GLI1,Hsp90,IGF1R,Jnk,JUN,MAP2K1,MAPK14,MAPK8,MAPK9,Mek,MTOR,NOTCH1,NPM1,P38 MAPK,PGR,PI3K (complex),PIK3R1,PRKAA1,PRKCE,PTK2,RAC1,RB1,STAT3,TP53,TP73,TSC2	3	2195	2.37e-12	0.0012	A2M,ACADM,ACSBG1,ACSL3,ACSL4,ACTC1,ADA,ADIPOQ,AHI1,AK1,AKAP13,AKR1A1,AKR1B1,ANGPT1,ANXA6,APOA1,AQP4,AR,ARHGAP5,ASTN1,ATF2,ATG4C,ATP2A3,ATP2B1,ATP5F1B,ATP5MC1,ATP5MC3,ATXN1,AURKB,BCL6B,BMI1,BMP2,BRAF,BUB1B,CA2,CALCRL,CALD1,CAV2,CAV3,CCDC88A,CCN2,CCNB1,CCNB2,CCND3,CCR1,CD302,CD93,CDC20,CDC40,CDC6,CDCA3,CDCA5,CDCA7,CDCA8,CDK1,CDK2,CDK6,CDT1,CEBPA,CEBPZ,CERT1,CHAC1,CHL1,CISH,CMTM5,CNN1,COL20A1,COQ4,C…	332 (40)	40
MVK		kinase	Akt,AKT1,BAX,CASP8,CCND1,CDK2,CDKN1A,EIF2AK3,EIF2S1,EIF4E,ERBB2,ERK,FOXO3,GLI1,Hsp90,IGF1R,Jnk,JUN,MAP2K1,MAPK14,MAPK8,MAPK9,Mek,MTOR,MVK,NOTCH1,NPM1,P38 MAPK,PGR,PI3K (complex),PIK3R1,PRKAA1,PRKCE,PTK2,RAC1,RB1,STAT3,TP53,TP73,TSC2	3	2195	2.37e-12	0.0012	A2M,ACADM,ACSBG1,ACSL3,ACSL4,ACTC1,ADA,ADIPOQ,AHI1,AK1,AKAP13,AKR1A1,AKR1B1,ANGPT1,ANXA6,APOA1,AQP4,AR,ARHGAP5,ASTN1,ATF2,ATG4C,ATP2A3,ATP2B1,ATP5F1B,ATP5MC1,ATP5MC3,ATXN1,AURKB,BCL6B,BMI1,BMP2,BRAF,BUB1B,CA2,CALCRL,CALD1,CAV2,CAV3,CCDC88A,CCN2,CCNB1,CCNB2,CCND3,CCR1,CD302,CD93,CDC20,CDC40,CDC6,CDCA3,CDCA5,CDCA7,CDCA8,CDK1,CDK2,CDK6,CDT1,CEBPA,CEBPZ,CERT1,CHAC1,CHL1,CISH,CMTM5,CNN1,COL20A1,COQ4,C…	332 (40)	40
KLF17		transcription regulator	Akt,AKT1,BAX,CASP8,CCND1,CDK2,CDKN1A,EIF2AK3,EIF2S1,EIF4E,ERBB2,ERK,FOXO3,GLI1,Hsp90,IGF1R,Jnk,JUN,KLF17,MAP2K1,MAPK14,MAPK8,MAPK9,Mek,MTOR,NOTCH1,NPM1,P38 MAPK,PGR,PI3K (complex),PIK3R1,PRKAA1,PRKCE,PTK2,RAC1,RB1,STAT3,TP53,TP73,TSC2	3	2195	2.37e-12	0.0012	A2M,ACADM,ACSBG1,ACSL3,ACSL4,ACTC1,ADA,ADIPOQ,AHI1,AK1,AKAP13,AKR1A1,AKR1B1,ANGPT1,ANXA6,APOA1,AQP4,AR,ARHGAP5,ASTN1,ATF2,ATG4C,ATP2A3,ATP2B1,ATP5F1B,ATP5MC1,ATP5MC3,ATXN1,AURKB,BCL6B,BMI1,BMP2,BRAF,BUB1B,CA2,CALCRL,CALD1,CAV2,CAV3,CCDC88A,CCN2,CCNB1,CCNB2,CCND3,CCR1,CD302,CD93,CDC20,CDC40,CDC6,CDCA3,CDCA5,CDCA7,CDCA8,CDK1,CDK2,CDK6,CDT1,CEBPA,CEBPZ,CERT1,CHAC1,CHL1,CISH,CMTM5,CNN1,COL20A1,COQ4,C…	332 (40)	40
OTUB1	-0,599	enzyme	Akt,AKT1,BAX,CASP8,CCND1,CDK2,CDKN1A,EIF2AK3,EIF2S1,EIF4E,ERBB2,ERK,FOXO3,GLI1,Hsp90,IGF1R,Jnk,JUN,MAP2K1,MAPK14,MAPK8,MAPK9,Mek,MTOR,NOTCH1,NPM1,OTUB1,P38 MAPK,PGR,PI3K (complex),PIK3R1,PRKAA1,PRKCE,PTK2,RAC1,RB1,STAT3,TP53,TP73,TSC2	3	2195	2.59e-12	0.0013	A2M,ACADM,ACSBG1,ACSL3,ACSL4,ACTC1,ADA,ADIPOQ,AHI1,AK1,AKAP13,AKR1A1,AKR1B1,ANGPT1,ANXA6,APOA1,AQP4,AR,ARHGAP5,ASTN1,ATF2,ATG4C,ATP2A3,ATP2B1,ATP5F1B,ATP5MC1,ATP5MC3,ATXN1,AURKB,BCL6B,BMI1,BMP2,BRAF,BUB1B,CA2,CALCRL,CALD1,CAV2,CAV3,CCDC88A,CCN2,CCNB1,CCNB2,CCND3,CCR1,CD302,CD93,CDC20,CDC40,CDC6,CDCA3,CDCA5,CDCA7,CDCA8,CDK1,CDK2,CDK6,CDT1,CEBPA,CEBPZ,CERT1,CHAC1,CHL1,CISH,CMTM5,CNN1,COL20A1,COQ4,C…	332 (40)	40
S100A2		other	Akt,AKT1,BAX,CASP8,CCND1,CDK2,CDKN1A,EIF2AK3,EIF2S1,EIF4E,ERBB2,ERK,FOXO3,GLI1,Hsp90,IGF1R,Jnk,JUN,MAP2K1,MAPK14,MAPK8,MAPK9,Mek,MTOR,NOTCH1,NPM1,P38 MAPK,PGR,PI3K (complex),PIK3R1,PRKAA1,PRKCE,PTK2,RAC1,RB1,S100A2,STAT3,TP53,TP73,TSC2	3	2195	2.37e-12	0.0016	A2M,ACADM,ACSBG1,ACSL3,ACSL4,ACTC1,ADA,ADIPOQ,AHI1,AK1,AKAP13,AKR1A1,AKR1B1,ANGPT1,ANXA6,APOA1,AQP4,AR,ARHGAP5,ASTN1,ATF2,ATG4C,ATP2A3,ATP2B1,ATP5F1B,ATP5MC1,ATP5MC3,ATXN1,AURKB,BCL6B,BMI1,BMP2,BRAF,BUB1B,CA2,CALCRL,CALD1,CAV2,CAV3,CCDC88A,CCN2,CCNB1,CCNB2,CCND3,CCR1,CD302,CD93,CDC20,CDC40,CDC6,CDCA3,CDCA5,CDCA7,CDCA8,CDK1,CDK2,CDK6,CDT1,CEBPA,CEBPZ,CERT1,CHAC1,CHL1,CISH,CMTM5,CNN1,COL20A1,COQ4,C…	332 (40)	40
PHF1		transcription regulator	Akt,AKT1,BAX,CASP8,CCND1,CDK2,CDKN1A,EIF2AK3,EIF2S1,EIF4E,ERBB2,ERK,FOXO3,GLI1,Hsp90,IGF1R,Jnk,JUN,MAP2K1,MAPK14,MAPK8,MAPK9,Mek,MTOR,NOTCH1,NPM1,P38 MAPK,PGR,PHF1,PI3K (complex),PIK3R1,PRKAA1,PRKCE,PTK2,RAC1,RB1,STAT3,TP53,TP73,TSC2	3	2195	2.59e-12	0.0016	A2M,ACADM,ACSBG1,ACSL3,ACSL4,ACTC1,ADA,ADIPOQ,AHI1,AK1,AKAP13,AKR1A1,AKR1B1,ANGPT1,ANXA6,APOA1,AQP4,AR,ARHGAP5,ASTN1,ATF2,ATG4C,ATP2A3,ATP2B1,ATP5F1B,ATP5MC1,ATP5MC3,ATXN1,AURKB,BCL6B,BMI1,BMP2,BRAF,BUB1B,CA2,CALCRL,CALD1,CAV2,CAV3,CCDC88A,CCN2,CCNB1,CCNB2,CCND3,CCR1,CD302,CD93,CDC20,CDC40,CDC6,CDCA3,CDCA5,CDCA7,CDCA8,CDK1,CDK2,CDK6,CDT1,CEBPA,CEBPZ,CERT1,CHAC1,CHL1,CISH,CMTM5,CNN1,COL20A1,COQ4,C…	332 (40)	40
SMAD3		transcription regulator	AKT1,AR,ATF2,CASP3,CASP8,CDK5,CDKN1A,CEBPA,CEBPB,CHUK,CLOCK,Creb,CREB1,CSF1R,CTNNB1,EGFR,ERK1/2,ESR1,estrogen receptor,EZH2,EZR,FAS,FASN,FOS,FOXO1,GATA1,HBEGF,HDAC6,HIF1A,HSF1,IGF1R,IKBKB,INSR,IRF3,MAP2K4,MAPK14,MAPK8,MAPT,MED1,Mek,MTOR,MTORC1,MYC,N-cor,NFATC2,NFkB (complex),NFKB1,NLRP3,NR3C1,NR3C2,PARP1,Pde4,PDPK1,PGR,PP2A,PRKAA,PRKAB1,PRKCA,PRKCD,PRKCI,PRKCZ,PTGS2,PTK2,PTTG1,RICTOR,SHC1,SMAD3,S…	3	2155	2.12e-10	0.0127	ABCA1,ABHD17B,ABL2,ACADM,ACOT4,ACTC1,ACVR2A,ADAM15,ADAMTS4,AEBP2,AHCTF1,AHR,AKAP13,AKR1B1,ANGPT1,APLNR,AR,ARL6,ASNS,ASPN,ASS1,ASTN1,ATP13A5,ATP2A3,ATP2B1,ATP5F1B,ATP5MC1,ATRX,BBX,BDP1,BEX1,BIRC3,BMI1,BMP2,BYSL,C5orf51,CA4,CA5B,CARS1,CASC4,CASQ2,CAST,CCDC117,CCDC88A,CCN2,CCNB1,CCNB2,CCND3,CCNF,CCNJ,CCNT2,CCP110,CCPG1,CD163,CDK1,CDK2,CDK5RAP3,CEBPZ,CELF1,CENPA,CHTF18,CIRBP,CISH,CLIP1,COX4I1,COX4I2,…	380 (79)	75
GNA12		enzyme	GNA12	1	2111	0.00897	0.0464	CNN1,DDR2,GCLM,IRS1,PAK2,PIK3CA,PIK3R1,RDX,SOS1,SOS2,WASL	11 (1)	1
RPL5		other	Akt,AKT1,BAX,CASP8,CCND1,CDK2,CDKN1A,EIF2AK3,EIF2S1,EIF4E,ERBB2,ERK,FOXO3,GLI1,Hsp90,IGF1R,Jnk,JUN,MAP2K1,MAPK14,MAPK8,MAPK9,Mek,MTOR,NOTCH1,NPM1,P38 MAPK,PGR,PI3K (complex),PIK3R1,PRKAA1,PRKCE,PTK2,RAC1,RB1,RPL5,STAT3,TP53,TP73,TSC2	3	2086	2.37e-12	0.0012	A2M,ACADM,ACSBG1,ACSL3,ACSL4,ACTC1,ADA,ADIPOQ,AHI1,AK1,AKAP13,AKR1A1,AKR1B1,ANGPT1,ANXA6,APOA1,AQP4,AR,ARHGAP5,ASTN1,ATF2,ATG4C,ATP2A3,ATP2B1,ATP5F1B,ATP5MC1,ATP5MC3,ATXN1,AURKB,BCL6B,BMI1,BMP2,BRAF,BUB1B,CA2,CALCRL,CALD1,CAV2,CAV3,CCDC88A,CCN2,CCNB1,CCNB2,CCND3,CCR1,CD302,CD93,CDC20,CDC40,CDC6,CDCA3,CDCA5,CDCA7,CDCA8,CDK1,CDK2,CDK6,CDT1,CEBPA,CEBPZ,CERT1,CHAC1,CHL1,CISH,CMTM5,CNN1,COL20A1,COQ4,C…	332 (40)	40
SLC9A6		transporter	NTRK1,SLC9A6	2	2000	0.00829	0.0206	FOS,NR4A1,NTRK2,TP53	4 (2)	2
Cdkn1c		other	Cdkn1c	1	2000	0.0117	0.0248	CDC6,CDT1,MCM3,MPZ	4 (1)	1
Rsk		group	26s Proteasome,AKT1,AR,CHEK1,Creb,E2F3,E2F8,FASN,FGFR1,GLI1,Hsp27,Ikb,IKBKB,ING1,IRF5,MAP2K4,Mapk,MAPK1,MMP9,MTOR,MTORC1,NFKB1,NR4A1,PI3K (complex),PPARG,PTK2,RHOA,RICTOR,Rsk,SLC9A1,SQSTM1,SREBF1,SREBF2,STAT1,STAT3,Thioredoxin reductase,TNFRSF1A,TP53,TP73	3	1990	7.67e-09	0.0196	A2M,ABCA1,ABL2,ACADM,ACSL3,ACSL4,ADA,ADIPOQ,AHR,AK1,AKR1A1,ANXA6,APOA1,ARHGAP5,ATP13A5,ATP2B1,ATP5F1B,ATP5MC3,ATXN1,AURKB,BCL6B,BIRC3,BMP2,BMPR2,BRAF,BST2,BUB1B,CA2,CA5B,CALCRL,CASQ2,CAST,CAV3,CAVIN2,CCDC88A,CCN2,CCNF,CCR1,CD163,CDC20,CDCA3,CDCA5,CDK1,CHTF18,CLMP,CNN1,CNTF,COQ4,COX4I2,COX6B1,COX7A2,CREB1,CSGALNACT2,CTF1,CTPS1,CX3CL1,CYSLTR1,DCK,DEK,DIAPH2,DICER1,DNAJA4,DNAJB4,DSE,DUS2,E2F1,E2F2,E…	292 (39)	37
NR1H3		ligand-dependent nuclear receptor	AKT1,APP,ATF2,CEBPB,CLOCK,CTNNB1,EGFR,EGR1,ERBB2,ERK,FASN,FOXO1,FOXO3,FOXO4,GSK3B,HIF1A,HMOX1,IGF1R,INPP5D,JUN,LIPE,MAP2K1,MAP2K4,MAPK1,MAPK8,MET,MTOR,MYC,N-cor,NFATC2,NOS3,NR1H3,P38 MAPK,Pde4,PLEKHA7,PSEN1,PTPN1,PTPN11,RELA,STAT1,STAT3,TP53,TSC2	3	1947	4.86e-12	0.0003	ABCA1,ACSBG1,ACSL3,ACSL4,ACTC1,ACVR2A,ADA,ADAM15,ADIPOQ,AHCTF1,AK1,AKR1A1,ANGPT1,ANXA6,APLNR,APOA1,AQP4,ARHGAP5,ARL6,ASNS,ATF2,ATG4C,ATP2B1,ATP5F1B,ATXN1,BBX,BCL6B,BDP1,BIRC3,BMPR1A,BRAF,BST2,CALCRL,CALD1,CARS1,CASC4,CAV2,CCDC88A,CCND3,CCNF,CD163,CD93,CDC40,CDC6,CDCA3,CDCA5,CDCA7,CDCA8,CDK5RAP3,CDK6,CEBPA,CELF1,CERT1,CHL1,CIRBP,CISH,CLIP1,CMTM5,CNN1,COL8A1,COQ4,COX7A2,CRP,CSGALNACT2,CST6,CTF1,CYG…	323 (43)	43
RCE1		peptidase	ATM,CHEK1,Creb,LMNB1,MTORC1,RALA,RALB,RCE1,TP53	3	1917	9.88e-11	0.0004	A2M,ABL2,ACADM,ACSL3,ADA,ADIPOQ,AHR,AK1,AKR1B1,ANXA6,APOA1,AR,ARHGAP5,ATG4C,ATP13A5,ATP5MC1,ATP5MC3,ATXN1,AURKB,BCL6B,BRAF,BUB1B,CALCRL,CAV2,CCN2,CCNB1,CCNB2,CCND3,CDC20,CDC6,CDK1,CDK2,CDT1,CEBPA,CNN1,CNTF,COQ4,COX7A2,CYP1A1,CYSLTR1,DCK,DDIT4,DEK,DICER1,DLG1,DNAJA4,DNAJB4,E2F1,E2F3,EIF4G3,ENTPD5,ESPL1,FBXO22,FDXR,FGF2,FGFR1OP2,FOS,FSCN1,GC,GNA14,GNAI1,GNAQ,GOLGA4,GPR19,GPR27,HMGN2,IER3,IGFBP5,IL2…	184 (9)	8
AXIN1		other	AXIN1,ELK1,ERK,FOXM1,GSK3B,MAPK8,Mek,P38 MAPK,TP53	2	1906	5.18e-09	0.0042	A2M,ABCA1,ACADM,ACSL3,ACSL4,ADA,AK1,AKR1B1,ANXA6,APOA1,AR,ARHGAP5,ATF2,ATG4C,ATP5MC1,ATP5MC3,ATXN1,AURKB,BCL6B,BDP1,BMP2,BMPR2,BRAF,BUB1B,CALCRL,CAV2,CCNB1,CCNB2,CCNF,CCR1,CDC20,CDCA7,CDCA8,CDK1,CDT1,CEBPA,CEBPZ,CENPA,CNN1,COQ4,COX7A2,CXCR4,CYSLTR1,DCK,DDIT4,DDR2,DEK,DICER1,DLG1,DNAJA4,DNAJB4,EGF,EIF4G3,ENTPD5,ESPL1,ETV4,ETV5,F3,FBXO22,FDXR,GC,GLI1,GNA14,GNAI1,GNAQ,GOLGA4,GPR19,GPR27,GTSE1,HMGN2,…	186 (9)	8
TOB1	0,916	transcription regulator	TOB1	1	1897	0.00135	0.0036	CDT1,HJURP,IKBIP,MBNL2,MIS18BP1,RBBP6,SON,STAG1,TCN2,TP53	10 (1)	1
NUPR1		transcription regulator	NUPR1	1	1890	0.000176	0.0041	ABL2,ANK3,AVPI1,BUB1B,CCNB2,CCNF,CDCA3,CDCA8,CDK2,CENPC,CEP170B,CEP97,CHUK,CKAP2L,CREB5,CXCR4,DDX46,DENND5B,DIPK2A,DLG1,E2F8,EGLN1,ELL2,EME1,EPHA7,ESPL1,ETV1,EXO1,FANCD2,GTSE1,HCN1,HJURP,ING2,IPP,IRF2BP2,KIF20A,KIF23,KIF2C,KIFC1,KLF4,NEIL3,NFIB,NR1D1,NR1D2,NUCKS1,PHTF1,PIK3R1,PLK1,POLA2,RANBP6,RBMS1,RNFT2,SAMD4A,SHOX2,SLF1,SPC24,SUOX,TICRR,TNFAIP8L1,TOB1,TP53,TSC22D2,ZSWIM6	63 (1)	1
CDKN1A		kinase	CDKN1A	1	1886	3.65e-05	0.0008	CCNB1,CCND3,CDK1,EXO1,FOXM1,ITGAV,KRT18,MBNL2,MCM4,MCM5,PCLAF,PLK1,RB1,RBL1,RBL2,STMN1,TOP2A,TP53	18 (1)	1
MVP		other	ADAM17,Akt,AKT1,Ap1,BAK1,BAX,CBX7,CCAR2,CDK5,CDKN1A,CDKN1B,CEBPA,CEBPB,CHEK1,Creb,CXCR4,EIF4E,ELAVL1,ELK1,ERBB4,ERK1/2,ETS1,GATA1,Hif1,HMGA1,IRF3,IRS1,ITGB4,JUN,KDR,LRP6,MED1,Mek,MMP2,MTOR,MVP,NCL,NFkB (complex),NOS3,NR3C2,PGR,PPARG,PRKAA1,PRKDC,RB1,RELA,RPTOR,SP1,STAT3,TCF7L2,TERT	3	1875	3.04e-08	0.0285	A2M,ABCA1,ABHD17B,ABL2,ACADM,ACOT4,ACSL3,ACSL4,ADAMTS4,ADIPOQ,AEBP2,AKAP13,AKR1A1,ANKS1B,APLNR,AQP4,ARL6,ASTN1,ATP13A5,ATP2B1,BCLAF1,BEX1,BMI1,BMPR2,BUB1B,C5orf51,CACHD1,CALCRL,CALD1,CAVIN2,CCDC88A,CCN2,CCND3,CCNJ,CCP110,CD302,CDC20,CDCA7,CDK6,CEBPA,CEBPZ,CENPA,CERT1,CHL1,CIRBP,CISH,CMTM5,CNTF,COL8A1,COX4I1,COX6B1,COX7A2,CPLX1,CREB1,CREB5,CRP,CTF1,CTPS1,CX3CL1,CXCR4,CYBRD1,CYGB,CYLD,CYSLTR1,DDIT4…	256 (51)	50
mir-8		microRNA	Akt,AKT1,BAX,CASP8,CCND1,CDKN1A,EIF2AK3,EIF2S1,EIF4E,ERBB2,ERK,FOXO3,GLI1,Hsp90,IGF1R,Jnk,JUN,MAP2K1,MAPK14,MAPK8,MAPK9,Mek,mir-8,MTOR,NOTCH1,NPM1,P38 MAPK,PGR,PI3K (complex),PIK3R1,PRKAA1,PRKCE,PTK2,RAC1,RB1,STAT3,TP53,TP73,TSC2	3	1855	2.05e-12	0.0014	A2M,ABL2,ACADM,ACSBG1,ACSL3,ACSL4,ACTC1,ADA,ADIPOQ,AHI1,AK1,AKAP13,AKR1A1,AKR1B1,ANGPT1,ANXA6,APOA1,AQP4,AR,ARHGAP5,ASTN1,ATF2,ATG4C,ATP2A3,ATP2B1,ATP5F1B,ATP5MC1,ATP5MC3,ATXN1,AURKB,BCL6B,BMI1,BMP2,BRAF,BUB1B,CA2,CALCRL,CALD1,CAV2,CAV3,CCDC88A,CCN2,CCNB1,CCNB2,CCND3,CCR1,CD302,CD93,CDC20,CDC40,CDC6,CDCA3,CDCA5,CDCA7,CDCA8,CDK1,CDK2,CDK6,CDT1,CEBPA,CEBPZ,CERT1,CHAC1,CHL1,CISH,CMTM5,CNN1,COL20A1,C…	336 (39)	39
Raf		group	BAX,BECN1,CBX7,CDK2,CDKN1A,CDKN1B,Creb,CTNNB1,CXCR4,EIF4E,ELAVL1,ELK1,ERK,ERK1/2,FOS,FOXO1,HMGA1,HSD11B1,IRF3,ITGB4,Jnk,Mapk,Mek,MTORC1,NCL,NOS3,NR3C1,PGR,PRKAA,Raf,Rb,RB1,RPTOR,SMAD2,STIM1,TCF7L2,TP53,TSC2,ULK1	3	1830	6.4e-11	0.0011	A2M,ABCA1,ABHD17B,ABL2,ACOT4,ACSL3,ACSL4,ADA,ADAMTS4,ADIPOQ,AK1,AKAP13,AKR1B1,ANGPT1,ANKS1B,ANXA6,APOA1,ARHGAP5,ARX,ATF2,ATG4C,ATP13A5,ATP5F1B,ATP5MC1,ATXN1,AURKB,BCL6B,BCLAF1,BEX1,BMI1,BMP2,BMPR2,BRAF,BUB1B,C5orf51,CACHD1,CALCRL,CALD1,CASC4,CCND3,CCNF,CCP110,CCR1,CDC20,CDC6,CDCA7,CDK2,CDK5RAP3,CDK6,CDT1,CEBPA,CEBPZ,CENPA,CERT1,CNN1,CNTF,COQ4,COX4I1,COX6B1,COX7A2,CPEB4,CREB5,CST6,CX3CL1,CYSLTR1,D…	287 (39)	38
LTBR		transmembrane receptor	AR,Creb,FOXO3,GADD45A,IKBKB,Jnk,JUN,LTBR,MAP2K1,MAP2K4,MAP3K8,MAPK8,MMP2,MTOR,NFKB1,NFKB2,NFKBIA,RELA,RELB,SMAD2,SMAD3,STAT5a/b,TP53	3	1800	5.79e-10	0.0042	A2M,ABL2,ACSBG1,ACSL3,ACSL4,ADA,ADIPOQ,AHR,AK1,AKR1A1,AKR1B1,ANGPT1,ANXA6,APOA1,AQP4,AR,ARHGAP5,ASPN,ATF2,ATG4C,ATP13A5,ATP2B1,ATP5MC1,ATP5MC3,ATXN1,AURKB,BCL6B,BDP1,BEX1,BIRC3,BMP2,BMPR2,BRAF,BUB1B,CA5B,CALCRL,CASQ2,CAST,CAV2,CAVIN2,CCR1,CDC20,CDC6,CDCA5,CDK1,CDT1,CEBPA,CERT1,CHL1,CHTF18,CMTM5,CNN1,CNTF,COQ4,COX4I1,COX7A2,CRP,CXCR4,CYGB,CYP1A1,CYSLTR1,DCK,DDIT4,DEK,DICER1,DLG1,DLL4,DNAJA4,DNAJB4…	242 (23)	23
IFITM1		transmembrane receptor	IFITM1,TP53	2	1780	2e-09	0.0013	A2M,ACADM,ACSL3,ADA,AK1,AKR1B1,ANXA6,APOA1,AR,ARHGAP5,ATG4C,ATP5MC1,ATP5MC3,ATXN1,AURKB,BCL6B,BRAF,BUB1B,CALCRL,CAV2,CCN2,CCNB1,CCNB2,CCND3,CDC20,CDC6,CDK1,CDK2,CDT1,CEBPA,CNN1,COQ4,COX7A2,CYP1A1,CYSLTR1,DCK,DDIT4,DEK,DICER1,DLG1,DNAJA4,DNAJB4,EDIL3,EIF4G3,ENTPD5,ESPL1,FBXO22,FDXR,FGF2,FOS,GC,GNA14,GNAI1,GNAQ,GOLGA4,GPR19,GPR27,HMGN2,IER3,IGFBP5,IL21R,IL4R,ILK,ING2,IREB2,IRS1,ITGAV,ITGB1BP2,JMJD1…	167 (2)	2
MAP3K5		kinase	CASP3,JINK1/2,Jnk,MAP2K4,MAP3K5,MAPK8,MMP14,NCF1,NOS3,P38 MAPK,TP53	2	1769	1.85e-09	0.0023	A2M,ABCA1,ACADM,ACSL3,ACSL4,ADA,ADIPOQ,AK1,AKR1B1,ANXA6,APOA1,AR,ARHGAP5,ATF2,ATG4C,ATP5MC1,ATP5MC3,ATXN1,AURKB,BCL6B,BDP1,BIRC3,BMP2,BRAF,BUB1B,CALCRL,CAV2,CCN2,CCNB1,CCNB2,CCND3,CDC20,CDC6,CDK1,CDK2,CDT1,CEBPA,CNN1,COQ4,COX7A2,CXCR4,CYP1A1,CYSLTR1,DCK,DDIT4,DEK,DICER1,DLG1,DNAJA4,DNAJB4,EGF,EIF4G3,ENTPD5,ESPL1,F3,FBXO22,FDXR,FGF2,FOSB,GC,GNA14,GNAI1,GNAQ,GOLGA4,GPR19,GPR27,HES1,HMGN2,HOMER1,IER…	184 (11)	11
LAMA3		other	ADAM17,ATF2,ATF6,BAX,CCND1,CEBPA,CEBPB,CEBPD,Creb,CREB1,DUSP1,EGFR,EIF2A,EIF4E,ELK1,EP300,ERK,ERK1/2,FOS,GATA3,GSK3B,HNRNPA1,Hsp27,IKBKB,KAT5,LAMA3,LRP6,MAPKAPK2,MITF,MKNK1,MMP2,MTOR,NFAT5,NFkB (complex),NOS1,NOS2,Notch,NR3C1,P38 MAPK,PGR,PLA2G4A,PLD1,PPARGC1A,Rb,RB1,RELA,RUNX2,RXRA,SHC1,SLC6A2,SLC6A4,SP1,STAT1,STAT2,STAT3,STIM1,TNFRSF1A,TP53,TP63,YAP1,YY1	3	1756	4.28e-09	0.0337	ABCA1,ABL2,ACSL3,ACTC1,ADA,ADCY1,AGPAT5,AHCTF1,AHI1,AHR,AK1,AKAP13,AKR1A1,ALKBH7,ANXA6,APC,APLNR,APOA1,APOL6,ARHGAP5,ARIH1,ARL6,ARX,ASNS,ASPN,ATF1,ATG4C,ATP13A5,ATP2B1,ATP5F1B,ATP5MC1,ATP5MC3,ATRX,ATXN1,B3GAT1,BCL6B,BCLAF1,BEX1,BMP2,BMPR2,BRAF,BST2,BUB1B,C1QTNF6,CA4,CALD1,CAST,CCDC88A,CCN2,CCND3,CCNF,CCR1,CD163,CD93,CDC20,CDCA3,CDCA7,CDCA8,CEBPA,CELF1,CENPO,CHTF18,CIRBP,CLMP,CNN1,CNTF,COL20A1,COL…	332 (61)	60
SCIMP		other	ADAM17,ATF2,ATF6,BAX,CCND1,CEBPA,CEBPB,CEBPD,Creb,CREB1,DUSP1,EGFR,EIF2A,EIF4E,ELK1,EP300,ERK,ERK1/2,FOS,GATA3,GSK3B,HNRNPA1,Hsp27,IKBKB,KAT5,LRP6,MAPKAPK2,MITF,MKNK1,MMP2,MTOR,NFAT5,NFkB (complex),NOS1,NOS2,Notch,NR3C1,P38 MAPK,PGR,PLA2G4A,PLD1,PPARGC1A,Rb,RB1,RELA,RUNX2,RXRA,SCIMP,SHC1,SLC6A2,SLC6A4,SP1,STAT1,STAT2,STAT3,STIM1,TNFRSF1A,TP53,TP63,YAP1,YY1	3	1756	4.28e-09	0.0337	ABCA1,ABL2,ACSL3,ACTC1,ADA,ADCY1,AGPAT5,AHCTF1,AHI1,AHR,AK1,AKAP13,AKR1A1,ALKBH7,ANXA6,APC,APLNR,APOA1,APOL6,ARHGAP5,ARIH1,ARL6,ARX,ASNS,ASPN,ATF1,ATG4C,ATP13A5,ATP2B1,ATP5F1B,ATP5MC1,ATP5MC3,ATRX,ATXN1,B3GAT1,BCL6B,BCLAF1,BEX1,BMP2,BMPR2,BRAF,BST2,BUB1B,C1QTNF6,CA4,CALD1,CAST,CCDC88A,CCN2,CCND3,CCNF,CCR1,CD163,CD93,CDC20,CDCA3,CDCA7,CDCA8,CEBPA,CELF1,CENPO,CHTF18,CIRBP,CLMP,CNN1,CNTF,COL20A1,COL…	332 (61)	60
MEG3		other	Akt,MEG3,TP53	2	1749	9.91e-10	0.0008	A2M,ACADM,ACSL3,ADA,ADIPOQ,AK1,AKR1B1,ANXA6,APOA1,AR,ARHGAP5,ATG4C,ATP5MC1,ATP5MC3,ATXN1,AURKB,BCL6B,BRAF,BUB1B,CALCRL,CAV2,CCN2,CCNB1,CCNB2,CCND3,CDC20,CDC6,CDK1,CDK2,CDT1,CEBPA,CNN1,COQ4,COX7A2,CXCR4,CYP1A1,CYSLTR1,DCK,DDIT4,DEK,DICER1,DLG1,DLL4,DNAJA4,DNAJB4,EIF4G3,ENTPD5,ESPL1,F3,FBXO22,FDXR,FGF2,FOS,GC,GNA14,GNAI1,GNAQ,GOLGA4,GPR19,GPR27,HMGN2,IER3,IGFBP5,IL21R,IL4R,ILK,ING2,IREB2,IRS1,ITGAV…	173 (3)	3
CDK9		kinase	Akt,AR,CDK9,CHEK1,CREB1,EGFR,ESR1,GSK3B,Hsp27,Jnk,MAPK1,MAPK3,Mek,NFkB (complex),NOS3,Nr1h,RELA,RNA polymerase II,SMAD2,SREBF2,STAT3,TP53	3	1742	1.56e-09	0.0188	A2M,ABCA1,ACADM,ACSL3,ADA,AHCTF1,AHR,AK1,AKR1B1,ANXA6,APOA1,APOL6,AR,ARHGAP5,ASS1,ATF1,ATF2,ATG4C,ATP5MC1,ATP5MC3,ATXN1,AURKB,BCL6B,BMI1,BMPR2,BRAF,BST2,BUB1B,CA2,CA5B,CALCRL,CASQ2,CAST,CAV2,CAV3,CCDC88A,CCNB1,CCND3,CCNF,CCNT2,CCPG1,CD163,CDC20,CDCA5,CDCA7,CDK2,CDT1,CEBPA,CEBPZ,CELF1,CENPA,CERT1,CHTF18,CISH,CNN1,COL8A1,COQ4,COX7A2,CPE,CSGALNACT2,CTF1,CX3CL1,CXCR4,CYLD,CYP1A1,CYSLTR1,DCK,DDIT4,DDR…	277 (22)	22
SLIT2		other	AKT1,APP,ATF2,BRAF,CEBPB,CLOCK,CTNNB1,EGFR,EGR1,ERBB2,ERK,ERK1/2,FOXO1,FOXO3,FOXO4,GSK3B,HIF1A,HMOX1,IGF1R,INPP5D,JUN,MAP2K1,MAP2K4,MAPK1,MAPK8,MET,MTOR,MYC,N-cor,NFATC2,NOS3,P38 MAPK,Pde4,PLEKHA7,PSEN1,PTPN1,PTPN11,RAC1,RAS,RELA,RET,SLIT2,STAT1,STAT3,TP53,TSC2	3	1741	4.29e-11	0.0013	ACSBG1,ACSL3,ACSL4,ACTC1,ACVR2A,ADA,ADAM15,AHCTF1,AK1,AKR1A1,ANGPT1,ANXA6,APLNR,APOA1,AQP4,ARHGAP5,ARL6,ASNS,ATF2,ATG4C,ATP2B1,ATP5F1B,ATXN1,BBX,BCL6B,BDP1,BIRC3,BMPR1A,BRAF,BST2,CALCRL,CALD1,CARS1,CASC4,CAV2,CCDC88A,CCND3,CCNF,CD163,CD93,CDC40,CDC6,CDCA3,CDCA5,CDCA7,CDCA8,CDK5RAP3,CDK6,CELF1,CERT1,CHL1,CIRBP,CISH,CLIP1,CMTM5,CNN1,COL8A1,COQ4,COX7A2,CRP,CSGALNACT2,CST6,CTF1,CYGB,CYP1A1,CYSLTR1,DC…	317 (46)	45
CTSD		peptidase	CTSD	1	1732	0.000499	0.0018	ABCA1,ROCK2,TXN	3 (1)	1
miR-542-3p (miRNAs w/seed GUGACAG)		mature microRNA	miR-542-3p (miRNAs w/seed GUGACAG)	1	1732	0.0137	0.0238	ILK,RPS23,TP53	3 (1)	1
PRKAB1		kinase	PRKAB1	1	1732	0.00831	0.0094	GABPA,LEP,NOS2	3 (1)	1
PLA2G10		enzyme	ADAM10,Akt,ATF2,BAX,CASP8,Cpla2,DUSP1,EGFR,ELK1,ERK,GSK3B,HIF1A,INSR,IRF3,IRS1,Jnk,JUN,LIPE,LRP6,MAP2,MAPK1,MAPK14,MAPK8,MAPT,MMP2,MPO,NFATC2,NFkB (complex),NOS3,NR1H3,P38 MAPK,PARP1,PLA2G10,PLA2G4A,PLG,PPARG,PRKAA2,RARA,Rb,RELA,RPS6KB1,RPTOR,SERPINE1,SIRT1,SMAD3,STAT3,SYK,TNFRSF1A,TP53	3	1714	3.24e-12	0.001	A2M,ABCA1,ACSL3,ACSL4,ADA,ADAM15,AHCTF1,AHR,AK1,AKR1B1,ANXA6,APOA1,APOL6,AR,ARHGAP5,ARX,ASNS,ASPN,ASTN1,ATF2,ATG4C,ATP2A3,ATP5F1B,ATP5MC1,ATP5MC3,ATP8A1,ATXN1,AURKB,BBX,BCL6B,BCLAF1,BDP1,BEX1,BIRC3,BMI1,BMPR2,BRAF,BST2,BUB1B,BYSL,CA2,CALCRL,CARS1,CAV2,CAV3,CAVIN2,CCDC88A,CCNB1,CCNF,CCNT2,CCPG1,CCR1,CD302,CDK2,CDK6,CDT1,CELF1,CENPA,CERT1,CHL1,CISH,CLMP,CMTM5,CNN1,COQ4,COX7A2,CREB1,CRP,CSGALNACT2,C…	327 (49)	47
CXCL10		cytokine	26s Proteasome,AKT1,AMPK,ATF2,BAX,CBX7,CDK5,CDKN1A,CDKN1B,CEBPA,CEBPB,CHUK,CLOCK,CXCL10,CXCR4,DUSP1,EIF2S1,EIF4E,ELAVL1,ERBB2,ERBB4,ERK1/2,FGFR1,FOXO1,FOXO3,FOXO4,GATA1,Hif1,HMOX1,Hsp27,IKBKB,INPP5D,ITGB4,JUN,KRAS,LRP6,MAP2K1,MAP2K4,MAPK1,MAPK14,MAPK8,MAPT,MDM2,MED1,Mek,MMP2,N-cor,NCL,NFATC2,NOS2,NOS3,NR3C2,NR4A1,NRAS,PAK1,PARP1,Pde4,PGR,PI3K (complex),PLEKHA7,PPARG,PRKAA1,PRKCD,PTPN1,RAF1,RARA,R…	3	1706	4.97e-12	0.0007	ABCA1,ABHD17B,ACOT4,ACSBG1,ACSL3,ACSL4,ADA,ADAMTS4,ADIPOQ,AEBP2,AK1,AKAP13,ANGPT1,ANKS1B,ANXA6,AOX1,APLNR,APOA1,APOL6,AQP4,AR,ARHGAP5,ARL6,ARPC3,ARX,ASNS,ASTN1,ATG4C,ATP2A3,ATP5MC1,ATXN1,BBX,BCL6B,BCLAF1,BDP1,BRAF,BST2,C5orf51,CACHD1,CAVIN2,CCN2,CCNB1,CCNF,CCNJ,CCNT2,CCP110,CCPG1,CCR1,CD163,CD302,CD93,CDC40,CDCA3,CDCA5,CDCA7,CDCA8,CDK5RAP3,CEBPA,CEBPZ,CHAC1,CHL1,CIRBP,CLIP1,CLMP,CMTM5,COQ4,COX4I2…	352 (74)	71
NPY		other	ADAM17,ATF2,ATF6,BAX,CCND1,CEBPA,CEBPB,CEBPD,Creb,CREB1,DUSP1,EGFR,EIF2A,EIF4E,ELK1,EP300,ERK,ERK1/2,FOS,GATA3,GSK3B,HNRNPA1,Hsp27,IKBKB,KAT5,LRP6,MAPKAPK2,MITF,MKNK1,MMP2,MTOR,NFAT5,NFkB (complex),NOS1,NOS2,Notch,NPY,NR3C1,P38 MAPK,PGR,PLA2G4A,PLD1,PPARGC1A,Rb,RB1,RELA,RUNX2,RXRA,SHC1,SLC6A2,SLC6A4,SP1,STAT1,STAT2,STAT3,STIM1,TNFRSF1A,TP53,TP63,YAP1,YY1	3	1699	3.44e-09	0.032	ABCA1,ABL2,ACSL3,ACTC1,ADA,ADCY1,AGPAT5,AHCTF1,AHI1,AHR,AK1,AKAP13,AKR1A1,ALKBH7,ANXA6,APC,APLNR,APOA1,APOL6,ARHGAP5,ARIH1,ARL6,ARX,ASNS,ASPN,ATF1,ATG4C,ATP13A5,ATP2B1,ATP5F1B,ATP5MC1,ATP5MC3,ATRX,ATXN1,B3GAT1,BCL6B,BCLAF1,BEX1,BMP2,BMPR2,BRAF,BST2,BUB1B,C1QTNF6,CA4,CALD1,CAST,CCDC88A,CCN2,CCND3,CCNF,CCR1,CD163,CD93,CDC20,CDCA3,CDCA7,CDCA8,CEBPA,CELF1,CENPO,CHTF18,CIRBP,CLMP,CNN1,CNTF,COL20A1,COL…	333 (61)	61
EIF3E		other	APP,AR,ATM,AURKA,BCL2,CDK1,CHEK1,CHEK2,DNM1L,E2F3,E2F8,EIF3E,ERK1/2,EZH2,GAS2L3,H2AX,ING1,KMT2E,PTK2,RELA,SIRT2,SKI,SOX2,TP53,TRIM28,YAP1	3	1678	5.78e-11	0.0013	A2M,ABCA1,ABL2,ACADM,ACSL3,ACVR2A,ADA,ADAMTS4,ADIPOQ,ADRA2B,AHR,AK1,AKR1B1,ANGPT1,ANXA6,APC,APOA1,AQP4,AR,ARHGAP5,ATG4C,ATP5MC1,ATP5MC3,ATXN1,AURKB,BCL6B,BEX1,BIRC3,BMP2,BMPR1A,BMPR2,BRAF,BUB1B,CA5B,CALCRL,CASQ2,CAST,CAVIN2,CCNB1,CCND3,CCNF,CDC20,CDCA3,CDCA5,CDCA8,CDK1,CDK2,CDK6,CDT1,CERT1,CHTF18,CNN1,COQ4,COX7A2,CSPP1,CST6,CX3CL1,CYP1A1,CYSLTR1,DCK,DDIT4,DEK,DLG1,DNAJA4,DNAJB4,E2F1,E2F2,E2F3,ECT…	259 (26)	25
PKM		kinase	AKT1,AMPK,CDKN1A,Creb,CTNNB1,EIF4E,ERN1,EZH2,FASN,FOXO1,FOXO3,HDAC5,Hif1,HIF1A,HRAS,HSD11B1,Jnk,Mapk,MAPK1,MED1,Mek,MET,MKNK1,MMP2,MTORC1,MYC,NR3C1,PKM,PLCG1,PRKAA,PRKAA2,PRKCZ,PTGS2,Rb,RB1,RELA,RICTOR,RPTOR,SMAD2,SQSTM1,STAT3,STIM1,TCF4,TCF7L2,TP53,TRPC3,TSC2,VAV1,YAP1	3	1674	1.6e-09	0.0201	A2M,ABHD17B,ABL2,ACADM,ACOT4,ACSL3,ACTC1,ACVR2A,ADA,ADAM15,ADAMTS4,ADIPOQ,AHR,AK1,ANXA6,APC,APOA1,APOL6,AQP4,ARHGAP5,ARIH1,ARX,ASTN1,ATF2,ATG4C,ATP13A5,ATP5F1B,ATXN1,BCL6B,BCLAF1,BMP2,BRAF,BST2,BUB1B,BYSL,C5orf51,CA2,CARS1,CASC4,CAV2,CCDC117,CCDC88A,CCND3,CCNJ,CCP110,CD163,CD302,CDCA7,CDK2,CDK5RAP3,CDK6,CEBPA,CEBPZ,CENPA,CNN1,CNTF,COL8A1,COQ4,COX4I1,COX4I2,CPEB4,CREB1,CREB5,CSGALNACT2,CST6,CTF1,C…	343 (49)	49
WWP1	1001	enzyme	KLF5,WWP1	2	1667	0.00242	0.015	ACADM,CCNB1,CCNB2,CDK1,CDT1,CXCR4,E2F3,ILK,PRKAA2	9 (2)	2
TEAD4		transcription regulator	TEAD4	1	1667	0.0106	0.0498	CALD1,CCND3,CDK6,FILIP1L,IGFBP5,LIMCH1,RB1,RHOBTB1,TPM1	9 (1)	1
RBL2	0,650	other	RBL2	1	1667	5.34e-05	0.0006	AURKB,CCNB1,CDK1,E2F1,MYBL2,NEK2,PLK1,RB1,ZEB1	9 (1)	1
BUB1B	-0,983	kinase	Akt,AKT1,APP,AR,BAX,BUB1B,CASP8,CCND1,CDK1,CDKN1A,EIF2AK3,EIF2S1,EIF4E,ERBB2,ERK,EZH2,FOXO3,GAS2L3,GLI1,Hsp90,IGF1R,ING1,Jnk,JUN,MAP2K1,MAPK14,MAPK8,MAPK9,Mek,MTOR,NOTCH1,NPM1,P38 MAPK,PGR,PI3K (complex),PIK3R1,PRKAA1,PRKCE,PTK2,RAC1,RB1,SKI,SOX2,STAT3,TP53,TP73,TSC2,YAP1	3	1664	3.49e-12	0.0031	A2M,ABL2,ACADM,ACSBG1,ACSL3,ACSL4,ACTC1,ACVR2A,ADA,ADAMTS4,ADIPOQ,ADRA2B,AHI1,AK1,AKAP13,AKR1A1,AKR1B1,ANXA6,APC,APOA1,AQP4,AR,ARHGAP5,ASTN1,ATF2,ATG4C,ATP2A3,ATP2B1,ATP5F1B,ATP5MC1,ATP5MC3,ATXN1,AURKB,BCL6B,BMP2,BMPR1A,BMPR2,BRAF,CA5B,CALCRL,CALD1,CASQ2,CAST,CAV2,CAV3,CAVIN2,CCDC88A,CCN2,CCNB1,CCNB2,CCND3,CCR1,CD302,CD93,CDC20,CDC40,CDC6,CDCA3,CDCA5,CDCA7,CDCA8,CDK1,CDK2,CDK6,CDT1,CEBPA,CEBPZ,CE…	370 (48)	47
LTB4R		G-protein coupled receptor	ABL1,ACTB,ADAM17,ADCY,ATF2,CCND1,CCNE1,CDC37,Cdc42,CDH1,CDK2,CEBPB,DUSP1,EIF4E,ELK1,ELP3,EP300,ERK,ERK1/2,FOS,FOXO1,GSK3B,IKZF3,INPP5D,Jnk,KCNN4,LCK,LTB4R,MAPK1,MAPK14,MAPK8,MTOR,MYC,MYD88,NFAT5,NFkB (complex),NOS1,NOS2,Notch,PAK1,PI3K (complex),PLA2G4A,PLD1,PPARG,PRKCD,PRKCZ,PTK2,PTPN11,PTPN6,Rac,RAC1,RASGRF1,REL,RELA,RELB,Rock,RPS6KB1,RUNX2,SHC1,SRC (family),STAT3,STAT5a/b,STIM1,STK11,SYK,TICAM…	3	1646	1.17e-09	0.0134	A2M,ACSL3,ACTC1,ACVR2A,ADA,AHI1,AHR,AK1,ANXA6,APLF,APLNR,APOL6,ARHGAP5,ARHGEF11,ARL6,ASNS,ASS1,ASTN1,ATF2,ATG4C,ATP2B1,ATP5F1B,ATP8A1,AURKB,B3GAT1,BCL6B,BCLAF1,BDP1,BEX1,BIRC3,BMI1,BMP2,BMPR1A,BMPR2,BRAF,BST2,BUB1B,C1QTNF6,CA2,CALCRL,CAV2,CAVIN2,CCDC88A,CCN2,CCND3,CCR1,CD93,CDC20,CDCA7,CDCA8,CDK5RAP3,CDK6,CDT1,CEBPA,CERT1,CLMP,CNN1,COL20A1,COL8A1,COQ4,COX6B1,COX7A2,CREB1,CRP,CSGALNACT2,CST6,CTF1,…	332 (72)	71
RNA polymerase II		complex	CHEK1,RNA polymerase II,TP53	2	1635	3.9e-09	0.0016	A2M,ACADM,ACSL3,ADA,AK1,AKR1B1,ANXA6,APOA1,AR,ARHGAP5,ATG4C,ATP5MC1,ATP5MC3,ATXN1,AURKB,BCL6B,BRAF,CALCRL,CAV2,CCN2,CCNB1,CCNB2,CCND3,CDC20,CDC6,CDK1,CDK2,CDT1,CEBPA,CNN1,COQ4,COX7A2,CYP1A1,CYSLTR1,DCK,DDIT4,DEK,DICER1,DLG1,DNAJA4,DNAJB4,E2F1,E2F3,EIF4G3,ENTPD5,ESPL1,FBXO22,FDXR,FGF2,FOS,GC,GNA14,GNAI1,GNAQ,GOLGA4,GPR19,GPR27,HMGN2,IER3,IGFBP5,IL21R,IL4R,ILK,ING2,IREB2,IRS1,ITGAV,ITGB1BP2,JMJD1C,…	165 (3)	3
FANCC		other	FANCC	1	1633	0.00272	0.0054	CDK1,FZD2,MAP1B,NOS2,SFRP1,TP53	6 (1)	1
REL	0,991	transcription regulator	REL	1	1633	0.000678	0.0074	ACSL4,AHR,APLF,ARHGEF11,ATXN1,CDC6,DCLRE1B,DNASE1L1,ETV5,EVI5,GPT2,H2AJ,IFT74,MED12L,NR4A1,PHF14,PHGDH,PHIP,PIBF1,PIK3CA,RBL1,SLC35A3,SORBS1,TTK	24 (1)	1
BRAF	0,633	kinase	AKT1,ARAF,ATF2,BAK1,BAX,BRAF,calpain,CBX7,CCAR2,CCND1,CCNE1,CDK2,CDK5,CDKN1A,CDKN1B,CEBPA,CEBPB,CEBPD,CHEK1,CHUK,CTNNB1,CXCR4,DUSP1,EGFR,EIF2S1,EIF4E,ELAVL1,ELK1,ERBB4,ERK,ERK1/2,FOS,FOXO1,FOXO3,GATA1,GSK3B,Hif1,IKBKB,IRF3,ITGB4,JUN,LIN28A,LRP6,MAP2K1/2,Mapk,MAPK1,MAPK14,MAPK8,MAPT,MED1,Mek,MKNK1,MMP2,MTOR,MTORC1,NCL,NFkB (complex),NOS2,Notch,NR3C2,PARP1,PGR,Pkc(s),PLD1,PLK1,PPARG,PRKAA1,RAF1,RAR…	3	1627	1.09e-10	0.0091	A2M,ABCA1,ABHD17B,ACOT4,ACSL3,ACSL4,ADAMTS4,ADIPOQ,AEBP2,AHCTF1,AHI1,AKAP13,AKR1A1,ANGPT1,ANKS1B,APC,APLNR,APOA1,APOL6,AR,ARIH1,ARL6,ARX,ASNS,ASTN1,ATF2,ATP2A3,ATP2B1,ATP5F1B,ATP5MC3,BCLAF1,BDP1,BEX1,BMI1,BMPR2,BST2,BUB1B,C5orf51,CA2,CACHD1,CALD1,CASC4,CAVIN2,CCDC88A,CCN2,CCNB1,CCND3,CCNF,CCNJ,CCNT2,CCP110,CCPG1,CCR1,CD302,CD93,CDC20,CDCA7,CDCA8,CDK5RAP3,CDK6,CEBPA,CEBPZ,CELF1,CHAC1,CHL1,CIRBP,CI…	340 (86)	86
NR1H2		ligand-dependent nuclear receptor	AKT1,APP,ATF2,CEBPB,CLOCK,CTNNB1,EGFR,EGR1,ERBB2,ERK,ERK1/2,FOXO1,FOXO3,FOXO4,GSK3B,HIF1A,HMOX1,IGF1R,INPP5D,JUN,MAP2K1,MAP2K4,MAPK1,MAPK8,MET,MTOR,MYC,N-cor,NFATC2,NOS3,NR1H2,P38 MAPK,Pde4,PLEKHA7,PSEN1,PTPN1,PTPN11,RAC1,RELA,STAT1,STAT3,TP53,TSC2	3	1619	2.88e-11	0.0013	ABCA1,ACSBG1,ACSL3,ACSL4,ACTC1,ACVR2A,ADA,ADAM15,AHCTF1,AK1,AKR1A1,ANGPT1,ANXA6,APLNR,APOA1,AQP4,ARHGAP5,ARL6,ASNS,ATF2,ATG4C,ATP2B1,ATP5F1B,ATXN1,BBX,BCL6B,BDP1,BIRC3,BMPR1A,BRAF,BST2,CALCRL,CALD1,CARS1,CASC4,CAV2,CCDC88A,CCND3,CCNF,CD163,CD93,CDC40,CDC6,CDCA3,CDCA5,CDCA7,CDCA8,CDK5RAP3,CDK6,CELF1,CERT1,CHL1,CIRBP,CISH,CLIP1,CMTM5,CNN1,COL8A1,COQ4,COX7A2,CRP,CSGALNACT2,CST6,CTF1,CYGB,CYP1A1,CYSL…	321 (43)	43
RB1CC1	0,819	other	Akt,AKT1,BAX,BECN1,CASP8,CCND1,CDK2,CDKN1A,EIF2AK3,EIF2S1,EIF4E,ERBB2,ERK1/2,FOXO3,GLI1,Hsp90,IGF1R,MAP2K1,MAPK1,MAPK14,MAPK9,Mek,MTOR,NFkB (complex),NOTCH1,NPM1,P38 MAPK,PGR,PI3K (complex),PIK3R1,PLA2G4A,PRKAA1,PRKCE,PTK2,PTK2B,RAC1,RB1,RB1CC1,RELA,SKI,SMAD2,SMAD3,STAT3,STAT5a/b,TP53,TP73,TSC2,ULK1	3	1594	4.02e-13	0.0004	A2M,ACADM,ACSBG1,ACSL3,ACTC1,ADA,ADIPOQ,AHI1,AHR,AK1,AKAP13,AKR1A1,AKR1B1,ANGPT1,ANXA6,APOA1,APOL6,AQP4,AR,ARHGAP5,ASPN,ASTN1,ATG4C,ATP2A3,ATP2B1,ATP5F1B,ATP5MC1,ATP5MC3,ATXN1,AURKB,BCL6B,BEX1,BMI1,BMP2,BRAF,BST2,BUB1B,CA2,CALCRL,CALD1,CAV2,CAVIN2,CCDC88A,CCN2,CCNB1,CCNB2,CCND3,CCNF,CD302,CD93,CDC20,CDC40,CDC6,CDCA3,CDCA5,CDCA7,CDCA8,CDK1,CDK2,CDK6,CDT1,CEBPA,CEBPZ,CERT1,CHAC1,CISH,CNN1,COL20A1,C…	354 (48)	47
TBPL1		transcription regulator	TBPL1,TP53	2	1562	4.88e-09	0.0018	A2M,ACADM,ACSL3,ADA,AK1,AKR1B1,ANXA6,APOA1,AR,ARHGAP5,ATG4C,ATP5MC1,ATP5MC3,ATXN1,AURKB,BCL6B,BRAF,BUB1B,CALCRL,CAV2,CCN2,CCNB1,CCNB2,CCND3,CDC20,CDC6,CDK1,CDK2,CDT1,CEBPA,CNN1,COQ4,COX7A2,CYP1A1,CYSLTR1,DCK,DDIT4,DEK,DICER1,DLG1,DNAJA4,DNAJB4,EIF4G3,ENTPD5,ESPL1,FBXO22,FDXR,FGF2,FOS,GC,GNA14,GNAI1,GNAQ,GOLGA4,GPR19,GPR27,HMGN2,IER3,IGFBP5,IL21R,IL4R,ILK,ING2,IREB2,IRS1,ITGAV,ITGB1BP2,JMJD1C,KCNB…	164 (2)	2
RPL23		other	RPL23,TP53	2	1562	4.88e-09	0.0018	A2M,ACADM,ACSL3,ADA,AK1,AKR1B1,ANXA6,APOA1,AR,ARHGAP5,ATG4C,ATP5MC1,ATP5MC3,ATXN1,AURKB,BCL6B,BRAF,BUB1B,CALCRL,CAV2,CCN2,CCNB1,CCNB2,CCND3,CDC20,CDC6,CDK1,CDK2,CDT1,CEBPA,CNN1,COQ4,COX7A2,CYP1A1,CYSLTR1,DCK,DDIT4,DEK,DICER1,DLG1,DNAJA4,DNAJB4,EIF4G3,ENTPD5,ESPL1,FBXO22,FDXR,FGF2,FOS,GC,GNA14,GNAI1,GNAQ,GOLGA4,GPR19,GPR27,HMGN2,IER3,IGFBP5,IL21R,IL4R,ILK,ING2,IREB2,IRS1,ITGAV,ITGB1BP2,JMJD1C,KCNB…	164 (2)	2
DNAJA1		other	DNAJA1,TP53	2	1562	5.43e-09	0.0019	A2M,ACADM,ACSL3,ADA,AK1,AKR1B1,ANXA6,APOA1,AR,ARHGAP5,ATG4C,ATP5MC1,ATP5MC3,ATXN1,AURKB,BCL6B,BRAF,BUB1B,CALCRL,CAV2,CCN2,CCNB1,CCNB2,CCND3,CDC20,CDC6,CDK1,CDK2,CDT1,CEBPA,CNN1,COQ4,COX7A2,CYP1A1,CYSLTR1,DCK,DDIT4,DEK,DICER1,DLG1,DNAJA4,DNAJB4,EIF4G3,ENTPD5,ESPL1,FBXO22,FDXR,FGF2,FOS,GC,GNA14,GNAI1,GNAQ,GOLGA4,GPR19,GPR27,HMGN2,IER3,IGFBP5,IL21R,IL4R,ILK,ING2,IREB2,IRS1,ITGAV,ITGB1BP2,JMJD1C,KCNB…	164 (2)	2
HERC2		enzyme	HERC2,TP53,UBE3A	2	1562	5.43e-09	0.0022	A2M,ACADM,ACSL3,ADA,AK1,AKR1B1,ANXA6,APOA1,AR,ARHGAP5,ATG4C,ATP5MC1,ATP5MC3,ATXN1,AURKB,BCL6B,BRAF,BUB1B,CALCRL,CAV2,CCN2,CCNB1,CCNB2,CCND3,CDC20,CDC6,CDK1,CDK2,CDT1,CEBPA,CNN1,COQ4,COX7A2,CYP1A1,CYSLTR1,DCK,DDIT4,DEK,DICER1,DLG1,DNAJA4,DNAJB4,EIF4G3,ENTPD5,ESPL1,FBXO22,FDXR,FGF2,FOS,GC,GNA14,GNAI1,GNAQ,GOLGA4,GPR19,GPR27,HMGN2,IER3,IGFBP5,IL21R,IL4R,ILK,ING2,IREB2,IRS1,ITGAV,ITGB1BP2,JMJD1C,KCNB…	164 (3)	3
STK17A		kinase	STK17A,TP53	2	1562	6.73e-09	0.0023	A2M,ACADM,ACSL3,ADA,AK1,AKR1B1,ANXA6,APOA1,AR,ARHGAP5,ATG4C,ATP5MC1,ATP5MC3,ATXN1,AURKB,BCL6B,BRAF,BUB1B,CALCRL,CAV2,CCN2,CCNB1,CCNB2,CCND3,CDC20,CDC6,CDK1,CDK2,CDT1,CEBPA,CNN1,COQ4,COX7A2,CYP1A1,CYSLTR1,DCK,DDIT4,DEK,DICER1,DLG1,DNAJA4,DNAJB4,EIF4G3,ENTPD5,ESPL1,FBXO22,FDXR,FGF2,FOS,GC,GNA14,GNAI1,GNAQ,GOLGA4,GPR19,GPR27,GSTO1,HMGN2,IER3,IGFBP5,IL21R,IL4R,ILK,ING2,IREB2,IRS1,ITGAV,ITGB1BP2,JMJD1…	164 (2)	2
USP8	0,618	peptidase	26s Proteasome,Akt,CREB1,EGFR,ERBB2,ERBB3,F2RL1,Gsk3,JUN,MAP2K1,Mapk,MTOR,NFkB (complex),P38 MAPK,p70 S6k,PGR,PI3K (family),RASGRF1,RELA,RICTOR,TARDBP,TSC2,USP8,YAP1	3	1543	7.05e-08	0.008	A2M,ACADM,ACSBG1,AHCTF1,AHR,AKAP13,AKR1A1,AKR1B1,ATF1,ATP2B1,ATP5F1B,ATP5MC1,ATP5MC3,AURKB,BMI1,BMP2,CALD1,CAV3,CAVIN2,CCNB2,CDC20,CDC40,CDC6,CDCA3,CDCA5,CDCA7,CDCA8,CDK2,CDK6,CELF1,CERT1,CHL1,CMTM5,COX4I2,COX6B1,COX7A2,CST6,CX3CL1,CXCR4,CYGB,DDIT4,DICER1,DLL4,DST,E2F2,E2F3,E2F7,E2F8,EGF,EGLN1,EIF1AX,ERO1A,ETV4,ETV5,EXO1,FDXR,FGF2,FKBP11,FOS,FSCN1,G0S2,GCLM,GINS3,GLI1,GPR19,GSTM3,GZMB,HES1,IGFBP5…	168 (24)	23
E2f		group	ADAM10,Akt,AKT1,ATF2,BAX,BCL2,CASP3,CASP8,caspase,DUSP1,E2f,EGFR,ELK1,ERK,HIF1A,INSR,IRF3,IRS1,Jnk,JUN,LRP6,MAP2,MAPK1,MAPK14,MAPK8,MAPT,NFATC1,NFATC2,NFkB (complex),P38 MAPK,PARP1,RARA,Rb,RPS6KB1,RPTOR,SIRT1,SMAD3,STAT3,TNFRSF1A,TP53	3	1501	3.34e-11	0.0023	A2M,ACSL3,ACSL4,ADA,ADAM15,AHCTF1,AHR,AK1,AKR1B1,ANXA6,APOA1,APOL6,AR,ARHGAP5,ARX,ASNS,ASPN,ATF2,ATG4C,ATP2A3,ATP5F1B,ATP5MC1,ATP5MC3,ATXN1,AURKB,BBX,BCL6B,BCLAF1,BDP1,BEX1,BIRC3,BMI1,BMPR2,BRAF,BST2,BUB1B,CALCRL,CARS1,CAV2,CAV3,CCDC88A,CCNB1,CCNF,CCNT2,CCPG1,CCR1,CDC6,CDK1,CDK2,CDK6,CDT1,CEBPA,CELF1,CENPA,CHL1,CISH,CLMP,CMTM5,CNN1,COQ4,COX7A2,CREB1,CRP,CSGALNACT2,CTF1,CYGB,CYLD,CYP1A1,CYSLTR1,DC…	300 (40)	40
TP53	-0,777	transcription regulator	TP53	1	1488	7.96e-09	0.0021	A2M,ACADM,ACSL3,ADA,AK1,AKR1B1,ANXA6,APOA1,AR,ARHGAP5,ATG4C,ATP5MC1,ATP5MC3,ATXN1,AURKB,BCL6B,BRAF,BUB1B,CALCRL,CAV2,CCN2,CCNB1,CCNB2,CCND3,CDC20,CDC6,CDK1,CDK2,CDT1,CEBPA,CNN1,COQ4,COX7A2,CYP1A1,CYSLTR1,DCK,DDIT4,DEK,DICER1,DLG1,DNAJA4,DNAJB4,EIF4G3,ENTPD5,ESPL1,FBXO22,FDXR,FGF2,FOS,GC,GNA14,GNAI1,GNAQ,GOLGA4,GPR19,GPR27,HMGN2,IER3,IGFBP5,IL21R,IL4R,ILK,ING2,IREB2,IRS1,ITGAV,ITGB1BP2,JMJD1C,KCNB…	163 (1)	1
RAD17		enzyme	CHEK1,RAD17,TP53	2	1479	2.53e-09	0.0014	A2M,ACADM,ACSL3,ADA,AK1,AKR1B1,ANXA6,APOA1,AR,ARHGAP5,ATG4C,ATP5MC1,ATP5MC3,ATXN1,AURKB,BCL6B,BRAF,CALCRL,CAV2,CCN2,CCNB1,CCNB2,CCND3,CDC20,CDC6,CDK1,CDK2,CDT1,CEBPA,CNN1,COQ4,COX7A2,CYP1A1,CYSLTR1,DCK,DDIT4,DEK,DICER1,DLG1,DNAJA4,DNAJB4,E2F1,E2F3,EIF4G3,ENTPD5,ESPL1,FBXO22,FDXR,FGF2,FOS,GC,GNA14,GNAI1,GNAQ,GOLGA4,GPR19,GPR27,HMGN2,IER3,IGFBP5,IL21R,IL4R,ILK,ING2,IREB2,IRS1,ITGAV,ITGB1BP2,JMJD1C,…	165 (3)	2
POLH		enzyme	CHEK1,POLH,TP53	2	1479	2.82e-09	0.0014	A2M,ACADM,ACSL3,ADA,AK1,AKR1B1,ANXA6,APOA1,AR,ARHGAP5,ATG4C,ATP5MC1,ATP5MC3,ATXN1,AURKB,BCL6B,BRAF,BUB1B,CALCRL,CAV2,CCN2,CCNB1,CCNB2,CCND3,CDC20,CDC6,CDK1,CDK2,CDT1,CEBPA,CNN1,COQ4,COX7A2,CYP1A1,CYSLTR1,DCK,DDIT4,DEK,DICER1,DLG1,DNAJA4,DNAJB4,E2F1,E2F3,EIF4G3,ENTPD5,ESPL1,FBXO22,FDXR,FGF2,FOS,GC,GNA14,GNAI1,GNAQ,GOLGA4,GPR19,GPR27,HMGN2,IER3,IGFBP5,IL21R,IL4R,ILK,ING2,IREB2,IRS1,ITGAV,ITGB1BP2,J…	165 (3)	2
FBH1		enzyme	ATM,FBH1,TP53	2	1479	7.02e-09	0.0022	A2M,ACADM,ACSL3,ADA,AK1,AKR1B1,ANXA6,APOA1,AR,ARHGAP5,ATG4C,ATP5MC1,ATP5MC3,ATXN1,AURKB,BCL6B,BRAF,BUB1B,CALCRL,CAV2,CCN2,CCNB1,CCNB2,CCND3,CDC20,CDC6,CDK1,CDK2,CDT1,CEBPA,CNN1,COQ4,COX7A2,CYP1A1,CYSLTR1,DCK,DDIT4,DEK,DICER1,DLG1,DNAJA4,DNAJB4,EIF4G3,ENTPD5,ESPL1,FBXO22,FDXR,FGF2,FOS,GC,GNA14,GNAI1,GNAQ,GOLGA4,GPR19,GPR27,HMGN2,IER3,IGFBP5,IL21R,IL4R,ILK,ING2,IREB2,IRS1,ITGAV,ITGB1BP2,JMJD1C,KCNB…	165 (3)	2
PARK7		enzyme	Akt,AKT1,BCL2L1,CASP3,HIF1A,PARK7,TH,TP53	2	1459	5.85e-10	0.0014	A2M,ACADM,ACSL3,ADA,ADAM15,ADIPOQ,AK1,AKR1B1,ANXA6,APOA1,AR,ARHGAP5,ATG4C,ATP5MC1,ATP5MC3,ATXN1,AURKB,BCL6B,BRAF,BUB1B,CALCRL,CARS1,CAV2,CCNB1,CCNB2,CDC20,CDC6,CDK1,CDT1,CEBPA,CISH,CNN1,COQ4,COX7A2,CXCR4,CYP1A1,CYSLTR1,DCK,DDIT4,DEK,DIAPH2,DICER1,DLG1,DLL4,DNAJA4,DNAJB4,EGLN1,EIF4G3,EMC9,ENO1,ENTPD5,ERO1A,ESPL1,F3,FBXO22,FDXR,FGF2,FOS,FOSB,FZD2,GC,GCLM,GNA14,GNAI1,GNAQ,GOLGA4,GPR19,GPR27,HMGN2,IE…	188 (8)	7
HACE1		enzyme	AR,ATF2,CREB1,EGFR,ERK1/2,ESR1,GSK3B,HACE1,Hsp27,MAPK1,MAPK3,MAPK8,Mek,NFAT5,NFKBIA,NOS3,Nr1h,RAC1,Rock,SMAD2,SREBF2,STAT3,TP53	3	1435	8.62e-10	0.0052	A2M,ABCA1,ACADM,ACSL3,ACSL4,ADA,AHCTF1,AK1,ANXA6,APOA1,APOL6,AR,ARHGAP5,ASNS,ASS1,ATF1,ATG4C,ATP5MC1,ATP5MC3,ATXN1,AURKB,B3GAT1,BCL6B,BDP1,BMPR2,BRAF,BST2,BUB1B,C1QTNF6,CA2,CA5B,CALCRL,CASQ2,CAST,CAV2,CCDC88A,CCNF,CCNT2,CCPG1,CCR1,CD163,CDC20,CDCA5,CDCA7,CDT1,CEBPA,CEBPZ,CELF1,CENPA,CHTF18,CISH,CNN1,COL8A1,COQ4,COX7A2,CPE,CSGALNACT2,CTF1,CYLD,CYSLTR1,DCK,DDIT4,DDR2,DEK,DICER1,DLG1,DNAJA4,DNAJB4,D…	257 (23)	22
CDC25C		phosphatase	APP,AR,BCL2,caspase,CDC25C,CDK1,CEBPA,estrogen receptor,EZH2,GAS2L3,H2AX,HIF1A,IKBKB,ING1,KMT2E,NFkB (complex),NFKB1,NFKBIA,NLRP3,RELA,SIRT2,SKI,SOX2,TBC1D4,TP53,YAP1	3	1424	5.18e-11	0.0043	ABL2,ACADM,ACSL3,ACVR2A,ADA,ADAM15,ADAMTS4,ADRA2B,AHR,AK1,ANGPT1,ANXA6,APC,APLNR,APOA1,AQP4,AR,ARHGAP5,ATF1,ATG4C,ATP5MC1,ATP5MC3,ATXN1,AURKB,BCL6B,BEX1,BIRC3,BMI1,BMP2,BMPR1A,BMPR2,BRAF,BUB1B,CA5B,CALCRL,CALD1,CARS1,CASQ2,CAST,CAV3,CAVIN2,CCNB1,CCNB2,CCND3,CCR1,CDC20,CDCA5,CDCA8,CDK1,CDK6,CDT1,CERT1,CHTF18,CNN1,COQ4,COX4I1,COX7A2,CSPP1,CST6,CX3CL1,CXCR4,CYLD,CYP1A1,CYSLTR1,DCK,DDIT4,DEK,DLG1,DLL…	284 (26)	24
PLAC8		other	PLAC8	1	1414	0.0339	0.0133	RB1,TP53	2 (1)	1
FAM120B		other	FAM120B	1	1414	0.0063	0.0169	ADIPOQ,PLIN1	2 (1)	1
GRM5		G-protein coupled receptor	GRM5	1	1414	0.0339	0.03	FOS,NOS2	2 (1)	1
SLC6A19		transporter	EIF2A,RPS6,SLC6A19	2	1414	0.0179	0.0309	PCK2,TP53	2 (3)	2
INTS11	-0,621	other	INTS11	1	1414	0.0179	0.0373	FOSB,NR4A1	2 (1)	1
CBX3		transcription regulator	CBX3	1	1414	0.0179	0.0391	CDK1,PLK1	2 (1)	1
TBC1D4		other	TBC1D4	1	1414	0.0179	0.0398	ADIPOQ,SCNN1A	2 (1)	1
TBP		transcription regulator	TBP	1	1414	0.0063	0.0094	BDP1,FOS	2 (1)	1
miR-331-3p (miRNAs w/seed CCCCUGG)		mature microRNA	miR-331-3p (miRNAs w/seed CCCCUGG)	1	1414	0.0063	0.0099	CDCA5,KIF23	2 (1)	1
RPS25		other	RPS25,TP53	2	1406	4.63e-09	0.0018	A2M,ACADM,ACSL3,ADA,AK1,AKR1B1,ANXA6,APOA1,AR,ARHGAP5,ATG4C,ATP5MC1,ATP5MC3,ATXN1,AURKB,BCL6B,BRAF,BUB1B,CALCRL,CAV2,CCN2,CCNB1,CCNB2,CCND3,CDC20,CDC6,CDK1,CDK2,CDT1,CEBPA,CNN1,COQ4,COX7A2,CYP1A1,CYSLTR1,DCK,DDIT4,DEK,DICER1,DLG1,DNAJA4,DNAJB4,EIF4G3,ENTPD5,ESPL1,FBXO22,FDXR,FGF2,FOS,GC,GNA14,GNAI1,GNAQ,GOLGA4,GPR19,GPR27,HMGN2,IER3,IGFBP5,IL21R,IL4R,ILK,ING2,IREB2,IRS1,ITGAV,ITGB1BP2,JMJD1C,KCNB…	164 (2)	2
MVK		kinase	MVK,TP53	2	1406	4.88e-09	0.0018	A2M,ACADM,ACSL3,ADA,AK1,AKR1B1,ANXA6,APOA1,AR,ARHGAP5,ATG4C,ATP5MC1,ATP5MC3,ATXN1,AURKB,BCL6B,BRAF,BUB1B,CALCRL,CAV2,CCN2,CCNB1,CCNB2,CCND3,CDC20,CDC6,CDK1,CDK2,CDT1,CEBPA,CNN1,COQ4,COX7A2,CYP1A1,CYSLTR1,DCK,DDIT4,DEK,DICER1,DLG1,DNAJA4,DNAJB4,EIF4G3,ENTPD5,ESPL1,FBXO22,FDXR,FGF2,FOS,GC,GNA14,GNAI1,GNAQ,GOLGA4,GPR19,GPR27,HMGN2,IER3,IGFBP5,IL21R,IL4R,ILK,ING2,IREB2,IRS1,ITGAV,ITGB1BP2,JMJD1C,KCNB…	164 (2)	2
KLF17		transcription regulator	KLF17,TP53	2	1406	4.88e-09	0.0018	A2M,ACADM,ACSL3,ADA,AK1,AKR1B1,ANXA6,APOA1,AR,ARHGAP5,ATG4C,ATP5MC1,ATP5MC3,ATXN1,AURKB,BCL6B,BRAF,BUB1B,CALCRL,CAV2,CCN2,CCNB1,CCNB2,CCND3,CDC20,CDC6,CDK1,CDK2,CDT1,CEBPA,CNN1,COQ4,COX7A2,CYP1A1,CYSLTR1,DCK,DDIT4,DEK,DICER1,DLG1,DNAJA4,DNAJB4,EIF4G3,ENTPD5,ESPL1,FBXO22,FDXR,FGF2,FOS,GC,GNA14,GNAI1,GNAQ,GOLGA4,GPR19,GPR27,HMGN2,IER3,IGFBP5,IL21R,IL4R,ILK,ING2,IREB2,IRS1,ITGAV,ITGB1BP2,JMJD1C,KCNB…	164 (2)	2
APLP2		other	APLP2,TP53	2	1406	4.88e-09	0.0018	A2M,ACADM,ACSL3,ADA,AK1,AKR1B1,ANXA6,APOA1,AR,ARHGAP5,ATG4C,ATP5MC1,ATP5MC3,ATXN1,AURKB,BCL6B,BRAF,BUB1B,CALCRL,CAV2,CCN2,CCNB1,CCNB2,CCND3,CDC20,CDC6,CDK1,CDK2,CDT1,CEBPA,CNN1,COQ4,COX7A2,CYP1A1,CYSLTR1,DCK,DDIT4,DEK,DICER1,DLG1,DNAJA4,DNAJB4,EIF4G3,ENTPD5,ESPL1,FBXO22,FDXR,FGF2,FOS,GC,GNA14,GNAI1,GNAQ,GOLGA4,GPR19,GPR27,HMGN2,IER3,IGFBP5,IL21R,IL4R,ILK,ING2,IREB2,IRS1,ITGAV,ITGB1BP2,JMJD1C,KCNB…	164 (2)	2
S100A2		other	S100A2,TP53	2	1406	5.15e-09	0.0018	A2M,ACADM,ACSL3,ADA,AK1,AKR1B1,ANXA6,APOA1,AR,ARHGAP5,ATG4C,ATP5MC1,ATP5MC3,ATXN1,AURKB,BCL6B,BRAF,BUB1B,CALCRL,CAV2,CCN2,CCNB1,CCNB2,CCND3,CDC20,CDC6,CDK1,CDK2,CDT1,CEBPA,CNN1,COQ4,COX7A2,CYP1A1,CYSLTR1,DCK,DDIT4,DEK,DICER1,DLG1,DNAJA4,DNAJB4,EIF4G3,ENTPD5,ESPL1,FBXO22,FDXR,FGF2,FOS,GC,GNA14,GNAI1,GNAQ,GOLGA4,GPR19,GPR27,HMGN2,IER3,IGFBP5,IL21R,IL4R,ILK,ING2,IREB2,IRS1,ITGAV,ITGB1BP2,JMJD1C,KCNB…	164 (2)	2
PHF1		transcription regulator	PHF1,TP53	2	1406	5.43e-09	0.0018	A2M,ACADM,ACSL3,ADA,AK1,AKR1B1,ANXA6,APOA1,AR,ARHGAP5,ATG4C,ATP5MC1,ATP5MC3,ATXN1,AURKB,BCL6B,BRAF,BUB1B,CALCRL,CAV2,CCN2,CCNB1,CCNB2,CCND3,CDC20,CDC6,CDK1,CDK2,CDT1,CEBPA,CNN1,COQ4,COX7A2,CYP1A1,CYSLTR1,DCK,DDIT4,DEK,DICER1,DLG1,DNAJA4,DNAJB4,EIF4G3,ENTPD5,ESPL1,FBXO22,FDXR,FGF2,FOS,GC,GNA14,GNAI1,GNAQ,GOLGA4,GPR19,GPR27,HMGN2,IER3,IGFBP5,IL21R,IL4R,ILK,ING2,IREB2,IRS1,ITGAV,ITGB1BP2,JMJD1C,KCNB…	164 (2)	2
OTUB1	-0,599	enzyme	OTUB1,TP53	2	1406	5.43e-09	0.0019	A2M,ACADM,ACSL3,ADA,AK1,AKR1B1,ANXA6,APOA1,AR,ARHGAP5,ATG4C,ATP5MC1,ATP5MC3,ATXN1,AURKB,BCL6B,BRAF,BUB1B,CALCRL,CAV2,CCN2,CCNB1,CCNB2,CCND3,CDC20,CDC6,CDK1,CDK2,CDT1,CEBPA,CNN1,COQ4,COX7A2,CYP1A1,CYSLTR1,DCK,DDIT4,DEK,DICER1,DLG1,DNAJA4,DNAJB4,EIF4G3,ENTPD5,ESPL1,FBXO22,FDXR,FGF2,FOS,FOXM1,GC,GNA14,GNAI1,GNAQ,GOLGA4,GPR19,GPR27,HMGN2,IER3,IGFBP5,IL21R,IL4R,ILK,ING2,IREB2,IRS1,ITGAV,ITGB1BP2,JMJD1…	164 (2)	2
GRPR		G-protein coupled receptor	ADAM10,ADCY,Akt,AKT1,ATF2,BAX,BRAF,CASP8,CHUK,DUSP1,EGFR,ELK1,ERK1/2,FOXO1,GRPR,HIF1A,IKBKB,INSR,IRF3,IRS1,Jnk,JUN,LRP6,MAP2,MAPK1,MAPK14,MAPK8,MAPT,Mek,NFATC2,NFkB (complex),PARP1,Pkc(s),PLK1,RAF1,RARA,Rb,RB1,RELA,RPS6KB1,RPTOR,SIRT1,SMAD3,STAT3,TNFRSF1A,TP53	3	1404	4.4e-12	0.0007	A2M,ACSL3,ACSL4,ACTC1,ADA,ADAM15,AHCTF1,AHR,AK1,AKR1B1,ANGPT1,ANXA6,APOA1,APOL6,AR,ARHGAP5,ARX,ASNS,ASPN,ATG4C,ATP2A3,ATP5F1B,ATP5MC1,ATP5MC3,ATXN1,AURKB,BBX,BCL6B,BCLAF1,BDP1,BEX1,BIRC3,BMI1,BMPR2,BRAF,BST2,BUB1B,CALCRL,CARS1,CAV2,CAV3,CCDC88A,CCNB1,CCNF,CCNT2,CCPG1,CDC6,CDCA7,CDK2,CDK5RAP3,CDK6,CDT1,CEBPZ,CELF1,CENPA,CERT1,CHL1,CISH,CLMP,CMTM5,CNN1,COQ4,COX6B1,COX7A2,CREB1,CRP,CSGALNACT2,CTF1,C…	317 (46)	45
G protein alphai		group	ADCY,AKT1,AR,CDK5,CEBPA,CEBPB,CHEK1,CHUK,CLOCK,CREB1,CTNNB1,EGFR,EGR1,ERBB2,ERBB3,ERK1/2,FAS,FOS,FOXO1,FOXO3,FOXO4,G protein alphai,GATA1,GPIIB-IIIA,HBEGF,HDAC6,Hif1,HIF1A,HMOX1,INPP5D,IRS1,ITGB1,JUN,KCNN4,MAP2K4,MAPK14,MAPK8,MAPT,MED1,MMP2,MTOR,MTORC1,N-cor,NFATC2,NFkB (complex),NFKB1,NR3C2,PARP1,Pde4,PGR,Plc beta,PLEKHA7,PRKAA1,PRKAA2,PRKCZ,PTPN1,PTPN11,Rb,RELB,RET,SHC1,SIRT1,SMAD2,SMAD3,SP1,ST…	3	1398	1.05e-10	0.0038	ABCA1,ACSL3,ACTC1,ADA,ADIPOQ,AEBP2,AHCTF1,AK1,AKAP13,ANGPT1,ANXA6,APLNR,APOA1,AR,ARHGAP5,ARL6,ARX,ASPN,ASS1,ASTN1,ATF1,ATG4C,ATP2B1,ATP5F1B,ATXN1,BBX,BCL6B,BCLAF1,BDP1,BIRC3,BMI1,BMPR1A,BRAF,BUB1B,CA2,CA5B,CALCRL,CARS1,CASC4,CASQ2,CAST,CAV2,CAVIN2,CCDC88A,CCN2,CCND3,CCNJ,CD163,CD302,CD93,CDC40,CDCA3,CDCA7,CDCA8,CDK1,CDK2,CDK5RAP3,CEBPA,CELF1,CENPA,CHL1,CHTF18,CISH,CLIP1,CMTM5,CNN1,COQ4,COX4I1,COX…	346 (77)	73
Pld		group	ADAM17,BAD,BAX,BRAF,CDK5,CEBPA,CEBPB,CHEK1,Creb,CTNNB1,EIF2A,ELK1,ERBB4,ERK1/2,ETS1,EZH2,FASN,FOS,GATA1,GSK3B,Hif1,IRF3,MAP2,MAPK8,MED1,Mek,MMP2,MTOR,MTORC1,MYC,NFkB (complex),NOS3,NR3C2,Pld,PP2A,PRKAA1,PTGS2,PTTG1,RHOA,RICTOR,RPS6KB1,RPTOR,SMAD3,SP1,SQSTM1,SREBF1,SREBF2,STAT3,STAT5a/b,TCF4,TCF7L2,TERT,TRPC3	3	1395	9.89e-09	0.0343	A2M,ABCA1,ABHD17B,ABL2,ACADM,ACOT4,ACSL3,ACSL4,ACTC1,ACVR2A,ADA,ADAMTS4,ADIPOQ,AEBP2,AHR,AKR1A1,ANGPT1,APLNR,AQP4,ARL6,ASPN,ASTN1,ATP13A5,ATP2B1,ATP5F1B,ATP5MC1,ATP5MC3,ATRX,AURKB,BDP1,BMI1,BMP2,BMPR2,BUB1B,BYSL,C5orf51,CASC4,CAVIN2,CCDC117,CCDC88A,CCN2,CCNJ,CCP110,CD163,CD302,CDC20,CDC6,CDCA7,CDK1,CDK6,CDT1,CEBPA,CEBPZ,CENPA,CIRBP,CNTF,COX4I2,COX6B1,COX7A2,CPLX1,CREB1,CREB5,CST6,CTF1,CX3CL1,CXCR…	296 (53)	50
UACA	0,948	other	ADAM17,Akt,ATF2,CCND1,CCNE1,CEBPB,CHUK,Creb,DUSP1,EIF4E,ELK1,ERK,ERK1/2,EZR,FOS,GSK3B,JUN,MAPK8,MTOR,NOS1,NOS2,Notch,PLD1,PPARG,RELA,RUNX2,SHC1,SMAD2,SMAD3,STAT1,STAT2,STAT3,STIM1,TBC1D4,TNFRSF1A,TP53,TP63,UACA,YY1	3	1362	7.09e-09	0.0435	A2M,ABL2,ACSL3,ACSL4,ACTC1,ADA,AHI1,AHR,AK1,AKR1A1,ANXA6,APLNR,APOL6,ARHGAP5,ARL6,ASNS,ASPN,ATG4C,ATP13A5,ATP2B1,ATP5MC1,ATP5MC3,ATXN1,AURKB,BCL6B,BCLAF1,BDP1,BEX1,BMP2,BMPR2,BRAF,BST2,BUB1B,CA2,CA4,CALCRL,CAST,CAV2,CCDC88A,CCNB1,CCND3,CCR1,CD93,CDC20,CDCA7,CDCA8,CDK1,CDT1,CERT1,CHL1,CIRBP,CLMP,CMTM5,CNN1,CNTF,COL20A1,COQ4,COX7A2,CREB1,CRP,CTF1,CTPS1,CXCR4,CYSLTR1,DCK,DEK,DKK2,DLG1,DNAJA4,DNAJB4,…	285 (39)	38
RPL11		other	Akt,AKT1,BAX,calpain,CASP8,CCND1,CDKN1A,EIF2AK3,EIF2S1,EIF4E,ERBB2,FOXO3,GLI1,Hsp90,IGF1R,Jnk,JUN,MAP2K1,MAPK14,MAPK8,MAPK9,Mek,MTOR,MYC,NOTCH1,NPM1,PGR,PI3K (complex),PIK3R1,PRKAA1,PRKCE,PTK2,RAC1,RB1,RPL11,STAT3,TP53,TP73,TSC2	3	1342	1.62e-12	0.002	A2M,ACADM,ACSBG1,ACSL3,ACSL4,ACTC1,ACVR2A,ADA,ADIPOQ,AHI1,AHR,AK1,AKAP13,AKR1A1,AKR1B1,ANGPT1,ANXA6,APOA1,AQP4,AR,ARHGAP5,ASTN1,ATF2,ATG4C,ATP2A3,ATP2B1,ATP5F1B,ATP5MC1,ATP5MC3,ATXN1,AURKB,BCL6B,BMI1,BMP2,BMPR1A,BRAF,BUB1B,CA2,CALCRL,CALD1,CAV2,CAV3,CCDC88A,CCN2,CCNB1,CCNB2,CCND3,CD302,CD93,CDC20,CDC40,CDC6,CDCA3,CDCA5,CDCA7,CDCA8,CDK1,CDK6,CDT1,CEBPA,CEBPZ,CERT1,CHAC1,CHL1,CISH,CMTM5,CNN1,COL20A…	347 (39)	39
CRH		cytokine	CRH	1	1342	0.0177	0.032	FOS,LEP,NR4A1,SCARB1,SLC2A3	5 (1)	1
WWC1		transcription regulator	AURKA,AURKB,LATS1,WWC1,YAP1	2	1342	0.00218	0.0393	AURKB,BMP2,CAVIN2,CCN2,CCNB1,CDK6,DICER1,E2F1,FDXR,FOXM1,IER3,KRT18,MCM3,MYL9,NEK2,PLK1,PTEN,SORBS1,TK1,TYMS	20 (5)	5
Mmp		group	ADAM17,ATF2,BRAF,CASP3,CCND1,CDK5,CEBPA,CEBPB,CEBPD,Creb,CREB1,CTNNB1,DUSP1,E2f,EGFR,EGR1,EIF4E,ELK1,ERBB2,ERBB3,ERK,ERK1/2,FAS,FOS,FOXO1,GATA1,HBEGF,Hif1,HIF1A,Hsp27,JUN,Map3k7,MAPK1,MAPK14,MAPK3,MAPK8,MAPKAPK2,MED1,Mek,Mmp,MMP2,MTOR,NFkB (complex),NOS2,Notch,NR3C2,NUAK1,P38 MAPK,PARP1,PGR,PLA2G4A,PLD1,PPARG,PRKAA1,PTK2,Rb,RB1,RELA,RICTOR,RPTOR,RUNX2,RXRA,SHC1,SP1,STAT3,STAT5a/b,STIM1,TBC1D4,TGF…	3	1313	1.17e-10	0.0177	ABCA1,ABL2,ACSL3,ADA,ADAM15,ADIPOQ,AEBP2,AHCTF1,AHI1,AK1,AKR1A1,ANXA6,APLNR,APOA1,APOL6,AQP4,AR,ARHGAP5,ARL6,ARX,ASNS,ASPN,ASTN1,ATF1,ATG4C,ATP13A5,ATP2B1,ATP5F1B,ATP5MC1,ATP5MC3,ATXN1,BCL6B,BCLAF1,BDP1,BEX1,BMI1,BMPR2,BRAF,BST2,CALCRL,CALD1,CARS1,CASC4,CCDC88A,CCN2,CCND3,CCNJ,CCR1,CD163,CD302,CDC40,CDCA3,CDCA5,CDCA7,CDCA8,CDK1,CDK5RAP3,CDK6,CEBPA,CEBPZ,CELF1,CENPA,CERT1,CHL1,CIRBP,CLMP,CMTM5,CNN…	392 (76)	75
MAP2		other	Creb,CREB1,MAP2	2	1300	0.00183	0.0492	ABL2,ADIPOQ,ATF1,ATP13A5,CCNB1,CEBPA,CNTF,FGFR1OP2,FOS,FOSB,FSCN1,GPR19,KLF4,MCM5,MNS1,MT-ND3,MYBL2,NDFIP2,NR3C1,NR4A1,NR4A2,PHTF1,PRKAA2,PRKAR2A,PYCR1,RAD54L,SERTAD1,SKIL,SLC2A3	29 (3)	3
CDK1	-0,992	kinase	APP,AR,BCL2,CCNB1,CDK1,DNM1L,EZH2,GAS2L3,H2AX,ING1,SIRT2,SKI,SOX2,TP53,YAP1	2	1296	5.79e-11	0.0005	A2M,ABCA1,ABL2,ACADM,ACSL3,ACVR2A,ADA,ADAMTS4,ADRA2B,AK1,AKR1B1,ANGPT1,ANXA6,APC,APOA1,AQP4,AR,ARHGAP5,ATG4C,ATP5MC1,ATP5MC3,ATXN1,AURKB,BCL6B,BIRC3,BMI1,BMP2,BMPR1A,BMPR2,BRAF,BUB1B,CA2,CA5B,CALCRL,CASQ2,CAST,CAV2,CAVIN2,CCNB1,CCNB2,CCND3,CDC20,CDCA5,CDK2,CDK6,CDT1,CHTF18,CNN1,COQ4,COX7A2,CSPP1,CST6,CX3CL1,CXCR4,CYP1A1,CYSLTR1,DCK,DDIT4,DEK,DLG1,DNAJA4,DNAJB4,EIF4G3,ELK4,ENTPD5,ERO1A,ESPL1,ETV4,…	238 (15)	14
ATG13		other	ATG13,BECN1,PTK2B,RB1CC1,RELA,SKI,TP53,ULK1	3	1285	3.51e-09	0.0023	A2M,ACADM,ACSL3,ADA,AHR,AK1,AKR1B1,ANXA6,APOA1,AR,ARHGAP5,ATG4C,ATP5MC1,ATP5MC3,ATXN1,AURKB,BCL6B,BEX1,BMP2,BRAF,BUB1B,CALCRL,CAV2,CCN2,CCNB1,CCNB2,CCND3,CDC20,CDC6,CDK1,CDK2,CDT1,CEBPA,CERT1,CNN1,COQ4,COX7A2,CXCR4,CYSLTR1,DCK,DDIT4,DEK,DICER1,DLG1,DNAJA4,DNAJB4,EGLN1,EIF4G3,ENTPD5,ESPL1,FBXO22,FDXR,FGF2,FOS,FOSB,GC,GNA14,GNAI1,GNAQ,GOLGA4,GPR19,GPR27,HMGN2,IER3,IGFBP5,IL21R,IL4R,ILK,ING2,IREB2,I…	175 (8)	6
RPL5		other	RPL5,TP53	2	1249	4.88e-09	0.0018	A2M,ACADM,ACSL3,ADA,AK1,AKR1B1,ANXA6,APOA1,AR,ARHGAP5,ATG4C,ATP5MC1,ATP5MC3,ATXN1,AURKB,BCL6B,BRAF,BUB1B,CALCRL,CAV2,CCN2,CCNB1,CCNB2,CCND3,CDC20,CDC6,CDK1,CDK2,CDT1,CEBPA,CNN1,COQ4,COX7A2,CYP1A1,CYSLTR1,DCK,DDIT4,DEK,DICER1,DLG1,DNAJA4,DNAJB4,EIF4G3,ENTPD5,ESPL1,FBXO22,FDXR,FGF2,FOS,GC,GNA14,GNAI1,GNAQ,GOLGA4,GPR19,GPR27,HMGN2,IER3,IGFBP5,IL21R,IL4R,ILK,ING2,IREB2,IRS1,ITGAV,ITGB1BP2,JMJD1C,KCNB…	164 (2)	2
SLC6A3		transporter	AKT1,APP,AR,AURKA,CDK5,Creb,ERBB2,ERBB3,ERK1/2,GSK3B,HTT,ITGB1,JUN,MAP2,MAP2K1,MAPK1,MAPK3,MAPT,MTOR,NTRK2,OPRD1,PI3K (complex),PPARG,PRKN,PRNP,RHOA,RPS6KB1,SLC6A3,TP53	3	1245	3.49e-09	0.0088	A2M,ABL2,ACSBG1,ACSL3,ADA,ADAM15,ADAMTS4,ADCY1,ADRA2B,AHR,AK1,AKR1A1,AKR1B1,ANXA6,APOL6,ARHGAP5,ATG4C,ATP13A5,ATP2B1,ATP5MC1,ATP5MC3,ATXN1,AURKB,BCL6B,BEX1,BMP2,BMPR1A,BMPR2,BRAF,BST2,BUB1B,CA2,CA5B,CALCRL,CASQ2,CAST,CAV3,CAVIN2,CCNB2,CCNF,CDC40,CDC6,CDCA3,CDCA5,CDCA7,CDCA8,CDK1,CDK2,CDT1,CHL1,CHTF18,CISH,CMTM5,CNN1,CNTF,COQ4,COX4I1,COX7A2,CREB1,CSGALNACT2,CTPS1,CYGB,CYSLTR1,DCK,DDIT4,DEK,DIAPH2,…	258 (29)	29
Cyclin B		group	Cyclin B,DNM1L,EIF4EBP1,SKI,TP53	2	1242	7.32e-09	0.0034	A2M,ACADM,ACSL3,ADA,AK1,AKR1B1,ANXA6,APOA1,AR,ARHGAP5,ATG4C,ATP5MC1,ATP5MC3,ATXN1,AURKB,BCL6B,BRAF,BUB1B,CALCRL,CAV2,CCN2,CCNB1,CCNB2,CCND3,CDC20,CDC6,CDK1,CDK2,CDT1,CNN1,COQ4,COX7A2,CYP1A1,CYSLTR1,DCK,DDIT4,DEK,DICER1,DLG1,DNAJA4,DNAJB4,EIF4G3,ENTPD5,ESPL1,FBXO22,FDXR,FGF2,FOS,GC,GNA14,GNAI1,GNAQ,GOLGA4,GPR19,GPR27,HMGN2,IER3,IGFBP5,IL21R,IL4R,ILK,ING2,IREB2,IRS1,ITGAV,ITGB1BP2,JMJD1C,KCNB1,KIF2…	166 (5)	4
VEGFB		growth factor	ADAM17,APP,AR,ATF2,BRAF,CASP3,CAV1,CDK5,CEBPA,CEBPB,CEBPD,CHEK1,CHUK,Creb,CTNNB1,EGFR,ELK1,ERBB2,ERBB4,ERK1/2,ESR1,ETS1,FADD,FAS,FLT1,FOS,FOXO1,GATA1,Hif1,IKBKB,INPP5D,IRS1,Jnk,JUN,MAPK8,MED1,MMP2,MTOR,MTORC1,NFATC2,NFE2L2,NFkB (complex),NFKBIA,NOS3,NR3C2,OPRM1,PGR,Pka,PLA2G4A,PLD1,PRKAA1,PRKCA,PRKCG,RELA,RHOC,RICTOR,RPTOR,RTN4,SHC1,SMAD2,SMAD3,SP1,SPHK1,SRC (family),STAT1,STAT3,STAT6,SYK,TERT,TL…	3	1238	2.68e-09	0.0454	ABCA1,ABL2,ACSL3,ACSL4,ACTC1,ADA,ADAMTS4,ADIPOQ,AEBP2,AHCTF1,AK1,AKR7A2,ANGPT1,ANXA6,AOX1,APLNR,APOA1,APOL6,AQP4,ARHGAP5,ARHGDIA,ARL6,ASNS,ASPN,ASS1,ASTN1,ATF2,ATG4C,ATP13A5,ATP2B1,ATP5MC1,ATP8A1,ATXN1,BBX,BCL6B,BDP1,BEX1,BIRC3,BMI1,BMP2,BMPR2,BRAF,CA5B,CALCRL,CALD1,CASC4,CASQ2,CAST,CAVIN2,CCDC88A,CCN2,CCNF,CCNJ,CCNT2,CCPG1,CCR1,CD302,CD93,CDC40,CDCA3,CDCA7,CDCA8,CDK5RAP3,CDK6,CEBPA,CELF1,CENPA,C…	376 (73)	73
PPIA	-0,892	enzyme	ACKR3,ADAM17,Akt,AKT1,BRAF,CASP3,CDK5,CEBPA,CEBPB,CEBPD,Creb,CTNNB1,EGFR,ELK1,ERBB4,ERK1/2,FOS,FOXO1,GATA1,Hif1,IRS1,JUN,MED1,MMP2,MTOR,NCL,NFAT (complex),NFATC1,NFATC2,NFKBIA,NOS3,NR3C2,PAK1,PLCG1,PPIA,PRKAA1,PRKCZ,RELA,RPTOR,SMAD2,SP1,STAT3,TP53,TRPC3	3	1235	9.09e-10	0.0151	ABCA1,ABL2,ACSL3,ACTC1,ADA,ADIPOQ,AEBP2,AHCTF1,AK1,AKR1A1,ANGPT1,ANXA6,APLNR,APOA1,AQP4,ARHGAP5,ARL6,ASTN1,ATG4C,ATP13A5,ATP2B1,ATP5F1B,ATP5MC1,ATP5MC3,ATXN1,BBX,BCL6B,BMPR2,BRAF,CALCRL,CASC4,CAV2,CCDC88A,CCN2,CCNB1,CCND3,CCNF,CCNJ,CD302,CDK5RAP3,CDK6,CEBPA,CELF1,CENPA,CERT1,CHL1,CIRBP,CISH,CMTM5,CNN1,CNTF,COL8A1,COQ4,COX4I1,COX7A2,CPLX1,CRP,CTF1,CX3CL1,CXCR4,CYBRD1,CYGB,CYSLTR1,DCK,DDIT4,DEK,DIA…	289 (44)	43
TRRAP		transcription regulator	APP,AR,BCL2,CCNB1,CDK1,DNM1L,EZH2,GAS2L3,H2AX,ING1,SIRT2,SKI,SOX2,TP53,TRRAP,YAP1	3	1229	3.63e-11	0.0003	A2M,ABCA1,ABL2,ACADM,ACSL3,ACVR2A,ADA,ADAMTS4,ADRA2B,AK1,AKR1B1,ANGPT1,ANXA6,APC,APOA1,AQP4,AR,ARHGAP5,ATG4C,ATP5MC1,ATP5MC3,ATXN1,AURKB,BCL6B,BIRC3,BMI1,BMP2,BMPR1A,BMPR2,BRAF,BUB1B,CA2,CA5B,CALCRL,CASQ2,CAST,CAV2,CAVIN2,CCNB1,CCNB2,CCND3,CDC20,CDCA5,CDK2,CDK6,CDT1,CHTF18,CNN1,COQ4,COX7A2,CSPP1,CST6,CX3CL1,CXCR4,CYP1A1,CYSLTR1,DCK,DDIT4,DEK,DLG1,DNAJA4,DNAJB4,EIF4G3,ELK4,ENTPD5,ERO1A,ESPL1,ETV4,…	239 (16)	15
RB1CC1	0,819	other	PTK2B,RB1CC1,RELA,SKI,TP53	2	1213	4.15e-09	0.0024	A2M,ACADM,ACSL3,ADA,AHR,AK1,AKR1B1,ANXA6,APOA1,AR,ARHGAP5,ATG4C,ATP5MC1,ATP5MC3,ATXN1,AURKB,BCL6B,BEX1,BMP2,BRAF,BUB1B,CALCRL,CAV2,CCN2,CCNB1,CCNB2,CCND3,CDC20,CDC6,CDK1,CDK2,CDT1,CEBPA,CERT1,CNN1,COQ4,COX7A2,CXCR4,CYSLTR1,DCK,DDIT4,DEK,DICER1,DLG1,DNAJA4,DNAJB4,EGLN1,EIF4G3,ENTPD5,ESPL1,FBXO22,FDXR,FGF2,FOS,FOSB,GC,GNA14,GNAI1,GNAQ,GOLGA4,GPR19,GPR27,HMGN2,IER3,IGFBP5,IL21R,IL4R,ILK,ING2,IREB2,I…	174 (5)	5
WRN		enzyme	H2AX,PARP,PRKCB,PRKCD,PRKCE,TP53,WRN	2	1206	4.72e-09	0.002	A2M,ABCA1,ACADM,ACSL3,ADA,AK1,AKR1B1,ANXA6,APOA1,AR,ARHGAP5,ATG4C,ATP5MC1,ATP5MC3,ATXN1,AURKB,BCL6B,BIRC3,BRAF,BUB1B,CALCRL,CAV2,CCN2,CCNB1,CCNB2,CCND3,CDC20,CDC6,CDK1,CDK2,CDT1,CEBPA,CNN1,COQ4,COX7A2,CRP,CYP1A1,CYSLTR1,DCK,DDIT4,DEK,DICER1,DLG1,DNAJA4,DNAJB4,EIF4G3,ENTPD5,ESPL1,FBXO22,FDXR,FOS,GC,GEM,GLI1,GNA14,GNAI1,GNAQ,GOLGA4,GPR19,GPR27,HJURP,HMGN2,IER3,IGFBP5,IL21R,IL4R,IL6ST,ILK,ING2,IREB2…	176 (7)	6
Fcgr2		group	ABL1,Abl1/2,ACTB,AKT1,AR,BTK,CBL,CDC37,Cdc42,CDH1,EGFR,EIF2AK3,ELP3,EP300,ERK,Fcgr2,FOXO1,GAB2,HGS,IGF1R,IKZF3,INPP5D,Jnk,LCK,MAPK14,MTOR,MYD88,NCL,NFkB (complex),P38 MAPK,PI3K (complex),PLCG1,PRKCD,PRKCZ,PTPN11,PTPN6,RASGRF1,REL,RELA,RELB,RPS6KB1,SHC1,STAT5a/b,SYK,TGFB1,TICAM1,TRPC3,VAV2,VAV3	3	1199	9.23e-08	0.0139	ACSL4,AHCTF1,AHR,AKR1A1,AKR1B1,ANGPT1,APLF,AQP4,ARHGEF11,ASPN,ATF2,ATP2B1,ATP5F1B,ATP5MC1,ATP5MC3,ATP8A1,ATXN1,AURKB,BIRC3,BMP2,BMPR2,BUB1B,CA5B,CASQ2,CAST,CAVIN2,CCND3,CD163,CD93,CDC6,CDCA5,CDK1,CDK5RAP3,CDK6,CDT1,CELF1,CERT1,CHTF18,CMTM5,CNN1,CX3CL1,CXCR4,CYP1A1,DCLRE1B,DDIT4,DEK,DIAPH2,DICER1,DLK1,DNASE1L1,DOK4,E2F2,E2F3,EBF1,EGF,EGLN1,EIF1AX,EIF4EBP1,ELK4,ERO1A,ESPL1,ETV4,ETV5,FANCD2,FBL,FDXR…	201 (49)	48
ACTG1		other	ACTG1,Akt,calpain,ERK1/2,Integrin,Mlcp,RAC1,RHOA,RHOC,ROCK1,TP53	3	1186	9.6e-10	0.001	A2M,ABCA1,ACADM,ACSL3,ADA,ADIPOQ,AHR,AK1,AKR1B1,ANXA6,APOA1,AR,ARHGAP5,ATG4C,ATP5MC1,ATP5MC3,ATXN1,AURKB,BCL6B,BRAF,BUB1B,CALCRL,CALD1,CAV2,CCNB1,CCNB2,CCND3,CDC20,CDC6,CDK1,CDK2,CDT1,CEBPA,CNN1,COL8A1,COQ4,COX7A2,CXCR4,CYLD,CYP1A1,CYSLTR1,DCK,DDIT4,DEK,DICER1,DLG1,DLL4,DNAJA4,DNAJB4,E2F1,EIF4G3,ENTPD5,ESPL1,FBXO22,FDXR,FOS,FOSB,GC,GNA14,GNAI1,GNAQ,GOLGA4,GPR19,GPR27,HMGN2,IER3,IGFBP5,IL21R,IL33,…	182 (11)	11
CREB1	0,840	transcription regulator	Akt,calpain,CREB1,ERK1/2,Integrin,RAC1,RHOA,RHOC,ROCK1,TP53	3	1167	7.23e-10	0.0015	A2M,ABCA1,ACADM,ACSL3,ADA,ADIPOQ,AHR,AK1,AKR1B1,ANXA6,APOA1,AR,ARHGAP5,ATF1,ATG4C,ATP5MC1,ATP5MC3,ATXN1,AURKB,BCL6B,BRAF,BUB1B,CALCRL,CAV2,CCNB1,CCNB2,CCND3,CDC20,CDC6,CDK1,CDK2,CDT1,CEBPA,COL8A1,COQ4,COX7A2,CXCR4,CYLD,CYP1A1,CYSLTR1,DCK,DDIT4,DEK,DICER1,DLG1,DLL4,DNAJA4,DNAJB4,E2F1,EIF4G3,ENTPD5,ESPL1,FBXO22,FDXR,FOS,FOSB,GC,GNA14,GNAI1,GNAQ,GOLGA4,GPR19,GPR27,HMGN2,IER3,IGFBP5,IL21R,IL33,IL4R,I…	188 (10)	10
HIP1		other	26s Proteasome,Akt,AKT1,AMPK,BAX,CAMK4,CASP3,CASP8,CHUK,CLOCK,Creb,CTNNB1,EGFR,ERBB2,ERK1/2,FOXO1,FOXO3,FOXO4,GSK3B,HIP1,HMOX1,HTT,INPP5D,ITPR,MAP2K4,MAPK1,MAPK14,MAPK8,MAPT,MET,MTOR,N-cor,NFATC2,NFkB (complex),NOS3,P38 MAPK,Pde4,PLEKHA7,PTPN1,RAC1,RET,STAT5a/b,TP53,TSC2	3	1162	6.53e-10	0.008	ABCA1,ABL2,ACADM,ACSL3,ACSL4,ACTC1,ADA,ADAMTS4,ADRA2B,AHCTF1,AHR,AK1,AKR1A1,ANGPT1,ANXA6,APOA1,APOL6,AQP4,ARHGAP5,ATF2,ATG4C,ATP13A5,ATP2B1,ATP5F1B,ATP5MC1,ATXN1,BBX,BCL6B,BDP1,BEX1,BMI1,BMP2,BRAF,BST2,BUB1B,CALCRL,CALD1,CASC4,CAV2,CAVIN2,CCND3,CCNF,CD163,CD93,CDC40,CDCA3,CDCA5,CDCA7,CDCA8,CDK2,CDK5RAP3,CDK6,CDT1,CELF1,CISH,CLIP1,CNN1,CNTF,COQ4,COX4I1,COX7A2,CRP,CSGALNACT2,CST6,CX3CL1,CYSLTR1,DCK…	296 (44)	42
ITGAV	0,893	transmembrane receptor	AHR,Akt,ERK,ERK1/2,ITGAV,MMP2,RAC1,SYK,TGFB1,TP53,VAV2,VAV3	2	1149	2.7e-10	0.0031	ABCA1,ACADM,ACSL3,ADA,AK1,AKR1B1,ANXA6,APOA1,AR,ARHGAP5,ATG4C,ATP2B1,ATP5MC1,ATP5MC3,ATP8A1,ATXN1,AURKB,BCL6B,BIRC3,BMI1,BRAF,BUB1B,CALCRL,CAV2,CCN2,CCNB2,CCND3,CCNF,CCR1,CD163,CDC20,CDC6,CDK1,CDT1,CMTM5,CNN1,COQ4,COX7A2,CRP,CYLD,CYP1A1,CYSLTR1,DCK,DDIT4,DEK,DICER1,DLG1,DLL4,DNAJA4,DNAJB4,E2F1,E2F8,EIF4G3,ENHO,ENO1,ENTPD5,ESPL1,F3,FBXO22,FDXR,FGF2,FGL2,FMO2,FOSB,FSCN1,FZD2,GC,GNAI1,GNAQ,GOLGA4,GP…	219 (12)	12
EPAS1		transcription regulator	Akt,CAV1,CDK5,CDKN1B,CEBPA,CEBPB,Creb,CREB1,CTNNB1,E2f,EGFR,EGR1,EIF2S1,ELK1,EP300,EPAS1,ERBB2,ERBB3,ERBB4,ERK1/2,ESR1,FAS,FASN,FOS,FOXO1,FOXO3,GATA1,HBEGF,HDAC6,Hif1,HIF1A,IGF1R,IRF3,ITGB3,Jnk,JUNB,KAT6A,MAP2K1,MAP2K2,MAPK1,MAPK14,MAPT,MED1,Mek,MTOR,MTORC1,MYC,NFAT5,NFkB (complex),NFKB1,NR3C1,NR3C2,NR4A1,NRF1,NTRK2,P38 MAPK,PARP1,PGR,PPARGC1A,PRKAA1,PTGS2,PTPN11,RB1,RICTOR,RPTOR,SHC1,SMAD3,SP1,S…	3	1113	4.55e-10	0.0303	ABCA1,ABHD17B,ACADM,ACOT4,ACSBG1,ACTC1,ACVR2A,ADAM15,ADAMTS4,ADIPOQ,AEBP2,AHCTF1,AHR,AK1,AKAP13,AKR1A1,ANXA6,APLNR,APOA1,APOL6,AQP4,AR,ARHGAP5,ARL6,ASPN,ASTN1,ATF1,ATF2,ATG4C,ATP13A5,ATP2A3,ATP2B1,ATP5F1B,ATP5MC1,ATP5MC3,ATXN1,B3GAT1,BCL6B,BMI1,BMP2,BMPR2,BRAF,BST2,BYSL,C1QTNF6,C5orf51,CALD1,CARS1,CASC4,CCDC117,CCDC88A,CCN2,CCNJ,CCNT2,CCP110,CCPG1,CD163,CD302,CD93,CDC40,CDCA3,CDCA5,CDCA7,CDCA8,CD…	427 (80)	80
DYRK1A		kinase	DYRK1A,MAPT,SIRT1,TP53	2	1097	1e-09	0.0013	A2M,ABCA1,ACADM,ACSL3,ADA,ADIPOQ,AK1,AKR1B1,ANXA6,APOA1,AR,ARHGAP5,ATG4C,ATP5MC1,ATP5MC3,ATXN1,BCL6B,BCLAF1,BIRC3,BRAF,BUB1B,CALCRL,CAV2,CCN2,CCNB1,CDC20,CDC6,CDK1,CDK2,CDT1,CEBPA,CNN1,COQ4,COX4I1,COX7A2,CREB1,CYSLTR1,DCK,DDIT4,DEK,DICER1,DLG1,DNAJA4,DNAJB4,E2F1,E2F8,EIF4G3,ENTPD5,EP300,ERO1A,ESPL1,FBXO22,FDXR,FGF2,GC,GEM,GFPT1,GLI1,GNA14,GNAI1,GNAQ,GOLGA4,GPR19,GPR27,GSTM3,HJURP,HMGN2,IER3,IFITM…	187 (4)	4
mir-210		microRNA	Akt,arginase,BAK1,CDK2,ERK,ERK1/2,FOXO1,HSD11B1,Jnk,mir-210,MTORC1,NOS3,NR3C1,PRKAA,Rb,RPTOR,STIM1,TP53,TSC2	3	1094	2.99e-09	0.0065	A2M,ABCA1,ACSL3,ADA,ADIPOQ,AHR,AK1,AKR1B1,ANGPT1,ANXA6,APOA1,AR,ARHGAP5,ARX,ATF2,ATG4C,ATP5F1B,ATP5MC1,ATXN1,AURKB,BCL6B,BEX1,BIRC3,BMI1,BMP2,BRAF,BUB1B,CALCRL,CAV2,CAVIN2,CCNF,CCR1,CDC20,CDC6,CDK2,CDK5RAP3,CDK6,CDT1,CEBPA,CNN1,COQ4,COX4I1,COX7A2,CPEB4,CST6,CYSLTR1,DCK,DDIT4,DEAF1,DEK,DICER1,DLG1,DLL4,DNAJA4,DNAJB4,E2F1,EBF1,EIF4G3,ENO1,ENTPD5,ERO1A,ESPL1,FBXO22,FDXR,FGD4,FOXM1,FOXN3,GC,GCLM,GEM,…	214 (19)	19
RGS6		enzyme	ATM,H2AX,MDM2,RGS6,TP53	2	1087	4.79e-09	0.0015	A2M,ACADM,ACSL3,ADA,AK1,AKR1B1,ANXA6,APOA1,AR,ARHGAP5,ATG4C,ATP5MC1,ATP5MC3,ATXN1,AURKB,BCL6B,BRAF,BUB1B,CALCRL,CAV2,CCN2,CCNB1,CCNB2,CCND3,CDC20,CDC6,CDK1,CDK2,CDT1,CEBPA,CNN1,COQ4,COX7A2,CYP1A1,CYSLTR1,DCK,DDIT4,DEK,DICER1,DLG1,DNAJA4,DNAJB4,E2F1,EIF4G3,ENTPD5,ESPL1,FBXO22,FDXR,FGF2,FOS,GC,GNA14,GNAI1,GNAQ,GOLGA4,GPR19,GPR27,HMGN2,IER3,IGFBP5,IL21R,IL4R,ILK,ING2,IREB2,IRS1,ITGAV,ITGB1BP2,JMJD1C…	166 (5)	5
ATF4		transcription regulator	Akt,AMPK,ATF4,CYP,ERK,ERK1/2,ERN1,estrogen receptor,FOXO3,HDAC5,HRAS,Jnk,MAPK1,MED1,MKNK1,MTOR,MTORC1,NOS1,PRKAA2,RB1,RPS6KB1,RPTOR,SLC38A2,STAT4,STAT5A,STAT5B,TP53,YAP1	3	1044	1.83e-09	0.0125	A2M,ABCA1,ACOT4,ACSL3,ACTC1,ADA,ADIPOQ,AHR,AK1,AKR1A1,AKR1B1,ANGPT1,ANKS1B,ANXA6,APC,APOA1,APOL6,AQP4,AR,ARHGAP5,ARIH1,ASNS,ASTN1,ATF2,ATG4C,ATP2B1,ATP5MC1,ATP5MC3,ATXN1,BCL6B,BEX1,BIRC3,BRAF,BST2,BUB1B,CA2,CALCRL,CALD1,CARS1,CAV2,CAV3,CAVIN2,CCNB2,CCND3,CCNF,CCNJ,CCR1,CD302,CDC20,CDC6,CDK1,CDK6,CDT1,CEBPA,CENPA,CERT1,CHAC1,CISH,CNN1,COQ4,COX6B1,COX7A2,CSGALNACT2,CYP1A1,CYSLTR1,DCK,DDIT4,DEK,DICE…	265 (28)	27
FSH		complex	FSH	1	1043	0.000246	0.0096	ACVR2A,BMPR1A,BMPR2,CCN2,CPE,CX3CL1,FDXR,FOS,GNLY,GZMB,ILK,INHA,INHBA,KRT18,PSIP1,PTEN,SGK1,SMAD4,SMAD6,SMAD7,SRD5A1,TGFBR1,TPM1	23 (1)	1
ACKR3		G-protein coupled receptor	ACKR3,ADAM17,ATF2,BRAF,CCND1,CCNE1,CDK2,CDK5,CEBPA,CEBPB,CEBPD,CHEK1,Creb,CREB1,CTNNB1,DUSP1,E2f,EGFR,EGR1,EIF4E,ELK1,ERBB3,ERK,ERK1/2,FAS,FOS,FOXO1,GATA1,GSK3B,HBEGF,HDAC6,Hif1,HIF1A,Jnk,JUN,MAPK1,MAPK14,MAPK3,MAPK8,MED1,MET,MMP2,MTOR,NFAT (complex),NFkB (complex),NOS2,Notch,NR3C2,P38 MAPK,PAK1,PARP1,PGR,PI3K (family),PLA2G4A,PLD1,PPARG,PRKAA1,PTPN11,RELA,RHOA,RPTOR,RUNX2,RXRA,SHC1,SMAD2,SMAD3,S…	3	1039	9.83e-09	0.0447	A2M,ABCA1,ABL2,ADAM15,ADIPOQ,AEBP2,AHCTF1,AHI1,AHR,AKAP13,AKR1A1,ANGPT1,APLNR,APOA1,APOL6,AQP4,AR,ARL6,ASNS,ASPN,ASS1,ASTN1,ATF1,ATF2,ATP13A5,ATP2B1,ATP5F1B,ATP5MC3,AURKB,BCLAF1,BDP1,BEX1,BMI1,BMPR2,BST2,BUB1B,CALD1,CARS1,CASC4,CAV2,CAVIN2,CCDC88A,CCN2,CCNB1,CCND3,CCNJ,CCR1,CD302,CD93,CDC20,CDCA7,CDCA8,CDK1,CDK2,CDK5RAP3,CDK6,CDT1,CEBPA,CELF1,CENPA,CERT1,CHL1,CIRBP,CLMP,CMTM5,CNTF,COL20A1,CPLX1,C…	300 (76)	75
PLA2G4A	0,641	enzyme	Akt,CDC37,CDH1,CDK2,EP300,ERK,ERK1/2,FOXO1,IKZF3,IL1B,Inflammasome (Nalp3, Asc, Casp1),INPP5D,JUN,LCK,MAPK1,MAPK14,MAPK3,MAPK8,MYD88,NFkB (complex),P38 MAPK,PI3K (complex),PLA2G4A,PRKCD,PTPN11,PTPN6,RASGRF1,REL,RELA,RELB,SHC1,SMAD2,SMAD3,STAT3,STAT5a/b,SYK,TICAM1,TP53,VAV1,VAV3	3	1003	5.25e-09	0.0194	A2M,ACADM,ACSL3,ACSL4,ADA,ADIPOQ,AHR,AK1,AKR1B1,ANGPT1,ANXA6,APLF,APOA1,APOL6,ARHGAP5,ARHGEF11,ASPN,ASS1,ATG4C,ATP5F1B,ATP5MC1,ATP5MC3,ATP8A1,ATXN1,BCL6B,BDP1,BEX1,BIRC3,BMI1,BMP2,BRAF,BST2,BUB1B,CALCRL,CAV3,CAVIN2,CCDC88A,CCNJ,CD93,CDC20,CDK1,CDK5RAP3,CDK6,CDT1,CERT1,CHL1,CMTM5,CNN1,CNTF,COQ4,COX7A2,CSGALNACT2,CTF1,CX3CL1,CYGB,CYP1A1,CYSLTR1,DCK,DCLRE1B,DDIT4,DLG1,DLL4,DNAJA4,DNAJB4,DNASE1L1,DOK…	287 (40)	39
ADCY		group	ADCY	1	1000	0.0208	0.019	FGF2,LEP,NR4A2,TP53	4 (1)	1
PPP5C		phosphatase	PPP5C	1	1000	0.0117	0.0254	PLIN1,PTEN,SGK1,TP53	4 (1)	1
WNK3		kinase	CHUK,FOXO1,NDRG1,NFKBIA,NR3C1,RELA,SGK1,WNK3	3	1000	1.43e-05	0.0368	ADIPOQ,ANGPT1,ATP5F1B,ATP5MC3,BEX1,CAVIN2,CCN2,CCNB1,CCNB2,CCNF,CCR1,CDK1,CDK5RAP3,CDK6,CEBPA,CERT1,CPEB4,CX3CL1,CYP1A1,DDIT4,DEAF1,E2F1,EBF1,EGLN1,FGD4,FOSB,FOXM1,GCLM,GEM,IER3,IKZF2,IKZF5,IL33,IRS1,ITGAV,KLF4,LEP,LIFR,MCM5,MRPL46,MRPS7,MSRB1,MYOD1,NAMPT,NDUFA8,NEK2,NOS2,NR4A1,NR4A2,NUSAP1,OASL,OGN,PBK,PBRM1,PCDH7,PCK2,PLA2G4A,PLK1,PPP1R14C,PRCP,PTEN,QKI,RB1,RBL2,RICTOR,SCARB1,SCNN1A,SFRP1,SLC12…	81 (8)	8
BMP10		growth factor	BMP10	1	1000	0.0117	0.0399	BMPR2,SMAD6,SMAD7,SMPX	4 (1)	1
RARRES2		transmembrane receptor	RARRES2	1	1000	0.0117	0.0468	ADIPOQ,CCNB2,LEP,PLIN1	4 (1)	1
DLC1		other	Akt,AURKA,calpain,Creb,DLC1,ERK1/2,Integrin,Jnk,LATS1,MMP2,MRTFA,RAC1,Ras homolog,RHOA,RHOC,ROCK1,TAZ,TP53,TRPC3,YAP1	3	0,985	9.19e-10	0.0016	A2M,ABCA1,ABL2,ACADM,ACSL3,ADA,AHR,AK1,AKR1B1,ANXA6,APOA1,AR,ARHGAP5,ARHGEF11,ATF2,ATG4C,ATP13A5,ATP5MC1,ATP5MC3,ATXN1,AURKB,BCL6B,BIRC3,BRAF,BUB1B,CALCRL,CAV2,CAVIN2,CCNB1,CCNB2,CCND3,CDC20,CDC6,CDK1,CDK2,CDK6,CDT1,CNTF,COL8A1,COQ4,COX4I2,COX7A2,CXCR4,CYLD,CYP1A1,CYSLTR1,DCK,DDIT4,DEK,DLG1,DLL4,DNAJA4,DNAJB4,E2F1,EGLN1,EIF4G3,ENTPD5,ESPL1,FBXO22,FDXR,FGFR1OP2,FOS,FOSB,FOXM1,FSCN1,G0S2,GC,GNA14,G…	202 (20)	20
TERT		enzyme	ATM,CASP3,EIF4EBP1,NOS3,RB1,TERT	2	0,944	6.22e-07	0.0007	ACTC1,ADIPOQ,AR,AURKB,BMI1,BMP2,CALCRL,CCN2,CCNB1,CCND3,CDK1,CEBPA,CERT1,COX4I1,COX6B1,COX7A2,CYSLTR1,DLK1,DMPK,E2F1,F3,FGF2,FOS,GPR19,GPR27,GPT2,HOMER1,KRT10,KRT18,MCM3,MCM7,MYOD1,NDUFA13,NDUFB8,NDUFS7,NDUFV1,NME1,NOS2,OGA,PCLAF,PDE5A,PHLPP2,PLK1,PTEN,RB1,RBL1,RBL2,RPS6KB1,TGM2,TNNI2,TP53,TYMS,UQCRQ,ZEB1,ZEB2	55 (6)	6
NRP2		kinase	ADAM10,Akt,AKT1,BAX,CASP3,CASP7,CHUK,CLOCK,CTNNB1,DUSP1,EGFR,EIF2A,ELK1,ERBB2,ERK1/2,EZH2,FOXO1,FOXO3,FOXO4,INPP5D,JUN,MAP2K4,MAPK1,MAPK14,MAPK8,Mek,MET,MTOR,MYC,N-cor,NFATC2,NOS3,NRP2,P38 MAPK,PARP1,Pde4,PLEKHA7,PTGS2,RARA,Rb,RET,RPTOR,SMAD3,STAT5a/b,TCF4,TCF7L2,TNFRSF1A,TP53,TSC2	3	0,938	3.04e-13	0.0006	ABHD17B,ABL2,ACOT4,ACSL3,ACSL4,ACTC1,ACVR2A,ADA,ADAMTS4,AHCTF1,AK1,AKR1A1,ANXA6,APOA1,APOL6,AQP4,AR,ARHGAP5,ARX,ASPN,ATF2,ATG4C,ATP2B1,ATP5F1B,ATP5MC1,ATXN1,BBX,BCL6B,BDP1,BMP2,BMPR2,BRAF,BST2,BUB1B,BYSL,C5orf51,CA2,CALCRL,CALD1,CASC4,CAV2,CAVIN2,CCDC117,CCNB1,CCND3,CCNF,CCNT2,CCP110,CCPG1,CD163,CD93,CDC40,CDCA3,CDCA5,CDCA8,CDK2,CDK5RAP3,CDT1,CEBPA,CEBPZ,CELF1,CENPA,CHL1,CISH,CLIP1,CLMP,CMTM5,CNN…	368 (49)	47
PTH1R		G-protein coupled receptor	ADCY,CASP3,PTH1R	2	0,905	0.00111	0.0056	AR,CDK1,CDK2,FGF2,LEP,MYOD1,NOS2,NR4A2,PTEN,RB1,TP53	11 (3)	3
SGK1	-0,800	kinase	CHUK,FOXO1,NDRG1,NFKBIA,NR3C1,RELA,SGK1	2	0,894	2.38e-05	0.0491	ADIPOQ,ANGPT1,ATP5F1B,ATP5MC3,BEX1,CAVIN2,CCN2,CCNB1,CCNB2,CCNF,CCR1,CDK1,CDK5RAP3,CDK6,CEBPA,CERT1,CPEB4,CX3CL1,CYP1A1,DDIT4,DEAF1,E2F1,EBF1,EGLN1,FGD4,FOSB,FOXM1,GCLM,GEM,IER3,IKZF2,IKZF5,IL33,IRS1,ITGAV,KLF4,LEP,LIFR,MCM5,MRPL46,MRPS7,MSRB1,MYOD1,NAMPT,NDUFA8,NEK2,NOS2,NR4A1,NR4A2,NUSAP1,OASL,OGN,PBK,PBRM1,PCDH7,PCK2,PLA2G4A,PLK1,PPP1R14C,PRCP,PTEN,QKI,RB1,RBL2,RICTOR,SCARB1,SCNN1A,SFRP1,SLC19…	80 (7)	7
CD69		transmembrane receptor	ABL1,ACTB,ADAM17,Akt,AKT1,BAX,BRAF,CASP3,CASP8,CD69,CDC37,Cdc42,CDH1,CDK5,CEBPA,CEBPB,CEBPD,CHEK1,Creb,CTNNB1,ELK1,ELP3,EP300,ERBB4,ERK,ERK1/2,ETS1,FOS,FOXO1,GATA1,Hif1,IKZF3,INPP5D,IRF3,IRS1,Jnk,JUN,LCK,MAPK1,MAPK3,MAPK8,MED1,MMP2,MTOR,MYD88,NLRP3,NOS3,NR3C2,PI3K (complex),PRKAA1,PRKCD,PTPN11,PTPN6,RASGRF1,REL,RELA,RELB,RPS6KB1,RPTOR,SHC1,SMAD2,SP1,STAT3,STAT5a/b,SYK,TICAM1,VAV1,VAV3	3	0,855	1.39e-10	0.0025	A2M,ABCA1,ABL2,ACADM,ACSL4,ACTC1,ADIPOQ,AEBP2,AHR,AKR1A1,ANGPT1,APLF,APLNR,APOL6,AQP4,ARHGEF11,ARL6,ASTN1,ATF1,ATF2,ATP13A5,ATP2B1,ATP5F1B,ATP5MC3,ATP8A1,ATXN1,AURKB,BDP1,BIRC3,BMPR2,BST2,BUB1B,CASC4,CAV2,CAVIN2,CCDC88A,CCN2,CCNJ,CD302,CD93,CDC20,CDC6,CDCA8,CDK2,CDK5RAP3,CDK6,CDT1,CEBPA,CENPA,CERT1,CHL1,CIRBP,CISH,CMTM5,CNTF,COL8A1,COX4I1,CPLX1,CRP,CSGALNACT2,CTF1,CYBRD1,CYGB,DCLRE1B,DDIT4,DEK,DI…	268 (68)	67
NCL		other	MDM2,NCL,TP53	2	0,851	1.79e-09	0.0009	A2M,ACADM,ACSL3,ADA,AK1,AKR1B1,ANXA6,APOA1,AR,ARHGAP5,ATG4C,ATP5MC1,ATP5MC3,ATXN1,AURKB,BCL6B,BRAF,BUB1B,CALCRL,CAV2,CCN2,CCNB1,CCNB2,CCND3,CDC20,CDC6,CDK1,CDK2,CDT1,CEBPA,CNN1,COQ4,COX7A2,CYP1A1,CYSLTR1,DCK,DDIT4,DEK,DICER1,DLG1,DNAJA4,DNAJB4,E2F1,EIF4G3,ENTPD5,ESPL1,FBXO22,FDXR,FGF2,FOS,GC,GNA14,GNAI1,GNAQ,GOLGA4,GPR19,GPR27,HMGN2,IER3,IGFBP5,IL21R,IL4R,ILK,ING2,IREB2,IRS1,ITGAV,ITGB1BP2,JMJD1C…	167 (3)	3
mir-19		microRNA	ESR1,mir-19	2	0,832	0.000217	0.0409	ABCA1,AR,ASS1,BMP2,CA2,CAV2,CCNT2,CCPG1,CDK1,CEBPA,CENPA,COL8A1,CPE,DNAJC21,ENO1,F3,FOS,FOSB,FOXM1,GHR,HES1,IER3,KIF23,LBP,LEP,LRP6,MAP1B,MAPK12,MYLIP,NCAPH,NOS2,PBK,PIMREG,PRKAA1,PTEN,RNF38,SCARB1,SIRT1,SLC25A36,SLC38A2,SLC7A2,SMAD4,SMAD6,SMC4,SPP1,TACC1,TNFAIP8L1,TP53,TRIM33,TSPAN9,UBL3,ZNF24	52 (2)	2
MHC Class II (complex)		complex	ABL1,ACTB,ADAM17,AKT1,BRAF,BTK,CASP3,CD44,CDC37,Cdc42,CDH1,CDK5,CEBPA,CEBPB,CEBPD,CHEK1,Creb,CTNNB1,EGFR,ELK1,ELP3,EP300,ERBB4,ERK,ERK1/2,ETS1,FOS,FOXO1,FYN,GATA1,Hif1,IKZF3,INPP5D,IRS1,Jnk,JUN,LCK,LYN,MAPK1,MAPK14,MAPK3,MAPK8,MED1,MHC Class II (complex),MMP2,MTOR,MYD88,NFKB1,NOS3,NR3C2,P38 MAPK,PI3K (complex),PLC gamma,Ppp2c,PRKAA1,PRKCD,PTPN11,PTPN6,RASGRF1,REL,RPS6KB1,RPTOR,SHC1,SMAD2,SP1,STAT…	3	0,817	7.7e-08	0.0398	A2M,ABCA1,ABL2,ACADM,ACTC1,ADIPOQ,AEBP2,AHCTF1,AKR1A1,ANGPT1,APLF,APLNR,AQP4,ARHGEF11,ARL6,ASTN1,ATF2,ATP13A5,ATP2B1,ATP5F1B,ATP5MC3,ATP8A1,ATXN1,AURKB,BDP1,BIRC3,BMPR2,BST2,BUB1B,CASC4,CAV2,CCDC88A,CCN2,CCNJ,CD302,CD93,CDC20,CDC6,CDK5RAP3,CDK6,CDT1,CEBPA,CELF1,CENPA,CHL1,CIRBP,CMTM5,CNTF,COL8A1,COX4I1,CPLX1,CRP,CSGALNACT2,CTF1,CYBRD1,CYGB,DCLRE1B,DDIT4,DEK,DIAPH2,DLK1,DNASE1L1,DOK4,DSE,DYNLT3,E2…	253 (71)	69
IL31		other	IL31	1	0,816	3.94e-05	0.0002	CCNB1,CDK1,CDK6,EGF,MCM4,RB1	6 (1)	1
ADIPOR1		transmembrane receptor	ADIPOR1	1	0,816	0.00363	0.014	ACADM,IL4R,MT-CO2,NOS2,TFAM,TP53	6 (1)	1
PPME1		enzyme	ADAM17,Akt,AKT1,APP,ATF2,ATP1A1,calpain,CASP3,CCND1,CDK5,CEBPB,DUSP1,EIF2AK2,EIF4E,ELK1,ERK,FADD,FOS,FYN,IKBKB,Jnk,JUN,MAP2,MAPK3,MAPK8,MAPT,MTOR,NOS1,NOS2,Notch,P38 MAPK,PLD1,PPARG,PPME1,Ppp2c,RELA,RUNX2,RXRA,SHC1,SREBF2,STAT3,STIM1,TBC1D4,TNFRSF1A,TP53,TP73,YY1	3	0,781	1.22e-09	0.0085	A2M,ACSL3,ACSL4,ACTC1,ADA,AHI1,AK1,AKR1A1,AKR1B1,ANXA6,APLNR,APOA1,AR,ARHGAP5,ARL6,ASNS,ATF2,ATP2B1,ATP5MC1,ATP5MC3,ATXN1,AURKB,BCL6B,BCLAF1,BDP1,BMP2,BMPR2,BRAF,BUB1B,CA2,CALCRL,CAVIN2,CCDC88A,CCN2,CCND3,CCR1,CD93,CDC20,CDCA7,CDCA8,CDK1,CDK2,CDK6,CERT1,CHL1,CIRBP,CISH,CLMP,CMTM5,CNN1,COL20A1,COQ4,COX7A2,CREB1,CRP,CTF1,CTPS1,CYGB,CYP1A1,CYSLTR1,DCK,DEK,DIAPH2,DICER1,DKK2,DNAJA4,DNAJB4,E2F3,E2F8,E…	277 (47)	45
mir-8		microRNA	mir-8,TP53	2	0,767	3.01e-09	0.0016	A2M,ABL2,ACADM,ACSL3,ADA,AK1,AKR1B1,ANXA6,APOA1,AR,ARHGAP5,ATG4C,ATP5MC1,ATP5MC3,ATXN1,AURKB,BCL6B,BMI1,BRAF,BUB1B,CALCRL,CAV2,CCN2,CCNB1,CCNB2,CCND3,CDC20,CDC6,CDK1,CDK2,CDT1,CEBPA,CNN1,COQ4,COX7A2,CYP1A1,CYSLTR1,DCK,DDIT4,DEK,DICER1,DLG1,DNAJA4,DNAJB4,E2F3,EIF4G3,ENTPD5,ESPL1,FBXO22,FDXR,FGF2,FOS,GC,GNA14,GNAI1,GNAQ,GOLGA4,GPR19,GPR27,HMGN2,IER3,IGFBP5,IL21R,IL4R,ILK,ING2,IREB2,IRS1,ITGAV,ITGB1…	170 (2)	2
KMT2E	1041	enzyme	KMT2E,RB1	2	0,762	7.4e-07	0.0006	ACTC1,AURKB,CALCRL,CCNB1,CCND3,CDC6,CDK1,CDK2,CERT1,COX4I1,COX6B1,COX7A2,CYSLTR1,DLK1,DMPK,E2F1,FGF2,FOS,GPR19,GPR27,GPT2,HOMER1,KRT10,KRT18,MCM3,MCM7,NDUFA13,NDUFB8,NDUFS7,NDUFV1,NME1,OGA,PCLAF,PLK1,RBL1,RBL2,RPS6KB1,TNNI2,TP53,TYMS,UQCRQ,ZEB1,ZEB2	43 (2)	2
WNT16		other	Akt,AKT1,CHUK,CLOCK,CTNNB1,EGFR,EIF2A,ERBB2,ERK1/2,EZH2,FOXO1,FOXO3,FOXO4,INPP5D,JUN,MAP2K4,MAPK1,MAPT,Mek,MET,MTOR,MYC,N-cor,NFATC2,NFkB (complex),NOS3,P38 MAPK,Pde4,PLEKHA7,PTGS2,PTPN1,RET,SMAD3,STAT5a/b,TCF4,TCF7L2,TERT,TP53,TSC2,WNT16	3	0,742	7.16e-13	0.0005	ABHD17B,ABL2,ACADM,ACOT4,ACSL3,ACTC1,ACVR2A,ADA,ADAMTS4,AHCTF1,AHR,AK1,AKR1A1,ANXA6,APOA1,APOL6,AQP4,ARHGAP5,ASPN,ATF2,ATG4C,ATP2B1,ATP5F1B,ATP5MC1,ATXN1,BBX,BCL6B,BEX1,BMI1,BMP2,BRAF,BST2,BUB1B,BYSL,C5orf51,CA2,CALCRL,CALD1,CASC4,CAV2,CAVIN2,CCDC117,CCND3,CCNF,CCP110,CD163,CD93,CDC40,CDCA3,CDCA5,CDCA8,CDK5RAP3,CDT1,CEBPA,CEBPZ,CELF1,CHL1,CISH,CLIP1,CMTM5,CNN1,COL8A1,COQ4,COX4I1,COX7A2,CREB1,CREB…	356 (40)	39
MYZAP		other	ADAM17,APP,ATF2,ATF6,BAX,CASP3,CCND1,CEBPA,CEBPB,CHUK,Creb,CREB1,CTNNB1,DUSP1,EGFR,EGR1,EIF2A,EIF4E,ELK1,EP300,ERK,ERK1/2,EZH2,FOS,GATA3,GSK3B,HIF1A,Hsp27,IGF1R,IKBKB,JUN,KAT5,MAP2K1,MAPK8,MAPKAPK2,MAPT,Mek,MITF,MKNK1,MMP2,MYZAP,NFAT5,NOS1,NOS2,Notch,NR3C1,P38 MAPK,PGR,PLD1,PPARGC1A,PSEN1,PTGS2,PTPN11,Rb,RB1,RELA,RUNX2,RXRA,SHC1,SLC6A2,SLC6A4,SMAD3,SP1,STAT1,STAT5a/b,STIM1,TCF4,TCF7L2,TNFRSF1A,TP…	3	0,738	1.02e-09	0.0173	ABCA1,ABHD17B,ACOT4,ACSBG1,ACSL3,ACSL4,ACTC1,ADA,ADAM15,ADAMTS4,ADCY1,AGPAT5,AHCTF1,AHI1,AK1,AKAP13,ALKBH7,ANXA6,APC,APLNR,APOA1,APOL6,AQP4,ARHGAP5,ARIH1,ARL6,ARX,ASNS,ATF1,ATG4C,ATP13A5,ATP5F1B,ATRX,ATXN1,B3GAT1,BCL6B,BCLAF1,BDP1,BIRC3,BMP2,BMPR2,BRAF,BST2,BYSL,C1QTNF6,C5orf51,CA4,CALD1,CARS1,CASC4,CAST,CCDC117,CCN2,CCND3,CCNF,CCP110,CCR1,CDC6,CDCA3,CDCA8,CEBPA,CEBPZ,CELF1,CENPO,CHL1,CHTF18,CIRB…	360 (72)	72
CDK4/6		group	CDK4/6	1	0,728	2.02e-05	0.0005	AHI1,BCLAF1,CDC6,E2F1,E2F8,ENO1,ERBIN,ITSN2,KMT2A,KRT10,NOP58,TPI1,TUBA1B,TUBA1C,TUBB,TUFM,ZNF148	17 (1)	1
HK2		kinase	CASP3,HK2	2	0,707	0.000257	0.0008	CDK2,MT-CO2,MYOD1,NDUFB8,NOS2,PTEN,RB1,TP53	8 (2)	2
HTR6		G-protein coupled receptor	GNAS,HTR6	2	0,707	0.00629	0.0332	CDK2,CEBPA,FOS,GLI1,INHA,KIF3A,LEP,PLA2G4A	8 (2)	2
BTG3		other	ADRB2,AKT1,ATF2,BTG3,CAV1,CEBPB,CHEK1,Creb,CTNNB1,E2F3,E2F8,EGFR,EGR1,EIF2A,EIF4E,ERBB2,ESR1,FOS,GLI3,GSK3B,HIF1A,IGF1R,IKBKB,ING1,INPP5D,ITGB1,JAK2,Jnk,JUN,MAP2K1/2,Mapk,MAPK1,MAPK7,MAPK9,MAPT,MKNK1,MMP14,MTOR,MYC,PGR,PI3K (complex),PRKCD,PSEN1,RB1,RHOA,RHOC,SRC,SRC (family),STAT3,STAT6,SYK,TLR3,VAV1,YAP1	3	0,666	8.86e-08	0.0292	ABL2,ACVR2A,ADAMTS4,ADRA2B,AHCTF1,AKR1A1,AKR1B1,APC,APLNR,AQP4,ARIH1,ARL6,ASNS,ASS1,ATF2,ATP13A5,ATP2B1,ATP5F1B,ATP5MC1,ATP5MC3,ATP8A1,AURKB,BCLAF1,BIRC3,BMP2,BST2,BUB1B,CALCRL,CALD1,CARS1,CASC4,CAST,CCDC88A,CCNF,CCNT2,CCPG1,CD93,CDC40,CDC6,CDCA3,CDCA5,CDCA7,CDCA8,CELF1,CENPA,CHL1,CIRBP,CMTM5,CNTF,COL8A1,COX6B1,COX7A2,CPE,CRP,CSGALNACT2,CST6,CTF1,CYGB,CYSLTR1,DEK,DIAPH2,DMPK,DNAJC21,DSE,DST,E2F1,…	273 (54)	53
DNAJB6		transcription regulator	Akt,AKT1,CASP3,CHUK,CLOCK,CTNNB1,DNAJB6,EGFR,ERBB2,ERK,ERK1/2,FOXO1,FOXO3,FOXO4,GSK3B,HMOX1,INPP5D,MAP2K4,MAPK1,MAPT,MET,MTOR,N-cor,NFATC2,NFATC3,NFkB (complex),NOS3,P38 MAPK,Pde4,PLEKHA7,PTPN1,RAC1,RET,STAT5a/b,TP53,TSC2	3	0,656	4.45e-09	0.0211	ACADM,ACSL3,ACTC1,ADA,AHCTF1,AHR,AK1,AKR1A1,ANGPT1,ANXA6,APOA1,APOL6,AQP4,ARHGAP5,ATF2,ATG4C,ATP2B1,ATP5F1B,ATP5MC1,ATXN1,BBX,BCL6B,BEX1,BMI1,BMP2,BRAF,BST2,BUB1B,CALCRL,CALD1,CASC4,CAV2,CAVIN2,CCND3,CCNF,CD163,CD93,CDC40,CDCA3,CDCA5,CDCA7,CDCA8,CDK2,CDK5RAP3,CDK6,CDT1,CELF1,CISH,CLIP1,CNN1,COQ4,COX4I1,COX7A2,CRP,CSGALNACT2,CST6,CX3CL1,CYP1A1,CYSLTR1,DCK,DDIT4,DEK,DIAPH2,DICER1,DLG1,DNAJA4,DNAJB4…	281 (36)	36
CXCR3		G-protein coupled receptor	26s Proteasome,ADRB2,Akt,ATF2,ATF6,CaMKII,CAV1,CBX7,CCAR2,CDK5,CDKN1A,CEBPA,CEBPB,CEBPD,CHEK1,CHUK,CREB1,CTNNB1,CXCR3,CXCR4,DUSP1,EGFR,EIF2S1,EIF4E,ELAVL1,ELK1,EP300,ERBB4,ERK1/2,EZH2,FOS,FOXO1,FOXO3,GATA1,GATA3,HDAC5,Hif1,Hsp27,IKBKB,INPP5D,ITGB1,ITGB4,JUN,KAT5,KAT6A,KRAS,MAP2K1,Mapk,MAPK1,MAPK14,MAPK8,MAPK9,MAPKAPK2,MDM2,MED1,Mek,MITF,MKNK1,MMP2,MTOR,MTORC1,NADPH oxidase,NCL,NFAT5,NFkB (complex…	3	0,638	1.47e-09	0.0309	ABHD17B,ACOT4,ACSBG1,ACSL4,ADA,ADAM15,ADAMTS4,ADCY1,ADIPOQ,ADRA2B,AEBP2,AGPAT5,AHCTF1,AKR1A1,ALKBH7,ANKS1B,ANXA6,AOX1,APC,APLNR,APOA1,APOL6,AR,ARHGAP5,ARIH1,ARL6,ARPC3,ASNS,ASPN,ASS1,ASTN1,ATF1,ATG4C,ATP2A3,ATP2B1,ATP5MC1,ATP8A1,ATRX,ATXN1,B3GAT1,BCL6B,BCLAF1,BEX1,BIRC3,BMPR1A,BMPR2,BRAF,BST2,C1QTNF6,C5orf51,CA4,CACHD1,CALD1,CASC4,CAST,CCDC88A,CCNB1,CCNF,CCNJ,CCNT2,CCP110,CCPG1,CCR1,CD163,CD302,C…	415 (102)	100
KDM5B		transcription regulator	KDM5B	1	0,626	3.58e-05	0.0012	BUB1B,CCNB1,CDCA3,CDK1,E2F1,ECT2,EIF5B,GCA,IPP,KIF2C,LIMCH1,MCM2,MCM3,NCAPH,PBK,PSIP1,SCNN1A,SMARCA2,SMC5,SMOX,SS18,TOP2A,TTK	23 (1)	1
IGF2R		transmembrane receptor	ADAM17,ATF2,BRAF,CASP3,CD247,CD3,CDK5,CEBPA,CEBPB,CEBPD,CHEK1,Creb,CREB1,CTNNB1,EGFR,ELK1,ERBB2,ERBB4,ERK1/2,ETS1,FOS,FYN,GATA1,Hif1,HIF1A,IGF2R,ITGB1,ITK,JUN,LAT,LCK,Map3k7,MAPK1,MAPK14,MAPK3,MAPK8,MAPKAPK2,MED1,Mek,MMP1,MMP2,MTOR,NFAT (complex),NFATC2,NFkB (complex),NFKB1,NOS3,NR3C2,NUAK1,P38 MAPK,PAK1,PPARG,PRKAA1,PTK2,Rb,RB1,RELA,REN,RICTOR,RPTOR,SMAD3,STAT3,STAT5a/b,STAT6,TCR,TGFB1,TGFBR1,TG…	3	0,609	5.16e-10	0.0384	ABCA1,ABL2,ACSL3,ACSL4,ACTC1,ADA,ADAM15,ADIPOQ,AEBP2,AHCTF1,AK1,AKAP13,AKR1A1,ANGPT1,ANXA6,APLNR,APOA1,APOL6,AQP4,ARHGAP5,ARL6,ARX,ASNS,ASPN,ASS1,ASTN1,ATF1,ATF2,ATG4C,ATP13A5,ATP2B1,ATP5F1B,ATP5MC1,ATP5MC3,ATXN1,BBX,BCL6B,BDP1,BEX1,BMI1,BMPR1A,BMPR2,BRAF,BST2,CALCRL,CARS1,CASC4,CCDC88A,CCN2,CCNF,CCNH,CCNJ,CD163,CD302,CDC40,CDCA3,CDCA5,CDCA7,CDCA8,CDK6,CEBPA,CEBPZ,CELF1,CENPA,CERT1,CHL1,CIRBP,CLM…	388 (71)	67
EGFR		kinase	ADRB2,Akt,AKT1,AR,ATF6,CBL,CCND1,CDK5,CDKN1A,CDKN1B,CEBPA,CLOCK,Creb,CREB1,CTNNB1,DUSP1,E2f,EGFR,EGR1,EIF2S1,EIF4E,ELAVL1,ELK1,ERBB3,ERBB4,ERK,ERK1/2,FAS,FGFR1,FOS,FOXO1,GATA3,GSK3B,HBEGF,HDAC4,HDAC6,HGS,HIF1A,Histone h3,IKBKB,IL4,IL4I1,INSR,IRF1,IRF3,JINK1/2,Jnk,JUN,KAT5,KAT6A,KDM1A,KDM5A,KDM5B,LCK,LRP6,MAP2K1/2,Mapk,MAPK1,MAPK14,MAPK3,MAPK8,MED1,Mek,MET,MITF,MKNK1,MMP9,NFAT5,NFkB (complex),NLRP…	3	0,581	3.02e-11	0.0043	ABHD17B,ABL2,ACTC1,ADAM15,ADAMTS4,ADCY1,ADRA2B,AGPAT5,AHCTF1,AHI1,AHR,AKAP13,ALKBH7,ANGPT1,ANKS1B,APOL6,AR,ARIH1,ASF1B,ASPN,ASS1,ASTN1,ATF1,ATF2,ATP13A5,ATP2A3,ATP5F1B,ATP5MC3,ATRX,AURKB,B3GAT1,BDP1,BEX1,BMI1,BMP2,BMPR2,BST2,BYSL,C1QTNF6,C5orf51,CA2,CA4,CA5B,CACHD1,CALD1,CARS1,CASC4,CASQ2,CAV3,CCDC117,CCDC88A,CCN2,CCNJ,CCNT2,CCP110,CCPG1,CCR1,CD302,CDC20,CDC6,CDK1,CDK2,CDK5RAP3,CEBPZ,CELF1,CENPO,…	426 (113)	107
TEC/BTK/ITK/TXK/BMX		group	ABL1,AMPK,CBLB,CDH1,CEBPB,CHUK,CSF1R,DOK1,EGFR,EIF2AK3,EP300,estrogen receptor,EZR,FCER1G,FOXO1,FYN,GAB1,HRAS,IGF1R,IKZF3,IL6ST,INPP5D,IRF1,JUN,LCK,MAPK14,Mek,MKNK1,MYD88,NFKB2,NOS3,NTRK2,PRKAA2,PTPN11,RASGRF1,Rb,REL,RELA,RELB,RPS6KB1,SHC1,STAT3,STAT5A,STAT5a/b,STAT5B,SYK,TBK1,TEC/BTK/ITK/TXK/BMX,TGFB1,TICAM1,TP53,TP63,TSC2	3	0,579	1.97e-09	0.0117	A2M,ABCA1,ACADM,ACOT4,ACSL3,ACSL4,ADA,ADIPOQ,AHCTF1,AK1,AKR1B1,ANGPT1,ANKS1B,ANXA6,APC,APLF,APLNR,APOA1,AR,ARHGAP5,ARHGEF11,ARIH1,ARL6,ARX,ASPN,ASTN1,ATG4C,ATP5F1B,ATP5MC1,ATP5MC3,ATP8A1,ATXN1,BCL6B,BEX1,BIRC3,BMP2,BRAF,BUB1B,CA2,CA4,CALD1,CAST,CAVIN2,CCDC88A,CCN2,CCNB1,CD163,CD302,CD93,CDC20,CDCA3,CDCA5,CDCA7,CDCA8,CDK5RAP3,CDK6,CEBPZ,CELF1,CERT1,CHL1,CIRBP,CISH,CNN1,COQ4,COX4I1,COX7A2,CRP,CST6,…	298 (53)	50
NR3C2		ligand-dependent nuclear receptor	BAX,CASP3,Creb,CTNNB1,ERK1/2,JUN,MAPK8,NFkB (complex),NR3C2,PPARG,PRKCA,RELA,SMAD2,SMAD3,STAT5a/b,T-type Calcium Channel,TP53	3	0,577	6.39e-09	0.0228	A2M,ABCA1,ABL2,ACADM,ACSL3,ACSL4,ACTC1,ADA,ADIPOQ,AHR,AK1,AKR1B1,ANXA6,APOA1,AQP4,AR,ARHGAP5,ASPN,ATG4C,ATP13A5,ATP5MC1,ATP5MC3,ATXN1,AURKB,BCL6B,BDP1,BEX1,BMI1,BMP2,BRAF,BUB1B,CA2,CALCRL,CASC4,CAV3,CCN2,CCND3,CDC20,CDC6,CDK1,CDK2,CDT1,CEBPA,CERT1,CHL1,CISH,CMTM5,CNN1,CNTF,COQ4,COX7A2,CREB1,CRP,CTPS1,CX3CL1,CXCR4,CYGB,CYLD,CYP1A1,CYSLTR1,DCK,DDIT4,DEK,DLG1,DLK1,DNAJA4,DNAJB4,EGF,EGLN1,EIF4G3,ENTP…	243 (17)	16
LONP1		peptidase	LONP1	1	0,577	0.000348	0.0036	ASNS,CHAC1,GARS1,GPT2,MT-CO2,MT-ND3,MT-ND6,NDUFA11,S100A11,SARS1,TFAM,TUFM	12 (1)	1
GNE		kinase	GNE	1	0,577	0.00442	0.0099	ASNS,CHAC1,JDP2	3 (1)	1
PCM1	1164	other	PCM1	1	0,577	0.0137	0.0267	MCM3,RB1,TP53	3 (1)	1
PRKDC		kinase	PRKDC	1	0,577	0.0206	0.0376	AHR,BIRC3,NR1D1	3 (1)	1
CCDC80		other	CCDC80	1	0,577	0.0206	0.0287	BCLAF1,CEBPA,LEP	3 (1)	1
HSPA1A/HSPA1B		enzyme	HSPA1A/HSPA1B	1	0,577	0.0392	0.0377	BRAF,CDK1,FOS	3 (1)	1
USP24	0,838	peptidase	CDK2,PTTG1,RB1,USP24	3	0,555	1.36e-06	0.0007	ACTC1,ATRX,AURKB,BMI1,CALCRL,CCNB1,CCND3,CDK1,CDK2,CERT1,COX4I1,COX6B1,COX7A2,CYSLTR1,DLK1,DMPK,E2F1,EP300,FGF2,FOS,GPR19,GPR27,GPT2,HOMER1,KRT10,KRT18,MCM3,MCM7,MGMT,MSH3,NDUFA13,NDUFB8,NDUFS7,NDUFV1,NME1,OGA,PCLAF,PLK1,PMS1,POLE,POLK,RAD50,RBL1,RBL2,REV3L,RPS6KB1,TNNI2,TP53,TYMS,UQCRQ,ZEB1,ZEB2	52 (4)	4
TRIB2		kinase	AKT1,BAX,calpain,CASP3,CASP8,CEBPA,CHUK,CLOCK,CTNNB1,EGFR,ERBB2,ERK,ERK1/2,FOXO1,FOXO3,FOXO4,GSK3B,HMOX1,IL6ST,INPP5D,JUN,MAP2K4,MAPK1,MAPK8,MAPT,MET,MMP14,MMP2,MTOR,N-cor,NFATC2,NLRP3,NOS3,P38 MAPK,Pde4,PLEKHA7,PTPN1,PTPN11,SMPD2,STAT5a/b,TP53,TRAF2,TRIB2,TSC2	3	0,522	4.59e-11	0.0018	A2M,ACADM,ACSL3,ACSL4,ACTC1,ADA,AHCTF1,AK1,AKR1A1,AKR1B1,ANGPT1,ANXA6,APLNR,APOA1,APOL6,AQP4,ARHGAP5,ATF1,ATG4C,ATP2B1,ATP5F1B,ATP5MC1,ATXN1,BBX,BCL6B,BDP1,BMP2,BRAF,BST2,BUB1B,CA2,CALCRL,CALD1,CASC4,CAV2,CAVIN2,CCNB2,CCND3,CCNF,CCR1,CD163,CD93,CDC40,CDCA3,CDCA5,CDCA7,CDK2,CDK5RAP3,CDK6,CDT1,CELF1,CHL1,CISH,CLIP1,CMTM5,CNN1,COQ4,COX4I1,COX7A2,CRP,CSGALNACT2,CST6,CXCR4,CYGB,CYP1A1,CYSLTR1,DCK,DEK,…	297 (44)	43
PHB		transcription regulator	Akt,AKT1,AR,BAX,CASP3,CDK5,CEBPA,CEBPB,CEBPD,CHUK,Creb,CREB1,CTNNB1,E2f,EGFR,ERBB4,ERK,ERK1/2,ESR1,FOS,FOXO1,GATA1,Hif1,Hsp27,IKBKB,IRS1,Jnk,JUN,Mapk,MAPK7,MED1,MMP2,MPO,MTOR,NFKB1,NFKBIA,Nr1h,NR3C2,P38 MAPK,PHB,Pkc(s),PLG,PRKAA1,PRKAA2,RAF1,RB1,RPS6KB1,RPTOR,SMAD2,SP1,SPHK1,SREBF2,STAT3	3	0,5	2.71e-08	0.0362	A2M,ABL2,ACADM,ACSL3,ACTC1,ADIPOQ,AEBP2,AHCTF1,AKR1A1,ANGPT1,APLNR,AQP4,ARL6,ASS1,ASTN1,ATF1,ATF2,ATP13A5,ATP2B1,ATP5F1B,ATP5MC3,BMPR2,BUB1B,CA5B,CALCRL,CASC4,CASQ2,CAST,CAV2,CCDC88A,CCN2,CCNB1,CCNJ,CCNT2,CCPG1,CCR1,CD163,CD302,CDC20,CDC6,CDCA5,CDK1,CDK2,CDK5RAP3,CDK6,CDT1,CEBPA,CELF1,CHL1,CHTF18,CIRBP,CMTM5,CNN1,CNTF,COX4I1,COX6B1,COX7A2,CPE,CPLX1,CRP,CTF1,CXCR4,CYBRD1,CYGB,CYSLTR1,DDIT4,DIAPH2,…	256 (53)	51
KRIT1	0,631	other	AURKA,Creb,Histone h3,Integrin,Jnk,KRIT1,LATS1,MMP2,MRTFA,Ras homolog,TAZ,TRPC3,WWTR1,YAP1	3	0,5	2.75e-05	0.0191	ABCA1,ABL2,ADIPOQ,AHR,ARHGEF11,ATF2,ATP13A5,AURKB,BIRC3,BMP2,CAVIN2,CCNB1,CDK6,CEBPA,CNN1,CNTF,COX4I2,CXCR4,DICER1,DLL4,E2F1,EGLN1,FGFR1OP2,FOS,FOSB,FOXM1,FSCN1,G0S2,HES1,IL4R,IL6ST,JAK2,JPH1,KLF4,KRT18,MT-ND3,MYL9,NDFIP2,NEK2,NOS2,NR3C1,NR4A1,PHTF1,PIAS1,PLG,PLK1,PRKAA2,PTEN,PYCR1,RHOBTB1,SAMD4A,SGK1,SKIL,SMAD7,SORBS1,SPP1,TBX1,TGM2,TIMP1,TP53,TPI1,TST,WASL,ZFHX4	64 (14)	14
ITGB6		other	AKT1,AR,ATF2,CASP3,CDK5,CREB1,CTNNB1,EGFR,ERBB2,ERK1/2,ESR1,HIF1A,Hsp27,ITGB6,JUN,Map3k7,MAPK1,MAPK14,MAPK3,MAPK8,MAPKAPK2,Mek,MMP1,MMP2,NFkB (complex),NOS3,Nr1h,NUAK1,P38 MAPK,PPARG,PRKAA1,PTK2,Rb,RB1,RELA,RICTOR,RPS6KB1,SMAD3,SREBF2,STAT5a/b,STAT6,Tgf beta,TGFB1,TGFBR1,TGM2,TP53,ZFP36	3	0,47	9.01e-10	0.0416	A2M,ABCA1,ACSL3,ACSL4,ACTC1,ADA,ADAM15,ADIPOQ,AHCTF1,AK1,AKAP13,AKR1B1,ANGPT1,ANXA6,APOA1,APOL6,ARHGAP5,ARX,ASNS,ASPN,ASS1,ASTN1,ATF1,ATG4C,ATP5F1B,ATP5MC1,ATP5MC3,ATXN1,AURKB,BCL6B,BDP1,BMI1,BMPR2,BRAF,BST2,BUB1B,CA5B,CALCRL,CARS1,CASC4,CASQ2,CAST,CAV2,CAV3,CCN2,CCND3,CCNF,CCNT2,CCPG1,CD163,CD302,CD93,CDC40,CDCA3,CDCA5,CDCA7,CDCA8,CDK2,CDK6,CDT1,CEBPZ,CELF1,CENPA,CERT1,CHL1,CHTF18,CLMP,CMTM5,CNN…	367 (47)	45
RRAD		enzyme	CaMKII,RB1,RRAD	2	0,457	1.29e-06	0.0007	ACTC1,AURKB,BIRC3,CALCRL,CCNB1,CCND3,CDK1,CDK2,CERT1,COX4I1,COX6B1,COX7A2,CYSLTR1,DLK1,DMPK,E2F1,FGF2,FOS,GPR19,GPR27,GPT2,HOMER1,KRT10,KRT18,MCM3,MCM7,NDUFA13,NDUFB8,NDUFS7,NDUFV1,NME1,OGA,PCLAF,PLK1,RBL1,RBL2,RPS6KB1,TNNI2,TP53,TYMS,UQCRQ,ZEB1,ZEB2	43 (3)	2
NUPR1		transcription regulator	CDK2,FOXO3,NUPR1	2	0,447	9.02e-05	0.0101	ABL2,ANGPT1,ANK3,AQP4,AVPI1,BMI1,BUB1B,CCN2,CCNB2,CCND3,CCNF,CDCA3,CDCA8,CDK2,CENPC,CEP170B,CEP97,CHUK,CKAP2L,CREB5,CXCR4,DDX46,DENND5B,DIPK2A,DLG1,E2F8,EGLN1,ELL2,EME1,EPHA7,ESPL1,ETV1,EXO1,FANCD2,FOS,FOSB,FOXM1,GTSE1,HCN1,HJURP,IER3,ING2,IPP,IRF2BP2,KIF20A,KIF23,KIF2C,KIFC1,KLF4,MXI1,NAMPT,NEIL3,NFIB,NR1D1,NR1D2,NUCKS1,PHTF1,PIK3R1,PLK1,POLA2,PRCP,PRKAA2,RANBP6,RBMS1,RICTOR,RNFT2,SAMD4A,SGK1,SH…	80 (3)	3
PRNP		other	26s Proteasome,ADAM17,ATF2,ATM,BACE1,BCL11B,calpain,CASP3,CASP8,caspase,CASR,CAT,CDK5,CEBPA,CEBPB,CTNNB1,CXCR4,DUSP1,EIF2A,EIF2AK2,EIF2S1,ELF4,ELK1,ERBB2,ERBB4,ERK1/2,ETS1,EZH2,FAS,FOS,GATA1,Hif1,IGF1R,IRF3,IRS1,ITGB1,MAP2K4,Map3k7,MAPK1,MAPK3,MAPK8,MAPT,MED1,Mek,MMP2,MTOR,MYC,NFE2L2,NLRP3,NOS3,NOTCH1,NR3C1,NR3C2,PARP1,PDPK1,Pka,Pkc(s),PLA2G4A,PLD1,PPARA,PRKAA1,PRKCA,PRKCD,PRKCI,PRKCZ,PRKD3,PRNP,…	3	0,403	1.28e-10	0.0119	A2M,ABHD17B,ACOT4,ACSL3,ACSL4,ACTC1,ACVR2A,ADA,ADAM15,ADAMTS4,ADIPOQ,AEBP2,AHR,AK1,AKR1A1,AKR7A2,ANGPT1,ANKS1B,ANXA6,AOX1,APC,APLNR,APOL6,AR,ARHGAP5,ARHGDIA,ARL6,ARX,ASNS,ASPN,ASS1,ASTN1,ATF2,ATG4C,ATP2A3,ATP2B1,ATP8A1,ATXN1,BCL6B,BIRC3,BMP2,BMPR2,BRAF,BST2,BYSL,C5orf51,CASC4,CAV2,CAVIN2,CCDC117,CCNB1,CCND3,CCNF,CCNJ,CCNT2,CCP110,CCPG1,CD163,CD302,CD93,CDC40,CDCA3,CDCA5,CDCA8,CDK1,CDK2,CDK6,CEBPA…	394 (85)	82
CRY2		enzyme	CLOCK,CRY2	2	0,392	2.43e-06	0.0002	CALD1,CCN2,CEBPA,CLIP1,FOS,GALNT11,HACD2,HIPK3,IGFBP5,JAM3,NAA15,NADK2,NR1D1,NR1D2,OSTM1,PTPN14,QSER1,SGK1,SOS2,SPATA6,SRD5A1,TMTC3,UBL3,UHMK1,ZEB1,ZHX1	26 (2)	2
MCRS1		other	ATM,CHEK1,H2AX,MCRS1,RB1,TP53	2	0,38	4.92e-09	0.0019	A2M,ACADM,ACSL3,ACTC1,ADA,AK1,AKR1B1,ANXA6,APOA1,AR,ARHGAP5,ATG4C,ATP5MC1,ATP5MC3,ATXN1,AURKB,BCL6B,BRAF,CALCRL,CAV2,CCN2,CCNB1,CCNB2,CCND3,CDC20,CDC6,CDK1,CDT1,CEBPA,CERT1,CNN1,COQ4,COX4I1,COX6B1,COX7A2,CYP1A1,CYSLTR1,DCK,DDIT4,DEK,DICER1,DLG1,DLK1,DMPK,DNAJA4,DNAJB4,E2F3,EIF4G3,ENTPD5,ESPL1,FBXO22,FDXR,FOS,GC,GNA14,GNAI1,GNAQ,GOLGA4,GPR19,GPR27,GPT2,HMGN2,HOMER1,IER3,IGFBP5,IL21R,IL4R,ILK,ING2,…	173 (6)	6
CIAPIN1		other	CASP3,CIAPIN1	2	0,378	0.000603	0.0019	CDK2,JAK2,MYOD1,NOS2,PTEN,RB1,TP53	7 (2)	2
PRKAR2B		kinase	PRKAR2B	1	0,378	0.00203	0.0135	BIRC3,CDK1,FOS,LEP,NR4A1,NR4A2,TOP2A	7 (1)	1
HMGA2		enzyme	H2AX,HMGA2,PRKDC	2	0,378	0.00646	0.0316	AHR,BIRC3,NDUFB8,NOS2,NR1D1,SREBF1,TFAM	7 (3)	3
FGF1		growth factor	ADAM10,ADAM17,ADRB2,Akt,ATF6,CAV1,CBX7,CCAR2,CDK5,CDKN1A,CDKN1B,CEBPA,CEBPB,CHEK1,CREB1,CXCR4,DUSP1,EGFR,EIF2AK2,EIF2S1,EIF4E,ELAVL1,ELK1,ERBB2,ERBB4,ERK1/2,EZH2,FGF1,FGFR1,FGFR2,FOS,GATA1,GATA3,HNRNPA1,Hsp27,IKBKB,IL4I1,INPP5D,IRF3,ITGB1,ITGB4,KAT5,KAT6A,MAP2K1,MAPK1,MAPK14,MAPK3,MAPK7,MAPK8,MAPK9,MAPKAPK2,MAPT,MED1,MEF2C,Mek,MITF,MKNK1,MMP2,NCL,NFE2L2,NOS3,NR3C1,NR3C2,NR4A1,P38 MAPK,PARP1,PGR,P…	3	0,361	2.17e-09	0.0213	ABHD17B,ACOT4,ACSBG1,ACSL4,ADA,ADAM15,ADAMTS4,ADCY1,ADRA2B,AEBP2,AGPAT5,AHCTF1,AHR,AKR1B1,AKR7A2,ALKBH7,ANKS1B,ANXA6,AOX1,APC,APLNR,APOA1,AR,ARHGAP5,ARIH1,ARL6,ASS1,ASTN1,ATF1,ATG4C,ATP2A3,ATP5MC1,ATP8A1,ATRX,ATXN1,AURKB,BCL6B,BCLAF1,BMPR1A,BMPR2,BRAF,BST2,C5orf51,CA4,CACHD1,CALD1,CAST,CCN2,CCNB1,CCND3,CCNF,CCNJ,CCNT2,CCP110,CCPG1,CD163,CD302,CD93,CDC40,CDCA3,CDCA5,CDCA7,CDK1,CDK2,CEBPZ,CELF1,CEN…	377 (94)	94
UCHL1		peptidase	Akt,AKT1,AR,BAX,CCND1,CDKN1A,CDKN2A,COMMD1,E2f,E2F1,EIF2AK3,EIF2S1,EIF4E,ERBB2,FOXO3,GLI1,GNE,HIPK2,Hsp90,IGF1R,Jnk,JUN,KRAS,MAP2K1,MAPK14,MAPK8,MAPK9,MDM2,Mek,MTOR,NFkB (complex),NOTCH1,NPM1,NR3C1,P38 MAPK,PGR,PIK3R1,PRKAA1,PRKCE,PTK2,RARA,Rb,RB1,RBL1,RELA,STAT3,TP53,TP73,TSC2,UCHL1	3	0,36	2.61e-12	0.0031	A2M,ACADM,ACSBG1,ACSL3,ACSL4,ACTC1,ADA,ADIPOQ,AHI1,AK1,AKAP13,AKR1A1,AKR1B1,ANGPT1,ANXA6,AOX1,APOA1,AQP4,AR,ARHGAP5,ARPC3,ARX,ASNS,ASTN1,ATF2,ATG4C,ATP2A3,ATP2B1,ATP5F1B,ATP5MC1,ATP5MC3,ATXN1,AURKB,BCL6B,BMI1,BMP2,BMPR2,BRAF,BUB1B,CA2,CA5B,CALCRL,CALD1,CASQ2,CAST,CAV2,CAVIN2,CCDC88A,CCN2,CCNB1,CCNB2,CCND3,CCNT2,CCPG1,CD302,CD93,CDC20,CDC40,CDC6,CDCA3,CDCA7,CDCA8,CDK1,CDK2,CDK6,CDT1,CEBPA,CEBPZ,CE…	379 (50)	50
RPL11		other	MYC,RPL11,TP53	2	0,356	1.17e-09	0.0017	A2M,ACADM,ACSL3,ACVR2A,ADA,AHR,AK1,AKR1B1,ANGPT1,ANXA6,APOA1,AR,ARHGAP5,ATG4C,ATP5MC1,ATP5MC3,ATXN1,AURKB,BCL6B,BMI1,BMPR1A,BRAF,BUB1B,CALCRL,CAV2,CCN2,CCNB1,CCNB2,CCND3,CDC20,CDC6,CDK1,CDK6,CDT1,CEBPA,CNN1,COL8A1,COQ4,COX7A2,CST6,CYP1A1,CYSLTR1,DCK,DDIT4,DEK,DICER1,DLG1,DNAJA4,DNAJB4,E2F2,EBF1,EIF4G3,ENO1,ENTPD5,ESPL1,FBL,FBXO22,FDXR,FGF2,FOS,GC,GFPT1,GNA14,GNAI1,GNAQ,GOLGA4,GPR19,GPR27,HMGN2,IE…	197 (3)	3
MAP2K3		kinase	AKT1,Ap1,ATF6,BAK1,BAX,CASP8,CAV1,CBX7,CCND1,CDK5,CDKN1A,CDKN1B,CEBPA,CEBPB,CREB1,CTNNB1,CXCR4,DYRK1B,EGFR,EGR1,EIF2S1,ELAVL1,ELK1,ERBB2,estrogen receptor,FOS,FOXO3,GATA3,GLI1,HIF1A,HNRNPA1,Hsp27,Hsp90,IGF1R,IKBKB,IRF3,ITGB4,JUN,KAT5,MAP2K1,MAP2K3,MAP2K4,Map3k7,MAPK13,MAPK14,MAPK8,MAPKAPK2,MAPT,Mek,MITF,MKNK1,MMP2,NFkB (complex),NFKB1,NLRP3,NOTCH1,NR3C1,P38 MAPK,PI3K (complex),PIK3R1,PPARG,PPARGC…	3	0,34	2.7e-12	0.0045	A2M,ABCA1,ABHD17B,ACADM,ACOT4,ACSBG1,ACSL3,ACSL4,ADA,ADAM15,ADAMTS4,ADCY1,AGPAT5,AHCTF1,AHI1,AHR,AK1,AKR1B1,ALKBH7,ANKS1B,ANXA6,APC,APLNR,APOA1,APOL6,AQP4,AR,ARHGAP5,ARHGDIA,ARIH1,ARL6,ARX,ASTN1,ATG4C,ATP2A3,ATP5F1B,ATP5MC1,ATP5MC3,ATRX,ATXN1,AURKB,BCL6B,BEX1,BIRC3,BMI1,BMPR2,BRAF,BST2,BUB1B,C5orf51,CA2,CA4,CACHD1,CALCRL,CARS1,CASC4,CAST,CAV2,CAV3,CCN2,CCNF,CCP110,CD302,CD93,CDC40,CDC6,CDCA5,CDCA…	423 (81)	79
FCER1G		transmembrane receptor	ABL1,Abl1/2,ACTB,AKT1,AR,ATF2,BCL2L1,BRAF,BTK,CBL,CCND1,CDC37,Cdc42,CDH1,CEBPB,CEBPD,Creb,DUSP1,EGFR,EIF2AK2,EIF2AK3,EIF2S1,EIF4E,ELK1,ELP3,EP300,ERK,FASN,FCER1G,FOS,FOXO1,HGS,HIF1A,IGF1R,IKZF3,IL4I1,INPP5D,INSR,ITGAV,LCK,MAPK14,MTOR,MYD88,NCL,NFAT (complex),NOS1,NOS2,Notch,P38 MAPK,PAK1,PLCG1,PLD1,PPARG,PRKCD,PRKCZ,PTPN11,PTPN6,Rap1,RASGRF1,REL,RELA,RELB,RPS6KB1,RUNX2,SHC1,SLC29A1,SMAD2,SMAD3,ST…	3	0,321	3.69e-12	0.0013	A2M,ABCA1,ABL2,ACSL3,ACTC1,ADA,ADAM15,ADIPOQ,AHCTF1,AHI1,AK1,AKR1A1,ANGPT1,ANXA6,APLF,APLNR,APOL6,AQP4,ARHGAP5,ARHGEF11,ARL6,ASNS,ASPN,ATG4C,ATP13A5,ATP2B1,ATP5F1B,ATP8A1,AURKB,BCL6B,BCLAF1,BIRC3,BMP2,BMPR2,BRAF,CA2,CA5B,CALCRL,CARS1,CASQ2,CAST,CAVIN2,CCN2,CCNB1,CCNB2,CCR1,CD163,CD93,CDC20,CDC6,CDCA5,CDCA7,CDCA8,CDK2,CDK5RAP3,CDK6,CDT1,CEBPA,CELF1,CERT1,CHAC1,CHTF18,CIRBP,CLMP,CMTM5,CNN1,CNTF,COL…	350 (82)	78
HTR6		G-protein coupled receptor	ADCY,CREB1,ERK1/2,GNAS,HTR6,PPP1R1B,YAP1	3	0,289	0.000186	0.0449	ABCA1,ADIPOQ,ATF1,AURKB,CAVIN2,CCNB1,CDK2,CDK6,CEBPA,CXCR4,DICER1,E2F1,F3,FGF2,FOS,FOSB,GLI1,GPR19,INHA,KIF2A,KIF2C,KIF3A,KLF4,LEP,LRRK2,MCM5,MNS1,MYBL2,MYL9,NAMPT,NEK2,NOS2,NR4A1,NR4A2,PLA2G4A,PLK1,PTEN,RAD54L,SERTAD1,SGK1,SKIL,SLC2A3,SORBS1,SPP1,TIMP1,TK1,TP53,TYMS	48 (7)	7
STK38L	0,894	kinase	NUAK1,STK38L,YAP1	2	0,258	0.00162	0.0129	AURKB,CAVIN2,CCN2,CDK6,COX6B1,DICER1,E2F1,LATS1,MYL9,NEK2,PLK1,PTEN,SORBS1,TK1,TYMS	15 (3)	2
TRPM2		ion channel	ADAM17,AKT1,BAX,BRAF,calpain,CDK5,CEBPA,CEBPB,CHEK1,CHUK,CLOCK,Creb,CTNNB1,EGFR,ELK1,ERBB2,ERBB4,ERK1/2,FOS,FOXO1,FOXO3,FOXO4,GATA1,GSK3B,HDAC5,Hif1,HMOX1,INPP5D,IRS1,Jnk,JUN,MAP2K4,MAPT,MED1,MET,MMP2,MTOR,N-cor,NFATC2,NFkB (complex),NR3C2,Pde4,PLA2G4A,PLEKHA7,PRKAA1,PTK2B,PTPN1,RELA,RPS6KB1,RPTOR,SMAD2,SP1,STAT3,STAT5a/b,TERT,TP53,TRPM2,TSC2	3	0,226	3.94e-10	0.007	ABCA1,ABL2,ACADM,ACSL3,ACTC1,ADA,ADIPOQ,AEBP2,AHCTF1,AHR,AK1,AKR1A1,ANGPT1,ANXA6,APLNR,APOA1,ARHGAP5,ARL6,ASTN1,ATF2,ATG4C,ATP13A5,ATP2B1,ATP5F1B,ATP5MC1,ATXN1,BBX,BCL6B,BEX1,BMI1,BMPR2,BRAF,BUB1B,CALCRL,CALD1,CASC4,CAV2,CAVIN2,CCDC88A,CCN2,CCND3,CCNJ,CD163,CD302,CD93,CDC40,CDCA3,CDCA5,CDCA7,CDCA8,CDK5RAP3,CDT1,CEBPA,CELF1,CENPA,CERT1,CHL1,CIRBP,CISH,CLIP1,CMTM5,CNN1,CNTF,COL8A1,COQ4,COX4I1,COX7A…	314 (58)	58
Rab5		group	ADAM17,AKT1,ATF2,BRAF,CDK5,CEBPA,CEBPB,CHEK1,CHUK,CLOCK,CTNNB1,EGFR,ELK1,ERBB2,ERBB4,ERK1/2,FASN,FOS,FOXO1,FOXO3,FOXO4,GATA1,Hif1,INPP5D,IRS1,JUN,MAP2K4,MAPK1,MAPT,MED1,MET,MMP2,MTORC1,MYC,N-cor,NFATC2,NFkB (complex),NR3C2,P38 MAPK,Pde4,PLEKHA7,PRKAA1,PTPN1,Rab5,Rac,RELA,RET,RICTOR,RPTOR,SMAD2,SP1,SQSTM1,SREBF1,SREBF2,STAT3,STAT5a/b,TERT,TP53,TSC2	3	0,218	6.14e-10	0.0102	ABCA1,ACSL3,ACSL4,ACTC1,ACVR2A,ADA,ADIPOQ,AEBP2,AHCTF1,AHR,AK1,ANXA6,APLNR,APOA1,APOL6,ARHGAP5,ARL6,ASNS,ASTN1,ATF2,ATG4C,ATP5MC1,ATXN1,BBX,BCL6B,BMI1,BMPR1A,BMPR2,BRAF,BST2,BUB1B,CALCRL,CALD1,CASC4,CAV2,CAVIN2,CCDC88A,CCN2,CCND3,CCNF,CCNJ,CD163,CD302,CD93,CDC40,CDCA3,CDCA5,CDCA7,CDCA8,CDK5RAP3,CDT1,CEBPA,CELF1,CENPA,CERT1,CHL1,CIRBP,CISH,CLIP1,CMTM5,CNN1,COQ4,COX4I2,COX6B1,CPLX1,CSGALNACT2,CTF1,…	336 (59)	57
REL	0,991	transcription regulator	Rb,REL	2	0,18	1.33e-05	0.0003	ACSL4,AHR,APLF,ARHGEF11,ARX,ATXN1,CDC6,CDK2,CDT1,DCLRE1B,DNASE1L1,E2F1,ETV5,EVI5,FOXM1,GPT2,H2AJ,IFT74,MCM4,MCM7,MED12L,NR4A1,PHF14,PHGDH,PHIP,PIBF1,PIK3CA,RBL1,SLC35A3,SORBS1,TTK	31 (2)	2
CDH5		other	CDH5,FOXO1,SHC1	2	0,16	0.000483	0.0379	ADIPOQ,ANGPT1,ATP5F1B,ATP5MC3,CCN2,CCNB1,CCNB2,CCNF,CDK1,CDK5RAP3,EBF1,FGD4,FOS,FOSB,FOXM1,IER3,IKZF2,IKZF5,IRS1,ITGAV,KLF4,LEP,MCM5,MEF2A,MRPL46,MRPS7,NAMPT,NDUFA8,NEK2,NUSAP1,PBK,PRCP,PTEN,RICTOR,SGK1,SREBF1,TIE1,TXN,ZHX1	39 (3)	2
ZNF217		transcription regulator	ATM,CASP3,EIF4EBP1,NOS3,RB1,TERT,ZNF217	3	0,128	2.98e-07	0.0007	ACTC1,ADIPOQ,ANK3,AR,ASF1B,AURKB,BMI1,BMP2,CALCRL,CCN2,CCNB1,CCND3,CDK1,CEBPA,CERT1,COL8A1,COX4I1,COX6B1,COX7A2,CREB5,CYSLTR1,DLK1,DMPK,E2F1,F3,FGF2,FOS,GPR19,GPR27,GPT2,HOMER1,KRT10,KRT18,MCM3,MCM7,MYOD1,NDUFA13,NDUFB8,NDUFS7,NDUFV1,NME1,NOS2,OGA,PAK3,PCLAF,PDE5A,PHLPP2,PLK1,PTEN,RB1,RBL1,RBL2,RPS6KB1,SPAG9,TGM2,TNNI2,TP53,TYMS,UQCRQ,ZEB1,ZEB2	61 (7)	7
NEDD4	1350	enzyme	ADAM17,AKT1,CASP8,CCND1,CDK5,CDKN1A,CEBPA,CEBPB,CHUK,CLOCK,Creb,EIF2AK3,EIF2S1,EIF4E,ELK1,ERBB3,ERBB4,ERK1/2,ETS1,FOS,FOXO1,GATA1,GLI1,Hif1,HIF1A,HMOX1,Hsp90,IGF1R,Jnk,JUN,MAP2K4,MAPK14,MAPK8,MAPK9,MAPT,MED1,Mek,MMP2,N-cor,NEDD4,NFATC2,NOS3,NOTCH1,NR3C2,P38 MAPK,Pde4,PGR,PI3K (complex),PI3K (family),PIK3R1,PRKAA1,PRKCE,PTEN,PTK2,RAC1,Rb,RB1,RELA,RICTOR,RPS6KB1,RPTOR,SP1,SPHK1,SPRY2,STAT3,STAT5a/b…	3	0,104	4.51e-13	0.0012	A2M,ABCA1,ABL2,ACADM,ACSL3,ACSL4,ADA,ADAM15,ADIPOQ,AEBP2,AHI1,AK1,AKAP13,AKR1B1,ANXA6,APLNR,APOA1,AR,ARHGAP5,ARHGDIA,ARL6,ARX,ASTN1,ATF2,ATG4C,ATP13A5,ATP2A3,ATP5MC1,ATP5MC3,ATXN1,AURKB,BBX,BCL6B,BMPR2,BRAF,BUB1B,CALCRL,CARS1,CAV2,CAVIN2,CCDC88A,CCNB1,CCNB2,CCNJ,CD163,CD302,CDC20,CDC6,CDK1,CDK2,CDK5RAP3,CDK6,CDT1,CEBPA,CEBPZ,CENPA,CHAC1,CHL1,CIRBP,CISH,CLIP1,CMTM5,CNN1,CNTF,COL20A1,COL8A1,COQ4,CO…	370 (69)	69
SYNE2		other	ELK1,HDAC1,HDAC2,HDAC3,HDAC4,KDM1A,KDM5A,KDM5B,RAS,SP1,SYNE2	3	0,104	4.75e-08	0.0005	ACTC1,APC,ASF1B,BMP2,BMPR2,BUB1B,CAVIN2,CCNB1,CCND3,CDCA3,CDK1,CDT1,CEBPA,CERT1,COL8A1,COX4I1,COX6B1,COX7A2,CPLX1,CXCR4,CYBRD1,DDR2,DIAPH2,DMPK,DPT,DRP2,E2F1,E2F8,ECT2,EIF5B,ELL2,ENTPD5,FDXR,FOS,FOXM1,GCA,GLI1,GPT2,HOMER1,IL21R,IPP,KIF2C,KLF4,KRT18,LIMCH1,MCM4,MCM5,MCM7,MCM8,MPZ,MYBL2,NCAPH,NDUFA13,NDUFB8,NDUFS7,NDUFV1,NFE2L3,NME1,NR4A1,NR4A2,PBK,PPP1R12A,PRX,PSIP1,PTEN,RAD54L,RBL1,RCOR2,RPS6KB1,…	93 (11)	10
JAK1		kinase	AKT1,APP,ATF2,BCL2L1,BRAF,CDK5,CEBPA,CLOCK,Creb,CTNNB1,DUSP1,EGFR,EGR1,EIF2AK2,EIF2S1,EIF4E,ERBB2,ERBB4,ERK1/2,EZR,FOS,FOXO1,FOXO3,FOXO4,GATA1,GSK3B,Hif1,HIF1A,HMOX1,HOXA10,IGF1R,IKBKB,IL4,IL4I1,INPP5D,INSR,IRF8,JAK1,JAK2,MAP2K1,MAPK1,MED1,Mek,MET,MKNK1,MMP2,MTOR,MYC,N-cor,NFATC2,NFKB1,NR3C2,PAK1,PARP1,Pde4,PLEKHA7,PRKAA1,PSEN1,RAF1,RARA,Rb,RB1,RET,RPS6KB1,SH2B1,SLC29A1,SMAD3,SP1,STAT1,STAT3,STAT…	3	0,101	6.64e-10	0.0262	ABL2,ACOT4,ACSBG1,ACSL3,ACTC1,ACVR2A,ADA,ADAM15,ADIPOQ,AEBP2,AHCTF1,AHR,AK1,AKAP13,AKR1A1,ANGPT1,ANKS1B,APC,APOA1,APOL6,AR,ARHGAP5,ARIH1,ARX,ASNS,ASPN,ASS1,ASTN1,ATP13A5,ATP2A3,ATP2B1,ATXN1,BBX,BCL6B,BCLAF1,BEX1,BIRC3,BMPR1A,BRAF,BST2,CA2,CA4,CALD1,CARS1,CASC4,CAST,CAV2,CAVIN2,CCDC88A,CCN2,CCND3,CCNF,CCNJ,CCNT2,CCPG1,CD163,CD302,CD93,CDC40,CDC6,CDCA3,CDCA5,CDCA8,CDK5RAP3,CDT1,CEBPZ,CELF1,CHAC1,CI…	394 (77)	74
TNK2		kinase	Akt,AR,ATF2,BCAR1,CREB1,EGFR,ERK1/2,ESR1,Focal adhesion kinase,GSK3B,Hsp27,ITGB2,Jnk,Mapk,MAPK1,MAPK7,MAPK8,Mek,MMP2,NANOG,NFAT5,NFkB (complex),NOS3,Nr1h,P38 MAPK,PTK2,RAC1,RELA,Rock,SMAD2,SMAD3,SREBF2,TNK2,TP53	3	0,06	1.84e-09	0.0123	A2M,ABCA1,ACADM,ACSL4,ADA,AHCTF1,AHR,AK1,ANXA6,APOA1,APOL6,AR,ARHGAP5,ASNS,ASPN,ASS1,ATF1,ATF2,ATG4C,ATP5MC1,ATP5MC3,ATXN1,AURKB,B3GAT1,BCL6B,BDP1,BMI1,BMPR2,BRAF,BST2,BUB1B,C1QTNF6,CA2,CA5B,CALCRL,CASQ2,CAST,CAV2,CAV3,CCNB2,CCNF,CCNT2,CCPG1,CCR1,CD163,CDC20,CDC6,CDCA5,CDCA7,CDK1,CDK6,CDT1,CEBPZ,CELF1,CENPA,CERT1,CHTF18,CISH,CNN1,COL8A1,COQ4,COX7A2,CPE,CRP,CSGALNACT2,CX3CL1,CYLD,CYSLTR1,DCK,DDIT4…	277 (34)	31
PARD6A		other	Akt,AKT1,atypical protein kinase C,CHUK,CLOCK,CTNNB1,EGFR,EGR1,ERBB2,ERK1/2,FOXO1,FOXO3,FOXO4,GSK3A,GSK3B,INPP5D,IRS1,MAP2K4,MAPK1,MET,MTOR,MYC,N-cor,NFATC2,NOS3,P38 MAPK,PARD6A,Pde4,PLEKHA7,PTPN1,RELA,RET,SREBF1,STAT5a/b,TP53,TSC2	3	0,059	2.59e-09	0.0108	ACADM,ACSL3,ACSL4,ACTC1,ACVR2A,ADA,AHCTF1,AK1,AKR1A1,ANXA6,APOA1,APOL6,AQP4,ARHGAP5,ATF2,ATG4C,ATP2B1,ATP5F1B,ATP5MC1,ATXN1,BBX,BCL6B,BMPR1A,BRAF,BST2,BUB1B,CALCRL,CALD1,CASC4,CAV2,CAVIN2,CCND3,CCNF,CD163,CD93,CDC40,CDCA3,CDCA5,CDCA7,CDCA8,CDK5RAP3,CDT1,CELF1,CERT1,CISH,CLIP1,CNN1,COL8A1,COQ4,COX4I1,COX7A2,CRP,CSGALNACT2,CYSLTR1,DCK,DEK,DIAPH2,DICER1,DLG1,DLK1,DNAJA4,DNAJB4,DSE,E2F2,E2F3,E2F7,E2F…	283 (36)	36
PARVA		other	ADAM17,Akt,AKT1,BRAF,CDK5,CEBPA,CEBPB,CHEK1,CHUK,CLOCK,Creb,CTNNB1,EGFR,ELK1,ERBB2,ERBB4,ERK1/2,FOS,FOXO1,FOXO3,FOXO4,GATA1,GSK3B,Hif1,HMOX1,INPP5D,IRS1,JUN,MAP2K4,MAPK1,MAPT,MED1,MET,MMP2,MTOR,N-cor,NFATC2,NFkB (complex),NR3C2,P38 MAPK,PARVA,Pde4,PLEKHA7,PRKAA1,PTPN1,RELA,RET,RPS6KB1,RPTOR,SMAD2,SP1,STAT3,STAT5a/b,TERT,TP53,TSC2	3	0,055	1.97e-10	0.0069	ABCA1,ABL2,ACADM,ACSL3,ACTC1,ADA,ADIPOQ,AEBP2,AHCTF1,AHR,AK1,AKR1A1,ANGPT1,ANXA6,APLNR,APOA1,APOL6,ARHGAP5,ARL6,ASTN1,ATF2,ATG4C,ATP13A5,ATP2B1,ATP5F1B,ATP5MC1,ATXN1,BBX,BCL6B,BEX1,BMI1,BMPR2,BRAF,BST2,BUB1B,CALCRL,CALD1,CASC4,CAV2,CAVIN2,CCDC88A,CCN2,CCND3,CCNF,CCNJ,CD163,CD302,CD93,CDC40,CDCA3,CDCA5,CDCA7,CDCA8,CDK5RAP3,CDT1,CEBPA,CELF1,CENPA,CERT1,CHL1,CIRBP,CISH,CLIP1,CMTM5,CNN1,CNTF,COL8A1,C…	331 (56)	55
CAB39L		kinase	ATF2,BAK1,CAB39L,CSF1R,EGFR,ERBB2,ERK,ERK1/2,Esrra,FOXO1,GSK3B,HSD11B1,IGF1R,INSR,Jnk,MET,MTOR,MTORC1,NOS3,NR3C1,PAK1,PPARGC1A,PRKAA,PRKAA2,PTK2,PTPN11,RELA,RET,RPTOR,STIM1,STK11,TP53,TSC2	3	0	1.44e-12	0.0002	A2M,ABCA1,ACADM,ACSL3,ADA,AGL,AHCTF1,AHR,AK1,AKR1A1,ANGPT1,ANXA6,APOA1,AQP4,ARHGAP5,ASNS,ASPN,ASS1,ASTN1,ATF2,ATG4C,ATP2A3,ATP2B1,ATP5F1B,ATP5MC1,ATP5MC3,ATXN1,AURKB,BCL6B,BRAF,BUB1B,CA2,CALCRL,CAV2,CAV3,CAVIN2,CCNF,CCR1,CD163,CD302,CD93,CDC20,CDC40,CDCA3,CDCA5,CDCA7,CDCA8,CDK5RAP3,CDK6,CDT1,CEBPA,CELF1,CERT1,CNN1,COQ4,COX4I1,COX6B1,COX7A2,CPEB4,CPLX1,CST6,CTPS1,CYP1A1,CYSLTR1,DCK,DEAF1,DEK,DICER…	288 (33)	33
PPP1CA		phosphatase	Akt,AKT1,AR,CHUK,CLOCK,CREB1,CTNNB1,DDX58,ERBB2,ERK,ERK1/2,ESR1,FOXO1,FOXO3,FOXO4,GSK3B,HMOX1,Hsp27,INPP5D,Jnk,MAP2K4,MAPK7,MAPT,Mek,MET,MTOR,N-cor,NFATC2,NFkB (complex),NOS3,Nr1h,Pde4,PKC alpha/beta,PLEKHA7,PPP1CA,PTPN1,RAC1,RELA,RET,SMAD2,SREBF2,STAT3,STAT5a/b,TP53,TSC2	3	0	5.23e-11	0.0032	ABCA1,ACADM,ACTC1,ADA,AHR,AK1,AKR1A1,ANGPT1,ANXA6,APOA1,AQP4,AR,ARHGAP5,ASS1,ATF1,ATF2,ATG4C,ATP2B1,ATP5F1B,ATP5MC1,ATXN1,BBX,BCL6B,BMI1,BMPR2,BRAF,BUB1B,CA2,CA5B,CALCRL,CALD1,CASC4,CASQ2,CAST,CAV2,CAVIN2,CCDC88A,CCND3,CCNT2,CCPG1,CD163,CD93,CDC40,CDCA3,CDCA5,CDCA8,CDK5RAP3,CDK6,CDT1,CEBPZ,CENPA,CERT1,CHTF18,CISH,CLIP1,CNN1,COL8A1,COQ4,COX4I1,COX7A2,CPE,CRP,CST6,CTF1,CX3CL1,CYSLTR1,DCK,DDIT4,DDR2…	308 (45)	44
CDC25A		phosphatase	Akt,CCND1,CCNE1,CDC25A,CDK2,RB1	2	0	1.81e-10	0.0002	ACTC1,ADIPOQ,AHI1,AR,AURKB,BCLAF1,BMI1,CALCRL,CCN2,CCNB1,CDC6,CDCA8,CDK1,CDK2,CDK6,CERT1,COL20A1,COX4I1,COX6B1,COX7A2,CXCR4,CYSLTR1,DKK2,DLK1,DLL4,DMPK,E2F1,ENO1,ERBIN,F3,FGF2,FOS,FOXM1,GPR19,GPR27,GPT2,HOMER1,ITGAV,ITSN2,KMT2A,KRT10,KRT18,LEP,MCM2,MCM3,MCM4,MCM7,MT-CO2,NDUFA13,NDUFB8,NDUFS7,NDUFV1,NME1,NOP58,NOS2,OGA,PCLAF,PLG,PLK1,PSRC1,QKI,RBL1,RBL2,RPS6KB1,SGK1,SPP1,TFAM,TNNI2,TP53,TPI1,TUBA1…	80 (6)	5
C1QTNF12		other	Akt,AKT1,AKT3,BRAF,C1QTNF12,CDK5,CEBPA,CEBPB,CHEK1,CHUK,CLOCK,Creb,CREB1,CTNNB1,EGFR,ELK1,ERBB2,ERBB4,ERK1/2,FOS,FOXO1,FOXO3,FOXO4,GATA1,GRB2,GSK3B,Hif1,HMOX1,INPP5D,INSR,IRS1,JUN,MAP2K4,MAPK1,MAPT,MED1,MET,MMP2,MTOR,N-cor,NFATC2,NFkB (complex),NR3C2,Pde4,PIK3R1,PLEKHA7,PRKAA1,PTPN1,RELA,RET,RPS6KB1,RPTOR,SHC1,SMAD2,SP1,STAT3,STAT5a/b,TERT,TP53,TSC2	3	0	2.03e-09	0.0234	ABCA1,ABL2,ACADM,ACSL3,ACSL4,ACTC1,ADA,AEBP2,AHCTF1,AHR,AK1,AKR1A1,ANGPT1,ANXA6,APLNR,APOA1,APOL6,ARHGAP5,ARL6,ASTN1,ATF1,ATF2,ATG4C,ATP13A5,ATP2A3,ATP2B1,ATP5MC1,ATXN1,BBX,BCL6B,BEX1,BMI1,BMPR2,BRAF,BST2,BUB1B,CALCRL,CALD1,CASC4,CAV2,CAVIN2,CCDC88A,CCN2,CCND3,CCNF,CCNJ,CD163,CD302,CD93,CDC40,CDCA3,CDCA5,CDCA7,CDCA8,CDK5RAP3,CDT1,CELF1,CENPA,CERT1,CHL1,CIRBP,CISH,CLIP1,CMTM5,CNN1,CNTF,COL8A1,COQ4…	330 (60)	59
CLOCK		transcription regulator	CLOCK	1	0	8.48e-06	0.0004	CALD1,CCN2,CEBPA,CLIP1,GALNT11,HACD2,HIPK3,IGFBP5,JAM3,NAA15,NADK2,NR1D1,NR1D2,OSTM1,PTPN14,QSER1,SOS2,SPATA6,SRD5A1,TMTC3,UBL3,UHMK1,ZEB1,ZHX1	24 (1)	1
HELLS		enzyme	HELLS	1	0	0.000426	0.0026	CDC6,E2F1,KMT2A,KRAS,MCM4,PDS5A	6 (1)	1
WT1		transcription regulator	CASP3,WT1	2	0	0.000626	0.0105	APRT,ASNS,CDC73,CDK2,CIRBP,ELK4,FIBP,INHA,MYOD1,NME1,NOS2,NR4A2,NTRK2,PCK2,PPIB,PTEN,RB1,RBPJ,ROCK1,SLC2A3,TP53,ZNF280B	22 (2)	2
APOA2		transporter	APOA2	1	0	0.00213	0.0065	ABCA1,ACADM,APOA1,SCARB1	4 (1)	1
CASP3		peptidase	CASP3	1	0	0.00272	0.0062	CDK2,MYOD1,NOS2,PTEN,RB1,TP53	6 (1)	1
TOP1	0,728	enzyme	TOP1	1	0	0.0036	0.0048	ASNS,EME1,MYO6,TP53	4 (1)	1
Cbp/p300		group	Cbp/p300,CHEK1	2	0	0.00475	0.0136	BUB1B,E2F1,E2F3,MGMT,TP53,UBE2C	6 (2)	2
CTDSPL	0,863	other	CTDSPL	1	0	0.0063	0.0169	E2F1,RB1	2 (1)	1
miR-758-5p (and other miRNAs w/seed GGUUGAC)		mature microRNA	miR-758-5p (and other miRNAs w/seed GGUUGAC)	1	0	0.0063	0.0101	AR,TP53	2 (1)	1
APOC3		transporter	APOC3	1	0	0.0063	0.0127	APOA1,NOS2	2 (1)	1
NEDD4L		enzyme	NEDD4L	1	0	0.0063	0.0142	PIK3CA,SCNN1A	2 (1)	1
ZBTB7A	0,643	transcription regulator	ZBTB7A	1	0	0.0117	0.0414	CDK2,DLL4,RBL1,SLC2A3	4 (1)	1
TAF4B		transcription regulator	TAF4B	1	0	0.0158	0.0473	CCN2,INHA,INHBA,SPP1	4 (1)	1
Cbp/p300		group	Cbp/p300	1	0	0.0179	0.0118	MGMT,UBE2C	2 (1)	1
RPS7		other	RPS7	1	0	0.0179	0.0291	PIK3R1,TP53	2 (1)	1
LNPEP		peptidase	LNPEP	1	0	0.0179	0.0383	LEP,NOS2	2 (1)	1
DYNLL1		other	DYNLL1	1	0	0.0179	0.0321	FOS,NOS1	2 (1)	1
DUB		group	DUB	1	0	0.0179	0.0392	ABCA1,MYLIP	2 (1)	1
GLDN		other	GLDN	1	0	0.0179	0.0244	ANK3,NFASC	2 (1)	1
MAD1L1		other	MAD1L1	1	0	0.0179	0.0289	MXD3,MXI1	2 (1)	1
NTF3		growth factor	NTF3	1	0	0.0179	0.032	ETV1,PVALB	2 (1)	1
CDC20	-1224	other	CDC20	1	0	0.0179	0.0431	CCNB1,UBE2C	2 (1)	1
NRCAM		other	NRCAM	1	0	0.0179	0.0244	ANK3,NFASC	2 (1)	1
TBPL1		transcription regulator	TBPL1	1	0	0.0179	0.0345	FOS,NF1	2 (1)	1
MBNL1	1049	other	MBNL1	1	0	0.0179	0.0254	NEDD4,PTEN	2 (1)	1
KLF17		transcription regulator	KLF17	1	0	0.0179	0.0133	RB1,TP53	2 (1)	1
TEX11		other	TEX11	1	0	0.0339	0.0381	CCNB1,FOS	2 (1)	1
OXSR1		kinase	OXSR1	1	0	0.0339	0.0492	SLC12A2,STK39	2 (1)	1
E2F8	-1229	transcription regulator	E2F8	1	0	0.0339	0.0277	ECT2,KIF23	2 (1)	1
