# Supplementary material for: Changes in Biceps femoris Transcriptome along Growth in Iberian Pigs Fed Different Energy Sources and Comparative Analysis with Duroc Breed
Source: Animals (Basel). 2021 Dec 8;11(12):3505. doi: 10.3390/ani11123505 (PMC8697974; doi:10.3390/ani11123505)
Supplement: Supplementary file 1 [file animals-11-03505-s001.zip › Table S7_DEGs_BREED EFFECTS.xlsx]

## Sheet: DEGs filtrado
ID Ensembl	Gene	log2FoldChange	pvalue	padj	FC IBERIAN	FC DUROC
ENSSSCG00000006933	CLCA1	-5.80693	2.52892e-15	1.34363e-12	55.9835	0.0178624
ENSSSCG00000024742	RF00548	-5.26827	9.5432e-06	0.000290122	38.5396	0.0259473
ENSSSCG00000029515	PON3	-3.62537	4.59321e-105	6.34506e-101	12.3409	0.0810315
ENSSSCG00000026113	ZBTB20	-3.25371	4.73682e-07	2.52642e-05	9.53813	0.104842
ENSSSCG00000023048	RF00017	-3.23306	0.000103394	0.00180339	9.40257	0.106354
ENSSSCG00000013934	CILP2	-2.76561	0.00144763	0.0132874	6.80036	0.147051
ENSSSCG00000032177	MYO3B	-2.60594	2.21441e-05	0.000562313	6.08788	0.164261
ENSSSCG00000021126	SOSTDC1	-2.58754	1.46331e-05	0.000404284	6.01073	0.166369
ENSSSCG00000031106	PLA2G2D	-2.50417	0.000914848	0.00939606	5.67322	0.176267
ENSSSCG00000004302	CFAP206	-2.49809	4.87326e-06	0.000166632	5.64936	0.177011
ENSSSCG00000002980	AWN	-2.46933	3.76175e-07	2.07031e-05	5.53787	0.180575
ENSSSCG00000015854	OCA2	-2.35948	1.27759e-09	1.73026e-07	5.13186	0.194861
ENSSSCG00000018303	RF00494	-2.28399	3.6319e-05	0.000821131	4.87022	0.205329
ENSSSCG00000038627	ADAMTS18	-2.26501	4.58126e-07	2.45293e-05	4.80658	0.208048
ENSSSCG00000013880	UNC13A	-2.24243	0.003976	0.027476	4.73194	0.21133
ENSSSCG00000036445	CXCL13	-2.22082	0.00593685	0.0364983	4.66159	0.214519
ENSSSCG00000017884	TEKT1	-2.18044	0.000720579	0.00795054	4.5329	0.220609
ENSSSCG00000032672	RAB9B	-2.14903	6.12398e-05	0.00122782	4.43529	0.225464
ENSSSCG00000036741	PITX1	-2.09574	0.00019379	0.00294178	4.27446	0.233947
ENSSSCG00000018734	MIR1282	-2.04729	0.000603178	0.00689224	4.1333	0.241938
ENSSSCG00000031703	DACT2	-2.04515	1.18929e-08	1.1905e-06	4.12716	0.242298
ENSSSCG00000000492	LYZ	-2.01943	0.000448562	0.00556733	4.05423	0.246656
ENSSSCG00000036437	NOG	-2.01884	8.59582e-08	6.38574e-06	4.05257	0.246757
ENSSSCG00000007806	RABEP2	-1.97149	3.10122e-05	0.000729816	3.92173	0.25499
ENSSSCG00000004452	PRSS35	-1.96362	0.000341085	0.00448312	3.90041	0.256384
ENSSSCG00000039706	APOL3	-1.92117	3.0239e-11	6.84789e-09	3.78731	0.26404
ENSSSCG00000022091	SLITRK4	-1.9194	1.33352e-05	0.000375177	3.78265	0.264365
ENSSSCG00000030076	SLC6A13	-1.8853	0.00918847	0.0493842	3.69431	0.270687
ENSSSCG00000039573	SLPI	-1.88106	2.65444e-07	1.54069e-05	3.68345	0.271484
ENSSSCG00000015700	TMEM163	-1.87804	0.000162765	0.002583	3.67575	0.272054
ENSSSCG00000009237	HPSE	-1.87646	0.000867629	0.00908634	3.67174	0.272351
ENSSSCG00000040714	RSPH6A	-1.86055	5.90853e-05	0.0011898	3.63146	0.275372
ENSSSCG00000040746	LRP2	-1.84759	1.58503e-11	3.84134e-09	3.59899	0.277856
ENSSSCG00000027302	PKP3	-1.8461	0.00019944	0.00300393	3.59527	0.278143
ENSSSCG00000016332	RBM44	-1.82836	0.00425829	0.0287789	3.55133	0.281585
ENSSSCG00000031474	PTK6	-1.80701	0.000240871	0.0034374	3.49917	0.285782
ENSSSCG00000026919	RF01294	-1.80398	0.000103204	0.00180339	3.49183	0.286383
ENSSSCG00000006729	FAM46C	-1.78877	1.21429e-16	7.98768e-14	3.4552	0.289419
ENSSSCG00000015205	HEPACAM	-1.78869	0.00032684	0.00434968	3.45502	0.289434
ENSSSCG00000038727	GDNF	-1.76235	4.0787e-09	4.58075e-07	3.3925	0.294768
ENSSSCG00000004179	VNN2	-1.73612	4.14263e-05	0.000900589	3.33138	0.300176
ENSSSCG00000015008	C11orf65	-1.72505	0.00246676	0.0193393	3.30591	0.302489
ENSSSCG00000010607	COL17A1	-1.71208	2.51394e-05	0.000621245	3.27634	0.305219
ENSSSCG00000017585	SAMD14	-1.68658	0.00524592	0.0334876	3.21892	0.310663
ENSSSCG00000005182	CCDC171	-1.67543	0.000912634	0.00939427	3.19415	0.313073
ENSSSCG00000036157	BARX2	-1.64679	5.09751e-08	4.14217e-06	3.13137	0.319349
ENSSSCG00000006968	LONRF1	-1.61615	9.36336e-20	1.17587e-16	3.06556	0.326204
ENSSSCG00000032416	RGS1	-1.61592	8.72123e-05	0.00158938	3.06508	0.326256
ENSSSCG00000039025	FREM1	-1.60713	1.41982e-11	3.59743e-09	3.04646	0.32825
ENSSSCG00000009115	NDST3	-1.60569	0.0044596	0.0299198	3.04341	0.328578
ENSSSCG00000015353	SCIN	-1.60224	7.54076e-06	0.000241689	3.03615	0.329364
ENSSSCG00000029267	TIGIT	-1.59465	0.00342337	0.0246304	3.02022	0.331102
ENSSSCG00000024973	GBP1	-1.59161	0.00655785	0.0392505	3.01386	0.331801
ENSSSCG00000032652	SLFN11	-1.55565	5.98363e-06	0.000199175	2.93967	0.340175
ENSSSCG00000000653	CD69	-1.53725	0.00810499	0.0453472	2.90241	0.344541
ENSSSCG00000011214	NGLY1	-1.53469	9.52689e-26	1.88006e-22	2.89725	0.345155
ENSSSCG00000032094	DKK2	-1.5211	2.41186e-07	1.4361e-05	2.87011	0.348419
ENSSSCG00000012724	SLITRK2	-1.51226	0.000699092	0.00776931	2.85257	0.350562
ENSSSCG00000026978	ROS1	-1.50446	1.75288e-07	1.10207e-05	2.83718	0.352462
ENSSSCG00000022337	SERPINB11	-1.50004	4.20984e-05	0.000910089	2.8285	0.353544
ENSSSCG00000002696	VAT1L	-1.49616	6.34244e-05	0.00125702	2.82091	0.354495
ENSSSCG00000011076	OTUD1	-1.48156	6.16963e-05	0.0012342	2.79251	0.358101
ENSSSCG00000018790	ssc-mir-133a-1	-1.46012	0.00201002	0.0168179	2.75131	0.363463
ENSSSCG00000025652	CDH1	-1.45903	9.3988e-06	0.000289165	2.74924	0.363737
ENSSSCG00000005486	KIF12	-1.45796	0.00921945	0.0494592	2.7472	0.364007
ENSSSCG00000005385	NR4A3	-1.45541	0.00921536	0.0494565	2.74234	0.364653
ENSSSCG00000002383	FOS	-1.44829	5.53958e-05	0.00113034	2.72885	0.366454
ENSSSCG00000030575	TMEM158	-1.44725	0.00175062	0.0153543	2.72687	0.366721
ENSSSCG00000029484	EMB	-1.43129	0.000343545	0.00451115	2.69689	0.370798
ENSSSCG00000005190	NFIB	-1.42898	4.67548e-06	0.000160665	2.69257	0.371393
ENSSSCG00000030088	CSF2RA	-1.42445	2.9369e-10	5.00869e-08	2.68411	0.372562
ENSSSCG00000026454	PMAIP1	-1.40645	7.91976e-05	0.00148043	2.65085	0.377238
ENSSSCG00000015412	CCDC146	-1.40389	3.26552e-06	0.000120938	2.64614	0.377909
ENSSSCG00000034167	SLC5A3	-1.40011	0.00081519	0.00864903	2.63921	0.378901
ENSSSCG00000001549	FKBP5	-1.36549	3.36469e-06	0.000123536	2.57663	0.388103
ENSSSCG00000033800	PELI2	-1.34904	7.78364e-06	0.000248321	2.54743	0.392553
ENSSSCG00000014570	NRIP3	-1.34394	5.37922e-06	0.000182576	2.53843	0.393944
ENSSSCG00000016555	CPA5	-1.33865	0.00128117	0.0120889	2.52915	0.39539
ENSSSCG00000016855	FYB1	-1.32537	2.28163e-05	0.000577261	2.50597	0.399048
ENSSSCG00000033919	DCLK1	-1.32288	0.000222864	0.00324409	2.50165	0.399736
ENSSSCG00000033913	C1RL	-1.3205	0.000729271	0.00802081	2.49753	0.400396
ENSSSCG00000007642	AZGP1	-1.31875	0.00780706	0.0441814	2.49449	0.400883
ENSSSCG00000003777	SLC44A5	-1.28035	5.36947e-05	0.00110873	2.42898	0.411695
ENSSSCG00000026707	XCR1	-1.27788	0.00139946	0.0129312	2.42482	0.412402
ENSSSCG00000024867	ISG20	-1.27782	0.008927	0.0484549	2.42472	0.412419
ENSSSCG00000016338	PER2	-1.2702	5.54391e-08	4.45254e-06	2.41195	0.414602
ENSSSCG00000034358	KCNJ16	-1.26517	0.00158653	0.0142499	2.40355	0.416052
ENSSSCG00000038062	SAMSN1	-1.25903	0.00165282	0.0147269	2.39335	0.417824
ENSSSCG00000015334	PDK4	-1.2508	0.00245855	0.0193078	2.37974	0.420215
ENSSSCG00000014097	PDE8B	-1.24613	0.00330245	0.0239727	2.37205	0.421577
ENSSSCG00000040445	RND3	-1.23672	4.18096e-22	6.4173e-19	2.35663	0.424335
ENSSSCG00000000577	GYS2	-1.23623	0.00234875	0.0187223	2.35582	0.424481
ENSSSCG00000038600	PRSS8	-1.23323	0.00175975	0.0153727	2.35092	0.425365
ENSSSCG00000009300	WASF3	-1.23065	3.22996e-11	7.19656e-09	2.34673	0.426125
ENSSSCG00000032953	MRLN	-1.22933	0.00803256	0.0451381	2.34457	0.426517
ENSSSCG00000004336	EPHA7	-1.22927	0.00216347	0.0176864	2.34448	0.426533
ENSSSCG00000007603	NPTX2	-1.22312	0.00527767	0.0336245	2.33451	0.428356
ENSSSCG00000006649	HORMAD1	-1.21778	0.00542336	0.0342562	2.32589	0.429942
ENSSSCG00000008959	CXCL2	-1.21736	0.000115753	0.00197423	2.32521	0.430068
ENSSSCG00000027762	TNFRSF11B	-1.21467	1.74173e-17	1.33668e-14	2.32087	0.430872
ENSSSCG00000025130	KLF12	-1.21232	2.83982e-06	0.000107184	2.3171	0.431575
ENSSSCG00000004946	ZWILCH	-1.2102	1.28611e-07	8.66647e-06	2.3137	0.432208
ENSSSCG00000016288	CHRNG	-1.20779	0.00504254	0.0325047	2.30984	0.43293
ENSSSCG00000004602	TEX9	-1.20639	5.80806e-05	0.00117299	2.3076	0.433351
ENSSSCG00000006875	PLPPR4	-1.20362	0.00436982	0.0293888	2.30317	0.434185
ENSSSCG00000016599	GPR37	-1.18175	0.000726028	0.00799152	2.26852	0.440815
ENSSSCG00000006310	POU2F1	-1.17368	0.00500443	0.0323799	2.25586	0.44329
ENSSSCG00000000687	CD4	-1.16961	0.00139303	0.012889	2.24951	0.444542
ENSSSCG00000037563	RF00002	-1.16862	0.00718756	0.0415261	2.24797	0.444846
ENSSSCG00000008560	DPYSL5	-1.16645	0.00030679	0.0041314	2.24459	0.445515
ENSSSCG00000038186	TIGD4	-1.16026	6.781e-08	5.20404e-06	2.23498	0.447432
ENSSSCG00000035911	P2RY8	-1.15945	0.00177291	0.0154431	2.23372	0.447684
ENSSSCG00000033541	NAT8L	-1.15321	0.00010294	0.00180339	2.22409	0.449623
ENSSSCG00000024072	P2RY11	-1.14822	0.00184098	0.0159344	2.2164	0.451181
ENSSSCG00000011259	SCN5A	-1.14141	0.0017605	0.0153727	2.20597	0.453316
ENSSSCG00000029753	CYTIP	-1.13982	0.000239791	0.00342907	2.20353	0.453818
ENSSSCG00000005002	MDGA2	-1.13687	0.000254003	0.00357311	2.19903	0.454746
ENSSSCG00000006035	ANGPT1	-1.13586	8.80483e-05	0.00159829	2.19749	0.455065
ENSSSCG00000036844	GPR171	-1.1318	0.00593309	0.0364934	2.19132	0.456346
ENSSSCG00000006678	FCGR1A	-1.12868	3.37144e-06	0.000123536	2.18659	0.457333
ENSSSCG00000027613	TRDN	-1.12815	0.000167673	0.00264109	2.18578	0.457502
ENSSSCG00000032509	LRRC26	-1.12671	0.00420611	0.0285474	2.1836	0.457959
ENSSSCG00000014379	PCDHB2	-1.12622	0.00333965	0.0242046	2.18286	0.458115
ENSSSCG00000017054	CYFIP2	-1.12582	3.79549e-05	0.000844297	2.18225	0.458242
ENSSSCG00000022512	TRDC	-1.12239	0.00200361	0.0167948	2.17708	0.459331
ENSSSCG00000003682	ANKRD12	-1.11388	0.00121117	0.0116188	2.16427	0.462049
ENSSSCG00000032612	MILR1	-1.10541	0.00236454	0.0187508	2.1516	0.46477
ENSSSCG00000013248	LRP4	-1.10013	5.04724e-13	1.66035e-10	2.14374	0.466474
ENSSSCG00000001560	C6orf222	-1.09933	0.00930814	0.0497996	2.14255	0.466733
ENSSSCG00000035101	KLF5	-1.09677	1.1941e-05	0.000347391	2.13876	0.467561
ENSSSCG00000026260	ATP13A5	-1.09051	0.00774387	0.0438957	2.12949	0.469596
ENSSSCG00000016057	STAT1	-1.08683	0.00154257	0.0139457	2.12407	0.470794
ENSSSCG00000030565	GRIA4	-1.08411	0.000733762	0.00805098	2.12007	0.471683
ENSSSCG00000035582	GIPC2	-1.0816	0.00137046	0.0127457	2.11639	0.472503
ENSSSCG00000015726	CNTNAP5	-1.07958	0.000103299	0.00180339	2.11343	0.473165
ENSSSCG00000002755	NFAT5	-1.07907	0.00148785	0.0135575	2.11267	0.473335
ENSSSCG00000016792	RETREG1	-1.06884	0.000857283	0.00900571	2.09775	0.476701
ENSSSCG00000034506	MS4A2	-1.06007	0.000104233	0.00180889	2.08503	0.479609
ENSSSCG00000011030	CUBN	-1.05841	0.00675525	0.0400331	2.08264	0.48016
ENSSSCG00000039889	ARL14EP	-1.05412	0.000372291	0.00480638	2.07645	0.481592
ENSSSCG00000023806	LRRN1	-1.05341	2.55646e-05	0.000627625	2.07543	0.481829
ENSSSCG00000004281	KCNQ5	-1.04979	1.44125e-11	3.59743e-09	2.07023	0.483039
ENSSSCG00000023243	NFIA	-1.04884	4.38253e-05	0.000938608	2.06886	0.483357
ENSSSCG00000009364	FREM2	-1.04707	5.47926e-13	1.76024e-10	2.06632	0.483951
ENSSSCG00000039412	DOC2B	-1.04496	0.000496222	0.0059607	2.0633	0.484659
ENSSSCG00000015840	WRN	-1.03943	3.74071e-05	0.000836881	2.05542	0.486518
ENSSSCG00000015513	ASTN1	-1.03142	0.000240351	0.00343352	2.04404	0.489228
ENSSSCG00000038455	RBM24	-1.02995	6.75038e-06	0.000221496	2.04196	0.489727
ENSSSCG00000000292	ZNF385A	-1.02782	0.000296401	0.00401621	2.03894	0.49045
ENSSSCG00000015037	IL18	-1.02712	0.00712316	0.0413568	2.03795	0.49069
ENSSSCG00000004280	RIMS1	-1.02157	0.00165345	0.0147269	2.03013	0.49258
ENSSSCG00000005205	KIAA2026	-1.01505	8.87205e-05	0.00160627	2.02097	0.494812
ENSSSCG00000011461	LRTM1	-1.00617	2.80461e-08	2.51577e-06	2.00857	0.497866
ENSSSCG00000017749	EVI2A	-1.00253	0.000814749	0.00864903	2.00351	0.499124
ENSSSCG00000029944	FASN	-0.994894	0.00464308	0.0307173	1.99293	0.501773
ENSSSCG00000016287	CHRND	-0.992143	0.00599608	0.0367154	1.98914	0.502731
ENSSSCG00000022895	CRYBG3	-0.988121	6.74122e-07	3.41111e-05	1.9836	0.504134
ENSSSCG00000011713	P2RY12	-0.98774	0.00297198	0.0221799	1.98308	0.504267
ENSSSCG00000012138	ACE2	-0.987171	0.00513771	0.0329338	1.98229	0.504466
ENSSSCG00000027786	ZBTB21	-0.985333	0.000791741	0.00853055	1.97977	0.505109
ENSSSCG00000000220	POU6F1	-0.983404	0.000273864	0.00379454	1.97713	0.505785
ENSSSCG00000016717	MPP6	-0.982641	6.95543e-05	0.00135518	1.97608	0.506052
ENSSSCG00000037532	MNDA	-0.982246	0.00216248	0.0176864	1.97554	0.506191
ENSSSCG00000035196	BTBD8	-0.978441	1.59013e-08	1.47423e-06	1.97034	0.507528
ENSSSCG00000035537	RUNX1	-0.977275	0.000757243	0.00822371	1.96874	0.507938
ENSSSCG00000006115	RUNX1T1	-0.975025	0.00267295	0.0204906	1.96568	0.508731
ENSSSCG00000038801	NPNT	-0.971668	2.9387e-05	0.000702085	1.96111	0.509916
ENSSSCG00000002494	CLMN	-0.971583	0.00291859	0.0219236	1.96099	0.509946
ENSSSCG00000003757	SSX2IP	-0.97113	3.54989e-05	0.000806548	1.96038	0.510106
ENSSSCG00000037572	EPSTI1	-0.969288	0.00115579	0.0112121	1.95787	0.510758
ENSSSCG00000008796	RBM47	-0.961913	0.00165572	0.0147372	1.94789	0.513376
ENSSSCG00000029866	CCDC112	-0.958268	0.00480607	0.031465	1.94298	0.514675
ENSSSCG00000022312	RHPN2	-0.956831	0.000100594	0.00177699	1.94104	0.515187
ENSSSCG00000004520	MAPK4	-0.955908	0.00029063	0.00395934	1.9398	0.515517
ENSSSCG00000006876	PLPPR5	-0.955849	0.00175605	0.0153727	1.93972	0.515538
ENSSSCG00000038911	KLF2	-0.95169	8.77211e-06	0.000274158	1.93414	0.517026
ENSSSCG00000017861	ASPA	-0.948893	2.03361e-06	8.19018e-05	1.93039	0.51803
ENSSSCG00000010948	CTSL	-0.945178	7.14437e-05	0.00137646	1.92543	0.519365
ENSSSCG00000031123	PPIG	-0.94495	0.0020465	0.0170406	1.92512	0.519447
ENSSSCG00000015356	AGMO	-0.941206	0.000448256	0.00556733	1.92013	0.520797
ENSSSCG00000014414	RBM27	-0.939696	0.000347129	0.00453768	1.91812	0.521343
ENSSSCG00000010959	NTRK2	-0.93901	8.38457e-05	0.00154062	1.91721	0.521591
ENSSSCG00000004572	C2CD4B	-0.938809	0.00702372	0.041043	1.91694	0.521663
ENSSSCG00000010885	TLR5	-0.935388	0.00717111	0.0414815	1.9124	0.522902
ENSSSCG00000035887	C8orf34	-0.93521	0.000869213	0.00908956	1.91217	0.522966
ENSSSCG00000039953	PNRC1	-0.934165	6.77374e-07	3.41505e-05	1.91078	0.523345
ENSSSCG00000040166	FLRT2	-0.929254	3.56616e-07	1.99445e-05	1.90429	0.52513
ENSSSCG00000032561	PDCD1LG2	-0.927284	0.000162863	0.002583	1.90169	0.525847
ENSSSCG00000027019	CACNA2D3	-0.926761	0.00173245	0.0152197	1.901	0.526038
ENSSSCG00000017604	HLF	-0.925866	1.35483e-06	5.88908e-05	1.89982	0.526364
ENSSSCG00000026146	GALNT5	-0.923167	0.00118334	0.0114233	1.89627	0.52735
ENSSSCG00000026290	BBS12	-0.922544	0.000101204	0.00177866	1.89545	0.527578
ENSSSCG00000016826	RAD1	-0.917536	7.44508e-10	1.1386e-07	1.88889	0.529412
ENSSSCG00000027941	LSAMP	-0.917132	0.000517675	0.00612935	1.88836	0.529561
ENSSSCG00000004829	CACHD1	-0.917103	3.23761e-09	3.73647e-07	1.88832	0.529571
ENSSSCG00000026006	KLF13	-0.917039	0.000464759	0.00572208	1.88824	0.529595
ENSSSCG00000015523	RALGPS2	-0.916916	0.00189822	0.0162466	1.88808	0.52964
ENSSSCG00000006799	LRIF1	-0.916639	2.10304e-05	0.000539354	1.88771	0.529742
ENSSSCG00000033844	CYP1B1	-0.914374	0.000486247	0.0058818	1.88475	0.530574
ENSSSCG00000016009	ITGA4	-0.910335	0.00593093	0.0364934	1.87948	0.532062
ENSSSCG00000011918	USF3	-0.910071	1.47447e-06	6.32558e-05	1.87914	0.532159
ENSSSCG00000022989	ZNF704	-0.900781	9.47541e-05	0.00169771	1.86708	0.535597
ENSSSCG00000016074	ANKRD44	-0.899191	0.000365855	0.00473213	1.86502	0.536187
ENSSSCG00000031810	NGRN	-0.896982	8.99701e-19	9.37164e-16	1.86217	0.537009
ENSSSCG00000031356	HES1	-0.895849	2.96486e-05	0.000706148	1.8607	0.537431
ENSSSCG00000032229	WDPCP	-0.893176	0.00151343	0.0137272	1.85726	0.538427
ENSSSCG00000040735	DDAH1	-0.89179	0.000121978	0.00206391	1.85548	0.538945
ENSSSCG00000016704	HOXA4	-0.891542	0.000116359	0.00197954	1.85516	0.539038
ENSSSCG00000000078	TNRC6B	-0.890655	0.000517805	0.00612935	1.85402	0.539369
ENSSSCG00000036403	FAM180A	-0.889914	0.00402161	0.0277495	1.85307	0.539646
ENSSSCG00000000135	KCTD17	-0.889662	0.00597552	0.0366545	1.85274	0.539741
ENSSSCG00000008768	ARAP2	-0.889504	0.00230214	0.0184873	1.85254	0.5398
ENSSSCG00000015436	CCDC71L	-0.886996	0.0013763	0.0127598	1.84932	0.540739
ENSSSCG00000007554	ZFAND2A	-0.88635	1.27511e-08	1.24924e-06	1.84849	0.540981
ENSSSCG00000015774	TENM3	-0.885275	9.98324e-07	4.80517e-05	1.84712	0.541384
ENSSSCG00000036553	SAMD12	-0.884595	0.000976219	0.00987948	1.84625	0.54164
ENSSSCG00000008976	ART3	-0.883006	2.54887e-05	0.000627625	1.84421	0.542237
ENSSSCG00000013869	CPAMD8	-0.875882	0.00119631	0.0115082	1.83513	0.544921
ENSSSCG00000015901	GRB14	-0.874376	0.00126822	0.0119749	1.83321	0.54549
ENSSSCG00000000884	APAF1	-0.869843	0.000111415	0.00191667	1.82746	0.547206
ENSSSCG00000031201	LMOD1	-0.869487	4.78329e-05	0.00100573	1.82701	0.547341
ENSSSCG00000025698	SERPINE1	-0.866154	0.00244809	0.0192585	1.8228	0.548608
ENSSSCG00000009865	TBX3	-0.860222	0.00592777	0.0364934	1.81532	0.550868
ENSSSCG00000036622	CD48	-0.856969	0.00322888	0.0235749	1.81123	0.552111
ENSSSCG00000014633	CAVIN3	-0.85584	0.000231609	0.0033293	1.80981	0.552544
ENSSSCG00000017983	PER1	-0.855417	0.0031548	0.0231775	1.80928	0.552705
ENSSSCG00000022830	KANSL1L	-0.855412	5.52811e-06	0.000186257	1.80928	0.552707
ENSSSCG00000028777	MYLK4	-0.851003	0.00671672	0.0399246	1.80375	0.554399
ENSSSCG00000024722	PIBF1	-0.850841	0.00094126	0.00961018	1.80355	0.554461
ENSSSCG00000008180	EIF5B	-0.850676	0.00536317	0.0340316	1.80335	0.554525
ENSSSCG00000004233	SMPDL3A	-0.850037	3.32222e-07	1.88087e-05	1.80255	0.554771
ENSSSCG00000038918	CTSF	-0.849986	3.24014e-05	0.00075607	1.80248	0.55479
ENSSSCG00000009664	PTK2B	-0.849317	1.72634e-07	1.09393e-05	1.80165	0.555047
ENSSSCG00000008096	ZC3H6	-0.847449	0.000484538	0.00587244	1.79932	0.555767
ENSSSCG00000011848	TFRC	-0.844684	5.45983e-07	2.86776e-05	1.79587	0.556833
ENSSSCG00000011819	MB21D2	-0.843953	7.42933e-06	0.000238672	1.79496	0.557115
ENSSSCG00000029236	ZBTB7A	-0.843214	1.57387e-07	1.02554e-05	1.79404	0.5574
ENSSSCG00000026098	CMYA5	-0.842692	4.60175e-05	0.000971996	1.79339	0.557602
ENSSSCG00000012548	MUM1L1	-0.842552	2.56248e-05	0.000627625	1.79322	0.557656
ENSSSCG00000020801	ARX	-0.842364	2.56086e-05	0.000627625	1.79299	0.557729
ENSSSCG00000007391	MATN4	-0.838319	0.00235145	0.0187329	1.78797	0.559295
ENSSSCG00000014126	MSH3	-0.835238	1.39509e-05	0.000387762	1.78415	0.56049
ENSSSCG00000010235	SIRT1	-0.835234	0.000380535	0.00488092	1.78415	0.560492
ENSSSCG00000028109	SNTB2	-0.833086	0.00010943	0.00188958	1.78149	0.561327
ENSSSCG00000021038	NRIP1	-0.831911	0.000702882	0.00780515	1.78004	0.561785
ENSSSCG00000031736	MGST2	-0.830489	3.50663e-06	0.000127475	1.77829	0.562339
ENSSSCG00000013940	NLRP3	-0.83027	0.00266345	0.0204292	1.77802	0.562424
ENSSSCG00000029715	OLFM1	-0.827797	0.000175502	0.00272097	1.77497	0.563389
ENSSSCG00000002445	TRIP11	-0.826134	0.00757465	0.0432381	1.77293	0.564039
ENSSSCG00000032367	CEBPD	-0.825958	0.000241247	0.0034392	1.77271	0.564107
ENSSSCG00000016510	UBN2	-0.825645	0.000576827	0.00666245	1.77233	0.56423
ENSSSCG00000023873	AZIN1	-0.82294	1.44767e-13	5.71375e-11	1.76901	0.565289
ENSSSCG00000000295	NCKAP1L	-0.822151	0.000397992	0.00504854	1.76804	0.565598
ENSSSCG00000004144	HECA	-0.821728	3.01617e-05	0.000717133	1.76752	0.565764
ENSSSCG00000017251	SOX9	-0.817454	0.000272757	0.00378506	1.76229	0.567442
ENSSSCG00000015671	ARHGAP15	-0.816659	0.00559092	0.0349971	1.76132	0.567755
ENSSSCG00000022155	RBPJ	-0.815942	8.73943e-05	0.00159025	1.76045	0.568037
ENSSSCG00000016866	GHR	-0.813027	2.45369e-09	2.97326e-07	1.75689	0.569186
ENSSSCG00000014838	PGM2L1	-0.812793	0.000211958	0.003145	1.75661	0.569279
ENSSSCG00000003400	NMNAT1	-0.810549	8.44344e-10	1.24083e-07	1.75388	0.570165
ENSSSCG00000003324	ZNF471	-0.807803	0.0021101	0.0173427	1.75054	0.571251
ENSSSCG00000031212	CHML	-0.804446	0.00021133	0.00313905	1.74647	0.572582
ENSSSCG00000004791	RASGRP1	-0.804121	0.00423246	0.0286744	1.74608	0.572711
ENSSSCG00000033941	C2orf88	-0.800527	0.00167758	0.0148838	1.74174	0.574139
ENSSSCG00000031216	HS3ST6	-0.799142	0.00106705	0.0105816	1.74007	0.574691
ENSSSCG00000017901	INCA1	-0.79877	0.00835828	0.0463514	1.73962	0.574839
ENSSSCG00000011723	MME	-0.798573	9.75617e-05	0.00173451	1.73938	0.574918
ENSSSCG00000002752	ZFHX3	-0.797787	0.0028621	0.0215911	1.73843	0.575231
ENSSSCG00000001065	ATXN1	-0.796952	1.92803e-06	7.85658e-05	1.73743	0.575564
ENSSSCG00000004399	SLC22A16	-0.796621	1.482e-06	6.33818e-05	1.73703	0.575696
ENSSSCG00000009152	SGMS2	-0.795916	0.000284801	0.00389181	1.73618	0.575977
ENSSSCG00000011216	LRRC3B	-0.795661	2.44136e-05	0.000608753	1.73587	0.576079
ENSSSCG00000031592	ZNF462	-0.793858	0.000898228	0.00931541	1.7337	0.5768
ENSSSCG00000011874	PARP14	-0.793605	0.00313541	0.0230849	1.7334	0.576901
ENSSSCG00000040337	AK4	-0.790332	6.13149e-07	3.12548e-05	1.72947	0.578211
ENSSSCG00000018039	NCOR1	-0.790331	2.56681e-07	1.49611e-05	1.72947	0.578212
ENSSSCG00000003766	DNAJB4	-0.7896	0.00531957	0.033786	1.72859	0.578505
ENSSSCG00000011482	C3orf67	-0.788024	0.000568432	0.00658752	1.72671	0.579137
ENSSSCG00000027722	BMP2K	-0.787795	0.000279968	0.00385976	1.72643	0.579229
ENSSSCG00000035598	EDN1	-0.785286	0.000774371	0.00837023	1.72343	0.580237
ENSSSCG00000015814	TACC1	-0.783454	2.81777e-05	0.000677517	1.72125	0.580974
ENSSSCG00000016448	KCNH2	-0.776643	1.52904e-05	0.000418515	1.71314	0.583724
ENSSSCG00000036438	GPX3	-0.776564	0.0015745	0.0141714	1.71305	0.583755
ENSSSCG00000033822	THRSP	-0.774807	0.00661213	0.0394728	1.71096	0.584467
ENSSSCG00000011046	ITGA8	-0.774067	6.18172e-05	0.0012342	1.71008	0.584767
ENSSSCG00000004980	THSD4	-0.771969	9.37127e-05	0.0016843	1.7076	0.585618
ENSSSCG00000003148	DBP	-0.77182	0.00200599	0.0168024	1.70742	0.585678
ENSSSCG00000012375	DLG3	-0.770228	0.00549714	0.0346272	1.70554	0.586325
ENSSSCG00000012077	MX1	-0.76934	0.00898495	0.0486738	1.70449	0.586686
ENSSSCG00000015937	KLHL23	-0.769173	0.0005097	0.00607506	1.70429	0.586754
ENSSSCG00000037425	NFAM1	-0.76494	0.00614184	0.0374254	1.6993	0.588478
ENSSSCG00000005004	LRR1	-0.764769	0.00114912	0.0111632	1.6991	0.588548
ENSSSCG00000027017	NR1D2	-0.762592	0.000506003	0.00604664	1.69654	0.589436
ENSSSCG00000029275	PPARGC1A	-0.757115	0.00135976	0.012666	1.69011	0.591678
ENSSSCG00000008591	ATAD2B	-0.755229	0.00685274	0.0403856	1.6879	0.592452
ENSSSCG00000037958	TOB2	-0.754328	1.20458e-06	5.45574e-05	1.68685	0.592822
ENSSSCG00000023434	PPM1L	-0.754085	6.52504e-09	7.09739e-07	1.68656	0.592922
ENSSSCG00000006987	SLC7A2	-0.752283	0.00682312	0.0402453	1.68446	0.593663
ENSSSCG00000033753	UBXN2A	-0.750594	0.000809893	0.00861267	1.68249	0.594359
ENSSSCG00000014168	ELL2	-0.750084	0.000397678	0.00504854	1.68189	0.594569
ENSSSCG00000009824	RAD9B	-0.749822	0.00652147	0.0390666	1.68159	0.594677
ENSSSCG00000007774	CTF1	-0.748117	0.000482863	0.00587172	1.6796	0.59538
ENSSSCG00000025355	ZNF146	-0.748026	0.008447	0.0466934	1.67949	0.595418
ENSSSCG00000013764	RFX1	-0.747042	4.24788e-06	0.000149313	1.67835	0.595824
ENSSSCG00000038594	SDC4	-0.74682	0.00185531	0.0159784	1.67809	0.595916
ENSSSCG00000011090	NEBL	-0.745507	0.000215146	0.00317864	1.67656	0.596458
ENSSSCG00000011213	TOP2B	-0.745347	0.00295658	0.0221007	1.67638	0.596524
ENSSSCG00000040863	IPMK	-0.744876	0.00247314	0.0193674	1.67583	0.596719
ENSSSCG00000034763	IRS2	-0.744557	0.000449732	0.00557684	1.67546	0.596851
ENSSSCG00000014291	AFF4	-0.744448	0.000518431	0.00613151	1.67533	0.596896
ENSSSCG00000027709	PARP9	-0.742786	0.000245951	0.00348826	1.6734	0.597584
ENSSSCG00000017785	NUFIP2	-0.741725	0.00206109	0.0171003	1.67217	0.598024
ENSSSCG00000006074	STK3	-0.740405	4.25086e-05	0.000917522	1.67064	0.598571
ENSSSCG00000015660	PFKFB2	-0.740118	0.00640047	0.0385458	1.67031	0.59869
ENSSSCG00000032115	OSGIN1	-0.738765	0.000546638	0.00638854	1.66875	0.599252
ENSSSCG00000005215	JAK2	-0.738699	0.00292811	0.0219712	1.66867	0.599279
ENSSSCG00000040426	C10orf143	-0.737388	0.00144288	0.0132614	1.66715	0.599824
ENSSSCG00000006174	JPH1	-0.737294	0.00091931	0.00942787	1.66705	0.599863
ENSSSCG00000037661	INAFM2	-0.736432	0.00258747	0.0199572	1.66605	0.600222
ENSSSCG00000025672	RAVER2	-0.736081	9.91897e-08	7.09952e-06	1.66565	0.600368
ENSSSCG00000021696	NRSN1	-0.735704	0.000509103	0.00607318	1.66521	0.600525
ENSSSCG00000006267	PCMTD1	-0.734698	0.00377357	0.0264341	1.66405	0.600944
ENSSSCG00000009460	DIS3	-0.730454	4.2378e-06	0.000149313	1.65916	0.602714
ENSSSCG00000039986	RGS8	-0.730422	0.00896682	0.0486125	1.65912	0.602728
ENSSSCG00000040172	THSD7B	-0.730351	0.00797923	0.0448944	1.65904	0.602757
ENSSSCG00000011238	ARPP21	-0.72996	9.85176e-11	2.00136e-08	1.65859	0.602921
ENSSSCG00000011708	TSC22D2	-0.729841	0.000603429	0.00689224	1.65846	0.60297
ENSSSCG00000006025	PKHD1L1	-0.72815	0.00521137	0.0332978	1.65651	0.603677
ENSSSCG00000010529	SFRP5	-0.727621	0.00852403	0.0469689	1.65591	0.603899
ENSSSCG00000015582	PTPN14	-0.723847	1.69471e-06	7.07274e-05	1.65158	0.605481
ENSSSCG00000024479	ELAC1	-0.722843	3.6628e-06	0.000132803	1.65043	0.605902
ENSSSCG00000024157	ZNF800	-0.722277	0.00232878	0.0186139	1.64978	0.60614
ENSSSCG00000001805	WHAMM	-0.71996	9.49783e-19	9.37164e-16	1.64714	0.607114
ENSSSCG00000004379	SOBP	-0.71925	4.21788e-08	3.55279e-06	1.64633	0.607413
ENSSSCG00000007590	PMS2	-0.719027	1.52607e-05	0.000418515	1.64607	0.607507
ENSSSCG00000016958	PIK3R1	-0.718957	0.000127877	0.00214676	1.64599	0.607536
ENSSSCG00000035883	GPR160	-0.718497	0.0036507	0.0258222	1.64547	0.60773
ENSSSCG00000016605	LMOD2	-0.718325	0.000698197	0.00776562	1.64527	0.607803
ENSSSCG00000011576	HRH1	-0.717967	7.11866e-06	0.000230838	1.64486	0.607954
ENSSSCG00000023357	REST	-0.717128	0.00484173	0.0316086	1.64391	0.608307
ENSSSCG00000008689	ZFYVE28	-0.714756	0.00130066	0.0122394	1.64121	0.609308
ENSSSCG00000038977	RSBN1L	-0.713968	0.00620371	0.0377509	1.64031	0.609641
ENSSSCG00000035965	AQP4	-0.712491	0.000431021	0.00539812	1.63863	0.610265
ENSSSCG00000013303	ABTB2	-0.712444	5.4481e-05	0.00111966	1.63858	0.610285
ENSSSCG00000015743	PTPN4	-0.712442	0.000106968	0.00185169	1.63858	0.610286
ENSSSCG00000009062	MGARP	-0.712395	0.00173288	0.0152197	1.63852	0.610306
ENSSSCG00000038187	C1GALT1	-0.71009	5.32998e-05	0.00110222	1.63591	0.611282
ENSSSCG00000003072	ZNF283	-0.709502	0.00492255	0.0320049	1.63524	0.611531
ENSSSCG00000032156	GPR146	-0.707628	0.000175203	0.00271939	1.63312	0.612326
ENSSSCG00000025901	LCLAT1	-0.707363	0.000137496	0.00227742	1.63282	0.612438
ENSSSCG00000017244	SDK2	-0.706945	0.00912746	0.0491566	1.63234	0.612616
ENSSSCG00000037516	MTF1	-0.706802	3.8929e-09	4.40791e-07	1.63218	0.612677
ENSSSCG00000039539	DHTKD1	-0.706629	9.44092e-06	0.000289173	1.63199	0.61275
ENSSSCG00000003616	FAM167B	-0.706312	0.00465799	0.0307432	1.63163	0.612885
ENSSSCG00000008398	PPP4R3B	-0.706083	0.00258605	0.0199572	1.63137	0.612982
ENSSSCG00000031831	CADM1	-0.705496	3.72221e-07	2.06067e-05	1.63071	0.613232
ENSSSCG00000006290	SLC19A2	-0.705232	0.00583675	0.0361889	1.63041	0.613344
ENSSSCG00000028015	GAL3ST3	-0.704798	0.00794199	0.044737	1.62992	0.613528
ENSSSCG00000011125	GATA3	-0.704654	0.00274515	0.0208604	1.62975	0.613589
ENSSSCG00000011508	LMOD3	-0.704343	1.10556e-06	5.1249e-05	1.6294	0.613722
ENSSSCG00000009449	TDRD3	-0.704025	1.05621e-06	4.9126e-05	1.62904	0.613857
ENSSSCG00000017790	TAOK1	-0.702862	0.00516737	0.0330932	1.62773	0.614352
ENSSSCG00000013432	MIDN	-0.701934	1.20479e-08	1.19734e-06	1.62668	0.614748
ENSSSCG00000015247	ZBTB44	-0.701829	0.000177397	0.00274419	1.62657	0.614792
ENSSSCG00000037158	MTURN	-0.701538	0.00102969	0.0103073	1.62624	0.614917
ENSSSCG00000010816	TGFB2	-0.701184	0.000526095	0.00621152	1.62584	0.615067
ENSSSCG00000004948	SMAD6	-0.70091	9.74138e-05	0.00173412	1.62553	0.615184
ENSSSCG00000026087	GKAP1	-0.70038	0.000351192	0.0045711	1.62493	0.61541
ENSSSCG00000029420	ZNF569	-0.696685	0.00175651	0.0153727	1.62078	0.616988
ENSSSCG00000004142	CITED2	-0.695753	2.54949e-07	1.49232e-05	1.61973	0.617387
ENSSSCG00000004454	ME1	-0.694422	4.45199e-05	0.000949071	1.61824	0.617957
ENSSSCG00000006636	GABPB2	-0.693034	0.00386338	0.0269426	1.61668	0.618552
ENSSSCG00000014891	GAB2	-0.692624	7.59113e-05	0.00144441	1.61622	0.618727
ENSSSCG00000033489	C10orf71	-0.692144	0.0014146	0.0130536	1.61568	0.618933
ENSSSCG00000024024	CX3CR1	-0.691225	0.00908605	0.0490292	1.61465	0.619328
ENSSSCG00000004714	EPB42	-0.690645	0.00596827	0.0366263	1.614	0.619577
ENSSSCG00000010176	C1orf131	-0.690161	2.52557e-11	5.91326e-09	1.61346	0.619785
ENSSSCG00000038933	PURG	-0.689036	0.00293302	0.0219961	1.61221	0.620268
ENSSSCG00000037241	RGS2	-0.687727	0.00166978	0.0148246	1.61074	0.620831
ENSSSCG00000017142	BAIAP2	-0.687547	0.000643365	0.00724827	1.61054	0.620908
ENSSSCG00000012371	AR	-0.685773	0.000130229	0.00217795	1.60856	0.621673
ENSSSCG00000015715	EN1	-0.685473	0.00308617	0.0228591	1.60823	0.621802
ENSSSCG00000034024	TMEM250	-0.685137	0.000618434	0.00703711	1.60785	0.621947
ENSSSCG00000023522	TGM2	-0.683895	0.00103246	0.0103275	1.60647	0.622482
ENSSSCG00000038973	PPP1R12A	-0.683154	0.00465516	0.0307432	1.60565	0.622802
ENSSSCG00000037267	MAX	-0.680731	4.94215e-07	2.60576e-05	1.60295	0.623849
ENSSSCG00000003600	TINAGL1	-0.679343	1.59411e-05	0.000431784	1.60141	0.62445
ENSSSCG00000035195	HNMT	-0.677718	0.0068127	0.0402182	1.59961	0.625153
ENSSSCG00000015857	UGGT1	-0.676783	2.7161e-05	0.000657095	1.59857	0.625559
ENSSSCG00000010483	PLCE1	-0.675297	0.00090022	0.00932525	1.59693	0.626203
ENSSSCG00000015541	IER5	-0.674834	0.00843323	0.046636	1.59641	0.626404
ENSSSCG00000003857	ZYG11B	-0.674669	0.000282394	0.00388834	1.59623	0.626476
ENSSSCG00000025592	TP63	-0.674394	1.47218e-05	0.000405923	1.59593	0.626595
ENSSSCG00000005437	KLF4	-0.673598	0.00273286	0.0208228	1.59505	0.626941
ENSSSCG00000040967	NACC2	-0.672296	1.35567e-06	5.88908e-05	1.59361	0.627507
ENSSSCG00000025703	REV3L	-0.670773	0.00663208	0.0395748	1.59193	0.62817
ENSSSCG00000040056	NUDT4	-0.670152	3.0901e-10	5.20569e-08	1.59124	0.62844
ENSSSCG00000002429	FOXN3	-0.668947	0.000853756	0.00898232	1.58991	0.628966
ENSSSCG00000001865	SCAPER	-0.666149	0.00220935	0.0179423	1.58683	0.630187
ENSSSCG00000014196	TMEM232	-0.665139	0.0012353	0.0117604	1.58572	0.630628
ENSSSCG00000006231	CHD7	-0.663353	0.00704554	0.041101	1.58376	0.631409
ENSSSCG00000031154	ACKR2	-0.662262	0.0055282	0.0347352	1.58256	0.631887
ENSSSCG00000037954	CAVIN4	-0.66106	0.000142549	0.00233595	1.58124	0.632413
ENSSSCG00000016518	TRIM24	-0.660097	7.92524e-09	8.48677e-07	1.58019	0.632836
ENSSSCG00000025138	ZNF579	-0.66005	0.000497753	0.0059739	1.58014	0.632857
ENSSSCG00000036218	TTLL11	-0.659405	5.02809e-06	0.000171501	1.57943	0.63314
ENSSSCG00000031657	JUND	-0.657465	0.000228776	0.00329887	1.57731	0.633992
ENSSSCG00000009071	JADE1	-0.657213	0.00114788	0.0111589	1.57703	0.634102
ENSSSCG00000004402	METTL24	-0.656144	0.00626853	0.0379663	1.57587	0.634572
ENSSSCG00000034191	SOX6	-0.655725	0.00138451	0.0128188	1.57541	0.634757
ENSSSCG00000015410	PHTF2	-0.65557	0.000878279	0.00914283	1.57524	0.634824
ENSSSCG00000012229	GP91PHOX	-0.65539	0.00530145	0.0336924	1.57504	0.634904
ENSSSCG00000030528	LTN1	-0.653937	0.000409419	0.00516033	1.57346	0.635543
ENSSSCG00000033762	NATD1	-0.653551	0.00258297	0.0199572	1.57304	0.635714
ENSSSCG00000034373	TNRC6C	-0.653286	0.00225393	0.0182187	1.57275	0.63583
ENSSSCG00000021206	IL1RAP	-0.652886	0.00271012	0.0206952	1.57231	0.636007
ENSSSCG00000015871	NR4A2	-0.652685	0.00079421	0.00853055	1.57209	0.636095
ENSSSCG00000009233	GPAT3	-0.651957	0.00387678	0.0270064	1.5713	0.636417
ENSSSCG00000005761	PPP1R26	-0.650376	8.13087e-07	3.99715e-05	1.56958	0.637114
ENSSSCG00000031077	KPNA4	-0.65018	0.000307003	0.0041314	1.56936	0.637201
ENSSSCG00000002263	SLCO3A1	-0.649179	2.88164e-10	4.97587e-08	1.56828	0.637643
ENSSSCG00000033497	RERE	-0.648937	7.01504e-06	0.000228551	1.56801	0.63775
ENSSSCG00000021310	LIN9	-0.64868	0.00336583	0.024356	1.56773	0.637864
ENSSSCG00000028201	CWF19L2	-0.648439	0.00782597	0.044234	1.56747	0.63797
ENSSSCG00000016948	TRIM23	-0.647215	0.00166226	0.0147858	1.56614	0.638512
ENSSSCG00000038420	PERP	-0.646072	1.54231e-06	6.53544e-05	1.5649	0.639018
ENSSSCG00000032558	EMX2	-0.64575	0.00334625	0.024227	1.56455	0.63916
ENSSSCG00000027860	ERAP2	-0.645591	0.00813772	0.0455058	1.56438	0.639231
ENSSSCG00000024396	NOVA1	-0.643796	0.00285741	0.0215774	1.56243	0.640027
ENSSSCG00000026753	OSBPL11	-0.64312	4.7389e-06	0.00016244	1.5617	0.640327
ENSSSCG00000025686	KMO	-0.642769	2.1993e-05	0.000559505	1.56132	0.640483
ENSSSCG00000001485	MLIP	-0.641516	1.70322e-10	3.05563e-08	1.55997	0.641039
ENSSSCG00000017014	PANK3	-0.641051	0.00392796	0.0272394	1.55946	0.641246
ENSSSCG00000040904	CLDN1	-0.640798	0.00897012	0.0486125	1.55919	0.641358
ENSSSCG00000010941	ERCC6L2	-0.636474	0.00135288	0.012617	1.55453	0.643283
ENSSSCG00000015866	FMNL2	-0.636068	0.00519105	0.033214	1.55409	0.643464
ENSSSCG00000040151	SMIM3	-0.632684	0.000795664	0.00853055	1.55045	0.644975
ENSSSCG00000006143	CA13	-0.631477	6.82426e-07	3.42801e-05	1.54915	0.645515
ENSSSCG00000003792	LRRC40	-0.631103	0.00424405	0.0287107	1.54875	0.645683
ENSSSCG00000004917	MALT1	-0.631013	0.0030646	0.0227238	1.54865	0.645723
ENSSSCG00000018080	ATP8	-0.630636	0.00470186	0.0309146	1.54825	0.645892
ENSSSCG00000004958	PIAS1	-0.630347	0.00150147	0.0136523	1.54794	0.646021
ENSSSCG00000035152	TEF	-0.62975	9.40545e-05	0.00168736	1.5473	0.646288
ENSSSCG00000032214	SOCS6	-0.628583	0.00271684	0.020735	1.54605	0.646811
ENSSSCG00000032803	CYP2S1	-0.627552	0.00199613	0.0167627	1.54494	0.647274
ENSSSCG00000014132	ATP6AP1L	-0.627504	0.000132499	0.00220257	1.54489	0.647295
ENSSSCG00000035313	ZBED4	-0.627404	0.00157424	0.0141714	1.54478	0.64734
ENSSSCG00000026412	PLXNA2	-0.627011	2.08844e-06	8.36225e-05	1.54436	0.647516
ENSSSCG00000002425	PTPN21	-0.625334	5.62169e-05	0.00114035	1.54257	0.64827
ENSSSCG00000030395	ASB5	-0.625148	1.2341e-05	0.00035237	1.54237	0.648353
ENSSSCG00000013302	CAT	-0.624795	3.96462e-17	2.73836e-14	1.54199	0.648512
ENSSSCG00000011760	TBL1XR1	-0.624611	0.00340637	0.0245337	1.5418	0.648595
ENSSSCG00000030154	RSBN1	-0.624145	0.00880638	0.0480076	1.5413	0.648804
ENSSSCG00000029608	SEC62	-0.624109	0.00791328	0.0446139	1.54126	0.64882
ENSSSCG00000008337	AAK1	-0.623615	0.00372783	0.0261934	1.54073	0.649043
ENSSSCG00000008794	RHOH	-0.622897	0.00504563	0.0325095	1.53996	0.649366
ENSSSCG00000038132	IRF2BP2	-0.622023	1.29757e-05	0.000366684	1.53903	0.649759
ENSSSCG00000021166	RPAP3	-0.619443	0.00561596	0.0350877	1.53628	0.650922
ENSSSCG00000038886	CAGE1	-0.619399	0.000582655	0.00670733	1.53624	0.650942
ENSSSCG00000007530	PPP1R3D	-0.618772	0.00199304	0.0167615	1.53557	0.651225
ENSSSCG00000000519	GLIPR1	-0.617788	0.00712532	0.0413568	1.53452	0.651669
ENSSSCG00000035895	JDP2	-0.616486	0.000239658	0.00342907	1.53314	0.652258
ENSSSCG00000009971	ZNRF3	-0.615631	9.3762e-05	0.0016843	1.53223	0.652645
ENSSSCG00000005240	DOCK8	-0.614125	0.0031151	0.0230117	1.53063	0.653326
ENSSSCG00000028585	CBLL1	-0.613928	9.8756e-06	0.000296568	1.53042	0.653415
ENSSSCG00000039875	NKD1	-0.611786	0.000387457	0.0049467	1.52815	0.654386
ENSSSCG00000005762	KCNT1	-0.609119	0.000363139	0.00470141	1.52533	0.655597
ENSSSCG00000036206	C3orf58	-0.608353	0.0062266	0.0377919	1.52452	0.655945
ENSSSCG00000007355	TOP1	-0.607004	0.00294524	0.0220405	1.52309	0.656559
ENSSSCG00000025752	ZNF746	-0.606304	8.0244e-06	0.000254825	1.52235	0.656877
ENSSSCG00000005235	KANK1	-0.605114	2.74052e-10	4.7921e-08	1.5211	0.657419
ENSSSCG00000016045	PMS1	-0.604602	0.00650088	0.0390109	1.52056	0.657653
ENSSSCG00000017265	AXIN2	-0.604217	0.00017577	0.00272207	1.52015	0.657828
ENSSSCG00000015828	ZNF703	-0.603064	0.000196202	0.00296996	1.51894	0.658354
ENSSSCG00000004255	VGLL2	-0.602391	0.000713449	0.00790344	1.51823	0.658661
ENSSSCG00000024311	CCR2	-0.60115	0.00207259	0.0171544	1.51692	0.659228
ENSSSCG00000023709	PTPRJ	-0.600646	0.00176039	0.0153727	1.5164	0.659459
ENSSSCG00000022636	DENND5B	-0.60009	0.0061367	0.0374106	1.51581	0.659713
ENSSSCG00000009856	NOS1	-0.599073	0.00349262	0.0249467	1.51474	0.660178
ENSSSCG00000008803	ATP8A1	-0.599044	6.5394e-06	0.000216113	1.51471	0.660191
ENSSSCG00000028327	RHOBTB1	-0.597881	8.46679e-06	0.000266424	1.51349	0.660724
ENSSSCG00000015048	DRD2	-0.59746	0.00481652	0.0315184	1.51305	0.660916
ENSSSCG00000035403	RFX2	-0.597252	0.00203649	0.016988	1.51283	0.661012
ENSSSCG00000038222	CACUL1	-0.596881	7.42069e-05	0.00141588	1.51244	0.661182
ENSSSCG00000007462	KCNB1	-0.596253	1.84828e-05	0.000487254	1.51179	0.66147
ENSSSCG00000015603	LPGAT1	-0.595935	0.000179596	0.00275832	1.51145	0.661616
ENSSSCG00000038948	ETS2	-0.595811	2.88586e-09	3.40411e-07	1.51132	0.661672
ENSSSCG00000028101	SLC9B2	-0.595753	0.006288	0.0379816	1.51126	0.661699
ENSSSCG00000015617	G0S2	-0.595704	0.00877027	0.0479242	1.51121	0.661721
ENSSSCG00000013312	HIPK3	-0.59559	0.0048799	0.0317976	1.51109	0.661774
ENSSSCG00000016851	OSMR	-0.59479	0.000891709	0.00926867	1.51025	0.662141
ENSSSCG00000014321	KLHL3	-0.592718	0.00446837	0.0299486	1.50808	0.663093
ENSSSCG00000008147	FHL2	-0.59228	0.00621659	0.0377643	1.50763	0.663294
ENSSSCG00000004687	B2M	-0.591894	0.00692942	0.040743	1.50722	0.663471
ENSSSCG00000021834	ERCC6L	-0.591816	0.00214532	0.0175878	1.50714	0.663507
ENSSSCG00000024621	KAT2B	-0.591657	4.37737e-08	3.6209e-06	1.50698	0.66358
ENSSSCG00000039947	KCNJ2	-0.589555	0.0019307	0.0164431	1.50478	0.664548
ENSSSCG00000006342	UHMK1	-0.588938	0.00263071	0.0202342	1.50414	0.664832
ENSSSCG00000040073	MZT1	-0.588144	0.000918919	0.00942787	1.50331	0.665198
ENSSSCG00000031382	C9orf40	-0.587706	0.00211099	0.0173427	1.50286	0.6654
ENSSSCG00000004610	CCPG1	-0.587402	0.00166733	0.0148215	1.50254	0.665541
ENSSSCG00000007520	GNAS	-0.58703	0.000103094	0.00180339	1.50215	0.665712
ENSSSCG00000016929	PDE4D	-0.586994	0.00265629	0.0204082	1.50211	0.665728
ENSSSCG00000004725	ZNF106	-0.586826	0.000161986	0.002583	1.50194	0.665806
ENSSSCG00000012624	SLC25A43	-0.586516	5.84903e-05	0.00117954	1.50162	0.665949
ENSSSCG00000034297	HES2	0.586516	0.00124595	0.0118042	0.665949	1.50162
ENSSSCG00000017152	SGSH	0.586813	0.000411061	0.0051763	0.665812	1.50193
ENSSSCG00000015474	PPFIA4	0.587293	0.00881341	0.048027	0.66559	1.50243
ENSSSCG00000023714	SLC31A2	0.587348	8.07524e-05	0.00149935	0.665565	1.50248
ENSSSCG00000029359	PHLDA3	0.587896	0.00501578	0.032423	0.665313	1.50305
ENSSSCG00000022301	EIF4EBP1	0.587944	0.00159631	0.0143098	0.66529	1.5031
ENSSSCG00000004485	CD109	0.588406	0.00408118	0.0280726	0.665077	1.50358
ENSSSCG00000009351	MAB21L1	0.589063	0.0059132	0.0364564	0.664775	1.50427
ENSSSCG00000015256	JAM3	0.589151	3.44214e-11	7.54757e-09	0.664734	1.50436
ENSSSCG00000002863	LRP3	0.589287	0.00247867	0.0193996	0.664672	1.5045
ENSSSCG00000003382	TAS1R1	0.59042	0.00142765	0.0131564	0.664149	1.50569
ENSSSCG00000025736	RECQL4	0.591117	0.00637391	0.0384471	0.663829	1.50641
ENSSSCG00000035993	C1QTNF2	0.593888	0.00584438	0.0362037	0.662555	1.50931
ENSSSCG00000011622	KBTBD12	0.59434	4.76973e-15	2.35318e-12	0.662347	1.50978
ENSSSCG00000016177	XRCC5	0.594494	0.000179202	0.00275832	0.662277	1.50994
ENSSSCG00000011600	SLC6A6	0.594694	0.00117071	0.0113251	0.662185	1.51015
ENSSSCG00000024134	MGLL	0.595235	0.000139903	0.00230898	0.661937	1.51072
ENSSSCG00000036446	PALD1	0.595951	3.72747e-05	0.000835898	0.661608	1.51147
ENSSSCG00000017181	CYGB	0.596424	3.17953e-05	0.000744442	0.661391	1.51196
ENSSSCG00000021988	TUSC3	0.596599	0.00015668	0.00251965	0.661311	1.51215
ENSSSCG00000001382	DDR1	0.597311	1.46294e-06	6.29564e-05	0.660985	1.51289
ENSSSCG00000005785	PCSK6	0.597469	1.04496e-07	7.29761e-06	0.660912	1.51306
ENSSSCG00000025770	ST6GAL1	0.597473	0.00706914	0.0412168	0.660911	1.51306
ENSSSCG00000008722	SH3TC1	0.599385	0.00055336	0.00645618	0.660035	1.51507
ENSSSCG00000001510	KIFC1	0.600292	9.91544e-05	0.00176056	0.659621	1.51602
ENSSSCG00000012510	ARMCX2	0.600522	0.000223704	0.0032529	0.659515	1.51627
ENSSSCG00000006835	SARS	0.601482	0.00206085	0.0171003	0.659076	1.51727
ENSSSCG00000000376	SUOX	0.602956	0.00156272	0.0141082	0.658404	1.51882
ENSSSCG00000022635	BEX4	0.603517	0.00406724	0.0279944	0.658148	1.51942
ENSSSCG00000004092	MTHFD1L	0.603927	0.00352138	0.0251003	0.65796	1.51985
ENSSSCG00000007145	ADAM33	0.604959	0.0035013	0.0249959	0.65749	1.52094
ENSSSCG00000001504	WDR46	0.608662	5.6282e-06	0.000188252	0.655804	1.52484
ENSSSCG00000015775	DCTD	0.609563	4.64932e-10	7.55596e-08	0.655395	1.5258
ENSSSCG00000017567	RSAD1	0.610888	0.00728526	0.041959	0.654793	1.5272
ENSSSCG00000003404	DFFA	0.611145	5.69635e-07	2.98066e-05	0.654677	1.52747
ENSSSCG00000007252	DNMT3B	0.613181	0.000948829	0.0096589	0.653753	1.52963
ENSSSCG00000002818	PLLP	0.614112	0.000626507	0.00709512	0.653332	1.53062
ENSSSCG00000014046	ZNF346	0.614485	5.52939e-05	0.00112993	0.653163	1.53101
ENSSSCG00000012857	CARS	0.615617	0.000174752	0.00271669	0.652651	1.53221
ENSSSCG00000007200	FAM110A	0.616465	0.00666002	0.0397243	0.652267	1.53311
ENSSSCG00000011192	HACL1	0.616855	8.9579e-09	9.37458e-07	0.652091	1.53353
ENSSSCG00000033410	FAM212A	0.617124	0.00134778	0.0125884	0.651969	1.53381
ENSSSCG00000007140	SMOX	0.617889	7.11533e-05	0.00137646	0.651624	1.53463
ENSSSCG00000031869	VPS72	0.617999	1.1611e-10	2.29135e-08	0.651574	1.53474
ENSSSCG00000003949	CDC20	0.618406	0.00454775	0.0302956	0.65139	1.53518
ENSSSCG00000033051	POLE	0.618519	0.00141235	0.0130416	0.651339	1.5353
ENSSSCG00000014878	PAK1	0.620112	4.70094e-08	3.86541e-06	0.650621	1.53699
ENSSSCG00000035105	DUSP13	0.62033	9.85542e-13	3.02539e-10	0.650522	1.53723
ENSSSCG00000000275	MAP3K12	0.620525	0.0005316	0.0062498	0.650434	1.53743
ENSSSCG00000037450	SSC5D	0.62138	0.0001598	0.00255496	0.650049	1.53835
ENSSSCG00000001898	ULK3	0.623009	0.000315161	0.00421048	0.649315	1.54008
ENSSSCG00000000910	CRADD	0.623055	9.9317e-05	0.00176119	0.649295	1.54013
ENSSSCG00000005678	NTMT1	0.623552	3.46743e-05	0.000793679	0.649071	1.54066
ENSSSCG00000005627	AK1	0.623617	0.00121864	0.0116581	0.649042	1.54073
ENSSSCG00000032964	STK11IP	0.623712	2.22142e-07	1.33421e-05	0.648999	1.54083
ENSSSCG00000007715	ABHD11	0.624318	0.00418328	0.0284901	0.648726	1.54148
ENSSSCG00000012014	BTG3	0.624329	8.92219e-05	0.00161323	0.648722	1.54149
ENSSSCG00000016522	PTN	0.626815	0.0046613	0.0307475	0.647605	1.54415
ENSSSCG00000038287	RDH13	0.627365	0.000231025	0.00332436	0.647358	1.54474
ENSSSCG00000039983	GJA4	0.627451	0.00171247	0.0151448	0.647319	1.54483
ENSSSCG00000006087	CPQ	0.627615	0.000806842	0.00860757	0.647246	1.54501
ENSSSCG00000009680	EXTL3	0.627782	8.31173e-08	6.27422e-06	0.647171	1.54519
ENSSSCG00000014256	FBN2	0.628341	0.00114094	0.0111029	0.64692	1.54579
ENSSSCG00000007428	ZSWIM1	0.628365	0.00783595	0.0442629	0.646909	1.54581
ENSSSCG00000028460	S1PR5	0.628569	0.000110095	0.00189869	0.646818	1.54603
ENSSSCG00000020910	STYXL1	0.630502	9.27773e-06	0.000288006	0.645952	1.5481
ENSSSCG00000003527	EPHB2	0.633	3.12778e-05	0.000734814	0.644834	1.55079
ENSSSCG00000029838	FZD2	0.63376	0.000225729	0.00326858	0.644494	1.5516
ENSSSCG00000015203	ROBO4	0.633935	1.26001e-06	5.61476e-05	0.644417	1.55179
ENSSSCG00000032662	FGF6	0.634683	0.00247166	0.0193667	0.644082	1.5526
ENSSSCG00000034329	NAT14	0.634821	0.000212367	0.00314768	0.644021	1.55275
ENSSSCG00000017788	TP53I13	0.635802	0.000567769	0.00658536	0.643583	1.5538
ENSSSCG00000027882	C1orf115	0.636207	1.03117e-06	4.84512e-05	0.643402	1.55424
ENSSSCG00000033586	DBNDD2	0.636288	0.00150221	0.0136523	0.643366	1.55432
ENSSSCG00000022975	AMT	0.63707	0.000312546	0.00417958	0.643018	1.55517
ENSSSCG00000015535	QSOX1	0.637834	1.25191e-05	0.000356576	0.642677	1.55599
ENSSSCG00000003146	NTN5	0.637949	0.00203546	0.016988	0.642626	1.55612
ENSSSCG00000008738	CC2D2A	0.639379	0.000643813	0.00724827	0.641989	1.55766
ENSSSCG00000004165	PDE7B	0.640019	0.00156953	0.0141524	0.641705	1.55835
ENSSSCG00000017894	WSCD1	0.640426	3.49541e-07	1.96283e-05	0.641524	1.55879
ENSSSCG00000024109	BDH1	0.641432	7.88474e-05	0.00147754	0.641076	1.55988
ENSSSCG00000027161	PIP5K1B	0.641922	0.00602222	0.0368428	0.640859	1.56041
ENSSSCG00000011286	KLHL40	0.642535	0.000444096	0.00553178	0.640587	1.56107
ENSSSCG00000000185	PRKAG1	0.642576	3.04191e-05	0.00072077	0.640568	1.56111
ENSSSCG00000013110	TMEM109	0.643771	0.000761505	0.0082635	0.640038	1.56241
ENSSSCG00000021443	SGK1	0.643829	8.06421e-05	0.00149931	0.640012	1.56247
ENSSSCG00000012490	TMEM35A	0.644425	0.00487048	0.0317512	0.639748	1.56312
ENSSSCG00000007366	MYBL2	0.645531	0.000140376	0.00231402	0.639257	1.56431
ENSSSCG00000021181	DHCR7	0.646456	0.00813992	0.0455058	0.638848	1.56532
ENSSSCG00000039182	C11orf96	0.649304	0.000856786	0.00900571	0.637588	1.56841
ENSSSCG00000034811	QDPR	0.649949	6.88604e-06	0.000224879	0.637303	1.56911
ENSSSCG00000000265	ESPL1	0.6512	0.000382024	0.0048909	0.636751	1.57047
ENSSSCG00000002792	HSF4	0.65221	0.00765325	0.0434952	0.636305	1.57157
ENSSSCG00000035371	CSGALNACT1	0.652533	0.00348686	0.0249424	0.636163	1.57193
ENSSSCG00000010166	NTPCR	0.652859	7.65767e-06	0.000244868	0.636019	1.57228
ENSSSCG00000010532	LOXL4	0.652989	0.000874076	0.00911282	0.635961	1.57242
ENSSSCG00000013403	GALNT18	0.653743	3.07275e-08	2.72096e-06	0.635629	1.57324
ENSSSCG00000014041	MXD3	0.653832	1.22949e-05	0.000352368	0.63559	1.57334
ENSSSCG00000017429	P3H4	0.654347	1.3696e-06	5.93092e-05	0.635363	1.5739
ENSSSCG00000016755	POLM	0.654619	0.000806921	0.00860757	0.635243	1.5742
ENSSSCG00000021867	HPN	0.654646	0.00197153	0.0166573	0.635231	1.57423
ENSSSCG00000037559	ACOT11	0.654901	0.000422262	0.00529915	0.635119	1.57451
ENSSSCG00000023171	PQLC1	0.655517	5.61332e-05	0.00114035	0.634848	1.57518
ENSSSCG00000011592	PLXND1	0.65644	3.70602e-08	3.17981e-06	0.634442	1.57619
ENSSSCG00000017126	NARF	0.656629	1.02329e-06	4.84101e-05	0.634359	1.5764
ENSSSCG00000011453	ITIH4	0.657238	0.000742868	0.00811223	0.634091	1.57706
ENSSSCG00000006475	IQGAP3	0.657253	0.000591389	0.0067909	0.634085	1.57708
ENSSSCG00000013772	ASF1B	0.657404	0.000504093	0.0060395	0.634018	1.57724
ENSSSCG00000013008	CDCA5	0.659288	7.81946e-05	0.00147364	0.633191	1.5793
ENSSSCG00000005378	ANKS6	0.659319	0.000105269	0.00182457	0.633177	1.57934
ENSSSCG00000023909	THPO	0.659414	0.000654477	0.00734439	0.633135	1.57944
ENSSSCG00000032684	BOK	0.661611	0.00358054	0.0254171	0.632172	1.58185
ENSSSCG00000003950	TIE1	0.662427	1.55063e-07	1.01519e-05	0.631814	1.58274
ENSSSCG00000033608	LOXL2	0.662817	5.05422e-05	0.00105149	0.631644	1.58317
ENSSSCG00000002376	PGF	0.663631	0.00837014	0.0463835	0.631287	1.58406
ENSSSCG00000015792	LRP2BP	0.664479	0.00933719	0.0498585	0.630917	1.585
ENSSSCG00000017904	ENO3	0.664757	0.00303476	0.0225388	0.630795	1.5853
ENSSSCG00000006051	CTHRC1	0.664817	0.000484623	0.00587244	0.630769	1.58537
ENSSSCG00000002557	NUDT14	0.664838	0.00143045	0.0131735	0.63076	1.58539
ENSSSCG00000003905	RAD54L	0.665355	0.00620123	0.0377509	0.630534	1.58596
ENSSSCG00000007601	TECPR1	0.666984	2.06331e-05	0.000531765	0.629822	1.58775
ENSSSCG00000017194	TEN1	0.667554	0.00018416	0.00281415	0.629573	1.58838
ENSSSCG00000003565	NR0B2	0.668092	0.00198034	0.0166909	0.629338	1.58897
ENSSSCG00000036954	MORN4	0.668245	7.69441e-05	0.00145803	0.629272	1.58914
ENSSSCG00000020846	SCARA3	0.668429	4.63205e-06	0.000159896	0.629191	1.58934
ENSSSCG00000036360	LURAP1L	0.670283	0.000152176	0.00246732	0.628383	1.59139
ENSSSCG00000034345	SPRY3	0.670379	7.0038e-05	0.00136077	0.628341	1.59149
ENSSSCG00000011553	TTLL3	0.67044	0.00506281	0.032605	0.628315	1.59156
ENSSSCG00000039425	BPGM	0.670882	3.97791e-07	2.16642e-05	0.628123	1.59205
ENSSSCG00000002788	EXOC3L1	0.671577	0.00205089	0.0170566	0.62782	1.59281
ENSSSCG00000036705	RPH3AL	0.671846	0.00027598	0.00382003	0.627703	1.59311
ENSSSCG00000023972	DRAM1	0.673719	6.25135e-07	3.17486e-05	0.626889	1.59518
ENSSSCG00000013226	PTPMT1	0.674836	0.000116764	0.00198397	0.626403	1.59642
ENSSSCG00000008553	PREB	0.675506	1.34223e-05	0.000376098	0.626112	1.59716
ENSSSCG00000037299	TIMM10B	0.675901	0.000207997	0.00309953	0.625941	1.59759
ENSSSCG00000009784	ABCB9	0.676909	0.00479983	0.0314471	0.625504	1.59871
ENSSSCG00000022998	PKIG	0.677929	1.28157e-06	5.67423e-05	0.625062	1.59984
ENSSSCG00000024015	FADS1	0.678365	0.00050535	0.00604407	0.624873	1.60032
ENSSSCG00000015270	FMOD	0.679202	0.00806041	0.045226	0.624511	1.60125
ENSSSCG00000006761	DCLRE1B	0.681208	0.00336894	0.0243657	0.623643	1.60348
ENSSSCG00000011563	FANCD2	0.682024	0.00116535	0.0112811	0.62329	1.60439
ENSSSCG00000004139	ADGRG6	0.682177	0.00192308	0.0163984	0.623224	1.60456
ENSSSCG00000014899	PRCP	0.682472	2.65519e-09	3.18946e-07	0.623097	1.60489
ENSSSCG00000000433	B4GALNT1	0.68305	3.4221e-05	0.00078657	0.622847	1.60553
ENSSSCG00000011717	IGSF10	0.683191	0.00496407	0.0321942	0.622786	1.60569
ENSSSCG00000022296	CDK15	0.688106	0.00447256	0.0299486	0.620668	1.61117
ENSSSCG00000017868	P2RX5	0.689497	0.00857549	0.0471771	0.62007	1.61272
ENSSSCG00000030623	XKR8	0.689922	1.15093e-05	0.000339722	0.619887	1.6132
ENSSSCG00000035595	HMCN1	0.690472	0.00152646	0.0138182	0.619651	1.61381
ENSSSCG00000006383	VANGL2	0.690658	0.00386317	0.0269426	0.619571	1.61402
ENSSSCG00000025408	ULK4	0.692434	0.000171598	0.00268779	0.618809	1.61601
ENSSSCG00000030585	HOXC6	0.692582	0.00862842	0.0474273	0.618746	1.61617
ENSSSCG00000017892	PITPNM3	0.693619	0.000238615	0.00341933	0.618301	1.61734
ENSSSCG00000015299	STEAP4	0.695802	0.000786656	0.00848312	0.617366	1.61978
ENSSSCG00000034350	SERHL2	0.698023	4.85254e-05	0.00101719	0.616416	1.62228
ENSSSCG00000040678	TYMS	0.698092	0.00252634	0.0196792	0.616387	1.62236
ENSSSCG00000007170	CPXM1	0.702367	2.54022e-07	1.49232e-05	0.614563	1.62717
ENSSSCG00000017342	KIF18B	0.702879	0.000579741	0.00667935	0.614345	1.62775
ENSSSCG00000009671	PBK	0.704757	0.00693869	0.040743	0.613546	1.62987
ENSSSCG00000003708	ANKRD29	0.705867	1.2258e-06	5.49777e-05	0.613074	1.63112
ENSSSCG00000040638	DIO2	0.706022	0.000792916	0.00853055	0.613008	1.6313
ENSSSCG00000011280	VIPR1	0.706711	3.64908e-05	0.000822322	0.612715	1.63208
ENSSSCG00000023176	TROAP	0.711944	0.00762129	0.0433967	0.610497	1.63801
ENSSSCG00000007586	FSCN1	0.712838	8.204e-05	0.00151511	0.610119	1.63903
ENSSSCG00000020677	CYB5RL	0.7129	0.000215828	0.00318329	0.610093	1.6391
ENSSSCG00000004787	GPR176	0.713581	0.00171954	0.015159	0.609805	1.63987
ENSSSCG00000009879	TPCN1	0.713651	5.44759e-08	4.40076e-06	0.609775	1.63995
ENSSSCG00000038094	GPX7	0.713756	1.03751e-07	7.29761e-06	0.609731	1.64007
ENSSSCG00000002140	KLHL33	0.714454	0.000536301	0.00628368	0.609436	1.64086
ENSSSCG00000014892	USP35	0.716483	0.000307293	0.0041314	0.608579	1.64317
ENSSSCG00000014434	IL17B	0.71885	0.00106518	0.0105707	0.607581	1.64587
ENSSSCG00000016426	ACTR3B	0.719631	5.88928e-11	1.23264e-08	0.607253	1.64676
ENSSSCG00000031741	RRM2	0.722199	7.34305e-05	0.0014068	0.606173	1.64969
ENSSSCG00000003038	GRIK5	0.722215	0.00418462	0.0284901	0.606166	1.64971
ENSSSCG00000012766	BGN	0.722218	0.00453367	0.0302406	0.606165	1.64972
ENSSSCG00000006701	CHD1L	0.723116	4.10923e-13	1.45551e-10	0.605788	1.65074
ENSSSCG00000001986	NFATC4	0.723401	3.23967e-08	2.83245e-06	0.605668	1.65107
ENSSSCG00000011241	DCLK3	0.723619	0.00494483	0.0321298	0.605576	1.65132
ENSSSCG00000005440	ABITRAM	0.724319	1.24111e-14	5.53055e-12	0.605282	1.65212
ENSSSCG00000026404	SERTAD4	0.724357	0.00689473	0.0406157	0.605267	1.65216
ENSSSCG00000009786	HIP1R	0.725448	2.20569e-07	1.33054e-05	0.604809	1.65341
ENSSSCG00000012182	PCYT1B	0.725746	0.002899	0.0218238	0.604684	1.65376
ENSSSCG00000014034	N4BP3	0.726346	1.77432e-09	2.2907e-07	0.604433	1.65444
ENSSSCG00000040507	PDLIM7	0.727769	0.000608565	0.0069369	0.603837	1.65608
ENSSSCG00000020720	MRVI1	0.728083	6.91785e-10	1.07374e-07	0.603706	1.65644
ENSSSCG00000021041	PM20D1	0.72868	4.64156e-06	0.000159896	0.603456	1.65712
ENSSSCG00000031155	RASD2	0.730103	0.000272906	0.00378506	0.602861	1.65876
ENSSSCG00000014326	KIF20A	0.730778	0.000402441	0.00510029	0.602579	1.65953
ENSSSCG00000000745	DDX11	0.731668	5.93271e-05	0.0011919	0.602207	1.66056
ENSSSCG00000034313	SELENOW	0.731716	4.23986e-06	0.000149313	0.602187	1.66061
ENSSSCG00000000734	TSPAN11	0.733706	0.000821737	0.00870014	0.601357	1.6629
ENSSSCG00000033673	SLC25A6	0.736221	0.000634993	0.00717822	0.60031	1.66581
ENSSSCG00000003931	KIF2C	0.736319	0.0034902	0.0249424	0.600269	1.66592
ENSSSCG00000017521	SCRN2	0.739304	1.20846e-05	0.000348511	0.599028	1.66937
ENSSSCG00000000707	SCNN1A	0.740536	0.00914195	0.0491963	0.598517	1.6708
ENSSSCG00000024736	ACP4	0.740888	0.000608623	0.0069369	0.598371	1.6712
ENSSSCG00000037646	DNAJA4	0.743702	4.2587e-09	4.70637e-07	0.597205	1.67447
ENSSSCG00000037307	PRC1	0.743795	1.02104e-06	4.84101e-05	0.597167	1.67457
ENSSSCG00000017379	ETV4	0.744842	0.00314334	0.0231215	0.596733	1.67579
ENSSSCG00000003351	MMP23B	0.745067	0.000439452	0.00549374	0.59664	1.67605
ENSSSCG00000002032	SLC7A8	0.7451	5.7076e-05	0.00115439	0.596626	1.67609
ENSSSCG00000037292	PLA2G4E	0.745977	0.00451534	0.0301473	0.596264	1.67711
ENSSSCG00000014628	APBB1	0.74718	1.23112e-10	2.3953e-08	0.595767	1.67851
ENSSSCG00000012978	AP5B1	0.748774	1.17078e-05	0.000342652	0.595109	1.68036
ENSSSCG00000027205	LPCAT3	0.749705	0.000157409	0.00252653	0.594725	1.68145
ENSSSCG00000033684	CD79A	0.750557	0.00118469	0.0114282	0.594374	1.68244
ENSSSCG00000011849	TNK2	0.752047	8.74091e-06	0.000273803	0.593761	1.68418
ENSSSCG00000008282	WDR54	0.752634	0.0016524	0.0147269	0.593519	1.68487
ENSSSCG00000008618	MYCN	0.752805	0.00386371	0.0269426	0.593449	1.68507
ENSSSCG00000033444	SPC24	0.753057	0.00102302	0.0102554	0.593345	1.68536
ENSSSCG00000010746	ADAM12	0.753887	0.000450924	0.00558159	0.593004	1.68633
ENSSSCG00000033006	NEDD8-MDP1	0.754272	0.000130814	0.00218508	0.592846	1.68678
ENSSSCG00000007710	MLXIPL	0.754432	2.01718e-05	0.000523784	0.59278	1.68697
ENSSSCG00000031888	DDIT4	0.75498	0.000202049	0.00303382	0.592555	1.68761
ENSSSCG00000009709	MFAP3L	0.755061	1.14946e-07	7.82198e-06	0.592521	1.6877
ENSSSCG00000008196	FAM178B	0.755078	0.0044521	0.029884	0.592514	1.68772
ENSSSCG00000040931	SLC17A9	0.755974	1.37003e-05	0.000382334	0.592147	1.68877
ENSSSCG00000000735	TSPAN9	0.75626	1.43633e-09	1.88966e-07	0.592029	1.68911
ENSSSCG00000007116	CD93	0.756537	1.57635e-05	0.000428655	0.591915	1.68943
ENSSSCG00000022083	ANKS1B	0.756595	0.00423938	0.0286932	0.591891	1.6895
ENSSSCG00000039089	PLEKHG4B	0.758128	0.00232252	0.0185882	0.591263	1.69129
ENSSSCG00000015986	HOXD1	0.759218	0.00124639	0.0118042	0.590816	1.69257
ENSSSCG00000020963	EPDR1	0.759605	3.41325e-17	2.48161e-14	0.590658	1.69303
ENSSSCG00000009859	TESC	0.76051	0.000216268	0.003185	0.590288	1.69409
ENSSSCG00000013273	CHST1	0.760626	0.000148452	0.00241545	0.59024	1.69423
ENSSSCG00000000061	PMM1	0.761146	9.34941e-06	0.000288287	0.590027	1.69484
ENSSSCG00000011624	MCM2	0.762651	0.000143734	0.00235254	0.589412	1.69661
ENSSSCG00000000657	CLEC2D	0.763235	2.43138e-06	9.54177e-05	0.589174	1.69729
ENSSSCG00000001660	PTK7	0.763602	1.76834e-06	7.33568e-05	0.589024	1.69772
ENSSSCG00000034689	GPIHBP1	0.766033	3.42962e-08	2.97967e-06	0.588032	1.70059
ENSSSCG00000025834	FNDC5	0.766711	9.55593e-06	0.000290122	0.587756	1.70139
ENSSSCG00000016677	GARS	0.770702	7.21303e-05	0.00138731	0.586132	1.7061
ENSSSCG00000010814	ESRRG	0.771788	0.0082898	0.0460826	0.585691	1.70738
ENSSSCG00000011400	SEMA3B	0.775625	3.38969e-10	5.57442e-08	0.584135	1.71193
ENSSSCG00000036814	CLEC11A	0.775925	0.00236169	0.0187508	0.584014	1.71229
ENSSSCG00000036152	TSPAN15	0.778183	2.73828e-09	3.26091e-07	0.583101	1.71497
ENSSSCG00000001825	SLC41A3	0.778316	6.33871e-05	0.00125702	0.583047	1.71513
ENSSSCG00000010893	CFH	0.778808	4.54148e-05	0.000963687	0.582848	1.71571
ENSSSCG00000023478	SLC46A1	0.778837	0.00193068	0.0164431	0.582836	1.71575
ENSSSCG00000005589	NR6A1	0.779245	4.34484e-05	0.000931983	0.582672	1.71623
ENSSSCG00000009357	SMAD9	0.780115	0.000493409	0.00594761	0.58232	1.71727
ENSSSCG00000034192	GNAO1	0.780847	0.000113303	0.0019419	0.582025	1.71814
ENSSSCG00000006243	PENK	0.781993	0.00137188	0.0127457	0.581563	1.7195
ENSSSCG00000027928	TMEM9	0.78379	0.000127547	0.00214609	0.580839	1.72165
ENSSSCG00000000277	NPFF	0.7843	0.00777034	0.0440096	0.580634	1.72226
ENSSSCG00000016823	C1QTNF3	0.784343	1.90344e-05	0.000497995	0.580617	1.72231
ENSSSCG00000040089	TEDC1	0.785261	1.3364e-05	0.000375225	0.580247	1.7234
ENSSSCG00000033214	GNMT	0.786449	0.00429462	0.0290102	0.579769	1.72482
ENSSSCG00000002280	RAB15	0.788015	0.00397174	0.0274602	0.57914	1.7267
ENSSSCG00000007268	E2F1	0.78926	0.000870203	0.00909302	0.578641	1.72819
ENSSSCG00000028144	EPHX3	0.789865	1.10968e-05	0.000329657	0.578398	1.72891
ENSSSCG00000007943	NMRAL1	0.792197	1.00804e-06	4.83508e-05	0.577464	1.73171
ENSSSCG00000010283	SPOCK2	0.792824	9.50484e-06	0.000290005	0.577213	1.73246
ENSSSCG00000007451	SLC2A10	0.793076	3.78646e-08	3.22877e-06	0.577112	1.73276
ENSSSCG00000032019	DNASE1L3	0.795814	0.0069003	0.0406312	0.576018	1.73606
ENSSSCG00000013614	CNN1	0.798989	1.73386e-05	0.000461494	0.574752	1.73988
ENSSSCG00000001392	TCF19	0.799495	0.00159001	0.0142719	0.57455	1.74049
ENSSSCG00000012266	SLC9A7	0.800451	0.00201449	0.0168452	0.574169	1.74165
ENSSSCG00000039770	SLC6A9	0.800763	0.00515396	0.0330226	0.574045	1.74202
ENSSSCG00000012992	FRMD8	0.804072	1.32607e-08	1.281e-06	0.57273	1.74602
ENSSSCG00000013113	TMEM132A	0.805924	7.83242e-08	5.9449e-06	0.571996	1.74827
ENSSSCG00000016674	MINDY4	0.807207	5.96431e-07	3.08581e-05	0.571487	1.74982
ENSSSCG00000000443	GLI1	0.807794	1.38216e-05	0.000384942	0.571255	1.75053
ENSSSCG00000001788	STARD5	0.809362	0.000306216	0.00413093	0.570634	1.75244
ENSSSCG00000037710	ZNF473	0.811004	3.90006e-05	0.000862008	0.569985	1.75443
ENSSSCG00000033178	HAUS4	0.811288	0.000101022	0.00177838	0.569873	1.75478
ENSSSCG00000034013	TMEM88B	0.812017	0.00415535	0.0283887	0.569585	1.75566
ENSSSCG00000011386	MST1	0.814432	0.000907441	0.00936175	0.568632	1.75861
ENSSSCG00000017393	CNTNAP1	0.815152	2.91936e-07	1.68034e-05	0.568348	1.75948
ENSSSCG00000037260	COL20A1	0.817264	0.00216977	0.0177042	0.567517	1.76206
ENSSSCG00000001762	CIB2	0.817891	0.0013264	0.0124307	0.567271	1.76283
ENSSSCG00000002783	SLC9A5	0.817925	0.000208251	0.00309997	0.567257	1.76287
ENSSSCG00000011583	TMEM40	0.818449	0.00144007	0.0132532	0.567051	1.76351
ENSSSCG00000026554	FAM213B	0.819187	3.51722e-05	0.000801764	0.566761	1.76441
ENSSSCG00000017417	C17orf113	0.822262	0.00200695	0.0168024	0.565555	1.76818
ENSSSCG00000029199	SCN4B	0.824864	0.000182174	0.00279306	0.564535	1.77137
ENSSSCG00000033654	FANCC	0.827081	0.000868247	0.00908634	0.563669	1.77409
ENSSSCG00000034887	HAPLN4	0.827807	8.95136e-10	1.28007e-07	0.563385	1.77499
ENSSSCG00000012911	CARNS1	0.828573	1.33799e-06	5.84906e-05	0.563086	1.77593
ENSSSCG00000039074	TNFRSF13C	0.828935	0.000199624	0.00300393	0.562945	1.77637
ENSSSCG00000026977	TRAIP	0.83088	0.000714439	0.00790806	0.562186	1.77877
ENSSSCG00000003901	FAAH	0.831261	1.62306e-05	0.000437055	0.562038	1.77924
ENSSSCG00000000649	CLEC1A	0.832509	2.79364e-06	0.000106606	0.561552	1.78078
ENSSSCG00000001506	RGL2	0.833489	1.91493e-05	0.000500054	0.56117	1.78199
ENSSSCG00000034723	PYCR1	0.833618	1.13333e-05	0.000335963	0.56112	1.78215
ENSSSCG00000023933	CRACR2B	0.833778	0.000126884	0.00213754	0.561058	1.78235
ENSSSCG00000027093	FOLH1B	0.838616	8.80141e-09	9.28112e-07	0.55918	1.78833
ENSSSCG00000006031	TMEM74	0.84127	0.00137367	0.0127526	0.558152	1.79163
ENSSSCG00000017501	PNMT	0.842498	0.00462214	0.0306383	0.557677	1.79315
ENSSSCG00000038144	MYH10	0.842734	2.10838e-05	0.000539354	0.557586	1.79345
ENSSSCG00000028051	ZNF385C	0.842781	0.00272892	0.0208158	0.557568	1.7935
ENSSSCG00000034858	RAP1GAP2	0.845306	9.68109e-05	0.00172561	0.556593	1.79665
ENSSSCG00000006857	COL11A1	0.847174	0.00112708	0.0110188	0.555872	1.79897
ENSSSCG00000009631	PEBP4	0.849393	0.000323484	0.00430916	0.555018	1.80174
ENSSSCG00000006344	NOS1AP	0.849397	3.43987e-05	0.000789343	0.555017	1.80175
ENSSSCG00000015105	SLC37A4	0.8509	6.40833e-05	0.00126645	0.554439	1.80363
ENSSSCG00000037430	COL6A6	0.852864	1.78506e-05	0.00047239	0.553685	1.80608
ENSSSCG00000005970	SQLE	0.85737	2.46237e-05	0.000610686	0.551958	1.81173
ENSSSCG00000036056	DNAH17	0.857477	0.00229416	0.0184468	0.551917	1.81187
ENSSSCG00000011361	SLC26A6	0.860144	1.55581e-10	2.90431e-08	0.550898	1.81522
ENSSSCG00000001620	MDFI	0.861914	0.00319853	0.0234152	0.550222	1.81745
ENSSSCG00000025722	RF00056	0.864322	0.00418006	0.0284883	0.549305	1.82048
ENSSSCG00000032151	CPZ	0.866735	0.000795995	0.00853055	0.548387	1.82353
ENSSSCG00000016531	C7orf49	0.867174	5.41645e-10	8.60033e-08	0.54822	1.82409
ENSSSCG00000032970	PHPT1	0.868016	0.00390672	0.0271466	0.5479	1.82515
ENSSSCG00000014335	REEP2	0.872596	6.40986e-12	1.67068e-09	0.546163	1.83095
ENSSSCG00000013397	ARNTL	0.872839	4.71035e-05	0.000991902	0.546071	1.83126
ENSSSCG00000022933	EFR3B	0.877976	7.11973e-07	3.56348e-05	0.54413	1.83779
ENSSSCG00000032996	SLC7A5	0.87912	0.00309685	0.0229094	0.543699	1.83925
ENSSSCG00000040740	C22orf39	0.879557	0.000136416	0.00226496	0.543534	1.83981
ENSSSCG00000015022	LAYN	0.879879	7.33725e-06	0.000236263	0.543413	1.84022
ENSSSCG00000008842	KIT	0.880598	1.19452e-05	0.000347391	0.543142	1.84114
ENSSSCG00000003920	HPDL	0.881399	0.000504054	0.0060395	0.542841	1.84216
ENSSSCG00000009831	CUX2	0.881479	0.00886409	0.0481837	0.542811	1.84226
ENSSSCG00000014310	CXCL14	0.881519	4.18727e-06	0.000148315	0.542796	1.84231
ENSSSCG00000003951	C1orf210	0.883722	0.00113944	0.0111029	0.541967	1.84513
ENSSSCG00000002016	THTPA	0.883943	1.7942e-07	1.1215e-05	0.541885	1.84541
ENSSSCG00000002651	CDT1	0.885287	0.00030872	0.00414447	0.54138	1.84713
ENSSSCG00000032782	PNPO	0.886927	4.54528e-06	0.00015776	0.540765	1.84923
ENSSSCG00000012171	PRDX4	0.88755	9.78963e-08	7.07643e-06	0.540531	1.85003
ENSSSCG00000018050	GRAP	0.891703	7.17442e-07	3.56502e-05	0.538977	1.85537
ENSSSCG00000010071	MMP11	0.892863	5.54967e-05	0.00113072	0.538544	1.85686
ENSSSCG00000014558	SIRT3	0.893808	2.70597e-05	0.000655795	0.538192	1.85807
ENSSSCG00000021852	FAM124B	0.894857	1.04836e-05	0.000312113	0.5378	1.85943
ENSSSCG00000008171	NPAS2	0.895044	1.48917e-08	1.38996e-06	0.537731	1.85967
ENSSSCG00000027226	EPN3	0.898615	0.0010746	0.0106413	0.536401	1.86428
ENSSSCG00000004782	BUB1B	0.898859	5.20225e-06	0.000177005	0.536311	1.86459
ENSSSCG00000000739	FOXM1	0.900536	0.00268527	0.0205589	0.535688	1.86676
ENSSSCG00000014843	CHRDL2	0.901086	0.00253885	0.0197376	0.535484	1.86747
ENSSSCG00000012594	IL13RA2	0.902911	0.000999972	0.0100756	0.534806	1.86984
ENSSSCG00000002306	GALNT16	0.904663	1.50913e-06	6.4343e-05	0.534157	1.87211
ENSSSCG00000031176	GP9	0.904816	0.000876475	0.00913094	0.534101	1.87231
ENSSSCG00000034821	ARMCX4	0.905757	0.000861418	0.00902855	0.533753	1.87353
ENSSSCG00000010992	AQP7	0.906462	3.43405e-06	0.000125497	0.533492	1.87444
ENSSSCG00000024018	SLC16A3	0.906955	1.69319e-05	0.00045154	0.53331	1.87508
ENSSSCG00000017797	SLC6A4	0.90876	0.000155207	0.00250179	0.532643	1.87743
ENSSSCG00000036865	SDS	0.909433	0.000344771	0.00452295	0.532394	1.87831
ENSSSCG00000000738	RHNO1	0.912113	2.0908e-07	1.28366e-05	0.531406	1.8818
ENSSSCG00000032170	DAPK3	0.912564	1.61327e-13	6.19046e-11	0.53124	1.88239
ENSSSCG00000006831	SORT1	0.9136	2.28921e-12	6.58815e-10	0.530859	1.88374
ENSSSCG00000003083	CBLC	0.914311	9.01902e-05	0.00162682	0.530597	1.88467
ENSSSCG00000025981	SLC38A5	0.915729	1.63374e-06	6.85972e-05	0.530076	1.88652
ENSSSCG00000011456	CHDH	0.919239	0.000291458	0.0039667	0.528788	1.89112
ENSSSCG00000010278	CDH23	0.921054	2.48681e-07	1.46807e-05	0.528123	1.8935
ENSSSCG00000008289	MTHFD2	0.925001	1.40732e-07	9.3465e-06	0.52668	1.89869
ENSSSCG00000037682	HFE	0.92751	1.11883e-08	1.14485e-06	0.525765	1.90199
ENSSSCG00000011401	LSMEM2	0.928354	8.54173e-08	6.38574e-06	0.525457	1.9031
ENSSSCG00000030325	C1QTNF6	0.929615	4.27855e-05	0.000922058	0.524999	1.90477
ENSSSCG00000024205	ARHGEF26	0.930752	1.36648e-09	1.83267e-07	0.524585	1.90627
ENSSSCG00000014823	P2RY6	0.931115	0.00887887	0.0482315	0.524453	1.90675
ENSSSCG00000013911	TMEM59L	0.940548	0.00328817	0.0238941	0.521035	1.91926
ENSSSCG00000007043	GPCPD1	0.941063	6.30105e-06	0.000209237	0.520849	1.91994
ENSSSCG00000024000	EFCC1	0.94182	2.48431e-13	9.03112e-11	0.520576	1.92095
ENSSSCG00000035958	EVA1A	0.943051	0.0013353	0.0124971	0.520132	1.92259
ENSSSCG00000002668	FAM92B	0.94318	0.00680388	0.0402005	0.520085	1.92276
ENSSSCG00000017193	CDK3	0.944302	0.00035029	0.004565	0.519681	1.92426
ENSSSCG00000028924	AURKB	0.944514	2.32218e-05	0.00058431	0.519604	1.92454
ENSSSCG00000002779	LRRC36	0.951124	1.61633e-05	0.000436092	0.517229	1.93338
ENSSSCG00000036868	CTNNBIP1	0.95281	1.0833e-10	2.1688e-08	0.516625	1.93564
ENSSSCG00000011384	BSN	0.953743	7.9989e-05	0.0014932	0.516291	1.93689
ENSSSCG00000013086	CYB561A3	0.954746	1.30074e-08	1.26538e-06	0.515933	1.93824
ENSSSCG00000022149	RMI2	0.95907	0.000715441	0.00791281	0.514389	1.94406
ENSSSCG00000031819	TP53I11	0.961477	5.12665e-05	0.00106336	0.513531	1.9473
ENSSSCG00000004966	NOX5	0.961529	0.000282604	0.00388834	0.513512	1.94737
ENSSSCG00000037077	SHMT2	0.966057	1.09191e-07	7.54182e-06	0.511903	1.95349
ENSSSCG00000001490	KHDRBS2	0.966649	0.00111131	0.0109218	0.511693	1.9543
ENSSSCG00000007816	IL21R	0.971323	0.00386232	0.0269426	0.510038	1.96064
ENSSSCG00000039332	SEC16B	0.971855	2.46111e-05	0.000610686	0.50985	1.96136
ENSSSCG00000005465	SUSD1	0.972216	1.8395e-05	0.000485867	0.509723	1.96185
ENSSSCG00000010947	FBP2	0.972938	1.37355e-08	1.31765e-06	0.509467	1.96283
ENSSSCG00000012787	L1CAM	0.975512	5.38037e-05	0.00110932	0.508559	1.96634
ENSSSCG00000032967	CACNB3	0.976129	1.29609e-06	5.72019e-05	0.508342	1.96718
ENSSSCG00000033542	VSTM1	0.977616	0.007325	0.0421349	0.507818	1.96921
ENSSSCG00000005832	MAMDC4	0.97934	0.000817447	0.00866632	0.507212	1.97156
ENSSSCG00000003479	MFAP2	0.981558	7.11182e-06	0.000230838	0.506433	1.9746
ENSSSCG00000027875	CA14	0.984169	3.63085e-07	2.02244e-05	0.505517	1.97817
ENSSSCG00000005314	ARHGEF39	0.984832	7.38434e-05	0.00141089	0.505285	1.97908
ENSSSCG00000013349	HTATIP2	0.991874	4.86746e-07	2.57621e-05	0.502824	1.98877
ENSSSCG00000009759	SCARB1	0.992621	5.98683e-13	1.87959e-10	0.502564	1.9898
ENSSSCG00000013401	DKK3	0.992965	2.19722e-09	2.71004e-07	0.502444	1.99027
ENSSSCG00000007171	EBF4	1.0014	1.302e-06	5.72388e-05	0.499516	2.00194
ENSSSCG00000034035	TMEM69	1.00287	7.89364e-05	0.00147754	0.499007	2.00398
ENSSSCG00000000730	PRMT8	1.00314	0.000101059	0.00177838	0.498914	2.00435
ENSSSCG00000016574	KCP	1.00396	3.14905e-07	1.79016e-05	0.49863	2.00549
ENSSSCG00000027847	CSKMT	1.01795	0.000603707	0.00689224	0.493817	2.02504
ENSSSCG00000016420	INSIG1	1.02586	1.18169e-08	1.1905e-06	0.491119	2.03617
ENSSSCG00000039351	PIGH	1.03323	2.92569e-08	2.60745e-06	0.488616	2.0466
ENSSSCG00000009926	TCHP	1.03358	3.90767e-08	3.31169e-06	0.488498	2.04709
ENSSSCG00000010084	SDF2L1	1.03486	0.00624925	0.0379127	0.488062	2.04892
ENSSSCG00000016887	ITGA2	1.03718	6.66459e-05	0.00130774	0.48728	2.05221
ENSSSCG00000037098	C19orf81	1.03886	0.00288918	0.0217618	0.486713	2.0546
ENSSSCG00000004746	ITPKA	1.04027	0.00728678	0.041959	0.486237	2.05661
ENSSSCG00000024837	SYT12	1.04259	3.71613e-05	0.00083471	0.485457	2.05992
ENSSSCG00000024428	CHRNA9	1.04271	0.00259051	0.0199695	0.485416	2.06009
ENSSSCG00000005400	GRIN3A	1.0437	3.35334e-05	0.000776242	0.485083	2.0615
ENSSSCG00000013620	PLPPR2	1.04493	5.46599e-15	2.51691e-12	0.484669	2.06326
ENSSSCG00000022044	FAM205C	1.04498	0.00122458	0.0116906	0.484652	2.06334
ENSSSCG00000012445	LPAR4	1.05449	0.000844056	0.0089006	0.481466	2.07699
ENSSSCG00000013352	E2F8	1.05764	0.000178444	0.00275731	0.480416	2.08153
ENSSSCG00000002309	PLEKHD1	1.05888	3.35469e-05	0.000776242	0.480004	2.08331
ENSSSCG00000025023	PGGHG	1.06552	5.75015e-12	1.5575e-09	0.477802	2.09292
ENSSSCG00000015084	FXYD2	1.06831	1.87686e-06	7.6707e-05	0.476877	2.09698
ENSSSCG00000004055	RSPH3	1.07519	4.40441e-05	0.000941835	0.47461	2.10699
ENSSSCG00000028218	CEACAM20	1.08159	0.000297765	0.00402872	0.472509	2.11636
ENSSSCG00000018746	RF01299	1.08328	0.00711668	0.0413568	0.471954	2.11885
ENSSSCG00000028512	LDLR	1.08827	8.14037e-10	1.20915e-07	0.470324	2.12619
ENSSSCG00000024476	CES3	1.10335	0.00669175	0.0398448	0.465434	2.14853
ENSSSCG00000015202	ROBO3	1.10536	0.0026208	0.0201804	0.464786	2.15153
ENSSSCG00000036007	MFAP4	1.1085	2.21477e-08	2.02615e-06	0.463775	2.15622
ENSSSCG00000010165	PCNX2	1.11595	0.000708984	0.00786027	0.461387	2.16738
ENSSSCG00000006702	FMO5	1.12136	0.000377413	0.00485888	0.45966	2.17552
ENSSSCG00000017927	BCL6B	1.12266	8.04854e-16	4.83403e-13	0.459245	2.17748
ENSSSCG00000038660	HAAO	1.12299	0.00552452	0.0347352	0.459141	2.17798
ENSSSCG00000015346	ICA1	1.12609	1.9828e-08	1.82603e-06	0.458157	2.18266
ENSSSCG00000002389	VASH1	1.13651	1.50499e-17	1.22294e-14	0.454858	2.19849
ENSSSCG00000010370	ANXA8	1.13664	0.000561074	0.00653514	0.454817	2.19869
ENSSSCG00000017343	GFAP	1.14139	3.39912e-05	0.000782591	0.453323	2.20593
ENSSSCG00000029460	RND2	1.1414	8.04877e-09	8.55275e-07	0.453318	2.20596
ENSSSCG00000026568	DNPH1	1.14276	7.35277e-05	0.0014068	0.452894	2.20802
ENSSSCG00000006140	CA2	1.14318	4.51368e-05	0.000959261	0.45276	2.20868
ENSSSCG00000017215	SLC16A5	1.14845	8.98847e-10	1.28007e-07	0.451108	2.21676
ENSSSCG00000003651	RHBDL2	1.15033	3.89075e-06	0.000139601	0.450521	2.21965
ENSSSCG00000021749	MCF2L2	1.15051	4.86707e-05	0.00101869	0.450467	2.21992
ENSSSCG00000038869	APLNR	1.1599	2.31046e-08	2.09978e-06	0.447545	2.23441
ENSSSCG00000013374	KCNC1	1.16443	2.03155e-06	8.19018e-05	0.44614	2.24145
ENSSSCG00000017563	MYCBPAP	1.16736	3.46033e-08	2.98756e-06	0.445235	2.246
ENSSSCG00000020984	LXN	1.16757	4.18851e-12	1.18082e-09	0.445171	2.24633
ENSSSCG00000003473	RSG1	1.16915	1.55255e-05	0.000423017	0.444682	2.2488
ENSSSCG00000003508	KIF17	1.17217	0.000207879	0.00309953	0.443753	2.2535
ENSSSCG00000008434	TTC7A	1.17218	4.2775e-07	2.30818e-05	0.44375	2.25352
ENSSSCG00000010654	ATRNL1	1.1762	8.59814e-08	6.38574e-06	0.442514	2.25981
ENSSSCG00000007748	PSPH	1.1791	8.65725e-07	4.22584e-05	0.441626	2.26436
ENSSSCG00000002993	CYP2A19	1.1798	0.00599437	0.0367154	0.441411	2.26546
ENSSSCG00000006472	CRABP2	1.17984	2.05608e-05	0.00053089	0.441401	2.26551
ENSSSCG00000017755	NOS2	1.18362	1.8409e-13	6.87301e-11	0.440245	2.27146
ENSSSCG00000033000	TIMP4	1.18544	1.1309e-30	3.90555e-27	0.439689	2.27433
ENSSSCG00000012773	PNCK	1.19129	4.07572e-05	0.000893286	0.437913	2.28356
ENSSSCG00000003368	RNF207	1.19254	7.22438e-05	0.00138731	0.437531	2.28555
ENSSSCG00000032938	MFSD6L	1.19282	1.6402e-07	1.06375e-05	0.437447	2.28599
ENSSSCG00000033329	SLC47A1	1.1948	1.95105e-09	2.46346e-07	0.436846	2.28913
ENSSSCG00000006512	FDPS	1.19901	1.94983e-06	7.92204e-05	0.435575	2.29582
ENSSSCG00000033641	COL8A2	1.20541	6.10074e-07	3.12326e-05	0.433646	2.30603
ENSSSCG00000011424	TEX264	1.20889	1.30679e-12	3.92435e-10	0.432602	2.3116
ENSSSCG00000040513	AQP3	1.21209	2.59267e-10	4.59169e-08	0.431643	2.31673
ENSSSCG00000011423	GRM2	1.2169	2.31223e-05	0.000582868	0.430207	2.32446
ENSSSCG00000017488	CSF3	1.21971	1.6437e-05	0.000440894	0.429368	2.329
ENSSSCG00000001765	ADAMTS7	1.22033	5.15805e-15	2.45701e-12	0.429184	2.33
ENSSSCG00000017996	DHRS7C	1.22363	2.75114e-06	0.000105567	0.428205	2.33533
ENSSSCG00000033352	FAM163A	1.23282	0.00042791	0.00536401	0.425484	2.35027
ENSSSCG00000000781	ABCD2	1.23343	2.74568e-08	2.47901e-06	0.425305	2.35126
ENSSSCG00000031122	HIST1H2BB	1.23588	3.03944e-05	0.00072077	0.424584	2.35525
ENSSSCG00000022630	FLYWCH2	1.23771	2.7391e-07	1.58318e-05	0.424044	2.35824
ENSSSCG00000022345	CHN1	1.24074	1.22297e-05	0.00035123	0.423156	2.3632
ENSSSCG00000007717	METTL27	1.24293	0.000675111	0.00753919	0.422515	2.36678
ENSSSCG00000001455	SLADRB1	1.24523	0.000770603	0.00833692	0.421839	2.37057
ENSSSCG00000012941	SLC29A2	1.2474	9.91717e-09	1.03004e-06	0.421208	2.37413
ENSSSCG00000000138	PVALB	1.25739	2.6226e-06	0.000101766	0.418301	2.39062
ENSSSCG00000017893	PIMREG	1.26238	6.0881e-08	4.80577e-06	0.416856	2.39891
ENSSSCG00000029781	SELENOM	1.26952	2.32932e-06	9.16729e-05	0.414799	2.41081
ENSSSCG00000029598	FAM124A	1.2814	4.55755e-06	0.000157789	0.411396	2.43075
ENSSSCG00000007093	ZNF133	1.29864	3.4025e-16	2.13646e-13	0.406511	2.45996
ENSSSCG00000014011	RASGEF1C	1.30369	7.79629e-09	8.4139e-07	0.405088	2.4686
ENSSSCG00000001931	GRAMD2A	1.31786	2.69286e-11	6.19985e-09	0.401128	2.49297
ENSSSCG00000004225	TPD52L1	1.31924	0.00109972	0.0108356	0.400746	2.49534
ENSSSCG00000005199	GLDC	1.32517	0.00299525	0.0223294	0.399103	2.50562
ENSSSCG00000027854	HSD17B6	1.32602	0.00202889	0.016945	0.398868	2.50709
ENSSSCG00000024725	C2orf71	1.32835	0.0074395	0.0426606	0.398223	2.51116
ENSSSCG00000002768	CENPT	1.3294	2.14061e-09	2.664e-07	0.397935	2.51297
ENSSSCG00000010926	SYT2	1.3349	1.40461e-07	9.3465e-06	0.396419	2.52258
ENSSSCG00000010892	KCNT2	1.33719	0.000952713	0.00968497	0.395792	2.52658
ENSSSCG00000027428	ENHO	1.34035	6.31734e-08	4.90668e-06	0.394925	2.53213
ENSSSCG00000010428	DKK1	1.3424	0.00592053	0.0364791	0.394365	2.53572
ENSSSCG00000015756	XKR5	1.34862	1.44152e-07	9.52781e-06	0.392668	2.54668
ENSSSCG00000007453	EYA2	1.35471	6.64196e-06	0.000218457	0.391013	2.55746
ENSSSCG00000006403	CRP	1.35946	0.00235431	0.0187401	0.389727	2.5659
ENSSSCG00000017068	FAXDC2	1.36545	9.28889e-16	5.34653e-13	0.388113	2.57657
ENSSSCG00000009523	GGACT	1.37725	1.75514e-07	1.10207e-05	0.384952	2.59773
ENSSSCG00000040779	CBS	1.38863	0.000945501	0.00963212	0.381927	2.6183
ENSSSCG00000010479	RBP4	1.40168	0.000780267	0.00842737	0.378489	2.64208
ENSSSCG00000002825	CES1	1.40414	0.00539878	0.0341638	0.377843	2.6466
ENSSSCG00000025483	GREB1	1.41422	8.41249e-05	0.00154125	0.375213	2.66516
ENSSSCG00000030345	INPP5J	1.4284	1.67596e-07	1.07683e-05	0.371544	2.69147
ENSSSCG00000008634	ATP6V1C2	1.43164	0.00222029	0.0179995	0.370709	2.69754
ENSSSCG00000032327	TMEM169	1.4401	0.000221731	0.00323468	0.368541	2.7134
ENSSSCG00000003081	CEACAM16	1.45965	3.50627e-14	1.46775e-11	0.363581	2.75042
ENSSSCG00000039271	ST8SIA2	1.46439	4.97511e-13	1.66035e-10	0.362388	2.75947
ENSSSCG00000010039	SLC5A4	1.47822	2.03982e-06	8.19128e-05	0.358932	2.78604
ENSSSCG00000013040	TRPT1	1.47849	0.000299347	0.00404616	0.358865	2.78657
ENSSSCG00000028671	CEL	1.48977	0.00235506	0.0187401	0.356069	2.80844
ENSSSCG00000026349	ALDH3B2	1.51127	9.34794e-06	0.000288287	0.350803	2.8506
ENSSSCG00000006359	ADAMTS4	1.52786	4.91677e-09	5.3905e-07	0.34679	2.88359
ENSSSCG00000002915	KIRREL2	1.52952	0.000115761	0.00197423	0.346392	2.8869
ENSSSCG00000001993	TGM1	1.54586	9.8144e-10	1.36946e-07	0.342491	2.91979
ENSSSCG00000035805	DLK1	1.57318	8.87757e-10	1.28007e-07	0.336066	2.97561
ENSSSCG00000003449	LRRC38	1.57741	4.17405e-05	0.000903768	0.335082	2.98434
ENSSSCG00000035293	IGF2	1.59978	1.91502e-07	1.18628e-05	0.329927	3.03097
ENSSSCG00000016707	HOXA1	1.61095	0.000174833	0.00271669	0.327383	3.05453
ENSSSCG00000026254	PRRG3	1.61357	0.000339159	0.00447482	0.326789	3.06008
ENSSSCG00000015340	ASNS	1.61653	1.58168e-09	2.06126e-07	0.326119	3.06637
ENSSSCG00000003338	PUSL1	1.63087	4.17242e-09	4.64821e-07	0.322893	3.097
ENSSSCG00000000216	ASIC1	1.64061	0.000670275	0.00749124	0.32072	3.11798
ENSSSCG00000039095	SLC30A10	1.65788	2.91852e-06	0.000109556	0.316905	3.15552
ENSSSCG00000021873	CRABP1	1.66621	0.000140896	0.00231983	0.31508	3.1738
ENSSSCG00000001823	UROC1	1.67902	1.7923e-06	7.39068e-05	0.312295	3.2021
ENSSSCG00000025996	MTUS2	1.70053	2.51672e-18	2.31773e-15	0.307672	3.25021
ENSSSCG00000036785	MTMR7	1.72342	0.000213315	0.00315835	0.302831	3.30218
ENSSSCG00000031614	SMCO1	1.75556	1.23474e-28	3.41135e-25	0.296159	3.37656
ENSSSCG00000033452	MUC5B	1.76023	1.13694e-07	7.77817e-06	0.295201	3.38752
ENSSSCG00000014314	FBXL21P	1.77159	6.85719e-10	1.07374e-07	0.292885	3.41431
ENSSSCG00000011246	VILL	1.7782	9.05617e-07	4.38954e-05	0.291548	3.42997
ENSSSCG00000023279	SH3TC2	1.80842	1.03926e-06	4.85009e-05	0.285504	3.50258
ENSSSCG00000000419	RDH16	1.80972	1.14646e-06	5.24411e-05	0.285247	3.50573
ENSSSCG00000021448	CCDC17	1.81134	0.00454851	0.0302956	0.284926	3.50969
ENSSSCG00000014827	PLEKHB1	1.86401	1.24289e-09	1.69993e-07	0.274711	3.64019
ENSSSCG00000022726	RHOD	1.86668	1.57359e-15	8.69504e-13	0.274203	3.64694
ENSSSCG00000014428	HTR4	1.89231	0.000534687	0.00627009	0.269375	3.7123
ENSSSCG00000039966	NXPH4	1.9174	0.000351419	0.0045711	0.264732	3.77741
ENSSSCG00000004012	THBS2	1.93196	4.22701e-07	2.28988e-05	0.262074	3.81572
ENSSSCG00000003201	ATF5	1.93774	4.31605e-08	3.59168e-06	0.261025	3.83105
ENSSSCG00000034609	RNF112	1.97579	1.27712e-05	0.000363007	0.254231	3.93342
ENSSSCG00000028523	HUS1	1.98978	6.28618e-62	4.34187e-58	0.251778	3.97175
ENSSSCG00000032923	PRND	2.00036	0.00106891	0.0105925	0.249937	4.00101
ENSSSCG00000014302	CDKL3	2.06087	3.22242e-08	2.83245e-06	0.239672	4.17237
ENSSSCG00000026386	SLC30A2	2.19115	1.13739e-07	7.77817e-06	0.218977	4.56668
ENSSSCG00000001473	COL11A2	2.24382	2.31452e-06	9.13509e-05	0.211127	4.73648
ENSSSCG00000022679	COCH	2.2515	2.75711e-05	0.000665851	0.210006	4.76177
ENSSSCG00000011133	PFKFB3	2.25276	1.45835e-11	3.59743e-09	0.209823	4.76592
ENSSSCG00000008534	TOGARAM2	2.26106	1.41037e-09	1.87335e-07	0.208619	4.79344
ENSSSCG00000013377	USH1C	2.30655	1.46615e-12	4.30923e-10	0.202143	4.94699
ENSSSCG00000012993	SLC25A45	2.36476	3.34836e-09	3.82266e-07	0.19415	5.15065
ENSSSCG00000014980	C11orf70	2.37052	1.23443e-06	5.51857e-05	0.193376	5.17127
ENSSSCG00000013892	KCNN1	2.4068	3.95089e-22	6.4173e-19	0.188573	5.30297
ENSSSCG00000002476	SERPINA1	2.42452	0.000331128	0.00438982	0.186272	5.36849
ENSSSCG00000029558	EXTL1	2.44963	5.80954e-20	8.02529e-17	0.183058	5.46275
ENSSSCG00000038521	CHAC1	2.48383	1.10254e-08	1.1366e-06	0.17877	5.59379
ENSSSCG00000025020	PCSK9	2.62238	7.89537e-06	0.000251306	0.162399	6.15767
ENSSSCG00000005287	PSAT1	2.68716	1.82501e-09	2.33433e-07	0.155269	6.44045
ENSSSCG00000023338	CHRNA6	2.83289	1.04599e-07	7.29761e-06	0.14035	7.12502
ENSSSCG00000002294	ARG2	2.91839	2.94049e-18	2.53875e-15	0.132275	7.56001
ENSSSCG00000032431	TMEM52B	2.9805	4.67802e-14	1.90065e-11	0.126701	7.8926
ENSSSCG00000002279	GPX2	3.04428	4.77981e-10	7.67771e-08	0.121221	8.24936
ENSSSCG00000007718	CLDN4	3.07555	1.68114e-10	3.05563e-08	0.118622	8.4301
ENSSSCG00000005474	SAL1	3.18919	1.48089e-08	1.38996e-06	0.109637	9.12102
ENSSSCG00000006717	PHGDH	3.38209	5.04812e-13	1.66035e-10	0.0959158	10.4258
ENSSSCG00000006116	SLC26A7	3.39623	3.45757e-07	1.9495e-05	0.0949803	10.5285
ENSSSCG00000040581	CISH	3.46638	1.41666e-10	2.68079e-08	0.0904721	11.0531
ENSSSCG00000023749	MIOX	3.6248	6.21731e-11	1.28188e-08	0.0810639	12.3359
ENSSSCG00000003399	RBP7	3.64598	2.04481e-45	9.41568e-42	0.0798823	12.5184
ENSSSCG00000002847	GPT2	3.7823	9.53072e-10	1.34344e-07	0.0726798	13.759
ENSSSCG00000002009	PCK2	3.94221	6.35843e-12	1.67068e-09	0.0650544	15.3718
