# Supplementary material for: Changes in Biceps femoris Transcriptome along Growth in Iberian Pigs Fed Different Energy Sources and Comparative Analysis with Duroc Breed
Source: Animals (Basel). 2021 Dec 8;11(12):3505. doi: 10.3390/ani11123505 (PMC8697974; doi:10.3390/ani11123505)
Supplement: Supplementary file 1 [file animals-11-03505-s001.zip › Table S8_Biological Functions_BREED EFFECTS.xlsx]

## Sheet: Functions_BREED_DEseq2
Categories	Diseases or Functions Annotation	p-value	z-score	DEGs implicated	Number of Molecules
ACTIVATED IN IBERIAN	ACTIVATED IN IBERIAN PIGS
Organismal Development	Development of genitourinary system	2,47E-07	-2282	AFF4,ANGPT1,AR,ARG2,ARNTL,ARX,B4GALNT1,BBS12,CADM1,CAT,CD4,CDH1,CEBPD,CHD7,CISH,CITED2,CTNNBIP1,CXCL14,DDR1,DKK1,DKK3,DUSP13,E2F1,E2F8,EIF4EBP1,EMX2,EN1,ETV4,FANCC,FANCD2,FASN,FMO5,FOS,FREM1,GATA3,GDNF,GHR,GJA4,GLI1,GNAS,GPR37,HORMAD1,HOXC6,HPSE,IGF2,INSIG1,IRS2,ITGA2,ITGA8,JAK2,JAM3,KCTD17,KIT,LRP2,LRP4,MAB21L1,MLXIPL,MME,MST1,MYCBPAP,NOG,NOS1,NOS2,NPNT,NR0B2,NR4A3,NR6A1,NTRK2,OCA2,PCSK9,PCYT1B,…	109
Cancer,Gastrointestinal Disease,Organismal Injury and Abnormalities	Pancreatobiliary tumor	5,00E-07	-2236	AAK1,ABTB2,ACE2,ACOT11,ADAM12,ADAM33,ADAMTS18,ADAMTS7,AFF4,ANGPT1,ANKRD12,ANKRD29,ANKRD44,APAF1,APLNR,AQP4,AR,ARMCX2,ARMCX4,ARNTL,ASTN1,ATP13A5,ATP8A1,ATRNL1,AXIN2,B4GALNT1,BAIAP2,BMP2K,C10orf71,C8orf34,CA14,CAGE1,CCDC146,CCDC171,CD109,CD93,CDH1,CDH23,CEL,CFH,CHDH,CHN1,CIB2,CILP2,CLCA1,CLDN4,CMYA5,CNN1,COCH,COL11A2,COL6A6,COL8A2,CPZ,CRP,CTHRC1,CUBN,CWF19L2,CX3CR1,CYTIP,DCLK1,DCLK3,DCTD,DFFA,DHTKD…	258
Cancer,Endocrine System Disorders,Gastrointestinal Disease,Organismal Injury and Abnormalities	Pancreatic tumor	6,87E-07	-2236	AAK1,ABTB2,ACE2,ADAM12,ADAM33,ADAMTS18,ADAMTS7,AFF4,ANGPT1,ANKRD12,ANKRD29,APAF1,APLNR,AQP4,AR,ARMCX2,ARMCX4,ARNTL,ASTN1,ATP13A5,ATP8A1,ATRNL1,AXIN2,B4GALNT1,BAIAP2,BMP2K,C10orf71,C8orf34,CA14,CAGE1,CCDC146,CCDC171,CD109,CD93,CDH1,CDH23,CEL,CFH,CHDH,CIB2,CILP2,CLDN4,CMYA5,COCH,COL11A2,COL6A6,COL8A2,CPZ,CRP,CTHRC1,CUBN,CX3CR1,CYTIP,DCLK1,DCLK3,DCTD,DFFA,DIS3,DKK1,DPYSL5,DRD2,ELL2,EMB,EMX2,EPHA7,ER…	230
Embryonic Development,Organismal Development	Development of body trunk	6,32E-06	-2215	ACE2,ADAMTS18,AFF4,ANGPT1,ANKS6,APLNR,AR,ARG2,ARNTL,ARX,ATXN1,B2M,C10orf71,CADM1,CAT,CC2D2A,CCR2,CD4,CDH1,CEBPD,CHD7,CISH,CITED2,COL11A1,CSF3,CTNNBIP1,CXCL14,DDR1,DHCR7,DKK1,DKK3,EDN1,EMX2,EN1,EPB42,ESRRG,ETV4,FANCC,FASN,FLRT2,FMNL2,FOXM1,FREM1,FREM2,FZD2,GATA3,GDNF,GHR,GJA4,GLI1,HES1,HOXA4,HOXC6,HPSE,IGF2,IRS2,ITGA2,ITGA4,ITGA8,JAK2,KCTD17,KIT,KLF2,KLF4,LMOD2,LOXL2,LRP2,LRP4,MFAP4,MME,MST1,MYCN,…	120
Cardiovascular Disease,Organismal Injury and Abnormalities	Peripheral vascular disease	1,57E-09	-2000	ACE2,ANGPT1,AQP4,AR,B2M,BEX4,CA13,CA14,CA2,CACNB3,CFH,CHRNA6,CHRNA9,CHRND,CHRNG,CRP,CYTIP,DNAJB4,DRD2,EDN1,ETS2,EVI2A,FBN2,FCGR1A,FYB1,GPX3,GRIN3A,HRH1,HTATIP2,IL18,ITGA4,KCNH2,KLF2,KLF4,LDLR,NGRN,NOS1,NOS2,NR4A2,NTRK2,P2RY12,PCSK9,PDE4D,PDE7B,PITPNM3,PLXND1,RUNX1,SAMSN1,SARS1,SCN5A,SCNN1A,SEMA3B,SERPINA1,SGK1,SLC19A2,SLC6A4,SLC6A6,SSX2IP,ST6GAL1,TGFB2,THBS2,TINAGL1,TNFRSF11B	63
Cardiovascular Disease,Neurological Disease,Organismal Injury and Abnormalities	Cerebrovascular dysfunction	6,38E-08	-2000	ACE2,ANGPT1,AQP4,AR,CA13,CA14,CA2,CACNB3,CFH,CHRNA6,CHRNA9,CHRND,CHRNG,CRP,DRD2,EDN1,ETS2,FBN2,GPX3,GRIN3A,HRH1,IL18,KCNH2,KLF2,KLF4,LDLR,NOS1,NOS2,NTRK2,P2RY12,PCSK9,PDE4D,PDE7B,PITPNM3,SARS1,SCN5A,SCNN1A,SERPINA1,SLC6A4,SLC6A6,THBS2,TINAGL1,TNFRSF11B	43
Organismal Development,Renal and Urological System Development and Function	Development of urinary tract	8,16E-07	-1992	ARG2,ARNTL,ARX,CAT,CDH1,CITED2,CTNNBIP1,CXCL14,DKK1,EMX2,ETV4,FREM1,GATA3,GDNF,GHR,IGF2,ITGA2,ITGA8,JAK2,KCTD17,LRP2,LRP4,MME,MST1,NOG,NPNT,PCSK9,PGF,PLCE1,PPARGC1A,RBP4,RDH16,SMAD6,SMAD9,SOX9,TCHP,TGFB2,TP63,VANGL2,WDPCP	40
Embryonic Development,Organ Development,Organismal Development,Renal and Urological System Development and Function,Tissue Development	Formation of kidney	3,22E-06	-1992	ARG2,ARNTL,ARX,CAT,CDH1,CITED2,CTNNBIP1,CXCL14,DKK1,EMX2,ETV4,FREM1,GATA3,GDNF,GHR,IGF2,ITGA2,ITGA8,JAK2,KCTD17,LRP2,LRP4,MME,MST1,NOG,NPNT,PCSK9,PGF,PLCE1,PPARGC1A,RDH16,SMAD6,SMAD9,SOX9,TCHP,TGFB2,VANGL2,WDPCP	38
Cancer,Organismal Injury and Abnormalities,Reproductive System Disease	Tumorigenesis of reproductive tract	1,74E-19	-1982	AAK1,ABCB9,ACE2,ADAM12,ADAMTS18,ADAMTS7,AGMO,ANGPT1,ANKRD12,ANKRD44,ANKS1B,AP5B1,AR,ARAP2,ARG2,ARHGAP15,ARHGEF26,ARMCX2,ASB5,ASPA,ASTN1,ATAD2B,ATP13A5,ATP8A1,ATRNL1,AURKB,AXIN2,B2M,BCL6B,BDH1,BMP2K,BNIP5,BSN,BUB1B,C2orf88,C3orf67,C8orf34,CA2,CACNA2D3,CAGE1,CBLL1,CC2D2A,CCDC146,CCDC17,CCDC171,CCPG1,CD109,CD48,CDC20,CDH1,CDH23,CDK15,CDKL3,CES1,CFH,CHD7,CHRDL2,CHRNA9,CIB2,CLCA1,CLDN4,CLEC2D,CLMN,CMY…	412
Cancer,Endocrine System Disorders,Organismal Injury and Abnormalities,Reproductive System Disease	Gonadal tumor	3,08E-12	-1982	ABCB9,ACE2,ADAMTS7,ANGPT1,AR,ARG2,ARHGEF26,ASTN1,ATP13A5,ATP8A1,AURKB,AXIN2,B2M,BDH1,BMP2K,BNIP5,BSN,C2orf88,C8orf34,CACNA2D3,CD109,CD79A,CDH1,CDH23,CDK15,CFH,CLCA1,CLDN4,CLEC2D,CMYA5,CNTNAP5,COL11A1,COL11A2,COL20A1,COL6A6,CRP,CSF3,CUBN,CUX2,CXCL14,CYP1B1,DAPK3,DCLK1,DDR1,DHTKD1,DIO2,DNMT3B,DOCK8,E2F1,E2F8,EIF4EBP1,EIF5B,ERAP2,ETS2,ETV4,EXTL3,EYA2,FANCD2,FBN2,FBP2,FLRT2,FOS,FOXM1,GAB2,GAL3ST3,GAL…	192
Cellular Movement,Hematological System Development and Function,Immune Cell Trafficking	Cell movement of leukocytes	7,99E-06	-1970	ACE2,ACKR2,AQP3,BGN,C1QTNF6,CCR2,CD4,CD48,CD69,CD93,CES1,CFH,CHRNA9,CHST1,CLEC11A,CRP,CSF3,CX3CR1,CXCL14,CXCL2,CYTIP,DKK1,DOCK8,EDN1,FASN,FHL2,FOS,FOXM1,FYB1,GFAP,GNAO1,GNAS,HPSE,IL17B,IL18,IL21R,ITGA2,ITGA4,JAK2,JAM3,KIT,KLF2,LDLR,MALT1,MST1,NCKAP1L,NLRP3,NOG,NOS1,NOS2,PDE4D,PDK4,PENK,PGF,PIK3R1,PLCE1,PLXND1,PRCP,PTK2B,PTN,PTPRJ,RASGRP1,RGS1,RUNX1,S1PR5,SAMSN1,SERPINA1,SERPINE1,SGK1,SIRT1,SLC17A…	81
Cancer,Organismal Injury and Abnormalities	Extraadrenal retroperitoneal tumor	3,55E-09	-1890	AAK1,ABHD11,ABTB2,ACE2,ADAM12,ADAM33,ADAMTS18,ADAMTS7,AFF4,ANGPT1,ANKRD12,ANKRD29,APAF1,APLNR,AQP4,AR,ARAP2,ARMCX2,ARMCX4,ARNTL,ARX,ASNS,ASTN1,ATP13A5,ATP8A1,ATRNL1,ATXN1,AURKB,AXIN2,B2M,B4GALNT1,BAIAP2,BMP2K,BPGM,BTG3,BUB1B,C10orf71,C3orf67,C8orf34,CA14,CADM1,CAGE1,CCDC146,CCDC171,CD109,CD93,CDH1,CDH23,CEL,CFH,CHDH,CIB2,CILP2,CLCA1,CLDN4,CMYA5,COCH,COL11A2,COL20A1,COL6A6,COL8A2,CPQ,CPZ,CRP,CTHRC…	299
Cellular Assembly and Organization,Cellular Function and Maintenance	Organization of cytoskeleton	7,73E-06	-1862	ABITRAM,ADAM12,ADAMTS4,ADGRG6,ANGPT1,AR,ATXN1,AURKB,BAIAP2,BCL6B,BMP2K,BSN,BTG3,CAVIN3,CC2D2A,CCR2,CDC20,CDH1,CDKL3,CHN1,CLMN,CNTNAP1,CUX2,CX3CR1,CYFIP2,DCLK1,DDR1,DPYSL5,DRD2,EDN1,EIF4EBP1,EPHA7,EPHB2,ESPL1,ETV4,FASN,FCGR1A,FHL2,FMNL2,FOS,FOXM1,FSCN1,GATA3,GDNF,GFAP,GHR,GNAO1,GNAS,GRIN3A,HIP1R,HOXA4,IL18,IL1RAP,INPP5J,ITGA4,ITGA8,ITPKA,JAK2,KANK1,KCNJ2,KCTD17,KIF17,KIF18B,KIF2C,KIFC1,KIT,KLF2,KL…	135
Cellular Assembly and Organization,Cellular Function and Maintenance	Microtubule dynamics	1,83E-05	-1848	ABITRAM,ADAMTS4,ADGRG6,ANGPT1,AR,ATXN1,BAIAP2,BCL6B,BMP2K,BSN,BTG3,CC2D2A,CCR2,CDC20,CDH1,CDKL3,CHN1,CLMN,CNTNAP1,CUX2,CX3CR1,CYFIP2,DCLK1,DDR1,DPYSL5,DRD2,EDN1,EIF4EBP1,EPHA7,EPHB2,ETV4,FASN,FCGR1A,FOS,FOXM1,FSCN1,GATA3,GDNF,GHR,GNAO1,GNAS,GRIN3A,HOXA4,IL18,IL1RAP,INPP5J,ITGA4,ITGA8,JAK2,KCNJ2,KCTD17,KIF17,KIF18B,KIF2C,KIFC1,KIT,KLF2,KLF5,L1CAM,LDLR,LRP2,LRP4,MAP3K12,MGLL,MS4A2,MYO3B,NFAT5,NFATC…	116
Gene Expression	Transactivation of RNA	3,27E-07	-1773	ADAM12,APBB1,AR,AXIN2,CIB2,CITED2,CTNNBIP1,CYTIP,E2F1,EN1,ESRRG,ETS2,ETV4,FHL2,FOS,FZD2,GABPB2,GATA3,GLI1,HES1,HOXC6,HTATIP2,JDP2,KAT2B,KLF13,KLF2,KLF4,KLF5,MAP3K12,MAX,MX1,MYBL2,MYCN,NCOR1,NFIA,NFIB,NR0B2,NR4A2,NR4A3,NR6A1,NRIP1,PCSK6,PEBP4,PER1,PIAS1,PIK3R1,POU2F1,POU6F1,PPARGC1A,RUNX1,SIRT1,SLC19A2,STAT1,TP63,WRN,XRCC5	56
Tissue Morphology	Quantity of cells	5,57E-14	-1770	ACKR2,ADAM12,ADAMTS4,ANGPT1,APAF1,APBB1,AR,ARNTL,ARX,ASPA,ATP13A5,ATXN1,B2M,B4GALNT1,BBS12,BCL6B,BGN,BSN,CADM1,CAT,CCR2,CD4,CD48,CD69,CD79A,CDC20,CDH1,CDH23,CDK3,CES1,CFH,CHD7,CHST1,CISH,CITED2,CLCA1,CLEC11A,CMYA5,CNN1,CRP,CSF3,CTF1,CUX2,CX3CR1,CXCL14,CXCL2,CYTIP,DCLK1,DDR1,DHTKD1,DKK1,DKK2,DKK3,DLK1,DNMT3B,DOCK8,DRD2,E2F1,EDN1,EIF4EBP1,EMX2,EN1,EPB42,EPHA7,EPHB2,ESRRG,ETS2,EYA2,FANCC,FANCD2,FCGR…	208
Gene Expression	Transactivation	9,66E-07	-1704	ADAM12,APBB1,AR,AXIN2,CDH1,CIB2,CITED2,CTNNBIP1,CYTIP,E2F1,EN1,ESRRG,ETS2,ETV4,FHL2,FOS,FZD2,GABPB2,GATA3,GLI1,HES1,HOXC6,HTATIP2,JDP2,KAT2B,KLF13,KLF2,KLF4,KLF5,MAP3K12,MAX,MX1,MYBL2,MYCN,NCOR1,NFIA,NFIB,NR0B2,NR4A2,NR4A3,NR6A1,NRIP1,PCSK6,PEBP4,PER1,PIAS1,PIK3R1,POU2F1,POU6F1,PPARGC1A,RUNX1,SIRT1,SLC19A2,STAT1,TP63,WRN,XRCC5	57
Cancer,Organismal Injury and Abnormalities	Liquid tumor	4,24E-06	-1701	ACOT11,ACTR3B,ADAM12,ADAMTS7,ANGPT1,ANKS1B,APAF1,APLNR,ARHGAP15,ARHGEF39,ARNTL,ATRNL1,ATXN1,AURKB,AXIN2,AZIN1,B2M,B4GALNT1,BBS12,BSN,BUB1B,CACNB3,CADM1,CC2D2A,CCDC171,CCPG1,CD4,CD48,CD79A,CD93,CDH1,CDH23,CDKL3,CDT1,CEACAM20,CEL,CHRND,CNTNAP1,COCH,COL17A1,COL6A6,CRP,CSF3,CUBN,CUX2,CYFIP2,DDR1,DDX11,DHTKD1,DIPK2A,DIS3,DNAJA4,DOCK8,E2F1,E2F8,EPHB2,EXTL3,FAM124B,FANCD2,FCGR1A,FOXM1,FREM1,GAB2,GATA3,G…	198
Cell Signaling,Small Molecule Biochemistry	Synthesis of nitric oxide	3,42E-05	-1645	ABCD2,ACE2,ANGPT1,AR,ARG2,CRP,CYP1B1,DDAH1,EDN1,FASN,HRH1,IGF2,IL18,ITGA4,JAK2,KLF2,KLF4,NOS1,NOS1AP,NOS2,PIK3R1,PIP5K1B,PTK2B,SCARB1,SIRT1,SLC6A4,SLC7A2,STAT1,TLR5,TNFRSF11B	30
Behavior	Learning	3,98E-05	-1587	APBB1,ARX,ASIC1,ATP8A1,ATXN1,CACNB3,CEBPD,CSF3,CUX2,CX3CR1,DFFA,DKK1,DLG3,DRD2,EN1,EPHB2,FNDC5,FOS,GRIA4,HRH1,IGF2,IL18,ITGA8,KIF17,KIT,L1CAM,LDLR,MGLL,MME,NFATC4,NOG,NOS1,NOS2,NPAS2,NPTX2,NR4A2,NTRK2,PDE4D,PDE8B,PIAS1,PPARGC1A,PRMT8,PTN,SGK1,SLC6A4,SLC6A9,ST8SIA2,STAT1,TP63	49
Cellular Development,Cellular Growth and Proliferation,Nervous System Development and Function,Tissue Development	Development of neurons	1,87E-07	-1567	ABITRAM,ADAMTS4,ADGRG6,ANGPT1,APBB1,AR,ARX,ASPA,ATXN1,BAIAP2,BSN,BTG3,CADM1,CDC20,CDH1,CDKL3,CHN1,CLMN,CNTNAP1,CTF1,CUX2,CX3CR1,CYFIP2,DCLK1,DDR1,DLG3,DPYSL5,DRD2,EIF4EBP1,EN1,EPHA7,EPHB2,ETV4,FASN,FLRT2,FOS,GDNF,GNAO1,GRIN3A,HES1,HOXA1,HTR4,IL18,IL1RAP,KCNJ2,L1CAM,LRP4,LRRN1,LRTM1,MYCN,NFATC4,NFIA,NFIB,NOG,NOS1,NOS1AP,NR4A2,NTRK2,PAK1,PCDHB2,PCYT1B,PHGDH,PIP5K1B,PLPPR4,PLPPR5,PLXND1,PTK2B,PTN,PT…	90
Connective Tissue Disorders,Organismal Injury and Abnormalities,Skeletal and Muscular Disorders	Non-traumatic arthropathy	3,71E-05	-1543	ADAM12,ADAMTS18,ADAMTS4,ADAMTS7,ADGRG6,AR,ARAP2,ASIC1,ATP8A1,ATXN1,B2M,BGN,C1QTNF6,CA2,CACNA2D3,CAVIN3,CCR2,CD4,CD69,CD79A,CDH1,COCH,COL11A1,COL11A2,CPA5,CRP,CSF3,CX3CR1,CXCL14,CXCL2,DDR1,DNAJA4,DRD2,FDPS,FKBP5,FMOD,FOS,G0S2,GFAP,GHR,HES1,HNMT,IL18,IL21R,JAK2,JAM3,KIT,KLF12,KLF13,L1CAM,LYZ,MGLL,MME,MMP11,NR4A2,NR4A3,NTRK2,OCA2,PGF,PTK2B,RBP4,RBP7,RBPJ,RGL2,RIMS1,RSBN1,SCN4B,SCN5A,SDC4,SEC62,SLC6A…	86
Tissue Development	Accumulation of cells	3,83E-05	-1528	ACKR2,ARX,B2M,BUB1B,CCR2,CRP,CSF3,CTF1,CX3CR1,CXCL2,DOCK8,E2F1,EDN1,ETS2,IL18,IL21R,ITGA2,ITGA4,JAK2,JAM3,KLF2,LDLR,MST1,MYBL2,NLRP3,OSMR,RASGRP1,RBPJ,RUNX1,SFRP5,SIRT1,SLC46A1,SLPI,SOX9,STAT1,STK3,ZNF106	37
Cellular Movement,Immune Cell Trafficking	Leukocyte migration	4,63E-07	-1479	ACE2,ACKR2,ADGRG6,ANGPT1,AQP3,BGN,C1QTNF6,CCR2,CD4,CD48,CD69,CD93,CES1,CFH,CHRNA9,CHST1,CLEC11A,COCH,CRP,CSF3,CX3CR1,CXCL14,CXCL2,CYP1B1,CYTIP,DDR1,DKK1,DOCK8,EDN1,FASN,FHL2,FOS,FOXM1,FYB1,GAB2,GFAP,GLI1,GNAO1,GNAS,GRB14,HPSE,IL17B,IL18,IL21R,ITGA2,ITGA4,JAK2,JAM3,KIT,KLF2,L1CAM,LDLR,LYZ,MALT1,MST1,NCKAP1L,NLRP3,NOG,NOS1,NOS2,NOX5,PAK1,PDE4D,PDK4,PENK,PER1,PGF,PIK3R1,PLCE1,PLXND1,PRCP,PTK2B,PTN,P…	100
Cancer,Hematological Disease,Immunological Disease,Organismal Injury and Abnormalities	Leukemia	5,36E-06	-1456	ACOT11,ACTR3B,ADAM12,ADAMTS7,ANGPT1,ANKS1B,APAF1,APLNR,ARHGAP15,ARHGEF39,ARNTL,ATRNL1,ATXN1,AURKB,AXIN2,AZIN1,B2M,B4GALNT1,BBS12,BSN,BUB1B,CACNB3,CADM1,CC2D2A,CCDC171,CCPG1,CD4,CD48,CD79A,CD93,CDH1,CDH23,CDKL3,CDT1,CEACAM20,CEL,CHRND,CNTNAP1,COCH,COL17A1,COL6A6,CRP,CSF3,CUBN,CUX2,CYFIP2,DDR1,DDX11,DHTKD1,DIS3,DOCK8,E2F1,E2F8,EPHB2,EXTL3,FAM124B,FANCD2,FCGR1A,FOXM1,FREM1,GAB2,GATA3,GFAP,GHR,GLI1,G…	188
Nervous System Development and Function,Tissue Morphology	Quantity of neurons	2,11E-06	-1423	ADAMTS4,APAF1,APBB1,AR,ARX,ASPA,ATXN1,B2M,BSN,CADM1,CCR2,CDH23,CUX2,CX3CR1,DCLK1,DKK1,DRD2,E2F1,EMX2,EN1,EPHA7,EPHB2,FOS,GDNF,GNAO1,GNAS,HES1,HTR4,IL1RAP,L1CAM,LRP4,MAP3K12,NAT8L,NOG,NOS1,NPTX2,NR4A2,NTRK2,PAK1,PCYT1B,PENK,PLPPR5,PPP4R3B,PRND,RERE,RIMS1,SOX9,ST8SIA2,TGFB2,TP63,UNC13A,XRCC5	52
Organismal Injury and Abnormalities	Organ Degeneration	3,72E-05	-1405	ABCD2,ADAMTS18,APBB1,AQP4,ATXN1,B4GALNT1,BBS12,CA2,CADM1,CAT,CCR2,CDH23,CFH,CIB2,CX3CR1,E2F1,ESRRG,ETS2,FANCC,FBN2,FGF6,GDNF,GFAP,HMCN1,HORMAD1,IGF2,IL18,LDLR,LRP2,MAP3K12,MME,MTF1,NLRP3,NMNAT1,NOS1,NTRK2,PCARE,PCYT1B,PDE8B,PGF,PIK3R1,PITPNM3,PPARGC1A,PRND,RBP4,RDH13,RIMS1,ROBO3,SCAPER,SDC4,SERPINE1,SIRT1,SLC19A2,SLC30A10,SLC6A6,SLC7A8,STAT1,USH1C,XRCC5	59
Behavior	Cognition	1,62E-06	-1379	APBB1,ARX,ASIC1,ATP8A1,ATXN1,CACNB3,CEBPD,CHD7,CSF3,CUX2,CX3CR1,DFFA,DKK1,DLG3,DRD2,EN1,EPHB2,FNDC5,FOS,GNAS,GRIA4,HOXA1,HRH1,HTR4,IGF2,IL18,ITGA8,KCNJ2,KIF17,KIT,L1CAM,LDLR,MGLL,MME,NFATC4,NOG,NOS1,NOS2,NPAS2,NPTX2,NR4A2,NTRK2,PDE4D,PDE8B,PIAS1,PPARGC1A,PRMT8,PTN,SGK1,SLC6A4,SLC6A9,SOBP,ST8SIA2,STAT1,TP63,TUSC3,WRN	57
Cell Death and Survival	Cell death of tumor cell lines	2,23E-09	-1338	APAF1,AR,ASNS,ATF5,ATXN1,AURKB,B2M,BCL6B,BOK,BTG3,BUB1B,CADM1,CAT,CAVIN3,CD4,CD48,CDC20,CDCA5,CDH1,CDT1,CEBPD,CEL,CES1,CFH,CRABP2,CYFIP2,CYGB,CYP1B1,DAPK3,DCLRE1B,DCTD,DDIT4,DFFA,DHCR7,DKK1,DKK3,DRAM1,DRD2,E2F1,EBF4,EDN1,EIF4EBP1,EN1,EPHB2,ETS2,FANCC,FASN,FCGR1A,FGF6,FKBP5,FOS,FOXM1,G0S2,GDNF,GLI1,GLIPR1,GNAO1,GNAS,GPR37,GPX2,GPX7,HES1,HFE,HLF,HOXA1,HOXC6,HPN,HPSE,HTATIP2,HUS1,IGF2,IL18,IPMK,IRF2…	171
Cell Death and Survival,Connective Tissue Development and Function	Cell viability of fibroblasts	4,72E-05	-1320	ATF5,CEBPD,COCH,DNASE1L3,FANCC,FANCD2,FOS,IRS2,PMS2,POU2F1,PPARGC1A,TOP2B,TP63,XRCC5	14
Cancer,Hematological Disease,Organismal Injury and Abnormalities	Hematopoietic neoplasm	1,50E-11	-1261	ACOT11,ACTR3B,ADAM12,ADAMTS7,ANGPT1,ANKS1B,APAF1,APLNR,ARHGAP15,ARHGEF39,ARNTL,ARPP21,ATRNL1,ATXN1,AURKB,AXIN2,AZIN1,B2M,B4GALNT1,BBS12,BSN,BUB1B,C10orf71,C3orf67,CA2,CACNB3,CADM1,CARNS1,CAT,CC2D2A,CCDC171,CCPG1,CD4,CD48,CD69,CD79A,CD93,CDC20,CDH1,CDH23,CDKL3,CDT1,CEACAM20,CEBPD,CEL,CHRND,CITED2,CMYA5,CNTNAP1,CNTNAP5,COCH,COL11A1,COL17A1,COL20A1,COL6A6,COL8A2,CPA5,CRP,CSF3,CUBN,CUX2,CXCL14,CXCL2,…	297
Hematological System Development and Function,Tissue Morphology	Quantity of blood cells	3,20E-08	-1251	ACKR2,ADAM12,ARNTL,ATP13A5,B2M,B4GALNT1,BCL6B,CCR2,CD4,CD48,CD69,CD79A,CFH,CHD7,CHST1,CISH,CLCA1,CLEC11A,CRP,CSF3,CTF1,CX3CR1,CXCL14,CXCL2,CYTIP,DDR1,DKK1,DKK3,DLK1,DOCK8,E2F1,EPB42,ETS2,FANCC,FANCD2,FCGR1A,FGF6,FHL2,FOS,FYB1,GAB2,GATA3,GHR,GNAS,GRAP,HPSE,HRH1,HTR4,IGF2,IL13RA2,IL18,IL21R,JAK2,JAM3,KIT,KLF13,KLF2,KLF4,KLF5,LDLR,MALT1,MFAP2,MYBL2,MYCN,NCOR1,NDST3,NFAT5,NLRP3,NOS1,NOS2,P2RX5,PDCD1L…	115
Cancer,Organismal Injury and Abnormalities,Respiratory Disease	Lung adenocarcinoma	2,45E-07	-1219	ACE2,ANGPT1,ANKS1B,AR,ARAP2,ARHGAP15,ARMCX2,ASNS,ATRNL1,AXIN2,B2M,BAIAP2,BCL6B,BGN,BSN,BUB1B,CD109,CD4,CD48,CDC20,CDCA5,CDH1,CDH23,CFH,CHRNA6,CLCA1,CLDN4,CLEC1A,CMYA5,CNTNAP1,CNTNAP5,COCH,COL11A1,CPA5,CPZ,CUBN,CUX2,CXCL2,CYGB,CYP1B1,DCLK1,DDR1,DDX11,DIPK2A,DIS3,DLG3,DLK1,DOCK8,E2F1,E2F8,EPHB2,FANCD2,FBN2,FKBP5,FOXM1,G0S2,GAL3ST3,GATA3,GHR,GLI1,GNAO1,GNAS,GPX3,GPX7,GREB1,GRM2,GYS2,HAPLN4,HMCN1,HPN…	156
Cell-To-Cell Signaling and Interaction,Cellular Assembly and Organization	Formation of cell-cell contacts	5,53E-05	-1211	ANGPT1,BSN,CADM1,CDH1,CLDN1,CLDN4,CUX2,CX3CR1,DLG3,EDN1,EPHA7,EPHB2,FLRT2,FSCN1,GJA4,IL1RAP,LRP4,LRRN1,LRTM1,NFIA,NTRK2,PAK1,PCDHB2,PLXND1,PTK2B,RGS2,SDK2,SLC30A2,SLITRK2,SLITRK4,THBS2,UNC13A	32
Lipid Metabolism,Molecular Transport,Small Molecule Biochemistry	Concentration of acylglycerol	5,14E-09	-1174	ACOT11,AQP3,AR,ARNTL,BBS12,CES1,CRP,CXCL14,DIO2,DLK1,E2F1,ENHO,FAAH,FASN,FMO5,G0S2,GHR,GNAS,HRH1,IGF2,IL21R,INSIG1,IRS2,JAK2,LDLR,LPCAT3,LPGAT1,MGLL,MLXIPL,NOS1,NOS2,NR0B2,NXPH4,PCK2,PCSK9,PDK4,PIK3R1,PON3,PPARGC1A,SCARB1,SERPINE1,SGMS2,SIRT1,SIRT3,SLC37A4,SORT1,STEAP4,THRSP,TLR5,WRN	50
Cell Morphology,Nervous System Development and Function	Innervation	8,49E-06	-1141	CACNB3,CHD7,CHN1,CHRNA9,CTF1,DLG3,EPHB2,GDNF,HOXD1,ITGA4,L1CAM,NFATC4,NOG,NOS1,NPTX2,NTRK2,RIMS1,SMAD9,TENM3,TOP2B,UNC13A,ZNF106	22
Lipid Metabolism,Small Molecule Biochemistry	Metabolism of eicosanoid	5,63E-05	-1133	CADM1,CD4,CSF3,CYP1B1,CYP2S1,DBP,EDN1,EIF4EBP1,FAAH,FADS1,FASN,HLF,HRH1,IGF2,IL18,JAK2,KIT,KLF5,LDLR,MGST2,NOS2,NOX5,P2RY12,PLA2G2D,PRXL2B,PTK2B,RUNX1,TEF	28
Energy Production	Consumption of oxygen	2,15E-05	-1129	ACOT11,AR,CES1,CTF1,E2F1,EDN1,EIF4EBP1,FMO5,G0S2,GNAS,GPAT3,IL18,LCLAT1,MGLL,NOS1,NOS2,NR4A3,NRIP1,PON3,PPARGC1A,PTPMT1,SERPINE1,SGMS2,SIRT1,SIRT3	25
Cell Cycle	Cell cycle progression	2,39E-05	-1085	ADAM12,AK1,APAF1,APBB1,AR,ARNTL,ARX,ASNS,AURKB,BEX4,BTG3,BUB1B,CACUL1,CCPG1,CDC20,CDCA5,CDH1,CDT1,CENPT,CITED2,CSF3,DAPK3,DCLK1,DDIT4,DDX11,DNAJB4,DNMT3B,DRD2,E2F1,EBF4,EDN1,EIF4EBP1,ESPL1,FANCC,FANCD2,FASN,FHL2,FOS,FOXM1,GAB2,GATA3,GHR,GLI1,GLIPR1,HECA,IGF2,IRS2,ITGA2,JAK2,JDP2,KAT2B,KIF18B,KIF2C,KIFC1,KIT,KLF4,KLF5,MAP3K12,MGLL,MLXIPL,MYBL2,MYCN,NCOR1,NOG,NOS2,NR4A2,NR4A3,PDCD1LG2,PDLIM7,PER1,P…	100
Cellular Development,Connective Tissue Development and Function,Tissue Development	Differentiation of adipocytes	3,06E-07	-1069	ARNTL,ATF5,BBS12,CEBPD,CPXM1,DLK1,E2F1,EDN1,GATA3,HES1,INSIG1,IRS2,JDP2,KLF4,KLF5,MAP3K12,MMP11,NFATC4,NFIA,NR4A2,NR4A3,OSBPL11,PER2,PIAS1,PIK3R1,PPARGC1A,RGS2,RUNX1T1,SIRT1,SMAD6,SORT1,STEAP4,STK3,TBL1XR1,ZBTB7A,ZNF385A	36
Cardiovascular System Development and Function	Development of vasculature	6,56E-07	-1063	ACE2,ADAM12,ANGPT1,APLNR,ARHGEF26,ARNTL,ATXN1,BCL6B,CACNB3,CAT,CBLL1,CCR2,CDH1,CFH,CHD7,CITED2,CNN1,COL8A2,CSF3,CX3CR1,CXCL14,CXCL2,CYGB,CYP1B1,DDAH1,DDR1,DHCR7,DKK1,DLK1,DRD2,E2F1,E2F8,EDN1,EPHB2,FBN2,FMOD,FOS,FOXM1,GAB2,GDNF,GFAP,GHR,GJA4,GLI1,HES1,HOXA1,HPSE,HRH1,HTATIP2,HTR4,HUS1,IGF2,IL13RA2,IL17B,IL18,ITGA2,ITGA4,JAK2,JAM3,KIT,KLF2,KLF4,KLF5,L1CAM,LDLR,LOXL2,LRP2,MFAP2,MYCN,NFATC4,NOG,NOS1,…	111
Cardiovascular System Development and Function,Organismal Development	Angiogenesis	1,50E-05	-1063	ACE2,ADAM12,ANGPT1,APLNR,ARHGEF26,ARNTL,ATXN1,BCL6B,CAT,CBLL1,CCR2,CDH1,CHD7,CITED2,COL8A2,CSF3,CX3CR1,CXCL14,CXCL2,CYGB,CYP1B1,DDAH1,DDR1,DHCR7,DKK1,DLK1,DRD2,E2F1,E2F8,EDN1,EPHB2,FOS,FOXM1,GAB2,GDNF,GJA4,GLI1,HES1,HOXA1,HPSE,HRH1,HTATIP2,HTR4,IGF2,IL13RA2,IL17B,IL18,ITGA2,ITGA4,JAK2,JAM3,KIT,KLF2,KLF4,KLF5,LDLR,LOXL2,LRP2,NFATC4,NOG,NOS1,NOS2,NOX5,NR4A2,NTRK2,PGF,PIK3R1,PLXND1,PPARGC1A,PRCP,PTK…	94
Cancer,Organismal Injury and Abnormalities	Lymphoreticular neoplasm	9,71E-09	-1054	ACTR3B,ADAM12,ADAMTS7,ANGPT1,ANKS1B,APAF1,APLNR,ARHGEF39,ARNTL,ARPP21,ATXN1,AURKB,AXIN2,AZIN1,B2M,B4GALNT1,BSN,BUB1B,C10orf71,CADM1,CARNS1,CC2D2A,CCDC171,CD4,CD48,CD69,CD79A,CD93,CDC20,CDH1,CDH23,CDT1,CEACAM20,CEL,CHRND,CMYA5,CNTNAP5,COCH,COL11A1,COL17A1,COL20A1,COL6A6,COL8A2,CRP,CSF3,CUBN,CUX2,CXCL14,CYFIP2,CYP1B1,DAPK3,DCLK3,DDR1,DDX11,DHTKD1,DIPK2A,DIS3,DNAJA4,DNMT3B,DOCK8,E2F1,E2F8,EIF4EBP1,E…	253
Cancer,Hematological Disease,Organismal Injury and Abnormalities	Hematologic cancer	2,41E-11	-1045	ACOT11,ACTR3B,ADAM12,ADAMTS7,ANGPT1,ANKS1B,APAF1,APLNR,ARHGAP15,ARHGEF39,ARNTL,ARPP21,ATRNL1,ATXN1,AURKB,AXIN2,AZIN1,B2M,B4GALNT1,BBS12,BSN,BUB1B,C10orf71,C3orf67,CA2,CACNB3,CADM1,CARNS1,CAT,CC2D2A,CCDC171,CCPG1,CD4,CD48,CD69,CD79A,CD93,CDC20,CDH1,CDH23,CDKL3,CDT1,CEACAM20,CEBPD,CEL,CHRND,CITED2,CMYA5,CNTNAP1,CNTNAP5,COCH,COL11A1,COL17A1,COL20A1,COL6A6,COL8A2,CPA5,CRP,CSF3,CUBN,CUX2,CXCL14,CXCL2,…	293
Cell Death and Survival	Cell death of blood cells	1,01E-07	-1026	ANGPT1,AURKB,CACNB3,CD4,CD48,CD69,CD79A,CISH,CLEC11A,CRP,CSF3,CX3CR1,CXCL2,DDIT4,DFFA,DKK3,DNMT3B,DOCK8,DRAM1,E2F1,EIF4EBP1,ETS2,EYA2,FANCC,FCGR1A,FOS,GAB2,GHR,GNAS,HES1,IL18,IRS2,ITGA4,JAK2,KIT,KLF13,KLF2,KLF4,LDLR,LYZ,MALT1,MS4A2,MX1,MXD3,MYBL2,NFAT5,NLRP3,NOS2,PARP14,PERP,PIAS1,PIK3R1,PLCE1,PMAIP1,PTN,RBPJ,RHOH,RUNX1,SCARB1,SERPINA1,SLC29A2,SLC46A1,SLC6A6,SLPI,SMAD6,SOX6,ST6GAL1,STAT1,TGFB2,TG…	77
Cardiovascular Disease,Organismal Injury and Abnormalities	Disorder of coronary artery	1,84E-06	-1000	ADAMTS7,ANKRD29,AR,ARHGEF26,ARNTL,ASIC1,BGN,C8orf34,CA13,CA14,CA2,CACNB3,CNTNAP5,CRP,EDN1,FOS,GRIA4,ITGA8,KCNJ2,KLF2,LDLR,MTHFD1L,MYO3B,NOS1,NOS2,P2RY12,PCSK9,PDE4D,PDE7B,PLEKHB1,PLXNA2,PRCP,RGS1,SAMD12,SCARB1,SCN5A,SCNN1A,SERPINE1,SLC6A4,TMEM163	40
Cell Morphology	Sprouting	5,24E-05	-0,996	ADAMTS4,ANGPT1,ATXN1,BSN,CAT,CDH1,CHN1,CX3CR1,DPYSL5,DRD2,EIF4EBP1,EMB,EPHB2,ETV4,FOS,GDNF,GNAO1,GRIN3A,IGF2,IL18,IL1RAP,JAK2,L1CAM,NFATC4,NOS1,NOS1AP,NTRK2,PAK1,PCYT1B,PGF,PIK3R1,PLPPR5,PRCP,PTN,PTPRJ,PVALB,RBPJ,RIMS1,RND2,RUNX1,SARS1,SCN4B,SDK2,STK3,TIE1	45
Cancer,Organismal Injury and Abnormalities,Respiratory Disease	Non-small cell lung carcinoma	7,48E-08	-0,990	ACE2,ADAM12,ANGPT1,ANKS1B,AR,ARAP2,ARHGAP15,ARMCX2,ASNS,ATRNL1,AURKB,AXIN2,B2M,BAIAP2,BCL6B,BGN,BSN,BUB1B,C3orf67,CADM1,CBLC,CD109,CD4,CD48,CDC20,CDCA5,CDH1,CDH23,CFH,CHRNA6,CHRNG,CLCA1,CLDN4,CLEC1A,CMYA5,CNTNAP1,CNTNAP5,COCH,COL11A1,CPA5,CPZ,CRP,CUBN,CUX2,CXCL2,CYGB,CYP1B1,DCLK1,DDR1,DDX11,DHTKD1,DIPK2A,DIS3,DLG3,DLK1,DNAJB4,DOCK8,E2F1,E2F8,EPHB2,ETS2,FANCD2,FASN,FBN2,FDPS,FKBP5,FOLH1B,FOXM1,G0S…	190
Carbohydrate Metabolism	Quantity of carbohydrate	3,27E-06	-0,955	ACOT11,AGMO,APAF1,ARNTL,ATXN1,BBS12,C1QTNF3,CEL,CES1,CFH,CHST1,CSF3,CTHRC1,CXCL14,DHTKD1,E2F1,FADS1,FASN,FMO5,GHR,GNAO1,GNAS,GPAT3,GRB14,ICA1,IGF2,IL13RA2,INSIG1,IRS2,KLF2,L1CAM,LCLAT1,LDLR,LPCAT3,MGLL,MLXIPL,NOS1,NOS2,NR0B2,NRIP1,PDK4,PER2,PFKFB3,PHGDH,PIK3R1,PIP5K1B,PPARGC1A,RPH3AL,SCARB1,SDC4,SGMS2,SIRT1,SLC30A10,SLC37A4,SLC5A3,SLC9B2,SMAD6,STEAP4,THRSP,ZBTB20	60
Cancer,Organismal Injury and Abnormalities	Lymphohematopoietic neoplasia	6,31E-12	-0,944	ACOT11,ACTR3B,ADAM12,ADAMTS7,ANGPT1,ANKS1B,APAF1,APLNR,ARHGAP15,ARHGEF39,ARNTL,ARPP21,ATRNL1,ATXN1,AURKB,AXIN2,AZIN1,B2M,B4GALNT1,BBS12,BSN,BUB1B,C10orf71,C3orf67,CA2,CACNB3,CADM1,CARNS1,CAT,CC2D2A,CCDC171,CCPG1,CD4,CD48,CD69,CD79A,CD93,CDC20,CDH1,CDH23,CDKL3,CDT1,CEACAM20,CEBPD,CEL,CHRND,CITED2,CMYA5,CNTNAP1,CNTNAP5,COCH,COL11A1,COL17A1,COL20A1,COL6A6,COL8A2,CPA5,CRP,CSF3,CUBN,CUX2,CXCL14,CXCL2,…	300
Cancer,Hematological Disease,Organismal Injury and Abnormalities	Neoplasia of blood cells	2,39E-11	-0,942	ACOT11,ACTR3B,ADAM12,ADAMTS7,ANGPT1,ANKS1B,APAF1,APLNR,ARHGAP15,ARHGEF39,ARNTL,ARPP21,ATRNL1,ATXN1,AURKB,AXIN2,AZIN1,B2M,B4GALNT1,BBS12,BSN,BUB1B,C10orf71,C3orf67,CA2,CACNB3,CADM1,CARNS1,CAT,CC2D2A,CCDC171,CCPG1,CD4,CD48,CD69,CD79A,CD93,CDC20,CDH1,CDH23,CDT1,CEACAM20,CEBPD,CEL,CHRND,CITED2,CMYA5,CNTNAP1,CNTNAP5,COCH,COL11A1,COL17A1,COL20A1,COL6A6,COL8A2,CPA5,CRP,CSF3,CUBN,CUX2,CXCL14,CXCL2,CYFIP2…	294
Carbohydrate Metabolism,Molecular Transport,Small Molecule Biochemistry	Concentration of D-glucose	7,45E-06	-0,940	ACOT11,ARNTL,ATXN1,BBS12,C1QTNF3,CES1,CTHRC1,CXCL14,DHTKD1,E2F1,FADS1,FMO5,GHR,GNAO1,GNAS,GPAT3,GRB14,ICA1,IGF2,IL13RA2,IRS2,LCLAT1,LDLR,MLXIPL,NOS1,NOS2,NR0B2,NRIP1,PDK4,PER2,PIK3R1,PPARGC1A,RPH3AL,SCARB1,SGMS2,SIRT1,SLC37A4,SLC9B2,SMAD6,STEAP4,ZBTB20	41
Cell Death and Survival	Cell survival	4,36E-09	-0,931	AK1,ANGPT1,ANKS1B,APAF1,AQP3,AR,ASNS,ATF5,ATXN1,AURKB,B2M,BCL6B,BUB1B,CA2,CACNB3,CADM1,CARS1,CAT,CCR2,CD4,CD48,CD79A,CDH1,CDKL3,CEBPD,CEL,CES1,CFH,CISH,CLDN4,CLEC11A,COCH,COL17A1,CSF3,CTF1,CX3CR1,CXCL2,CYP1B1,DAPK3,DDR1,DIS3,DKK1,DNASE1L3,DOCK8,DUSP13,E2F1,EN1,ETS2,FANCC,FANCD2,FASN,FKBP5,FOS,FOXM1,FZD2,GAB2,GDNF,GHR,GLI1,GPR37,HES1,HOXC6,HPSE,HSF4,HTATIP2,IGF2,IL18,INPP5J,INSIG1,IRS2,JAK2,JDP2,K…	151
Cell Death and Survival	Cell death of immune cells	1,27E-07	-0,904	ANGPT1,AURKB,CACNB3,CD4,CD48,CD69,CD79A,CISH,CLEC11A,CRP,CSF3,CX3CR1,CXCL2,DDIT4,DFFA,DKK3,DNMT3B,DOCK8,DRAM1,E2F1,EIF4EBP1,ETS2,EYA2,FANCC,FCGR1A,FOS,GAB2,GHR,GNAS,HES1,IL18,IRS2,ITGA4,JAK2,KIT,KLF13,KLF2,KLF4,LDLR,LYZ,MALT1,MS4A2,MX1,MXD3,MYBL2,NFAT5,NLRP3,NOS2,PARP14,PERP,PIAS1,PIK3R1,PLCE1,PMAIP1,PTN,RBPJ,RHOH,RUNX1,SCARB1,SERPINA1,SLC6A6,SLPI,SMAD6,ST6GAL1,STAT1,TGFB2,TGM2,THBS2,TMEM109,TNFR…	73
Neurological Disease	Neurological signs	4,20E-13	-0,896	ABCD2,ACOT11,AK1,APLNR,AQP4,AR,ARMCX2,ARPP21,ARX,ASIC1,ATXN1,B2M,B4GALNT1,BAIAP2,CA2,CACNA2D3,CACNB3,CD48,CHN1,CHRNA6,CHRNA9,CHRND,CHRNG,COCH,CPA5,CRP,CYFIP2,DBP,DHCR7,DIO2,DKK3,DRD2,EMX2,ENO3,EPHB2,ESRRG,ETV4,FLRT2,FOS,FOXN3,GDNF,GFAP,GNAO1,GRIA4,GRIN3A,HOXC6,HRH1,ICA1,IER5,IPMK,ITIH4,KCNC1,KCNH2,KCTD17,L1CAM,LDLR,LMOD1,LRP4,LRRN1,MALT1,MAP3K12,MME,NGLY1,NGRN,NOS1,NPTX2,NTRK2,PDLIM7,PENK,PPARGC1…	97
Organismal Functions	Energy homeostasis	4,95E-05	-0,893	ACOT11,AK1,AR,C1QTNF6,CEBPD,CTF1,DIO2,DRD2,E2F1,FAAH,FMO5,G0S2,GPAT3,IL18,IRS2,JAK2,KCP,LCLAT1,MGLL,MLXIPL,NR1D2,NR4A3,PM20D1,PPARGC1A,PRCP,SERPINE1,SIRT1	27
Cellular Movement	Cell movement	5,59E-09	-0,865	ACE2,ACKR2,ADAM12,ADAM33,ADAMTS7,ADGRG6,ANGPT1,APAF1,APBB1,APLNR,AQP3,AR,ARHGEF39,ARX,ASIC1,ASNS,ASTN1,ATP8A1,BAIAP2,BARX2,BEX4,BGN,C1QTNF6,CA2,CAT,CBLL1,CCR2,CD4,CD48,CD69,CD93,CDH1,CDH23,CEBPD,CES1,CFH,CHDH,CHRNA9,CHST1,CITED2,CLDN1,CLDN4,CLEC11A,CNN1,COCH,COL11A1,COL17A1,CRP,CSF3,CTNNBIP1,CX3CR1,CXCL14,CXCL2,CYGB,CYP1B1,CYP2S1,CYTIP,DAPK3,DCLK1,DDIT4,DDR1,DIO2,DKK1,DKK3,DNAJB4,DOCK8,DRAM1,DRD2…	223
Connective Tissue Disorders,Inflammatory Disease,Organismal Injury and Abnormalities,Skeletal and Muscular Disorders	Rheumatic Disease	1,09E-05	-0,851	ADAM12,ADAMTS18,ADAMTS4,ADAMTS7,ADGRG6,APAF1,AR,ARAP2,ASIC1,ASNS,ATP8A1,ATXN1,B2M,BGN,C1QTNF3,C1QTNF6,C3orf67,CA2,CACNA2D3,CAVIN3,CCR2,CD4,CD69,CD79A,CDH1,CFH,COCH,COL11A1,COL11A2,CPA5,CRP,CSF3,CX3CR1,CXCL14,CXCL2,CYP2S1,DDR1,DKK3,DNAJA4,DNASE1L3,DRD2,EPSTI1,ERAP2,FASN,FCGR1A,FDPS,FKBP5,FMOD,FOS,G0S2,GATA3,GFAP,GHR,GNAS,HES1,HNMT,HPSE,HRH1,ICA1,IL18,IL21R,ISG20,JAK2,JAM3,KIT,KLF12,KLF13,L1CAM,LDL…	124
Hematological System Development and Function,Tissue Morphology	Quantity of leukocytes	3,67E-07	-0,838	ACKR2,ADAM12,ARNTL,ATP13A5,B2M,B4GALNT1,BCL6B,CCR2,CD4,CD48,CD69,CD79A,CFH,CHD7,CHST1,CISH,CLCA1,CLEC11A,CRP,CSF3,CX3CR1,CXCL14,CXCL2,CYTIP,DDR1,DKK1,DKK3,DLK1,DOCK8,E2F1,ETS2,FANCC,FANCD2,FCGR1A,FGF6,FHL2,FOS,FYB1,GAB2,GATA3,GHR,GNAS,GRAP,HPSE,HRH1,IGF2,IL18,IL21R,JAK2,JAM3,KIT,KLF13,KLF2,KLF4,KLF5,LDLR,MALT1,MFAP2,MYBL2,NDST3,NFAT5,NLRP3,NOS1,NOS2,P2RX5,PDCD1LG2,PIK3R1,PLA2G2D,PLCE1,PLXND1,POLM…	101
Amino Acid Metabolism	Quantity of amino acids	1,70E-05	-0,824	ARG2,ATXN1,CFH,CUBN,DDAH1,DIO2,FAAH,FOS,GHR,GNMT,HPN,LDLR,MTHFD1L,NCOR1,NOS1,NOS2,PDK4,PER2,PHGDH,PRCP,SHMT2,SIRT1,SIRT3,SLC30A10	24
Endocrine System Development and Function,Molecular Transport,Small Molecule Biochemistry	Concentration of hormone	9,16E-06	-0,811	AR,ARNTL,CEL,CTF1,CXCL14,DHTKD1,DIO2,DRD2,E2F1,ENHO,FAAH,GHR,GNAO1,GNAS,HPN,HRH1,IGF2,IRS2,JDP2,LCLAT1,LDLR,LRP2,MGLL,MLXIPL,NCOR1,NOS1,NOS2,NR0B2,NTRK2,PCYT1B,PDK4,PIK3R1,PPARGC1A,PRCP,SCARB1,SIRT1,SIRT3,SLC17A9,SLC19A2,SLC30A10,SLC9B2,STEAP4,TGM2,TLR5,WRN,ZBTB20	46
Psychological Disorders	Hyperactive behavior	2,42E-05	-0,798	ABCD2,APAF1,CES1,DDR1,DKK3,EPHB2,FOS,GNAO1,GNAS,GPAT3,GRIA4,GRM2,KCNC1,LCLAT1,LDLR,MGLL,NR4A2,PER1,PPARGC1A,PRMT8,SLC6A4,USH1C	22
Cancer,Organismal Injury and Abnormalities	Secondary tumor	1,74E-08	-0,789	ACKR2,ADAM12,AR,AURKB,AXIN2,B2M,BEX4,CAT,CCR2,CD48,CDH1,CEBPD,CLDN4,CNN1,CRABP2,CSF3,CUX2,CXCL2,CYP1B1,DDR1,DKK1,E2F1,EDN1,EIF4EBP1,EMX2,EN1,EPHA7,EPSTI1,ERAP2,ESPL1,ESRRG,ETV4,FASN,FBN2,FCGR1A,FDPS,FLRT2,FOS,FOXM1,FSCN1,GATA3,GLI1,GNAS,GREB1,GRIN3A,HOXC6,HPSE,HRH1,HTATIP2,IGF2,IL18,IRS2,ITGA2,ITGA4,JAK2,JAM3,KCNJ2,KIF20A,KIFC1,KIT,KLF4,KLHL3,L1CAM,LRRC26,MAB21L1,MALT1,MME,MSH3,MX1,NCOR1,NOS2,NTR…	111
Cellular Development,Connective Tissue Development and Function,Tissue Development	Differentiation of connective tissue cells	1,25E-08	-0,781	ADAMTS7,ARNTL,ATF5,AXIN2,BBS12,CA2,CCR2,CEBPD,COL11A2,CPXM1,CTHRC1,CTNNBIP1,DKK1,DKK2,DLK1,E2F1,EDN1,FBN2,FHL2,FOS,GAB2,GATA3,GDNF,GLI1,GNAS,HES1,IGF2,INSIG1,IRS2,JDP2,KLF4,KLF5,LOXL2,LRP4,MAP3K12,MFAP2,MMP11,NFATC4,NFIA,NFIB,NLRP3,NOG,NOS1,NOS2,NPNT,NR4A2,NR4A3,OSBPL11,PDK4,PDLIM7,PER2,PGF,PIAS1,PIK3R1,PPARGC1A,REST,RGS2,RUNX1,RUNX1T1,SIRT1,SMAD6,SORT1,SOX6,SOX9,STAT1,STEAP4,STK3,TBL1XR1,TFRC,TG…	75
Cell Death and Survival	Apoptosis of tumor cell lines	2,36E-07	-0,765	APAF1,AR,ASNS,ATF5,B2M,BCL6B,BOK,CAT,CAVIN3,CD4,CD48,CDC20,CDH1,CEBPD,CES1,CFH,CRABP2,CYFIP2,CYGB,CYP1B1,DAPK3,DDIT4,DFFA,DKK1,DKK3,DRD2,E2F1,EBF4,EDN1,EIF4EBP1,EN1,EPHB2,ETS2,FANCC,FASN,FCGR1A,FKBP5,FOS,FOXM1,G0S2,GDNF,GLI1,GLIPR1,GNAS,GPX2,HES1,HFE,HLF,HOXA1,HOXC6,HPN,HPSE,HTATIP2,IGF2,IL18,IRF2BP2,ITGA2,ITGA4,JAK2,KAT2B,KCNB1,KIT,KLF2,KLF4,KLF5,L1CAM,LRRN1,MALT1,MAP3K12,MAX,MDGA2,MME,MSH3,MYCN…	134
Organismal Injury and Abnormalities	Shock Response	6,37E-05	-0,763	ATXN1,B2M,BGN,CD48,CHRNA6,CHRNA9,CHRND,CHRNG,COCH,CPA5,CRP,DLK1,DRD2,FANCC,FCGR1A,GATA3,GRIN3A,IL13RA2,IL18,MGLL,NLRP3,NOS2,PDCD1LG2,PDE4D,PDE7B,SCN5A,SERPINE1,STAT1,TGM2,TSC22D2,ZBTB20	31
Cell Death and Survival	Cell viability	2,15E-09	-0,748	AK1,ANGPT1,ANKS1B,APAF1,AQP3,AR,ASNS,ATF5,ATXN1,AURKB,B2M,BCL6B,BUB1B,CA2,CACNB3,CADM1,CARS1,CAT,CCR2,CD4,CD48,CD79A,CDH1,CDKL3,CEBPD,CEL,CES1,CISH,CLDN4,CLEC11A,COCH,COL17A1,CSF3,CTF1,CX3CR1,CXCL2,CYP1B1,DAPK3,DDR1,DIS3,DKK1,DNASE1L3,DOCK8,DUSP13,E2F1,EN1,ETS2,FANCC,FANCD2,FASN,FKBP5,FOS,FOXM1,FZD2,GAB2,GDNF,GHR,GLI1,GPR37,HES1,HOXC6,HPSE,HSF4,HTATIP2,IGF2,IL18,INPP5J,INSIG1,IRS2,JAK2,KIFC1,KIT,…	148
Cellular Function and Maintenance	Cellular homeostasis	5,64E-06	-0,727	ACOT11,AK1,ANGPT1,APAF1,AQP3,AQP4,AR,ARNTL,ASIC1,B2M,BAIAP2,BOK,C1QTNF3,CA2,CACNB3,CADM1,CAT,CCR2,CD4,CD69,CD79A,CHD7,CHRNA9,CHRND,CHRNG,CIB2,CISH,CLDN1,CLDN4,CLEC11A,CRACR2B,CRP,CXCL2,DAPK3,DDIT4,DFFA,DKK1,DRAM1,DRD2,E2F1,EDN1,EIF4EBP1,EPB42,EPHB2,ETS2,EYA2,FANCC,FCGR1A,FMO5,FXYD2,FYB1,FZD2,GATA3,GDNF,GHR,GJA4,GNAS,GPR37,GRIK5,HAAO,HFE,ICA1,IGF2,IL18,IL21R,IRS2,ITGA4,JAK2,JAM3,KCNB1,KCNH2,KCNJ2,…	150
Cancer,Organismal Injury and Abnormalities	Lymphohematopoietic cancer	6,44E-12	-0,724	ACOT11,ACTR3B,ADAM12,ADAMTS7,ANGPT1,ANKS1B,APAF1,APLNR,ARHGAP15,ARHGEF39,ARNTL,ARPP21,ATRNL1,ATXN1,AURKB,AXIN2,AZIN1,B2M,B4GALNT1,BBS12,BSN,BUB1B,C10orf71,C3orf67,CA2,CACNB3,CADM1,CARNS1,CAT,CC2D2A,CCDC171,CCPG1,CD4,CD48,CD69,CD79A,CD93,CDC20,CDH1,CDH23,CDKL3,CDT1,CEACAM20,CEBPD,CEL,CHRND,CITED2,CMYA5,CNTNAP1,CNTNAP5,COCH,COL11A1,COL17A1,COL20A1,COL6A6,COL8A2,CPA5,CRP,CSF3,CUBN,CUX2,CXCL14,CXCL2,…	297
Organismal Development	Growth of organism	1,16E-05	-0,714	APLNR,AR,ARNTL,ARX,ATF5,CCR2,CEBPD,CITED2,CSF3,CTNNBIP1,CUX2,CX3CR1,CXCL14,CXCL2,DDX11,DHCR7,DKK1,DLK1,DRD2,E2F1,EIF4EBP1,EMX2,EN1,ERCC6L,ESPL1,ETS2,FANCD2,GAB2,GATA3,GDNF,GHR,GNAS,HES1,HIP1R,HORMAD1,HOXA1,HTR4,HUS1,IGF2,IL18,IRS2,JAK2,KIT,KLF2,KLF4,KLHL40,L1CAM,LRP4,LYZ,MAX,MDFI,MXD3,MYCN,NCOR1,NOG,NOS2,NR4A3,PDE4D,PIK3R1,POU2F1,PRSS35,PTK6,PTN,PTPMT1,RAD9B,RERE,REV3L,RUNX1,SCNN1A,SELENOM,SGK1,S…	83
Cellular Development,Cellular Growth and Proliferation,Hematological System Development and Function,Lymphoid Tissue Structure and Development	Proliferation of mononuclear leukocytes	5,45E-05	-0,713	AURKB,B2M,BCL6B,CCR2,CD4,CD48,CD69,CD79A,CDH1,CISH,CLEC11A,CRP,CSF3,CXCL14,CXCL2,CYTIP,DKK3,DOCK8,E2F1,EPHB2,ETS2,EXTL1,FYB1,GAB2,GABPB2,GATA3,GRAP,HES1,HRH1,IGF2,IL13RA2,IL18,IL21R,IRS2,ISG20,KIT,KLF2,KLF4,MALT1,MNDA,MYCN,NCKAP1L,NFAT5,NOS2,PARP14,PDCD1LG2,PDE4D,PENK,PGF,PIK3R1,PLA2G2D,PMAIP1,POLM,PTK2B,PTPRJ,RASGRP1,RGS2,RHOH,RUNX1,SAMSN1,SDC4,SERPINA1,SIRT1,SLPI,ST6GAL1,STAT1,TFRC,TGFB2,THPO,T…	73
Neurological Disease,Organismal Injury and Abnormalities,Psychological Disorders	Brain damage	3,65E-07	-0,709	AQP4,AR,ASIC1,B4GALNT1,CA13,CA14,CA2,CHRNA6,CHRNA9,CHRND,CHRNG,CX3CR1,CXCL2,CYGB,DRD2,EDN1,FDPS,GHR,GPX3,GRIN3A,IGF2,KANK1,KCNH2,NMNAT1,NOS1,PDE4D,PDE8B,PLXNA2,PPARGC1A,SCN5A,SLC6A4,TGM2	32
Lipid Metabolism,Molecular Transport,Small Molecule Biochemistry	Concentration of triacylglycerol	1,61E-08	-0,700	ACOT11,AQP3,AR,ARNTL,BBS12,CES1,CRP,CXCL14,DIO2,DLK1,E2F1,ENHO,FASN,FMO5,G0S2,GHR,GNAS,HRH1,IL21R,INSIG1,IRS2,JAK2,LDLR,LPCAT3,LPGAT1,MGLL,MLXIPL,NOS1,NOS2,NR0B2,NXPH4,PCK2,PCSK9,PDK4,PIK3R1,PON3,PPARGC1A,SCARB1,SERPINE1,SIRT1,SIRT3,SLC37A4,SORT1,STEAP4,THRSP,TLR5,WRN	47
Cellular Movement	Migration of cells	9,24E-09	-0,699	ACE2,ACKR2,ADAM12,ADAM33,ADAMTS7,ADGRG6,ANGPT1,APAF1,APBB1,AQP3,AR,ARHGEF39,ARX,ASIC1,ASNS,ASTN1,ATP8A1,BARX2,BEX4,BGN,C1QTNF6,CAT,CBLL1,CCR2,CD4,CD48,CD69,CD93,CDH1,CDH23,CES1,CFH,CHRNA9,CHST1,CITED2,CLDN4,CLEC11A,COCH,COL11A1,COL17A1,CRP,CSF3,CX3CR1,CXCL14,CXCL2,CYGB,CYP1B1,CYP2S1,CYTIP,DAPK3,DCLK1,DDIT4,DDR1,DIO2,DKK1,DOCK8,DRD2,EDN1,EIF4EBP1,EPHB2,ETV4,EYA2,FAAH,FASN,FGF6,FHL2,FLRT2,FMNL2,FOS…	201
Cancer,Organismal Injury and Abnormalities	Advanced malignant tumor	1,14E-08	-0,667	ACKR2,ADAM12,AR,AURKB,AXIN2,B2M,BEX4,C2orf88,CAT,CCR2,CD48,CDH1,CEBPD,CFH,CLDN4,CNN1,CRABP2,CSF3,CUX2,CXCL2,CYP1B1,DDR1,DHTKD1,DKK1,E2F1,EDN1,EIF4EBP1,EMX2,EN1,EPHA7,EPSTI1,ERAP2,ESPL1,ESRRG,ETV4,FASN,FBN2,FCGR1A,FDPS,FLRT2,FOS,FOXM1,FSCN1,GATA3,GLI1,GNAS,GREB1,GRIN3A,HES1,HOXC6,HPSE,HRH1,HTATIP2,IGF2,IL18,IRS2,ITGA2,ITGA4,JAK2,JAM3,KAT2B,KCNJ2,KIF20A,KIFC1,KIT,KLF4,KLHL3,L1CAM,LRP2,LRRC26,MAB21L…	120
Cardiovascular System Development and Function,Organismal Development	Vasculogenesis	2,67E-06	-0,664	ACE2,ANGPT1,APLNR,ARHGEF26,ARNTL,ATXN1,BCL6B,CAT,CBLL1,CCR2,CDH1,CHD7,CITED2,COL8A2,CSF3,CX3CR1,CXCL14,CXCL2,CYGB,CYP1B1,DDR1,DKK1,DLK1,E2F1,EDN1,EPHB2,FOS,FOXM1,GDNF,GLI1,HES1,HOXA1,HPSE,HRH1,HTR4,IGF2,IL13RA2,IL17B,IL18,ITGA2,ITGA4,JAK2,JAM3,KIT,KLF2,KLF4,KLF5,LDLR,LOXL2,LRP2,NFATC4,NOS1,NOS2,NOX5,NR4A2,NTRK2,PGF,PLXND1,PPARGC1A,PRCP,PTK2B,PTK7,PTN,PTPRJ,RBPJ,ROBO4,RUNX1,SARS1,SCARB1,SEMA3B,SER…	82
Neurological Disease,Organismal Injury and Abnormalities	Seizures	5,46E-06	-0,655	ABCD2,ARX,B4GALNT1,BAIAP2,BSN,C11orf96,CA13,CA14,CA2,CACNA2D3,CCR2,CDH23,CEBPD,CHN1,CITED2,CUX2,CYFIP2,DRD2,E2F1,ELL2,FCGR1A,FOS,GDNF,GFAP,GNAO1,GRIA4,GRIN3A,HES1,HTR4,IL18,KCNB1,KCNC1,KCNQ5,KCNT1,KCNT2,LDLR,NOS1,NOS2,NPTX2,NR4A3,NTRK2,PAK1,PNPO,RGS1,RGS2,RIMS1,SARS1,SCN4B,SCN5A,SLC37A4,SLC6A13,SLC6A4,SNTB2,TGM2,TNK2	55
Cardiovascular Disease	Vascular lesion	2,70E-06	-0,633	ARG2,CCR2,CEL,CES1,COL11A1,CRP,CX3CR1,CXCL2,DDR1,FBN2,HOXA4,IGF2,KLF2,KLF4,LDLR,MMP11,NOS1,NOS2,OSMR,P2RY12,PCSK9,PGF,PON3,RUNX1,SCARB1,SDC4,SERPINE1,SIRT1,SLC2A10,SMAD6,TGFB2,TNFRSF11B	32
Lipid Metabolism,Molecular Transport,Small Molecule Biochemistry	Concentration of lipid	1,34E-06	-0,621	ABCD2,ACOT11,AGMO,APAF1,AQP3,AR,ARNTL,B4GALNT1,BBS12,CD4,CEL,CES1,CFH,CLEC11A,CRP,CSF3,CTF1,CXCL14,CYP1B1,DHCR7,DIO2,DKK3,DLK1,DRD2,E2F1,ENHO,FAAH,FASN,FMO5,FOS,G0S2,GHR,GNAS,GPAT3,HRH1,IGF2,IL18,IL21R,INSIG1,IRS2,JAK2,JDP2,LDLR,LPCAT3,LPGAT1,LRP2,MGLL,MLXIPL,NDST3,NOS1,NOS2,NR0B2,NTRK2,NXPH4,PCK2,PCSK9,PDK4,PHGDH,PIK3R1,PIP5K1B,PLA2G2D,PON3,PPARGC1A,PTPMT1,PVALB,RBP4,RDH16,RUNX1,SCARB1,SCNN1A,SE…	87
Hematological Disease,Metabolic Disease,Organismal Injury and Abnormalities	Dyslipidemia	1,34E-05	-0,604	AR,ATXN1,CRP,DLK1,DRD2,FAAH,FASN,GHR,GNMT,HRH1,INSIG1,IRS2,ITIH4,LDLR,NOS1,NOS2,NR0B2,NR4A3,PCSK9,PPARGC1A,SERPINE1,SIRT3,SLC37A4,WRN	24
Cell Death and Survival	Cell death of lymphatic system cells	6,43E-05	-0,589	AURKB,BGN,CD4,CRP,CSF3,DDIT4,DFFA,DKK3,DNMT3B,DOCK8,DRAM1,E2F1,ETS2,FANCC,FCGR1A,FOS,GNAS,IL18,IRS2,JAK2,KLF13,KLF2,MALT1,MXD3,NFAT5,NOS2,PARP14,PERP,PIK3R1,PMAIP1,PTN,RAD54L,RHOH,RUNX1,SLC29A2,SLC6A6,STAT1,TGFB2,TGM2,THBS2,THPO,TMEM109,XKR8,XRCC5	44
Neurological Disease,Organismal Injury and Abnormalities	Brain lesion	5,89E-06	-0,581	ACTR3B,ADAM12,ADAMTS4,ANGPT1,APOL3,ARHGAP15,CA2,CACNB3,CADM1,CCR2,CD109,CDH1,CEACAM20,CHD7,CILP2,COCH,COL11A1,CX3CR1,DHTKD1,DKK3,DRD2,E2F1,EIF5B,EPDR1,EPHB2,FBN2,FLRT2,FOS,GALNT5,GDNF,GFAP,GLI1,GNAS,HMCN1,HRH1,IL18,IRS2,JAK2,JPH1,KIF18B,KIT,KLF2,KLF4,LDLR,LMOD3,LRP2,LURAP1L,MAX,MYCN,NFIA,NLRP3,NOS1,NOS2,NTRK2,P2RX5,P2RY12,PCMTD1,PCSK9,PEBP4,PGF,PIK3R1,PLEKHD1,PMS2,POLE,PSPH,PTK7,PVALB,RAD1,RBM47,…	97
Hematological System Development and Function,Hematopoiesis,Tissue Morphology	Quantity of hematopoietic progenitor cells	2,07E-05	-0,577	ARNTL,B2M,CCR2,CD4,CD69,CD79A,CHD7,CLEC11A,CSF3,DKK3,DLK1,E2F1,EPB42,ETS2,FANCC,FANCD2,FOS,FYB1,HTR4,IL13RA2,IL21R,JAK2,JAM3,KIT,KLF13,KLF2,KLF4,KLF5,MYBL2,MYCN,NOS2,PER2,PIK3R1,PLXND1,POU2F1,PRKAG1,RASGRP1,RHOH,RUNX1,SCARB1,SFRP5,SIRT1,SOX6,ST6GAL1,TFRC,THBS2,THPO,TNFRSF11B,TNFRSF13C,XRCC5,ZBTB7A	51
Carbohydrate Metabolism	Quantity of monosaccharide	2,75E-06	-0,565	ACOT11,ARNTL,ATXN1,BBS12,C1QTNF3,CES1,CSF3,CTHRC1,CXCL14,DHTKD1,E2F1,FADS1,FMO5,GHR,GNAO1,GNAS,GPAT3,GRB14,ICA1,IGF2,IL13RA2,IRS2,LCLAT1,LDLR,MLXIPL,NOS1,NOS2,NR0B2,NRIP1,PDK4,PER2,PFKFB3,PIK3R1,PPARGC1A,RPH3AL,SCARB1,SGMS2,SIRT1,SLC37A4,SLC9B2,SMAD6,STEAP4,ZBTB20	43
Cell Morphology,Cellular Development,Cellular Growth and Proliferation,Nervous System Development and Function,Organismal Development,Tissue Development	Morphogenesis of neurons	5,85E-05	-0,563	ABITRAM,ADAMTS4,ADGRG6,ANGPT1,AR,ATXN1,BAIAP2,BSN,BTG3,CDC20,CDKL3,CHN1,CLMN,CNTNAP1,CUX2,CX3CR1,CYFIP2,DCLK1,DDR1,DPYSL5,DRD2,EIF4EBP1,EPHA7,EPHB2,ETV4,FASN,FOS,GDNF,GNAO1,GRIN3A,HES1,IL18,IL1RAP,KCNJ2,L1CAM,LRP4,NFATC4,NFIA,NFIB,NOS1,NOS1AP,NTRK2,PAK1,PCYT1B,PHGDH,PIP5K1B,PLPPR4,PLPPR5,PTK2B,PTN,PTPRJ,PVALB,RERE,RIMS1,RND2,ROBO3,SCN4B,SDK2,SGK1,SLC9A5,SLITRK2,SLITRK4,TNK2,TOP2B,UHMK1	65
Cell Morphology,Cellular Assembly and Organization,Cellular Development,Cellular Function and Maintenance,Cellular Growth and Proliferation,Nervous System Development and Function,Organismal Development,Tissue Development	Neuritogenesis	7,34E-05	-0,563	ABITRAM,ADAMTS4,ADGRG6,ANGPT1,AR,ATXN1,BAIAP2,BSN,BTG3,CDC20,CDKL3,CHN1,CLMN,CNTNAP1,CUX2,CX3CR1,CYFIP2,DCLK1,DDR1,DPYSL5,DRD2,EIF4EBP1,EPHA7,EPHB2,ETV4,FASN,FOS,GDNF,GNAO1,GRIN3A,IL18,IL1RAP,KCNJ2,L1CAM,LRP4,NFATC4,NFIA,NFIB,NOS1,NOS1AP,NTRK2,PAK1,PCYT1B,PHGDH,PIP5K1B,PLPPR4,PLPPR5,PTK2B,PTN,PTPRJ,PVALB,RERE,RIMS1,RND2,ROBO3,SCN4B,SDK2,SGK1,SLC9A5,SLITRK2,SLITRK4,TNK2,TOP2B,UHMK1	64
Connective Tissue Development and Function,Tissue Morphology	Quantity of connective tissue	1,92E-11	-0,540	ACOT11,ADAM12,AR,ARNTL,ASPA,B4GALNT1,BBS12,BCL6B,BGN,CCR2,CEBPD,CES1,CLEC11A,CSF3,CTF1,CXCL14,DKK1,DKK2,DLK1,DNMT3B,DOCK8,E2F1,EIF4EBP1,EPB42,FANCC,FASN,FMO5,FNDC5,FOS,G0S2,GAB2,GDNF,GHR,GNAS,GPAT3,HFE,HRH1,HTR4,IL13RA2,IL18,INSIG1,IRS2,JAK2,KCP,KLF13,KLF2,KLF4,LDLR,MFAP2,MLXIPL,MYBL2,NCOR1,NOG,NOS1,NOS2,PDK4,PER1,PER2,PGF,PIK3R1,PNMT,PON3,POU2F1,PPARGC1A,PRKAG1,RUNX1,RUNX1T1,SCARB1,SERPINE1,SIRT…	82
Lipid Metabolism,Molecular Transport,Small Molecule Biochemistry	Quantity of steroid	1,91E-05	-0,530	ACOT11,AR,ARNTL,B4GALNT1,CD4,CEL,CES1,CRP,CTF1,CXCL14,DHCR7,DKK3,DLK1,DRD2,FMO5,GHR,GNAS,GPAT3,IGF2,INSIG1,IRS2,JDP2,LDLR,LPCAT3,LPGAT1,LRP2,MGLL,MLXIPL,NDST3,NOS2,NR0B2,NTRK2,PCSK9,PIK3R1,PON3,PPARGC1A,PVALB,SCARB1,SCNN1A,SEC16B,SERPINE1,SGK1,SIRT1,SIRT3,SLC37A4,SLC6A4,SORT1,STEAP4,TGM2,TLR5,UHMK1,WRN	52
Cell Cycle	Interaction of DNA	1,90E-05	-0,498	ABCD2,AR,BARX2,CAT,CD4,CEBPD,CISH,CSF3,CYP1B1,E2F1,EDN1,ETS2,FANCC,FOS,FOXM1,FYB1,GATA3,GHR,GNAS,IL18,IPMK,ITGA2,JAK2,KAT2B,KLF13,MAX,MTF1,MYCN,NCOR1,NOS2,NR0B2,NR4A2,PAK1,PER1,PGF,PIAS1,POLM,POU2F1,PPARGC1A,PRDX4,RAD54L,RBPJ,REST,RUNX1,SIRT1,SOX9,STAT1,THPO,TOP1,TP63,ZBTB7A	51
Cardiovascular Disease,Organismal Injury and Abnormalities	Occlusion of artery	4,89E-07	-0,495	ADAMTS7,ANKRD29,AR,ARG2,ARHGEF26,ARNTL,C8orf34,CA13,CA14,CA2,CCR2,CEL,CES1,CNTNAP5,CRP,CX3CR1,CXCL2,DDR1,DLK1,DRD2,EDN1,FOS,GHR,GRIA4,GRIN3A,HRH1,IGF2,ITGA8,KCNJ2,KLF2,KLF4,LDLR,MFAP2,MLXIPL,MMP11,MTHFD1L,MYO3B,NOS1,NOS2,OSMR,P2RY12,PCSK9,PDE4D,PDE7B,PGF,PLEKHB1,PLXNA2,PON3,PRCP,PTK2B,RGS1,SAMD12,SCARB1,SDC4,SERPINA1,SERPINE1,SLC6A4,SORT1,TGFB2,TMEM163,TNFRSF11B	61
Cell-To-Cell Signaling and Interaction,Cellular Assembly and Organization	Cell-cell contact	1,91E-06	-0,490	ADAM12,ANGPT1,AQP4,AR,ASTN1,B2M,BSN,CADM1,CBLL1,CD4,CD93,CDH1,CEACAM16,CHRNG,CLDN1,CLDN4,CNTNAP1,CUX2,CX3CR1,CYFIP2,DDR1,DHTKD1,DKK1,DLG3,EDN1,EPHA7,EPHB2,FASN,FLRT2,FSCN1,GFAP,GJA4,HOXA4,IGF2,IL18,IL1RAP,ITGA4,JAK2,JAM3,KIRREL2,L1CAM,LDLR,LRP4,LRRN1,LRTM1,NFIA,NOS1,NPTX2,NTRK2,PAK1,PCDHB2,PERP,PGF,PIK3R1,PLPPR5,PLXND1,PTK2B,RGS2,SDK2,SIRT1,SLC30A2,SLITRK2,SLITRK4,SNTB2,SOX9,STAT1,THBS2,TP63,UNC1…	69
Neurological Disease	Injury of nervous system	4,77E-07	-0,486	AQP4,AR,ASIC1,B4GALNT1,CA13,CA14,CA2,CHRNA6,CHRNA9,CHRND,CHRNG,CX3CR1,CXCL2,CYGB,DRD2,EDN1,FDPS,GHR,GPX3,GRIN3A,IGF2,KANK1,KCNH2,NMNAT1,NOS1,PDE4D,PDE8B,PLXNA2,PPARGC1A,SCN5A,SIRT1,SLC6A4,TGM2	33
Cancer,Organismal Injury and Abnormalities	Adenocarcinoma	3,02E-47	-0,479	AAK1,ABCB9,ABCD2,ABHD11,ABTB2,ACE2,ACTR3B,ADAM12,ADAM33,ADAMTS18,ADAMTS4,ADAMTS7,AFF4,AGMO,ALDH3B2,AMT,ANGPT1,ANKRD12,ANKRD29,ANKRD44,ANKS1B,AP5B1,APAF1,APBB1,APLNR,APOL3,AQP4,AR,ARAP2,ARG2,ARHGAP15,ARHGEF26,ARL14EP,ARMCX2,ARMCX4,ARNTL,ARPP21,ART3,ARX,ASB5,ASNS,ASPA,ASTN1,ATAD2B,ATF5,ATP13A5,ATP6V1C2,ATP8A1,ATRNL1,ATXN1,AURKB,AXIN2,AZIN1,B2M,B4GALNT1,BAIAP2,BARX2,BBS12,BCL6B,BDH1,BEX4,BGN,BMP2K,B…	852
Cellular Development,Cellular Growth and Proliferation,Hematological System Development and Function,Lymphoid Tissue Structure and Development	Proliferation of immune cells	7,37E-05	-0,450	AURKB,B2M,BCL6B,CCR2,CD4,CD48,CD69,CD79A,CDH1,CISH,CLEC11A,CRP,CSF3,CXCL14,CXCL2,CYTIP,DKK3,DOCK8,E2F1,EPHB2,ETS2,EXTL1,FYB1,GAB2,GABPB2,GATA3,GRAP,HES1,HRH1,IGF2,IL13RA2,IL18,IL21R,IRS2,ISG20,JAK2,KIT,KLF2,KLF4,MALT1,MNDA,MYCN,NCKAP1L,NFAT5,NOS2,PARP14,PDCD1LG2,PDE4D,PENK,PGF,PIK3R1,PLA2G2D,PMAIP1,POLM,PTK2B,PTPRJ,RASGRP1,RGS2,RHOH,RUNX1,SAMSN1,SDC4,SERPINA1,SERPINE1,SIRT1,SLPI,ST6GAL1,STAT1,TFR…	75
Connective Tissue Development and Function,Skeletal and Muscular System Development and Function	Remodeling of bone	2,32E-05	-0,445	AR,ARNTL,CA2,CYP1B1,DLK1,EDN1,FBN2,FOS,GAB2,HRH1,IGF2,LDLR,LRP4,NFATC4,NOS1,NOS2,P3H4,PDK4,PTK2B,RBPJ,RND3,SCIN,STAT1,TFRC,TNFRSF11B	25
Cell Death and Survival	Necrosis	5,83E-11	-0,443	AAK1,ACE2,ADAM12,ANGPT1,APAF1,AR,ASNS,ASTN1,ATF5,ATXN1,AURKB,B2M,B4GALNT1,BCL6B,BGN,BOK,BTG3,BUB1B,CACNB3,CADM1,CAT,CAVIN3,CCR2,CD4,CD48,CD69,CD79A,CDC20,CDCA5,CDH1,CDT1,CEBPD,CEL,CES1,CFH,CISH,CITED2,CLEC11A,CRABP2,CRADD,CRP,CSF3,CTF1,CX3CR1,CXCL2,CYFIP2,CYGB,CYP1B1,DAPK3,DCLRE1B,DCTD,DDIT4,DFFA,DHCR7,DKK1,DKK3,DNMT3B,DOCK8,DRAM1,DRD2,E2F1,EBF4,EDN1,EIF4EBP1,EIF5B,EN1,EPHA7,EPHB2,ETS2,EYA2,FAAH,…	260
Connective Tissue Development and Function,Skeletal and Muscular System Development and Function	Resorption of bone	1,09E-05	-0,386	AR,ARNTL,CA2,CYP1B1,DLK1,EDN1,FOS,GAB2,HRH1,IGF2,LDLR,LRP4,NFATC4,NOS1,NOS2,PDK4,PTK2B,RBPJ,RND3,SCIN,STAT1,TFRC,TNFRSF11B	23
Endocrine System Development and Function,Molecular Transport,Protein Synthesis,Small Molecule Biochemistry	Quantity of insulin in blood	5,08E-06	-0,355	ARNTL,CEL,CTF1,CXCL14,DHTKD1,E2F1,ENHO,GHR,GNAO1,GNAS,HRH1,IRS2,LCLAT1,LDLR,MGLL,MLXIPL,PDK4,PIK3R1,PPARGC1A,SIRT3,SLC17A9,SLC19A2,SLC9B2,STEAP4,TGM2,TLR5,WRN,ZBTB20	28
Cell Death and Survival	Cell death of breast cancer cell lines	4,13E-06	-0,349	APAF1,AR,B2M,CAT,CDH1,CRABP2,DDIT4,DRAM1,E2F1,EN1,ETS2,FASN,FOXM1,GPX2,GPX7,HOXA1,HOXC6,IRF2BP2,ITGA2,KLF4,KLF5,NACC2,NOS2,NOX5,OSGIN1,PCK2,PDE4D,PFKFB3,PMAIP1,PTK6,RPAP3,SCARB1,SGK1,SIRT1,SLC25A6,STAT1,TFRC,TGFB2,TGM1,TIMP4,TP63,TRAIP,TRIM24,TYMS,WRN	45
Dermatological Diseases and Conditions,Organismal Injury and Abnormalities	Skin lesion	3,09E-20	-0,329	AAK1,ABCD2,ABTB2,ACE2,ACKR2,ACOT11,ACTR3B,ADAM12,ADAM33,ADAMTS18,ADAMTS4,ADAMTS7,AFF4,AGMO,ALDH3B2,ANGPT1,ANKRD12,ANKRD29,ANKS1B,ANKS6,APAF1,APBB1,APLNR,APOL3,AQP3,AQP4,AR,ARAP2,ARHGAP15,ARNTL,ARPP21,ART3,ASB5,ASTN1,ATP13A5,ATP6V1C2,ATP8A1,ATRNL1,ATXN1,AURKB,AXIN2,AZIN1,B2M,B4GALNT1,BARX2,BCL6B,BEX4,BGN,BNIP5,BPGM,BSN,BUB1B,C10orf71,C11orf65,C1QTNF2,C1RL,C3orf67,C8orf34,CACHD1,CACNA2D3,CADM1,CAGE…	568
Cancer,Organismal Injury and Abnormalities	Neoplasia of cells	2,54E-17	-0,294	ABTB2,ACKR2,ACOT11,ACTR3B,ADAM12,ADAMTS18,ADAMTS7,ANGPT1,ANKRD12,ANKS1B,ANKS6,AP5B1,APAF1,APLNR,AR,ARAP2,ARHGAP15,ARHGEF39,ARMCX2,ARNTL,ARPP21,ARX,ASB5,ASNS,ASTN1,ATAD2B,ATF5,ATRNL1,ATXN1,AURKB,AXIN2,AZIN1,B2M,B4GALNT1,BBS12,BCL6B,BEX4,BGN,BSN,BUB1B,C10orf71,C1QTNF2,C1RL,C3orf67,CA2,CACNB3,CADM1,CARNS1,CARS1,CAT,CBLC,CC2D2A,CCDC171,CCPG1,CD4,CD48,CD69,CD79A,CD93,CDC20,CDCA5,CDH1,CDH23,CDT1,CEACAM…	475
Cancer,Organismal Injury and Abnormalities,Tissue Morphology	Quantity of tumor	2,85E-06	-0,289	CCR2,CDH1,CYP1B1,DFFA,DNMT3B,EIF4EBP1,ESPL1,FANCD2,FOXM1,GNMT,HPSE,IGF2,JAK2,KIT,KLF5,MST1,MX1,PBK,PIK3R1,RUNX1,RUNX1T1,SERPINE1,SIRT1,SLC7A2,STK3,TOP2B,WRN	27
Molecular Transport	Transport of metal	7,55E-05	-0,289	B2M,CACNA2D3,CACNB3,CD4,CDH23,CXCL2,DRD2,EPB42,GJA4,GNAS,GRIN3A,HFE,KCNB1,KCNC1,KCNH2,KCNJ16,KCNJ2,KCNN1,KCNQ5,KCNT1,LRP2,NOS1,NOS2,PER1,PRKAG1,PRND,PRSS8,SCN4B,SCN5A,SCNN1A,SGK1,SIRT3,SLC30A10,SLC30A2,SLC31A2,SLC46A1,SLC7A5,SLC9A5,SLC9B2,STEAP4,TFRC,TTC7A,TUSC3	43
Organismal Injury and Abnormalities	Benign lesion	4,18E-12	-0,262	ADAM12,ANGPT1,AR,ASB5,ATRNL1,AURKB,AXIN2,BDH1,BOK,BUB1B,C1orf115,C2orf88,C3orf67,CA2,CD48,CDH1,CDH23,CEBPD,CFH,CHRDL2,CLMN,COL11A1,COL11A2,COL17A1,COL8A2,CRABP2,CRP,CXCL14,CYP1B1,DCLK1,DDR1,DHCR7,DNASE1L3,DNMT3B,DRD2,E2F1,EIF4EBP1,ENO3,ESRRG,ETV4,FANCD2,FDPS,FMOD,FOS,FOXM1,GLI1,GNAS,GNMT,GPR37,HNMT,HPSE,HTATIP2,HTR4,IGF2,IRS2,JPH1,KIT,KLF2,KLF4,KLF5,LTN1,MAX,MFAP3L,MMP11,MRVI1,MSH3,MTHFD2,MYBL2,M…	119
Cellular Development,Cellular Growth and Proliferation,Connective Tissue Development and Function,Tissue Development	Development of connective tissue cells	3,38E-05	-0,233	ADAMTS7,ARNTL,AXIN2,CD4,COL11A1,CYP1B1,DKK1,FHL2,FNDC5,FOS,IL18,JDP2,KLF4,LDLR,NFATC4,NFIA,NOG,PAK1,PTK2B,RBPJ,SCIN,SERPINE1,SIRT1,SMAD6,SOX6,SOX9,STAT1,TBX3,TGFB2,TLR5,TNFRSF11B	31
Cancer,Organismal Injury and Abnormalities,Respiratory Disease	Lung tumor	6,64E-09	-0,225	ABHD11,ACE2,ADAM12,ADAMTS7,ANGPT1,ANKS1B,AR,ARAP2,ARHGAP15,ARMCX2,ARMCX4,ASNS,ATRNL1,ATXN1,AURKB,AXIN2,B2M,BAIAP2,BCL6B,BGN,BSN,BUB1B,C3orf67,CADM1,CBLC,CCR2,CD109,CD4,CD48,CDC20,CDCA5,CDH1,CDH23,CEACAM20,CFH,CHRNA6,CHRNG,CILP2,CLCA1,CLDN4,CLEC1A,CMYA5,CNTNAP1,CNTNAP5,COCH,COL11A1,CPA5,CPAMD8,CPZ,CRP,CSF3,CUBN,CUX2,CWF19L2,CXCL2,CYGB,CYP1B1,DCLK1,DDR1,DDX11,DHTKD1,DIPK2A,DIS3,DKK1,DLG3,DLK1,DNAJB…	237
Cancer,Organismal Injury and Abnormalities,Respiratory Disease	Respiratory system tumor	4,32E-08	-0,225	ABHD11,ACE2,ADAM12,ADAMTS7,ANGPT1,ANKS1B,AR,ARAP2,ARHGAP15,ARMCX2,ARMCX4,ARPP21,ASNS,ATRNL1,ATXN1,AURKB,AXIN2,AZIN1,B2M,BAIAP2,BCL6B,BGN,BSN,BUB1B,C1RL,C3orf67,CADM1,CBLC,CCDC171,CCR2,CD109,CD4,CD48,CDC20,CDCA5,CDH1,CDH23,CEACAM20,CFH,CHRNA6,CHRNG,CILP2,CLCA1,CLDN4,CLEC1A,CMYA5,CNTNAP1,CNTNAP5,COCH,COL11A1,COL20A1,COL6A6,CPA5,CPAMD8,CPZ,CRP,CSF3,CUBN,CUX2,CWF19L2,CXCL2,CYGB,CYP1B1,DCLK1,DDR1,DDX1…	267
Cancer,Organismal Injury and Abnormalities	Thoracic neoplasm	2,35E-09	-0,216	ABHD11,ACE2,ADAM12,ADAMTS7,ANGPT1,ANKS1B,AR,ARAP2,ARHGAP15,ARMCX2,ARMCX4,ASNS,ATRNL1,ATXN1,AURKB,AXIN2,B2M,BAIAP2,BCL6B,BGN,BSN,BUB1B,C3orf67,CADM1,CBLC,CCR2,CD109,CD4,CD48,CDC20,CDCA5,CDH1,CDH23,CEACAM20,CFH,CHRNA6,CHRNG,CILP2,CLCA1,CLDN4,CLEC1A,CMYA5,CNTNAP1,CNTNAP5,COCH,COL11A1,CPA5,CPAMD8,CPZ,CRP,CSF3,CUBN,CUX2,CWF19L2,CXCL2,CYGB,CYP1B1,DCLK1,DDR1,DDX11,DHTKD1,DIPK2A,DIS3,DKK1,DLG3,DLK1,DNAJB…	241
Cancer,Organismal Injury and Abnormalities,Respiratory Disease	Lung carcinoma	9,12E-09	-0,216	ABHD11,ACE2,ADAM12,ADAMTS7,ANGPT1,ANKS1B,AR,ARAP2,ARHGAP15,ARMCX2,ARMCX4,ASNS,ATRNL1,AURKB,AXIN2,B2M,BAIAP2,BCL6B,BGN,BSN,BUB1B,C3orf67,CADM1,CBLC,CD109,CD4,CD48,CDC20,CDCA5,CDH1,CDH23,CEACAM20,CFH,CHRNA6,CHRNG,CILP2,CLCA1,CLDN4,CLEC1A,CMYA5,CNTNAP1,CNTNAP5,COCH,COL11A1,CPA5,CPAMD8,CPZ,CRP,CUBN,CUX2,CWF19L2,CXCL2,CYGB,CYP1B1,DCLK1,DDR1,DDX11,DHTKD1,DIPK2A,DIS3,DKK1,DLG3,DLK1,DNAJB4,DOCK8,E2F1,E2F…	218
Cancer,Organismal Injury and Abnormalities,Reproductive System Disease	Genital tumor	1,34E-24	-0,216	AAK1,ABCB9,ACE2,ADAM12,ADAMTS18,ADAMTS4,ADAMTS7,AGMO,ALDH3B2,AMT,ANGPT1,ANKRD12,ANKRD44,ANKS1B,AP5B1,APBB1,APOL3,AR,ARAP2,ARG2,ARHGAP15,ARHGEF26,ARMCX2,ARPP21,ASB5,ASNS,ASPA,ASTN1,ATAD2B,ATP13A5,ATP8A1,ATRNL1,ATXN1,AURKB,AXIN2,B2M,B4GALNT1,BCL6B,BDH1,BMP2K,BNIP5,BSN,BTG3,BUB1B,C10orf71,C1QTNF2,C22orf39,C2orf88,C3orf67,C8orf34,CA2,CACHD1,CACNA2D3,CACNB3,CADM1,CAGE1,CBLL1,CC2D2A,CCDC146,CCDC17,CCDC…	563
Protein Synthesis	Quantity of hdl cholesterol in blood	1,19E-05	-0,213	ACOT11,ARNTL,CRP,FMO5,GHR,IRS2,LDLR,NDST3,NR0B2,PCSK9,PON3,SCARB1,TGM2	13
Organismal Survival	Survival of organism	7,24E-06	-0,205	ANGPT1,AR,ASPA,ATXN1,AURKB,B2M,BGN,CADM1,CAVIN3,CCR2,CD4,CD79A,CDH1,CFH,CLEC11A,COCH,CRABP2,CRP,CSF3,CTF1,CXCL2,DIO2,DKK1,DKK2,DNMT3B,E2F1,EIF4EBP1,ETS2,FANCD2,FASN,FOS,FOXM1,GDNF,GLDC,GLI1,GNAS,HFE,HTATIP2,IGF2,IL18,ITGA4,JAK2,KIT,KLF12,KLF5,LDLR,LMOD2,LRRN1,MCM2,MME,MX1,NAT8L,NLRP3,NOG,NOS1,NOS2,NR4A3,OSMR,PEBP4,PER2,PGF,PKP3,PRSS8,RAD54L,REST,RIMS1,RUNX1,SCARB1,SERPINE1,SIRT1,SMAD6,SOSTDC1,SOX…	82
Cellular Movement	Mobilization of cells	2,79E-05	-0,205	ANGPT1,CSF3,CXCL14,CXCL2,FOS,KIT,PTK2B,S1PR5,SERPINA1,SERPINE1,STAT1,TNFRSF11B	12
Neurological Disease	Damage of nervous system	2,91E-06	-0,201	ANGPT1,AQP4,AR,ASIC1,B4GALNT1,CA13,CA14,CA2,CHRNA6,CHRNA9,CHRND,CHRNG,CX3CR1,CXCL2,CYGB,DRD2,EDN1,FDPS,GHR,GPX3,GRIN3A,IGF2,KANK1,KCNH2,NMNAT1,NOS1,PDE4D,PDE8B,PLXNA2,PPARGC1A,SCN5A,SIRT1,SLC6A4,TGM2	34
Organismal Injury and Abnormalities,Tissue Morphology	Quantity of lesion	1,41E-08	-0,163	B4GALNT1,CCR2,CDH1,CX3CR1,CYP1B1,DFFA,DNMT3B,EIF4EBP1,ESPL1,FANCD2,FOXM1,GLI1,GNMT,HPSE,IGF2,JAK2,KIT,KLF5,LDLR,MFAP2,MST1,MX1,NOS1,PBK,PCSK9,PIK3R1,PPARGC1A,RUNX1,RUNX1T1,SCARB1,SDC4,SERPINE1,SIRT1,SLC7A2,STK3,TOP2B,WRN	37
Cell Cycle,Gene Expression	Binding of DNA	5,98E-05	-0,157	ABCD2,AR,BARX2,CAT,CD4,CEBPD,CISH,CSF3,CYP1B1,E2F1,EDN1,ETS2,FOS,FOXM1,FYB1,GATA3,GHR,GNAS,IL18,IPMK,ITGA2,JAK2,KAT2B,KLF13,MAX,MTF1,MYCN,NCOR1,NOS2,NR0B2,NR4A2,PAK1,PER1,PGF,PIAS1,POU2F1,PPARGC1A,PRDX4,RAD54L,RBPJ,REST,RUNX1,SIRT1,SOX9,STAT1,THPO,TP63,ZBTB7A	48
Nervous System Development and Function	Development of central nervous system	3,37E-05	-0,145	ANGPT1,APAF1,APBB1,ARX,ASPA,ATXN1,CC2D2A,CHD7,CITED2,CTF1,CTNNBIP1,DCLK1,DDIT4,DHCR7,DKK1,DRD2,E2F1,EMX2,EN1,EPHA7,EPHB2,FANCC,FANCD2,FASN,GDNF,GFAP,GLI1,GNAO1,HES1,HOXA1,IPMK,IRS2,KHDRBS2,L1CAM,LRP2,MYCN,NCOR1,NFIA,NFIB,NOG,NOS2,NPAS2,NR4A2,NR4A3,NR6A1,NTRK2,PAK1,PHGDH,POU6F1,PTN,PTPRJ,RAD9B,RBPJ,RERE,REST,RNF112,ROBO3,RUNX1,SLC6A4,SMAD9,SOX6,SOX9,ST8SIA2,STK3,TACC1,THBS2,TOP2B,ULK4,WASF3,ZBTB20	70
Cancer,Organismal Injury and Abnormalities	Genitourinary tumor	1,16E-26	-0,129	AAK1,ABCB9,ABHD11,ACE2,ADAM12,ADAMTS18,ADAMTS4,ADAMTS7,ADGRG6,AGMO,AK1,ALDH3B2,AMT,ANGPT1,ANKRD12,ANKRD44,ANKS1B,AP5B1,APAF1,APBB1,APOL3,AR,ARAP2,ARG2,ARHGAP15,ARHGEF26,ARMCX2,ARMCX4,ARNTL,ARPP21,ARX,ASB5,ASF1B,ASNS,ASPA,ASTN1,ATAD2B,ATP13A5,ATP8A1,ATRNL1,ATXN1,AURKB,AXIN2,B2M,B4GALNT1,BARX2,BCL6B,BDH1,BGN,BMP2K,BNIP5,BPGM,BSN,BTG3,BUB1B,C10orf71,C1QTNF2,C1RL,C22orf39,C2orf88,C3orf67,C8orf34,CA2,…	657
Organismal Injury and Abnormalities	Extraintestinal functional disorder	3,30E-05	-0,113	AR,ARNTL,ASIC1,ATXN1,CA13,CA14,CA2,CACNA2D3,CACNB3,CD48,CHRNA9,CHRND,CRP,CX3CR1,DRD2,FAAH,FKBP5,FOS,GDNF,GHR,GRIN3A,HRH1,HTR4,KCNH2,KCNJ2,MDFI,MGLL,MS4A2,MYCN,NOS1,NOS2,P2RY12,PDE4D,PER1,PER2,PPARGC1A,SCN4B,SCN5A,SCNN1A,SLC5A3,SLC6A13,SLC6A4,SLC6A9,TGFB2,TYMS,XRCC5	46
Cancer,Organismal Injury and Abnormalities	Benign Tumors	1,23E-12	-0,112	ADAM12,ANGPT1,AR,ASB5,ATRNL1,AURKB,AXIN2,BDH1,BOK,BUB1B,C1orf115,C2orf88,C3orf67,CA2,CD48,CDH1,CDH23,CEBPD,CFH,CHRDL2,CLMN,COL11A1,COL11A2,COL17A1,COL8A2,CRABP2,CRP,CXCL14,CYP1B1,DCLK1,DDR1,DNASE1L3,DNMT3B,DRD2,E2F1,EIF4EBP1,ENO3,ESRRG,FANCD2,FDPS,FMOD,FOS,FOXM1,GLI1,GNAS,GNMT,GPR37,HNMT,HPSE,HTATIP2,HTR4,IGF2,KIT,KLF2,KLF4,KLF5,LTN1,MAX,MFAP3L,MMP11,MRVI1,MSH3,MTHFD2,MYBL2,MYCN,NEBL,NFIB,NOG,NPA…	110
Cancer,Organismal Injury and Abnormalities	Benign solid tumor	1,61E-12	-0,112	ADAM12,ANGPT1,AR,ASB5,ATRNL1,AURKB,AXIN2,BDH1,BOK,BUB1B,C1orf115,C2orf88,C3orf67,CA2,CD48,CDH1,CDH23,CEBPD,CFH,CHRDL2,CLMN,COL11A1,COL11A2,COL17A1,COL8A2,CRABP2,CRP,CXCL14,CYP1B1,DCLK1,DDR1,DNASE1L3,DNMT3B,DRD2,E2F1,EIF4EBP1,ENO3,ESRRG,FANCD2,FDPS,FMOD,FOS,FOXM1,GLI1,GNAS,GNMT,GPR37,HNMT,HPSE,HTATIP2,HTR4,IGF2,KIT,KLF2,KLF4,KLF5,LTN1,MAX,MFAP3L,MMP11,MRVI1,MSH3,MTHFD2,MYBL2,MYCN,NEBL,NFIB,NOG,NPA…	109
Cancer,Organismal Injury and Abnormalities	Connective or soft tissue tumor	1,70E-08	-0,111	ADAM12,ADAMTS18,ANGPT1,AR,ASB5,ATRNL1,ATXN1,AURKB,AXIN2,BDH1,BSN,BUB1B,C3orf67,CACNA2D3,CCDC17,CCR2,CD48,CDH1,CEL,CFH,CHRDL2,CIB2,CLDN4,CNN1,COL11A1,COL11A2,COL17A1,COL8A2,CPAMD8,CPZ,CRABP2,CUX2,CXCL14,CYP1B1,CYTIP,DDR1,DDX11,DENND5B,DLK1,E2F1,EIF4EBP1,EPHB2,ESRRG,FBN2,FDPS,FMNL2,FMOD,FOS,FOXM1,FREM2,GLDC,GLI1,GNAS,GPR176,GPX7,GRB14,GYS2,HEPACAM,HMCN1,HNMT,HTR4,IGF2,IL17B,IL21R,ITGA8,KIF2C,KIT,KL…	148
Organ Development,Skeletal and Muscular System Development and Function,Tissue Development	Growth of muscle tissue	4,56E-06	-0,064	ACE2,AR,CEBPD,CHRND,CITED2,CSF3,CTNNBIP1,DDR1,E2F1,EDN1,FGF6,FOS,FOXM1,GNAS,IGF2,IL18,ITGA2,KIT,KLF4,KLF5,MYCN,NFAT5,NOG,NOS1,NOS2,NOX5,NR4A2,NR4A3,P2RX5,P2RY6,PAK1,PDE4D,PIK3R1,PLCE1,PPARGC1A,RBP4,RBPJ,SCARB1,SERPINE1,STAT1,TGM2	41
Cellular Development,Cellular Growth and Proliferation,Organ Development,Skeletal and Muscular System Development and Function,Tissue Development	Proliferation of muscle cells	1,98E-05	-0,064	ACE2,AR,CEBPD,CITED2,CSF3,CTNNBIP1,DDR1,E2F1,EDN1,FGF6,FOS,FOXM1,GNAS,IGF2,IL18,ITGA2,KIT,KLF4,KLF5,MYCN,NFAT5,NOG,NOS1,NOS2,NOX5,NR4A2,NR4A3,P2RY6,PAK1,PDE4D,PIK3R1,PLCE1,PPARGC1A,RBP4,RBPJ,SCARB1,SERPINE1,STAT1,TGM2	39
Cell-To-Cell Signaling and Interaction,Molecular Transport,Small Molecule Biochemistry	Uptake of neurotransmitter	4,02E-05	-0,045	CLEC11A,CSF3,DRD2,FOS,GDNF,GPR37,NAT8L,NOS1,SLC6A4,SLC6A9	10
Behavior,Digestive System Development and Function	Feeding	4,93E-05	-0,039	ACOT11,BBS12,CES1,CHRNG,CTF1,CXCL14,DHCR7,DRD2,EN1,ENHO,FAAH,FMO5,GHR,GNAS,HOXA1,HRH1,HTR4,IL13RA2,IL18,JPH1,KCNJ2,KLF4,KLF5,MGLL,NOS2,NR4A2,NTRK2,PER1,PER2,PPARGC1A,SCNN1A,SIRT1,SLC6A9,TGM1,TLR5,ZFHX3	36
Cancer,Organismal Injury and Abnormalities,Reproductive System Disease	Mammary tumor	1,71E-09	-0,033	ADAM12,ADAMTS18,ADAMTS4,ADGRG6,AK1,ANKRD12,APBB1,AR,ARMCX4,ARNTL,ASF1B,ATAD2B,AXIN2,B4GALNT1,BGN,BSN,BUB1B,C1RL,C3orf67,CACNA2D3,CARNS1,CAT,CC2D2A,CCDC71L,CCR2,CD4,CD48,CD69,CDC20,CDH1,CDK3,CDT1,CEBPD,CEL,CES1,CHRNA9,CLCA1,CLDN1,CLDN4,CNN1,COCH,COL11A1,COL11A2,CPAMD8,CPQ,CRABP2,CSF3,CXCL14,CXCL2,DDIT4,DDR1,DDX11,DHCR7,DIO2,DKK1,DNMT3B,DOCK8,E2F1,E2F8,EDN1,EIF4EBP1,EN1,EPDR1,EPSTI1,ERCC6L,ESPL1,ES…	227
Protein Synthesis	Quantity of protein in blood	9,61E-08	-0,025	ACOT11,AR,ARNTL,BBS12,CCR2,CEL,CES1,CRP,CTF1,CXCL14,DHTKD1,DIO2,DKK3,DRD2,E2F1,EIF4EBP1,ENHO,FMO5,GHR,GNAO1,GNAS,GNMT,GPAT3,HPN,HPSE,HRH1,IL18,IRS2,LCLAT1,LDLR,MGLL,MLXIPL,NDST3,NLRP3,NOS1,NOS2,NR0B2,NTRK2,PCSK9,PCYT1B,PDK4,PER1,PER2,PIK3R1,PON3,PPARGC1A,PTN,SAMSN1,SCARB1,SERPINE1,SIRT1,SIRT3,SLC17A9,SLC19A2,SLC30A10,SLC9B2,STAT1,STEAP4,STK3,TGM2,TLR5,WRN,ZBTB20	63
ACTIVATED IN DUROC	ACTIVATED IN DUROC PIGS
Cell Death and Survival	Apoptosis of neurons	6,49E-05	2277	ANGPT1,APAF1,ASTN1,B4GALNT1,BOK,CSF3,DFFA,DKK1,DRD2,E2F1,EN1,EPHA7,EPHB2,FCGR1A,FOS,GATA3,GDNF,GNAO1,GRIK5,GRM2,IL18,JAK2,MAP3K12,MYBL2,MYCN,NFATC4,NMNAT1,NOS1,NOS2,NOVA1,NR4A2,NR4A3,NTRK2,OSMR,PCSK9,PERP,PPARGC1A,PTK2B,RETREG1,SIRT1,SLC30A10,ST8SIA2,STAT1,TGFB2,TP63,XRCC5	46
Cancer,Organismal Injury and Abnormalities	Development of neuroepithelial tumor	9,45E-08	2219	ACTR3B,APOL3,ARHGAP15,ASPA,ATF5,ATXN1,AXIN2,CADM1,CAT,CCR2,CD109,CD48,CD93,CDH1,CDK3,CEACAM20,CILP2,CLEC11A,CLEC2D,COCH,COL11A1,CPA5,CSF3,CX3CR1,CYGB,DBNDD2,DDR1,DHTKD1,DKK3,DLK1,E2F1,EIF5B,EPDR1,ETV4,EVI2A,FLRT2,FOXM1,GALNT5,GFAP,GLDC,GLI1,GLIPR1,GNAO1,GNAS,GPR37,HAPLN4,HFE,HLF,HMCN1,HOXA1,IGF2,IL13RA2,IL18,JAK2,JPH1,KIF18B,KIT,LDLR,LMOD3,LOXL2,LRP2,MAX,MGLL,MIOX,MYCN,NCOR1,NFIA,NLRP3,NOS1,NOS2,…	117
Lipid Metabolism,Small Molecule Biochemistry	Synthesis of acylglycerol	5,36E-05	2191	AGMO,DRD2,ESRRG,FASN,GHR,GPAT3,IGF2,KIT,LDLR,NR0B2,PLCE1,PPARGC1A,RGS2,SCARB1,THRSP	15
Lipid Metabolism,Small Molecule Biochemistry	Metabolism of acylglycerol	5,86E-05	2191	AGMO,CAT,DRD2,ESRRG,FASN,GHR,GPAT3,IGF2,INSIG1,KIT,LDLR,NR0B2,PCSK9,PLCE1,PPARGC1A,RGS2,SCARB1,SLC37A4,THRSP	19
Organismal Survival	Perinatal death	1,93E-06	2151	ADAM12,AFF4,APAF1,BGN,CEBPD,CHRNG,CITED2,CLDN1,CTNNBIP1,CXCL14,DCLRE1B,DHCR7,DKK1,DLK1,E2F1,EDN1,EMX2,EN1,FANCD2,FOS,FOXM1,GDNF,GHR,GJA4,GLI1,GNAS,HES1,HOXA1,IGF2,JPH1,KCNJ2,KLF4,LRP2,LRP4,MAP3K12,MYCN,NDST3,NFAT5,NFIB,NR4A2,NTRK2,PIAS1,PIK3R1,PLXND1,PPARGC1A,RECQL4,RIMS1,SCARB1,SCNN1A,SFRP5,SIRT1,SLC5A3,SLC6A9,SOSTDC1,SOX6,SOX9,TGFB2,TGM1,TGM2,TIE1,TOP2B,TP63,UNC13A,WDPCP,ZNRF3	65
Cancer,Neurological Disease,Organismal Injury and Abnormalities	Glioma	1,19E-07	1982	ACTR3B,APOL3,ARHGAP15,ASPA,ATF5,ATXN1,AXIN2,CADM1,CAT,CCR2,CD109,CD48,CD93,CDH1,CDK3,CEACAM20,CILP2,CLEC11A,CLEC2D,COCH,COL11A1,CPA5,CSF3,CX3CR1,CYGB,DBNDD2,DDR1,DHTKD1,DKK3,DLK1,E2F1,EIF5B,EPDR1,ETV4,EVI2A,FLRT2,FOXM1,GALNT5,GFAP,GLDC,GLI1,GLIPR1,GNAO1,GNAS,GPR37,HAPLN4,HFE,HLF,HMCN1,HOXA1,IGF2,IL13RA2,IL18,JAK2,JPH1,KIF18B,KIT,LDLR,LMOD3,LRP2,MAX,MGLL,MIOX,MYCN,NCOR1,NFIA,NLRP3,NOS1,NOS2,NOVA1,…	116
Cancer,Neurological Disease,Organismal Injury and Abnormalities	Central nervous system solid tumor	1,76E-09	1775	ACTR3B,ADAM12,ADAMTS4,ANGPT1,APOL3,ARHGAP15,ASPA,ATF5,ATXN1,AXIN2,CA2,CADM1,CAT,CCR2,CD109,CD48,CD79A,CD93,CDH1,CDK3,CEACAM20,CHD7,CILP2,CLEC11A,CLEC2D,COCH,COL11A1,CPA5,CSF3,CX3CR1,CYGB,DBNDD2,DDR1,DHTKD1,DKK3,DLK1,E2F1,EIF5B,EPDR1,EPHB2,ETV4,EVI2A,FAM167B,FLRT2,FOXM1,GALNT5,GFAP,GJA4,GLDC,GLI1,GLIPR1,GNAO1,GNAS,GPR37,HAPLN4,HFE,HLF,HMCN1,HOXA1,IGF2,IL13RA2,IL18,IRS2,JAK2,JPH1,KIF18B,KIT,KLF2,KL…	139
Cancer,Gastrointestinal Disease,Organismal Injury and Abnormalities	Gastrointestinal tract cancer	1,01E-43	1709	AAK1,ABCB9,ABCD2,ABHD11,ABTB2,ACE2,ACTR3B,ADAM12,ADAM33,ADAMTS18,ADAMTS4,ADAMTS7,AFF4,AGMO,AMT,ANGPT1,ANKRD12,ANKRD29,ANKRD44,ANKS1B,ANKS6,AP5B1,APAF1,APBB1,APLNR,AQP3,AQP4,AR,ARAP2,ARHGAP15,ARHGEF26,ARL14EP,ARMCX2,ARMCX4,ARNTL,ARPP21,ART3,ARX,ASB5,ASNS,ASTN1,ATAD2B,ATF5,ATP13A5,ATP6V1C2,ATP8A1,ATRNL1,ATXN1,AURKB,AXIN2,AZIN1,B2M,B4GALNT1,BAIAP2,BARX2,BBS12,BCL6B,BDH1,BEX4,BGN,BMP2K,BNIP5,BSN,BTBD…	804
Cardiovascular Disease	Hypertension	1,90E-06	1649	ACE2,ANGPT1,ANKRD29,APLNR,APOL3,AR,ASIC1,AXIN2,BOK,CA13,CA14,CA2,CACNB3,CFH,CHRNA6,CHRNA9,CHRND,CHRNG,CNTNAP5,CRP,DBNDD2,DBP,DDR1,DIO2,DRD2,EDN1,FAXDC2,FMOD,GALNT18,GJA4,GRIA4,GRIN3A,HES1,HOXA4,HPSE,IRS2,KIT,KLF5,KLHL3,LDLR,LMOD1,MME,MMP23B,MYO3B,NFATC4,NOS1,NOS2,NPNT,NPTX2,OSBPL11,P2RY12,PCSK6,PDE4D,PDE7B,PENK,PGF,RGS2,ROBO3,ROBO4,RUNX1T1,SAMD12,SCN4B,SCN5A,SCNN1A,SERPINE1,SLC6A4,SLITRK4,SMAD9,S…	79
Cancer,Gastrointestinal Disease,Organismal Injury and Abnormalities	Digestive system cancer	6,31E-45	1635	AAK1,ABCB9,ABCD2,ABHD11,ABTB2,ACE2,ACOT11,ACTR3B,ADAM12,ADAM33,ADAMTS18,ADAMTS4,ADAMTS7,AFF4,AGMO,ALDH3B2,AMT,ANGPT1,ANKRD12,ANKRD29,ANKRD44,ANKS1B,ANKS6,AP5B1,APAF1,APBB1,APLNR,AQP3,AQP4,AR,ARAP2,ARHGAP15,ARHGEF26,ARL14EP,ARMCX2,ARMCX4,ARNTL,ARPP21,ART3,ARX,ASB5,ASF1B,ASNS,ASTN1,ATAD2B,ATF5,ATP13A5,ATP6AP1L,ATP6V1C2,ATP8A1,ATRNL1,ATXN1,AURKB,AXIN2,AZIN1,B2M,B4GALNT1,BAIAP2,BARX2,BBS12,BCL6B,BDH1…	855
Cancer,Organismal Injury and Abnormalities	Advanced malignant solid tumor	2,17E-06	1635	ADAM12,AR,AURKB,AXIN2,B2M,BEX4,C2orf88,CCR2,CD48,CDH1,CEBPD,CFH,CLDN4,CRABP2,CSF3,DDR1,DHTKD1,DKK1,EDN1,EIF4EBP1,EMX2,EN1,EPHA7,EPSTI1,ERAP2,ESPL1,ESRRG,FASN,FBN2,FCGR1A,FDPS,FLRT2,GATA3,GLI1,GNAS,GREB1,HOXC6,IGF2,IL18,JAK2,KAT2B,KCNJ2,KIF20A,KIT,KLF4,KLHL3,L1CAM,LRP2,MAB21L1,MME,MX1,MYBL2,NTRK2,P2RY12,PAK1,PBK,PGF,PMS2,POLE,PPARGC1A,PTK2B,PTK6,PTPN4,PTPRJ,PWWP3B,REV3L,ROS1,SERPINE1,SLC16A3,SLC5A…	82
Gastrointestinal Disease,Organismal Injury and Abnormalities	Colorectal disorder	6,35E-23	1608	ACE2,ACKR2,ACTR3B,ADAM12,ADAMTS18,ADAMTS4,AFF4,AGMO,ANGPT1,APAF1,APBB1,AQP3,AQP4,AR,ARAP2,ARHGEF26,ARL14EP,ARMCX2,ARPP21,ART3,ASNS,ATP6V1C2,ATP8A1,ATRNL1,ATXN1,AURKB,AXIN2,B2M,B4GALNT1,BBS12,BCL6B,BEX4,BGN,BNIP5,BOK,BUB1B,C10orf71,C1orf115,C1QTNF2,C1QTNF3,C1QTNF6,C1RL,C2orf88,C8orf34,CA14,CA2,CACNB3,CACUL1,CADM1,CARNS1,CARS1,CAT,CAVIN3,CBLL1,CCDC146,CCDC17,CCDC171,CCR2,CD4,CD69,CD79A,CD93,CDCA5,C…	493
Cancer,Organismal Injury and Abnormalities	Abdominal cancer	9,33E-47	1605	AAK1,ABCB9,ABCD2,ABHD11,ABTB2,ACE2,ACOT11,ACTR3B,ADAM12,ADAM33,ADAMTS18,ADAMTS4,ADAMTS7,AFF4,AGMO,ALDH3B2,AMT,ANGPT1,ANKRD12,ANKRD29,ANKRD44,ANKS1B,ANKS6,AP5B1,APAF1,APBB1,APLNR,APOL3,AQP3,AQP4,AR,ARAP2,ARG2,ARHGAP15,ARHGEF26,ARL14EP,ARMCX2,ARMCX4,ARNTL,ARPP21,ART3,ARX,ASB5,ASF1B,ASNS,ASPA,ASTN1,ATAD2B,ATF5,ATP13A5,ATP6AP1L,ATP6V1C2,ATP8A1,ATRNL1,ATXN1,AURKB,AXIN2,B2M,B4GALNT1,BAIAP2,BARX2,BBS12,…	892
Cancer,Organismal Injury and Abnormalities	Anogenital cancer	3,58E-27	1546	AAK1,ABCB9,ACE2,ADAM12,ADAMTS18,ADAMTS4,ADAMTS7,ADGRG6,AGMO,AK1,ALDH3B2,AMT,ANGPT1,ANKRD12,ANKRD44,ANKS1B,AP5B1,APBB1,APOL3,AR,ARAP2,ARG2,ARHGAP15,ARHGEF26,ARMCX2,ARMCX4,ARNTL,ARPP21,ASF1B,ASNS,ASPA,ASTN1,ATAD2B,ATP13A5,ATP8A1,ATRNL1,ATXN1,AURKB,AXIN2,B2M,B4GALNT1,BCL6B,BDH1,BGN,BMP2K,BNIP5,BSN,BTG3,BUB1B,C10orf71,C1QTNF2,C1RL,C22orf39,C2orf88,C3orf67,C8orf34,CA2,CACHD1,CACNA2D3,CACNB3,CADM1,CAGE…	614
Endocrine System Development and Function	Insulin sensitivity	1,76E-06	1536	ARNTL,BBS12,C1QTNF6,CES1,CXCL14,DHTKD1,E2F1,FASN,G0S2,GHR,GNAS,IRS2,LCLAT1,MGLL,NLRP3,NOS2,PIK3R1,PPARGC1A,SCARB1,SGMS2,SLC17A9,SLC19A2,TGM2,VIPR1,ZBTB20	25
Cancer,Neurological Disease,Organismal Injury and Abnormalities	Nervous system neoplasm	1,33E-09	1476	ACTR3B,ADAM12,ADAMTS4,ANGPT1,APOL3,AR,ARHGAP15,ASPA,ATF5,ATXN1,AXIN2,CA2,CADM1,CAT,CCR2,CD109,CD48,CD79A,CD93,CDH1,CDK3,CEACAM20,CHD7,CILP2,CLEC11A,CLEC2D,COCH,COL11A1,CPA5,CSF3,CX3CR1,CYGB,DBNDD2,DDR1,DHTKD1,DKK3,DLK1,E2F1,EIF5B,EPDR1,EPHB2,ETV4,EVI2A,FAM167B,FCGR1A,FLRT2,FOXM1,GALNT5,GDNF,GFAP,GJA4,GLDC,GLI1,GLIPR1,GNAO1,GNAS,GPR37,HAPLN4,HFE,HLF,HMCN1,HOXA1,IGF2,IL13RA2,IL18,IRS2,JAK2,JPH1,KCN…	145
Cancer,Organismal Injury and Abnormalities	Breast or colorectal cancer	2,72E-26	1474	ACE2,ACTR3B,ADAM12,ADAMTS18,ADAMTS4,ADGRG6,AFF4,AGMO,AK1,ANGPT1,ANKRD12,APAF1,APBB1,AQP3,AQP4,AR,ARAP2,ARHGEF26,ARL14EP,ARMCX2,ARMCX4,ARNTL,ARPP21,ART3,ASF1B,ASNS,ATAD2B,ATP6V1C2,ATP8A1,ATRNL1,ATXN1,AURKB,AXIN2,B2M,B4GALNT1,BBS12,BCL6B,BEX4,BGN,BNIP5,BSN,BUB1B,C10orf71,C1orf115,C1QTNF2,C1QTNF3,C1QTNF6,C1RL,C3orf67,C8orf34,CA14,CA2,CACNA2D3,CACNB3,CACUL1,CADM1,CARNS1,CARS1,CAT,CAVIN3,CBLL1,CC2D2A,…	553
Embryonic Development,Organismal Development	Development of head	6,68E-12	1463	ACP4,ADAMTS18,APAF1,APBB1,AQP3,ARNTL,ARX,ASPA,ATXN1,AXIN2,BBS12,CC2D2A,CCR2,CDH23,CEBPD,CFH,CHD7,CHRNA9,COCH,COL11A1,COL11A2,COL8A2,CPAMD8,CTHRC1,CTNNBIP1,CX3CR1,CXCL14,CYP1B1,DCLK1,DDIT4,DDR1,DHCR7,DIO2,DKK1,DKK2,DRD2,E2F1,EDN1,EMX2,EN1,EPHA7,EPHB2,FANCC,FANCD2,FBN2,FMOD,FOS,FREM2,FZD2,GATA3,GHR,GLI1,GNAO1,GRIN3A,HES1,HOXA1,HPN,HSF4,IGF2,INSIG1,IPMK,IRS2,ITGA4,ITGA8,JAM3,KHDRBS2,KLF2,L1CAM,LDLR,…	127
Embryonic Development,Organismal Development	Development of body axis	3,67E-11	1463	ACP4,ADAMTS18,APAF1,APBB1,AQP3,ARNTL,ARX,ASPA,ATXN1,AXIN2,BBS12,CC2D2A,CCR2,CDH23,CEBPD,CFH,CHD7,CHRNA9,COCH,COL11A1,COL11A2,COL8A2,CPAMD8,CTHRC1,CTNNBIP1,CX3CR1,CXCL14,CYP1B1,DCLK1,DDIT4,DDR1,DHCR7,DIO2,DKK1,DKK2,DRD2,E2F1,EDN1,EMX2,EN1,EPHA7,EPHB2,FANCC,FANCD2,FBN2,FMOD,FOS,FREM2,FZD2,GATA3,GHR,GLI1,GNAO1,GRIN3A,HES1,HOXA1,HOXA4,HOXC6,HPN,HSF4,IGF2,INSIG1,IPMK,IRS2,ITGA4,ITGA8,JAM3,KHDRBS2,KLF2…	131
Cancer,Organismal Injury and Abnormalities	Metastatic solid tumor	4,77E-06	1441	ADAM12,AR,AURKB,AXIN2,B2M,BEX4,CCR2,CD48,CDH1,CEBPD,CLDN4,CRABP2,CSF3,DDR1,DKK1,EDN1,EIF4EBP1,EMX2,EN1,EPHA7,EPSTI1,ERAP2,ESPL1,ESRRG,FASN,FBN2,FCGR1A,FDPS,FLRT2,GATA3,GLI1,GNAS,GREB1,HOXC6,IGF2,IL18,JAK2,KCNJ2,KIF20A,KIT,KLHL3,L1CAM,MAB21L1,MME,MX1,NTRK2,P2RY12,PAK1,PBK,PGF,PMS2,POLE,PPARGC1A,PTK2B,PTK6,PTPN4,PTPRJ,REV3L,ROS1,SERPINE1,SLC16A3,SLC5A3,SLPI,STAT1,SYT12,TGFB2,TIMP4,TNFRSF11B,TNK2,TO…	73
Cancer,Organismal Injury and Abnormalities	Malignant solid tumor	2,29E-42	1434	AAK1,ABCB9,ABCD2,ABHD11,ABITRAM,ABTB2,ACE2,ACKR2,ACOT11,ACTR3B,ADAM12,ADAM33,ADAMTS18,ADAMTS4,ADAMTS7,ADGRG6,AFF4,AGMO,AK1,ALDH3B2,AMT,ANGPT1,ANKRD12,ANKRD29,ANKRD44,ANKS1B,ANKS6,AP5B1,APAF1,APBB1,APLNR,APOL3,AQP3,AQP4,AR,ARAP2,ARG2,ARHGAP15,ARHGEF26,ARHGEF39,ARL14EP,ARMCX2,ARMCX4,ARNTL,ARPP21,ART3,ARX,ASB5,ASF1B,ASNS,ASPA,ASTN1,ATAD2B,ATF5,ATP13A5,ATP6AP1L,ATP6V1C2,ATP8A1,ATRNL1,ATXN1,AURKB,AXIN…	940
Cellular Movement	Cell movement of tumor cell lines	3,41E-05	1306	ADAM12,ADAM33,AR,ASIC1,ASNS,CAT,CCR2,CD69,CDH1,CLDN1,CLDN4,CNN1,COL11A1,CSF3,CTNNBIP1,CXCL14,CXCL2,DDR1,DKK3,DNAJB4,DOCK8,DRAM1,EDN1,EIF4EBP1,EPHB2,ETV4,EYA2,FASN,FHL2,FOS,FOXM1,FSCN1,FYB1,GAB2,GATA3,GDNF,GFAP,GLI1,GNAS,HAPLN4,HOXA1,HOXA4,HRH1,HTATIP2,IGF2,IL17B,IL18,ITGA2,ITGA4,JAK2,JAM3,KANK1,KIFC1,KIT,KLF4,KLF5,L1CAM,LPAR4,MALT1,MME,MST1,MX1,NFATC4,NOS2,NOVA1,NOX5,NTRK2,OSGIN1,PAK1,PBK,PCSK6,P…	104
Inflammatory Disease	Chronic inflammatory disorder	9,22E-07	1302	ADAM12,ADAMTS7,ADGRG6,AMT,ARAP2,ASIC1,ATP8A1,ATXN1,B2M,BGN,BSN,C1QTNF6,CA13,CA14,CA2,CCR2,CD4,CD69,CD79A,CDH1,CFH,CHRNA6,COCH,COL11A2,CPA5,CRP,CSF3,CX3CR1,CXCL14,CXCL2,DDR1,DNAJA4,DRD2,EDN1,FAM92B,FCGR1A,FDPS,FKBP5,FMO5,FOS,G0S2,GFAP,GHR,GPX7,GRIN3A,HNMT,HPSE,HRH1,HTR4,IL13RA2,IL18,IL21R,ITGA4,JAK2,JAM3,KCNB1,KCNC1,KIT,KLF12,KLF13,KMO,L1CAM,LRP2,LYZ,MGLL,MME,MS4A2,NKD1,NLRP3,NOS2,NR4A2,NR4A3,NTRK…	117
Cellular Movement	Invasion of cells	2,43E-05	1280	ADAM12,ADAMTS7,AR,ARHGEF26,BARX2,BTG3,CAT,CCR2,CD4,CDH1,CES1,CFH,CLDN4,COL11A1,CSF3,CTNNBIP1,CXCL14,CXCL2,CYP1B1,DDR1,DKK1,DKK3,DNAJB4,DNMT3B,DRAM1,EDN1,EIF4EBP1,EPHB2,EPSTI1,ETS2,ETV4,EYA2,FHL2,FOS,FOXM1,FSCN1,FZD2,GAB2,GATA3,GDNF,GLI1,GNAS,HOXA1,HPN,HPSE,HTATIP2,IGF2,IL13RA2,IL18,IRS2,ITGA2,ITGA4,JAK2,JAM3,KCNH2,KIF2C,KIFC1,KIT,KLF4,L1CAM,LOXL2,LPAR4,MALT1,MST1,MX1,MYCN,NCOR1,NFAT5,NFATC4,NOS2,…	96
Cancer,Organismal Injury and Abnormalities	Incidence of tumor	1,71E-32	1279	AAK1,ABCB9,ABHD11,ACE2,ACKR2,ACTR3B,ADAM12,ADAMTS18,ADAMTS4,ADAMTS7,AFF4,AGMO,AMT,ANGPT1,ANKRD12,ANKRD44,ANKS1B,AP5B1,APAF1,APBB1,AQP4,AR,ARAP2,ARG2,ARHGAP15,ARHGEF26,ARL14EP,ARMCX2,ARNTL,ARPP21,ART3,ARX,ASB5,ASNS,ASPA,ASTN1,ATAD2B,ATP13A5,ATP6V1C2,ATP8A1,ATRNL1,ATXN1,AURKB,AXIN2,AZIN1,B2M,B4GALNT1,BAIAP2,BBS12,BCL6B,BDH1,BEX4,BGN,BMP2K,BNIP5,BOK,BPGM,BSN,BTG3,BUB1B,C10orf71,C1orf115,C1QTNF2,C1QT…	687
Cancer,Organismal Injury and Abnormalities,Reproductive System Disease	Breast or gynecological cancer	5,67E-22	1276	AAK1,ABCB9,ACE2,ADAM12,ADAMTS18,ADAMTS4,ADAMTS7,ADGRG6,AGMO,AK1,ANGPT1,ANKRD12,ANKRD44,ANKS1B,AP5B1,APBB1,AR,ARAP2,ARG2,ARHGAP15,ARHGEF26,ARMCX2,ARMCX4,ARNTL,ASF1B,ASPA,ASTN1,ATAD2B,ATP13A5,ATP8A1,AURKB,AXIN2,B2M,B4GALNT1,BCL6B,BDH1,BGN,BMP2K,BNIP5,BSN,BUB1B,C1RL,C2orf88,C3orf67,C8orf34,CA2,CACNA2D3,CAGE1,CARNS1,CAT,CBLL1,CC2D2A,CCDC146,CCDC17,CCDC171,CCDC71L,CCPG1,CCR2,CD109,CD4,CD48,CD69,CDC20,…	492
Cancer,Organismal Injury and Abnormalities,Reproductive System Disease	Breast or ovarian cancer	1,38E-18	1276	ABCB9,ACE2,ADAM12,ADAMTS18,ADAMTS4,ADAMTS7,ADGRG6,AK1,ANGPT1,ANKRD12,APBB1,AR,ARG2,ARHGEF26,ARMCX4,ARNTL,ASF1B,ASTN1,ATAD2B,ATP13A5,ATP8A1,AURKB,AXIN2,B2M,B4GALNT1,BDH1,BGN,BMP2K,BNIP5,BSN,BUB1B,C1RL,C2orf88,C3orf67,C8orf34,CACNA2D3,CARNS1,CAT,CC2D2A,CCDC71L,CCR2,CD109,CD4,CD48,CD69,CDC20,CDH1,CDH23,CDK15,CDK3,CEBPD,CEL,CES1,CFH,CHRNA9,CLCA1,CLDN1,CLDN4,CLEC2D,CMYA5,CNN1,CNTNAP5,COCH,COL11A1,COL1…	341
Cancer,Organismal Injury and Abnormalities,Reproductive System Disease	Breast cancer	1,80E-10	1276	ADAM12,ADAMTS18,ADAMTS4,ADGRG6,AK1,ANKRD12,APBB1,AR,ARMCX4,ARNTL,ASF1B,ATAD2B,AXIN2,B4GALNT1,BGN,BSN,BUB1B,C1RL,C3orf67,CACNA2D3,CARNS1,CAT,CC2D2A,CCDC71L,CCR2,CD4,CD48,CD69,CDC20,CDH1,CDK3,CEBPD,CEL,CES1,CHRNA9,CLCA1,CLDN1,CLDN4,CNN1,COCH,COL11A1,COL11A2,CPAMD8,CPQ,CRABP2,CSF3,CXCL14,CXCL2,DDIT4,DDR1,DDX11,DHCR7,DIO2,DKK1,DNMT3B,DOCK8,E2F1,E2F8,EDN1,EIF4EBP1,EN1,EPDR1,EPSTI1,ERCC6L,ESPL1,ESRRG,E…	222
Cancer,Organismal Injury and Abnormalities	Malignant genitourinary solid tumor	4,38E-26	1271	AAK1,ABCB9,ABHD11,ACE2,ADAM12,ADAMTS18,ADAMTS4,ADAMTS7,ADGRG6,AGMO,AK1,ALDH3B2,AMT,ANGPT1,ANKRD12,ANKRD44,ANKS1B,AP5B1,APAF1,APBB1,APOL3,AR,ARAP2,ARG2,ARHGAP15,ARHGEF26,ARMCX2,ARMCX4,ARNTL,ARPP21,ARX,ASF1B,ASNS,ASPA,ASTN1,ATAD2B,ATP13A5,ATP8A1,ATRNL1,ATXN1,AURKB,AXIN2,B2M,B4GALNT1,BARX2,BCL6B,BDH1,BGN,BMP2K,BNIP5,BPGM,BSN,BTG3,BUB1B,C10orf71,C1QTNF2,C1RL,C22orf39,C2orf88,C3orf67,C8orf34,CA2,CACHD…	646
Connective Tissue Development and Function,Tissue Morphology	Quantity of white adipose tissue	2,36E-05	1257	CEBPD,CES1,CXCL14,E2F1,EIF4EBP1,GHR,GNAS,HRH1,HTR4,IL18,IRS2,KCP,MLXIPL,NOS1,NOS2	15
Cardiovascular Disease	Disorder of blood pressure	7,28E-07	1254	ACE2,ANGPT1,ANKRD29,APLNR,APOL3,AR,ARNTL,ASIC1,AXIN2,BOK,CA13,CA14,CA2,CACNB3,CAT,CFH,CHRNA6,CHRNA9,CHRND,CHRNG,CNTNAP5,CRP,DBNDD2,DBP,DDR1,DIO2,DKK1,DRD2,EDN1,FAXDC2,FMOD,GALNT18,GJA4,GRIA4,GRIN3A,HES1,HOXA4,HPSE,IRS2,KIT,KLF2,KLF5,KLHL3,LDLR,LMOD1,MME,MMP23B,MYO3B,NFATC4,NOS1,NOS2,NPNT,NPTX2,OSBPL11,P2RY12,PCSK6,PDE4D,PDE7B,PENK,PGF,RGS2,ROBO3,ROBO4,RUNX1T1,SAMD12,SCN4B,SCN5A,SCNN1A,SERPINE1,SL…	83
Cancer,Organismal Injury and Abnormalities	Adenoma	1,14E-07	1198	AR,AXIN2,BOK,BUB1B,C1orf115,C2orf88,C3orf67,CA2,CD48,CDH1,CDH23,CEBPD,CFH,CLMN,CRP,CYP1B1,DNASE1L3,DNMT3B,DRD2,E2F1,EIF4EBP1,ENO3,FANCD2,FOS,FOXM1,GNAS,HPSE,HTATIP2,HTR4,IGF2,KLF5,MSH3,MYBL2,NEBL,NFIB,NOG,NRIP1,NTMT1,PDK4,PIAS1,PIK3R1,PSAT1,RBP4,RND3,SLC30A10,SLC7A5,SMPDL3A,SOX9,TGM2,TMEM9,TP63,TPD52L1,TRIM24,TYMS	54
Cancer,Organismal Injury and Abnormalities	Pelvic cancer	1,18E-23	1195	AAK1,ABCB9,ACE2,ADAMTS18,ADAMTS4,ADAMTS7,AGMO,ALDH3B2,AMT,ANGPT1,ANKRD12,ANKRD44,ANKS1B,AP5B1,APAF1,APBB1,APOL3,AR,ARAP2,ARG2,ARHGAP15,ARHGEF26,ARMCX2,ARPP21,ASNS,ASPA,ASTN1,ATAD2B,ATP13A5,ATP8A1,ATRNL1,ATXN1,AURKB,AXIN2,B2M,B4GALNT1,BARX2,BCL6B,BDH1,BEX4,BMP2K,BNIP5,BSN,BTG3,BUB1B,C10orf71,C1QTNF2,C22orf39,C2orf88,C3orf67,C8orf34,CA2,CACHD1,CACNA2D3,CACNB3,CADM1,CAGE1,CARNS1,CARS1,CBLL1,CC2D2A,C…	581
Endocrine System Development and Function	Glucose tolerance	1,65E-05	1178	ACOT11,ARNTL,CES1,CXCL14,DHTKD1,DLK1,E2F1,ENHO,G0S2,GNAO1,GNAS,GPAT3,IRS2,LDLR,MGLL,NLRP3,NOS1,NOS2,NR0B2,NR4A3,NRIP1,PDK4,PIK3R1,PPARGC1A,RPH3AL,SIRT1,SIRT3,SLC17A9,SLC19A2,SLC9B2,STEAP4,TGM2,UNC13A,VIPR1,ZBTB20	35
Cancer,Gastrointestinal Disease,Hepatic System Disease,Organismal Injury and Abnormalities	Hepatobiliary system cancer	3,31E-14	1168	ABCD2,ACE2,ACOT11,ACTR3B,ADAM12,ADAM33,ADAMTS18,ADAMTS4,AFF4,ALDH3B2,AMT,ANGPT1,ANKRD12,ANKRD44,ANKS1B,ANKS6,AP5B1,AR,ARAP2,ARHGEF26,ARNTL,ASF1B,ASTN1,ATF5,ATP13A5,ATP6AP1L,ATP6V1C2,ATP8A1,ATXN1,AURKB,AXIN2,B2M,BARX2,BDH1,BSN,BTG3,BUB1B,C10orf71,C1QTNF2,C1QTNF3,C3orf67,CA2,CACNA2D3,CARS1,CAT,CCDC146,CD109,CD4,CD48,CDC20,CDH1,CDH23,CDKL3,CEACAM16,CENPT,CES1,CHD1L,CHD7,CHDH,CHN1,CHRNA6,CHRNA9,CHRNG…	412
Cancer,Gastrointestinal Disease,Hepatic System Disease,Organismal Injury and Abnormalities	Liver cancer	3,42E-14	1168	ABCD2,ACTR3B,ADAM12,ADAM33,ADAMTS18,ADAMTS4,AFF4,ALDH3B2,AMT,ANGPT1,ANKRD12,ANKRD44,ANKS1B,ANKS6,AP5B1,AR,ARAP2,ARHGEF26,ARNTL,ASF1B,ASTN1,ATF5,ATP13A5,ATP6AP1L,ATP6V1C2,ATP8A1,ATXN1,AURKB,AXIN2,B2M,BARX2,BDH1,BSN,BTG3,BUB1B,C10orf71,C1QTNF2,C1QTNF3,C3orf67,CA2,CACNA2D3,CARS1,CAT,CCDC146,CD109,CD4,CD48,CDC20,CDH1,CDH23,CDKL3,CEACAM16,CENPT,CES1,CHD1L,CHD7,CHDH,CHRNA6,CHRNA9,CHRNG,CISH,CLCA1,CLDN4…	394
Cell Death and Survival	Apoptosis	2,72E-09	1154	ACE2,ADAM12,ANGPT1,APAF1,APBB1,AR,ARG2,ARHGEF26,ASNS,ASTN1,ATF5,AURKB,AXIN2,B2M,B4GALNT1,BCL6B,BGN,BOK,CADM1,CAT,CAVIN3,CCR2,CD4,CD48,CD69,CDC20,CDH1,CEBPD,CES1,CFH,CITED2,CLEC11A,CRABP2,CRADD,CRP,CSF3,CTF1,CTNNBIP1,CXCL2,CYFIP2,CYGB,CYP1B1,DAPK3,DDIT4,DDR1,DDX11,DFFA,DKK1,DKK3,DNASE1L3,DNMT3B,DOCK8,DRD2,E2F1,E2F8,EBF4,EDN1,EIF4EBP1,EMX2,EN1,EPHA7,EPHB2,ERCC6L,ESPL1,ETS2,EYA2,FANCC,FASN,FCGR1A,FH…	249
Cancer,Gastrointestinal Disease,Hepatic System Disease,Organismal Injury and Abnormalities	Liver tumor	1,32E-12	1154	AAK1,ABCD2,ACE2,ACTR3B,ADAM12,ADAM33,ADAMTS18,ADAMTS4,AFF4,ALDH3B2,AMT,ANGPT1,ANKRD12,ANKRD44,ANKS1B,ANKS6,AP5B1,AR,ARAP2,ARHGEF26,ARMCX2,ARNTL,ASF1B,ASNS,ASTN1,ATF5,ATP13A5,ATP6AP1L,ATP6V1C2,ATP8A1,ATXN1,AURKB,AXIN2,B2M,BARX2,BDH1,BSN,BTG3,BUB1B,C10orf71,C1QTNF2,C1QTNF3,C3orf67,CA2,CACNA2D3,CADM1,CARS1,CAT,CCDC146,CCR2,CD109,CD4,CD48,CDC20,CDH1,CDH23,CDKL3,CEACAM16,CENPT,CES1,CHD1L,CHD7,CHDH,CHR…	438
Neurological Disease,Skeletal and Muscular Disorders	Motor dysfunction	6,65E-06	1134	AR,ATXN1,CHRNA6,CHRNA9,CHRND,CHRNG,DRD2,EN1,FDPS,FOS,GFAP,GRIN3A,HRH1,KANK1,PENK,PLXNA2,RASD2,SERPINE1,SIRT1,SLC6A4	20
Cancer,Organismal Injury and Abnormalities	Soft tissue neoplasm	4,00E-05	1131	ADAMTS18,ANGPT1,AR,ATXN1,AURKB,AXIN2,BUB1B,C3orf67,CCDC17,CCR2,CD48,CDH1,CEL,CFH,CIB2,CLDN4,CPAMD8,CPZ,CRABP2,CUX2,DDR1,DDX11,DENND5B,DLK1,EPHB2,FBN2,FMNL2,FOS,FOXM1,FREM2,GLDC,GLI1,GNAS,GPR176,GRB14,GYS2,HEPACAM,HMCN1,HTR4,IGF2,IL17B,IL21R,ITGA8,KIF2C,KIT,KLF5,LRP4,MAMDC4,MME,MRVI1,MTHFD1L,MTUS2,MYCN,NCOR1,NOS2,NR4A3,OSGIN1,P2RY12,PBK,PCSK9,PCYT1B,PDK4,PIK3R1,PKHD1L1,PLPPR2,PNRC1,POLE,PPP1R3D,PR…	99
Cancer,Organismal Injury and Abnormalities,Reproductive System Disease	Prostatic tumor	6,13E-16	1118	AAK1,ABCB9,ADAMTS18,ADAMTS4,ADAMTS7,ALDH3B2,AMT,ANKRD12,ANKS1B,APBB1,APOL3,AR,ARAP2,ARPP21,ASNS,ATRNL1,ATXN1,AURKB,AXIN2,B2M,B4GALNT1,BDH1,BMP2K,BNIP5,BSN,BTG3,BUB1B,C10orf71,C1QTNF2,C22orf39,C3orf67,C8orf34,CA2,CACHD1,CACNB3,CADM1,CAGE1,CCDC17,CCDC171,CCR2,CD69,CDH1,CDH23,CDK3,CEL,CENPT,CES1,CES3,CFAP206,CFH,CHAC1,CHRNG,CIB2,CMYA5,CNTNAP1,CNTNAP5,COCH,COL11A1,COL17A1,COL6A6,CPAMD8,CRP,CUBN,CWF19…	345
Cell Death and Survival	Neuronal cell death	1,19E-07	1115	ADAM12,ANGPT1,APAF1,AR,ASTN1,ATXN1,B4GALNT1,BOK,CAT,CD4,CSF3,CTF1,CX3CR1,DFFA,DKK1,DRD2,E2F1,EN1,EPHA7,EPHB2,ETS2,FAAH,FCGR1A,FOS,FZD2,GAB2,GATA3,GDNF,GFAP,GNAO1,GRIK5,GRIN3A,GRM2,IGF2,IL18,ITGA2,JAK2,L1CAM,MAP3K12,MXD3,MYBL2,MYCN,NFATC4,NLRP3,NMNAT1,NOS1,NOS2,NOVA1,NR4A2,NR4A3,NTRK2,OSMR,PAK1,PCSK9,PERP,PPARGC1A,PRND,PTK2B,PTN,RASD2,REST,RETREG1,RUNX1,SERPINE1,SGK1,SIRT1,SLC30A10,ST8SIA2,STAT1,T…	75
Cell Death and Survival	Cellular degradation	2,09E-07	1098	ABCD2,AR,ASPA,ATXN1,B4GALNT1,CCR2,CIB2,CTF1,DFFA,DHTKD1,DNASE1L3,EN1,ETS2,FYB1,GDNF,GPR37,MAP3K12,MME,NAT8L,NMNAT1,NOS1,NOS2,NR4A2,NR4A3,NTRK2,OSMR,PPARGC1A,PRND,RETREG1,SERPINE1,SGK1,SLC19A2,SLC7A8,TFRC,TGM2,TP63,ZNF106	37
Cellular Development,Cellular Growth and Proliferation	Cell proliferation of tumor cell lines	4,42E-07	1069	ADAM12,ADAM33,ADAMTS4,APAF1,APBB1,AR,ASNS,ATF5,AURKB,BARX2,BTG3,CAT,CBLL1,CD4,CDCA5,CDH1,CDK3,CDT1,CEBPD,CEL,CLEC11A,CNN1,CRABP2,CSF3,CTNNBIP1,CYP1B1,DAPK3,DCLK1,DKK1,DKK3,DLK1,DNAJB4,DNMT3B,DRD2,E2F1,E2F8,EDN1,EIF4EBP1,ESRRG,ETS2,ETV4,EXTL3,FANCC,FASN,FGF6,FHL2,FKBP5,FOS,FOXM1,FOXN3,FSCN1,G0S2,GAB2,GATA3,GDNF,GHR,GJA4,GLDC,GLI1,GLIPR1,GNAS,GNMT,HES1,HFE,HOXA1,HOXC6,HPN,HPSE,HTATIP2,IGF2,IL13RA2,…	174
Cancer,Organismal Injury and Abnormalities	Non-hematological solid tumor	2,28E-47	1052	AAK1,ABCB9,ABCD2,ABHD11,ABITRAM,ABTB2,ACE2,ACKR2,ACOT11,ACTR3B,ADAM12,ADAM33,ADAMTS18,ADAMTS4,ADAMTS7,AFF4,AGMO,AK1,ALDH3B2,AMT,ANGPT1,ANKRD12,ANKRD29,ANKRD44,ANKS1B,ANKS6,AP5B1,APAF1,APBB1,APLNR,APOL3,AQP3,AQP4,AR,ARAP2,ARG2,ARHGAP15,ARHGEF26,ARHGEF39,ARL14EP,ARMCX2,ARMCX4,ARNTL,ARPP21,ART3,ARX,ASB5,ASF1B,ASNS,ASPA,ASTN1,ATAD2B,ATF5,ATP13A5,ATP6AP1L,ATP6V1C2,ATP8A1,ATRNL1,ATXN1,AURKB,AXIN2,AZIN1…	937
Cancer,Organismal Injury and Abnormalities	Frequency of tumor	1,72E-28	1051	AAK1,ABCB9,ABHD11,ACE2,ACKR2,ACTR3B,ADAM12,ADAMTS18,ADAMTS4,ADAMTS7,AFF4,AGMO,AMT,ANGPT1,ANKRD12,ANKRD44,ANKS1B,APAF1,APBB1,AQP4,AR,ARAP2,ARG2,ARHGAP15,ARHGEF26,ARL14EP,ARMCX2,ARNTL,ARPP21,ART3,ARX,ASNS,ASPA,ASTN1,ATAD2B,ATP13A5,ATP6V1C2,ATP8A1,ATRNL1,ATXN1,AURKB,AXIN2,AZIN1,B2M,B4GALNT1,BAIAP2,BBS12,BCL6B,BDH1,BEX4,BGN,BMP2K,BNIP5,BOK,BPGM,BSN,BTG3,BUB1B,C10orf71,C1orf115,C1QTNF2,C1QTNF3,C1QTNF6…	660
Cancer,Organismal Injury and Abnormalities	Embryonal tumor	3,00E-07	1044	AR,ASPA,ATXN1,AXIN2,BSN,CD48,CD93,CDH1,CDK3,CHD7,CLEC11A,CLEC2D,COCH,CPA5,DBNDD2,DDR1,E2F1,EVI2A,FBN2,FCGR1A,FDPS,FOXM1,GFAP,GHR,GLDC,GLI1,GLIPR1,GNAO1,GNAS,GPR37,HFE,HLF,HOXA1,IGF2,IL13RA2,IRS2,KCNH2,KIT,LURAP1L,MGLL,MYBL2,MYCN,NCOR1,NOS2,NTRK2,PCSK6,PFKFB3,PGF,PIK3R1,PMS2,POLE,PRKAG1,PVALB,REST,RETREG1,ROS1,SERPINA1,SHMT2,SLCO3A1,SOX9,TAOK1,TGFB2,THBS2,TIE1,TOP1,TOP2B,TP63,TUSC3,TYMS,USH1C,WRN,…	72
Organismal Survival	Organismal death	5,59E-10	1038	ACE2,ADAM12,ADAMTS4,ADGRG6,AFF4,ANGPT1,APAF1,APBB1,APLNR,AQP4,AR,ARNTL,ARX,ASPA,AURKB,B2M,B4GALNT1,BGN,BTG3,BUB1B,CA14,CAVIN3,CCR2,CD4,CDC20,CDH1,CEBPD,CFH,CHRNG,CITED2,CLDN1,CLDN4,CNTNAP1,COL11A1,CRABP1,CRABP2,CRP,CSF3,CTNNBIP1,CTSF,CUX2,CX3CR1,CXCL14,CXCL2,CYGB,DCLRE1B,DDAH1,DDR1,DDX11,DHCR7,DKK1,DLK1,DNAJB4,DNMT3B,DRD2,E2F1,E2F8,EDN1,EMX2,EN1,ENHO,EPHB2,ERCC6L,ESPL1,ESRRG,ETS2,EXTL3,FANCD2,FAS…	242
Neurological Disease,Organismal Injury and Abnormalities	Epilepsy	1,46E-05	1028	ARX,BAIAP2,BSN,C11orf96,CA13,CA14,CA2,CACNA2D3,CEBPD,CITED2,CUX2,CYFIP2,DBP,ELL2,FCGR1A,FOS,GFAP,GNAO1,GRIN3A,HES1,HLF,HTR4,KCNB1,KCNC1,KCNQ5,KCNT1,KCNT2,LDLR,NGLY1,NPTX2,NR4A2,NR4A3,NTRK2,PNPO,RGS1,RGS2,SCN4B,SCN5A,SLC6A13,SLC6A4,SNTB2,TEF,TNK2	43
Cancer,Organismal Injury and Abnormalities	Visceral metastasis	5,64E-06	1022	ADAM12,AR,AURKB,BEX4,CCR2,CEBPD,CLDN4,CRABP2,CSF3,DKK1,EIF4EBP1,EMX2,EN1,EPSTI1,ERAP2,ESPL1,ESRRG,FBN2,FDPS,FLRT2,GREB1,HOXC6,IL18,KCNJ2,KIF20A,KIT,L1CAM,MAB21L1,MME,MX1,NTRK2,PBK,PGF,POLE,PPARGC1A,PTK2B,PTPRJ,REV3L,SERPINE1,SLC16A3,SLC5A3,SLPI,TGFB2,TIMP4,TNFRSF11B,TNK2,TOP1,TOP2B,TP63,TYMS	50
Cancer,Gastrointestinal Disease,Organismal Injury and Abnormalities	Colon tumor	8,67E-23	1000	ACE2,ACTR3B,ADAM12,ADAMTS18,ADAMTS4,AFF4,AGMO,ANGPT1,APAF1,APBB1,AQP3,AQP4,AR,ARAP2,ARHGEF26,ARL14EP,ARMCX2,ARPP21,ART3,ASNS,ATP6V1C2,ATRNL1,ATXN1,AURKB,AXIN2,B2M,B4GALNT1,BBS12,BCL6B,BEX4,BNIP5,BUB1B,C10orf71,C1QTNF2,C1QTNF3,C1QTNF6,C1RL,C8orf34,CA14,CA2,CACNB3,CACUL1,CARNS1,CARS1,CAT,CBLL1,CCDC146,CCDC17,CCDC171,CD4,CD69,CD79A,CD93,CDCA5,CDH1,CDH23,CDK15,CEACAM16,CEACAM20,CEL,CES1,CES3,CFAP206,…	431
Cancer,Organismal Injury and Abnormalities,Reproductive System Disease	Breast or ovarian carcinoma	1,41E-13	1000	ABCB9,ACE2,ADAMTS18,ADAMTS4,ADAMTS7,AK1,ANGPT1,ANKRD12,APBB1,AR,ARG2,ARHGEF26,ARMCX4,ARNTL,ASTN1,ATAD2B,ATP13A5,ATP8A1,AURKB,AXIN2,B2M,B4GALNT1,BDH1,BGN,BMP2K,BNIP5,BSN,BUB1B,C1RL,C2orf88,C8orf34,CACNA2D3,CARNS1,CC2D2A,CCDC71L,CCR2,CD109,CD48,CDH1,CDH23,CDK15,CEL,CES1,CFH,CHRNA9,CLCA1,CLDN1,CLEC2D,CMYA5,CNN1,CNTNAP5,COCH,COL11A1,COL11A2,COL20A1,COL6A6,CPAMD8,CUBN,CUX2,CXCL14,CXCL2,DAPK3,DCLK1,DDX…	273
Cancer,Organismal Injury and Abnormalities,Reproductive System Disease	Breast carcinoma	3,46E-07	1000	ADAMTS18,ADAMTS4,AK1,ANKRD12,APBB1,AR,ARMCX4,ARNTL,ATAD2B,AXIN2,B4GALNT1,BGN,BSN,BUB1B,C1RL,CARNS1,CC2D2A,CCDC71L,CCR2,CD48,CDH1,CEL,CES1,CHRNA9,CLCA1,CLDN1,CNN1,COCH,COL11A1,COL11A2,CPAMD8,CXCL14,CXCL2,DDX11,DIO2,DNMT3B,DOCK8,E2F8,EN1,EPDR1,ERCC6L,ESPL1,ESRRG,ETV4,FANCC,FANCD2,FASN,FBN2,FDPS,FHL2,FKBP5,FLRT2,FOS,FREM1,FSCN1,G0S2,GATA3,GNAS,GPX3,GPX7,HACL1,HMCN1,HPN,HSD17B6,IGF2,IL17B,IL18,INPP5J…	157
Cancer,Organismal Injury and Abnormalities	Solid tumor	1,25E-40	0,990	AAK1,ABCB9,ABCD2,ABHD11,ABITRAM,ABTB2,ACE2,ACKR2,ACOT11,ACTR3B,ADAM12,ADAM33,ADAMTS18,ADAMTS4,ADAMTS7,ADGRG6,AFF4,AGMO,AK1,ALDH3B2,AMT,ANGPT1,ANKRD12,ANKRD29,ANKRD44,ANKS1B,ANKS6,AP5B1,APAF1,APBB1,APLNR,APOL3,AQP3,AQP4,AR,ARAP2,ARG2,ARHGAP15,ARHGEF26,ARHGEF39,ARL14EP,ARMCX2,ARMCX4,ARNTL,ARPP21,ART3,ARX,ASB5,ASF1B,ASNS,ASPA,ASTN1,ATAD2B,ATF5,ATP13A5,ATP6AP1L,ATP6V1C2,ATP8A1,ATRNL1,ATXN1,AURKB,AXIN…	941
Cardiovascular Disease,Organismal Injury and Abnormalities	Congestive heart failure	6,96E-05	0,970	ACE2,AR,ASIC1,CA13,CA14,CA2,KCNH2,KCNJ2,MME,MYCN,NOS1,NOS2,PDE4D,PDE7B,PPARGC1A,SCN5A,SCNN1A,SLC6A4,SOX9	19
Endocrine System Disorders,Gastrointestinal Disease,Metabolic Disease,Organismal Injury and Abnormalities	Diabetes mellitus	4,87E-07	0,942	ACE2,AGMO,ANKRD44,AR,ARHGAP15,ATRNL1,ATXN1,B2M,BDH1,C1QTNF3,C1QTNF6,C3orf67,CA13,CA14,CA2,CACNA2D3,CARS1,CAT,CCR2,CD4,CEBPD,CEL,CFH,CHAC1,CHRDL2,CISH,CLEC2D,CNTNAP5,COL11A1,COL11A2,COL17A1,COL8A2,CRP,CUX2,CX3CR1,DDAH1,DDR1,DKK1,DKK3,DRD2,E2F1,EDN1,EVI2A,EYA2,FASN,FCGR1A,FMO5,FOS,FXYD2,GFAP,GHR,GLDC,GPAT3,GRIA4,GRIN3A,HAAO,HACL1,HES1,HFE,HPN,HPSE,HRH1,HTR4,ICA1,IGF2,IL18,IL21R,IRS2,ITGA4,ITIH4,KCN…	127
Organismal Injury and Abnormalities,Respiratory Disease	Chronic pulmonary disease	8,01E-06	0,939	ATXN1,AXIN2,CA13,CA14,CA2,CD69,CHRNA6,CHRNA9,CHRND,CHRNG,CRP,DDIT4,EDN1,GATA3,GRIN3A,HRH1,LRP2,LYZ,NOS2,P2RY12,PDE4D,PDE7B,SERPINA1,SIRT1,SLC6A4,TOP2B,TYMS	27
Respiratory Disease	Chronic respiratory disorder	1,08E-05	0,939	ATXN1,AXIN2,CA13,CA14,CA2,CD69,CHRNA6,CHRNA9,CHRND,CHRNG,CRP,DDIT4,EDN1,GATA3,GRIN3A,HRH1,LRP2,LYZ,MS4A2,NOS2,P2RY12,PDE4D,PDE7B,RSPH3,SCN5A,SERPINA1,SIRT1,SLC6A4,TOP2B,TYMS	30
Organismal Injury and Abnormalities,Respiratory Disease	Chronic obstructive pulmonary disease	1,70E-05	0,939	ATXN1,AXIN2,CA13,CA14,CA2,CD69,CHRNA6,CHRNA9,CHRND,CHRNG,CRP,DDIT4,GATA3,GRIN3A,HRH1,LRP2,LYZ,NOS2,P2RY12,PDE4D,PDE7B,SERPINA1,SIRT1,SLC6A4,TOP2B,TYMS	26
Cancer,Organismal Injury and Abnormalities	Tumorigenesis of epithelial neoplasm	3,82E-27	0,920	AAK1,ABCB9,ABHD11,ACE2,ACKR2,ACTR3B,ADAMTS18,ADAMTS4,ADAMTS7,AFF4,AGMO,AMT,ANGPT1,ANKRD12,ANKRD44,ANKS1B,APAF1,APBB1,AQP4,AR,ARAP2,ARG2,ARHGAP15,ARHGEF26,ARL14EP,ARMCX2,ARNTL,ARPP21,ART3,ARX,ASNS,ASPA,ASTN1,ATAD2B,ATP13A5,ATP6V1C2,ATP8A1,ATRNL1,ATXN1,AURKB,AXIN2,AZIN1,B2M,B4GALNT1,BAIAP2,BBS12,BCL6B,BDH1,BEX4,BGN,BMP2K,BNIP5,BOK,BPGM,BSN,BTG3,BUB1B,C10orf71,C1orf115,C1QTNF2,C1QTNF3,C1QTNF6,C1RL,C…	649
Cancer,Organismal Injury and Abnormalities	Squamous-cell carcinoma	1,08E-13	0,915	ABTB2,ADAM12,ADAMTS18,ADAMTS7,ANGPT1,ANKRD12,ANKS1B,ANKS6,AP5B1,AR,ARAP2,ARHGAP15,ARMCX2,ARPP21,ARX,ASB5,ASNS,ASTN1,ATAD2B,ATF5,ATRNL1,ATXN1,AXIN2,AZIN1,B2M,BCL6B,BEX4,BGN,BSN,BUB1B,C1QTNF2,C1RL,CA2,CADM1,CARS1,CBLC,CCDC171,CD4,CD48,CDCA5,CDH1,CDH23,CEL,CHD7,CHN1,CHRNG,CILP2,CITED2,CLDN4,CMYA5,CNN1,CNTNAP5,COCH,COL11A1,COL11A2,COL17A1,COL20A1,COL6A6,CPAMD8,CPZ,CTHRC1,CTNNBIP1,CTSF,CUBN,CXCL14,CXC…	309
Cancer,Organismal Injury and Abnormalities	Epithelial neoplasm	5,45E-51	0,914	AAK1,ABCB9,ABCD2,ABHD11,ABITRAM,ABTB2,ACE2,ACKR2,ACOT11,ACTR3B,ADAM12,ADAM33,ADAMTS18,ADAMTS4,ADAMTS7,AFF4,AGMO,AK1,ALDH3B2,AMT,ANGPT1,ANKRD12,ANKRD29,ANKRD44,ANKS1B,ANKS6,AP5B1,APAF1,APBB1,APLNR,APOL3,AQP4,AR,ARAP2,ARG2,ARHGAP15,ARHGEF26,ARHGEF39,ARL14EP,ARMCX2,ARMCX4,ARNTL,ARPP21,ART3,ARX,ASB5,ASF1B,ASNS,ASPA,ASTN1,ATAD2B,ATF5,ATP13A5,ATP6AP1L,ATP6V1C2,ATP8A1,ATRNL1,ATXN1,AURKB,AXIN2,AZIN1,B2M,…	933
Cancer,Organismal Injury and Abnormalities	Cancer of head	2,86E-09	0,911	ADAM12,ADAMTS4,ADAMTS7,ANGPT1,ANKRD12,ANKS1B,ANKS6,AR,ARX,ASB5,ATAD2B,ATRNL1,ATXN1,AZIN1,BGN,CCDC171,CD4,CD48,CDH1,CHD7,CHN1,CITED2,CLDN4,CNN1,COL11A1,COL17A1,COL20A1,CPZ,CTHRC1,CUBN,CXCL14,CXCL2,DDX11,DLG3,E2F1,EPHB2,EPN3,FASN,FAXDC2,FLRT2,GATA3,GFAP,GLI1,GNAS,GRIA4,GRIK5,HMCN1,HORMAD1,HOXC6,IPMK,IQGAP3,IRS2,ITGA8,JPH1,KCNT2,KCTD17,KIT,KLHL33,LMOD1,LOXL2,LRP4,LTN1,LURAP1L,MALT1,MAX,ME1,MFAP4,MGA…	137
Neurological Disease,Organismal Injury and Abnormalities	Intracranial lesion	4,03E-05	0,911	ACTR3B,ADAM12,ADAMTS4,ANGPT1,APOL3,ARHGAP15,CA2,CADM1,CCR2,CD109,CDH1,CEACAM20,CHD7,CILP2,COCH,COL11A1,CX3CR1,DHTKD1,DKK3,E2F1,EIF5B,EPDR1,EPHB2,FBN2,FLRT2,GALNT5,GFAP,GLI1,GNAS,HMCN1,IRS2,JAK2,JPH1,KIF18B,KIT,KLF2,KLF4,LDLR,LMOD3,LRP2,LURAP1L,MAX,MYCN,NFIA,NLRP3,NOS1,P2RX5,P2RY12,PCMTD1,PCSK9,PEBP4,PGF,PIK3R1,PLEKHD1,PMS2,POLE,PSPH,PTK7,PVALB,RAD1,RBM47,REST,RFX1,RHPN2,ROS1,SERPINE1,SLC17A9,SLC3…	86
Cardiovascular Disease,Organismal Injury and Abnormalities,Respiratory Disease	Pulmonary vascular disease	1,29E-05	0,896	ANGPT1,AR,CA13,CA14,CA2,CHRNA6,CHRNA9,CHRND,CHRNG,CRP,DDR1,EDN1,KIT,NOS2,P2RY12,PDE4D,PDE7B,SCN5A,SERPINE1,SIRT1,SLC6A4,SMAD9,TGFB2	23
Cancer,Organismal Injury and Abnormalities	Development of malignant tumor	2,63E-25	0,893	AAK1,ABCB9,ABHD11,ACE2,ACKR2,ACTR3B,ADAM12,ADAMTS18,ADAMTS4,ADAMTS7,AFF4,AGMO,AMT,ANGPT1,ANKRD12,ANKRD44,ANKS1B,APAF1,APBB1,AQP4,AR,ARAP2,ARG2,ARHGAP15,ARHGEF26,ARL14EP,ARMCX2,ARNTL,ARPP21,ART3,ARX,ASNS,ASPA,ASTN1,ATAD2B,ATP13A5,ATP6V1C2,ATP8A1,ATRNL1,ATXN1,AURKB,AXIN2,AZIN1,B2M,B4GALNT1,BAIAP2,BBS12,BCL6B,BDH1,BEX4,BGN,BMP2K,BNIP5,BPGM,BSN,BTG3,BUB1B,C10orf71,C1QTNF2,C1QTNF3,C1QTNF6,C1RL,C2orf88…	642
Cancer,Organismal Injury and Abnormalities,Reproductive System Disease	Genital tract cancer	1,41E-23	0,882	AAK1,ABCB9,ACE2,ADAMTS18,ADAMTS4,ADAMTS7,AGMO,ALDH3B2,AMT,ANGPT1,ANKRD12,ANKRD44,ANKS1B,AP5B1,APBB1,APOL3,AR,ARAP2,ARG2,ARHGAP15,ARHGEF26,ARMCX2,ARPP21,ASNS,ASPA,ASTN1,ATAD2B,ATP13A5,ATP8A1,ATRNL1,ATXN1,AURKB,AXIN2,B2M,B4GALNT1,BCL6B,BDH1,BMP2K,BNIP5,BSN,BTG3,BUB1B,C10orf71,C1QTNF2,C22orf39,C2orf88,C3orf67,C8orf34,CA2,CACHD1,CACNA2D3,CACNB3,CADM1,CAGE1,CBLL1,CC2D2A,CCDC146,CCDC17,CCDC171,CCPG1,CC…	552
Cancer,Organismal Injury and Abnormalities,Reproductive System Disease	Prostate cancer	1,55E-15	0,882	AAK1,ABCB9,ADAMTS18,ADAMTS4,ADAMTS7,ALDH3B2,AMT,ANKRD12,ANKS1B,APBB1,APOL3,AR,ARAP2,ARPP21,ASNS,ATRNL1,ATXN1,AXIN2,B2M,B4GALNT1,BDH1,BMP2K,BNIP5,BSN,BTG3,BUB1B,C10orf71,C1QTNF2,C22orf39,C3orf67,C8orf34,CA2,CACHD1,CACNB3,CADM1,CAGE1,CCDC17,CCDC171,CCR2,CD69,CDH1,CDH23,CDK3,CEL,CENPT,CES1,CES3,CFAP206,CFH,CHAC1,CHRNG,CIB2,CMYA5,CNTNAP1,CNTNAP5,COCH,COL11A1,COL17A1,COL6A6,CPAMD8,CRP,CUBN,CWF19L2,CYF…	342
Cancer,Gastrointestinal Disease,Organismal Injury and Abnormalities	Gastrointestinal tumor	6,07E-45	0,880	AAK1,ABCB9,ABCD2,ABHD11,ABTB2,ACE2,ACTR3B,ADAM12,ADAM33,ADAMTS18,ADAMTS4,ADAMTS7,AFF4,AGMO,AMT,ANGPT1,ANKRD12,ANKRD29,ANKRD44,ANKS1B,ANKS6,AP5B1,APAF1,APBB1,APLNR,AQP3,AQP4,AR,ARAP2,ARHGAP15,ARHGEF26,ARL14EP,ARMCX2,ARMCX4,ARNTL,ARPP21,ART3,ARX,ASB5,ASNS,ASTN1,ATAD2B,ATF5,ATP13A5,ATP6V1C2,ATP8A1,ATRNL1,ATXN1,AURKB,AXIN2,AZIN1,B2M,B4GALNT1,BAIAP2,BARX2,BBS12,BCL6B,BDH1,BEX4,BGN,BMP2K,BNIP5,BOK,BSN,…	809
Cell Death and Survival,Cellular Compromise,Neurological Disease,Tissue Morphology	Degeneration of neurons	2,63E-06	0,879	ABCD2,AR,ASPA,ATXN1,B4GALNT1,CCR2,CIB2,CTF1,DHTKD1,EN1,ETS2,GDNF,GPR37,MAP3K12,MME,NAT8L,NMNAT1,NOS1,NOS2,NR4A2,NR4A3,NTRK2,OSMR,PPARGC1A,PRND,RETREG1,SERPINE1,SGK1,SLC19A2,SLC7A8,TFRC,TGM2,ZNF106	33
Connective Tissue Development and Function,Tissue Morphology	Quantity of adipose tissue	4,25E-07	0,840	ACOT11,ADAM12,AR,ARNTL,ASPA,BBS12,CEBPD,CES1,CTF1,CXCL14,DLK1,E2F1,EIF4EBP1,FASN,FMO5,G0S2,GHR,GNAS,GPAT3,HRH1,HTR4,IL18,INSIG1,IRS2,KCP,LDLR,MLXIPL,NOS1,NOS2,PGF,PNMT,PON3,PPARGC1A,RUNX1T1,SERPINE1,SIRT3,STEAP4,TLR5	38
Organismal Injury and Abnormalities	Dehydration of mice	3,79E-07	0,839	ARNTL,ARX,CHRNG,CLDN1,EPB42,KCNJ2,KLF4,NOS1,NOS2,NR4A2,PRSS8,SCNN1A,SLC6A9,TGM1,XRCC5	15
Gastrointestinal Disease,Hepatic System Disease,Organismal Injury and Abnormalities	Liver lesion	2,65E-13	0,835	AAK1,ABCD2,ACE2,ACTR3B,ADAM12,ADAM33,ADAMTS18,ADAMTS4,AFF4,ALDH3B2,AMT,ANGPT1,ANKRD12,ANKRD44,ANKS1B,ANKS6,AP5B1,AR,ARAP2,ARHGEF26,ARMCX2,ARNTL,ASF1B,ASNS,ASTN1,ATF5,ATP13A5,ATP6AP1L,ATP6V1C2,ATP8A1,ATXN1,AURKB,AXIN2,B2M,BARX2,BDH1,BSN,BTG3,BUB1B,C10orf71,C1QTNF2,C1QTNF3,C3orf67,CA2,CACNA2D3,CADM1,CARS1,CAT,CC2D2A,CCDC146,CCR2,CD109,CD4,CD48,CDC20,CDH1,CDH23,CDKL3,CEACAM16,CENPT,CES1,CFH,CHD1L,CH…	455
Cancer,Organismal Injury and Abnormalities	Non-melanoma solid tumor	2,50E-49	0,833	AAK1,ABCB9,ABCD2,ABHD11,ABITRAM,ABTB2,ACE2,ACKR2,ACOT11,ACTR3B,ADAM12,ADAM33,ADAMTS18,ADAMTS4,ADAMTS7,AFF4,AGMO,AK1,ALDH3B2,AMT,ANGPT1,ANKRD12,ANKRD29,ANKRD44,ANKS1B,ANKS6,AP5B1,APAF1,APBB1,APLNR,APOL3,AQP4,AR,ARAP2,ARG2,ARHGAP15,ARHGEF26,ARHGEF39,ARL14EP,ARMCX2,ARMCX4,ARNTL,ARPP21,ART3,ARX,ASB5,ASF1B,ASNS,ASPA,ASTN1,ATAD2B,ATF5,ATP13A5,ATP6AP1L,ATP6V1C2,ATP8A1,ATRNL1,ATXN1,AURKB,AXIN2,AZIN1,B2M,…	935
Cancer,Organismal Injury and Abnormalities	Advanced extracranial solid tumor	1,68E-05	0,832	ADAM12,AR,AURKB,B2M,BEX4,C2orf88,CCR2,CD48,CDH1,CEBPD,CFH,CLDN4,CRABP2,CSF3,DDR1,DHTKD1,DKK1,EDN1,EIF4EBP1,EMX2,EN1,EPSTI1,ERAP2,ESPL1,FBN2,FDPS,FLRT2,GREB1,HOXC6,IL18,JAK2,KCNJ2,KIF20A,KIT,L1CAM,LRP2,MAB21L1,MME,NTRK2,P2RY12,PBK,PGF,POLE,PPARGC1A,PTK2B,PTK6,PTPN4,PTPRJ,PWWP3B,REV3L,ROS1,SERPINE1,SLC16A3,SLC5A3,SLPI,SORT1,STAT1,SYT12,TGFB2,TIMP4,TNFRSF11B,TNK2,TOP1,TOP2B,TP63,TYMS	66
Cellular Development	Differentiation of stem cells	6,19E-06	0,832	ADAMTS7,APLNR,BAIAP2,CLEC11A,CSF3,DKK1,ETV4,GAB2,GATA3,GDNF,HES1,KIT,KLF4,L1CAM,MDFI,MYCN,NFIB,NOG,NR4A2,PCSK9,PGF,PTK2B,PTPMT1,RBPJ,REST,RUNX1,SIRT1,TGFB2,THPO,TRIM24	30
Cell Cycle	Interphase	5,03E-05	0,829	ANGPT1,AR,ATF5,BTG3,BUB1B,CACUL1,CAT,CAVIN3,CDC20,CDH1,CDK3,CDT1,CEBPD,CEL,CES1,CSF3,CYP1B1,DKK3,E2F1,E2F8,EIF4EBP1,ESRRG,FANCC,FANCD2,FASN,FOS,FOXM1,FOXN3,GATA3,GHR,GLI1,HES1,IGF2,IQGAP3,ITGA2,JAK2,KIT,KLF12,KLF4,MAX,MCM2,MDGA2,MLXIPL,MXD3,MYBL2,MYCN,NRIP1,OSGIN1,PAK1,PFKFB3,PIAS1,PIK3R1,POLE,PPP1R12A,PPP1R26,PTK2B,REV3L,RUNX1,SGK1,SIRT1,SOX6,SOX9,STAT1,TAOK1,TCF19,TFRC,THPO,TOB2,TP63,TPD52L1,TY…	75
Cellular Development,Cellular Growth and Proliferation	Cell proliferation of breast cancer cell lines	5,07E-05	0,816	ADAM12,APBB1,AR,BARX2,CAT,CBLL1,CDH1,CDK3,CEBPD,CRABP2,DNMT3B,E2F1,EIF4EBP1,ESRRG,ETS2,FASN,FOS,FOXM1,G0S2,GAB2,GATA3,GLI1,GNAS,HES1,HOXA1,IGF2,IRS2,ITGA2,JAK2,KLF4,KLF5,LRRC26,NACC2,NCOR1,NFATC4,NOX5,OSGIN1,PAK1,PBK,PCK2,PEBP4,PHGDH,PIK3R1,PLEKHD1,PPP1R12A,PTK2B,PTK6,SCARB1,SEMA3B,SIRT1,SMOX,TGM2,TP63,TPD52L1,TRAIP,TYMS	56
Cancer,Organismal Injury and Abnormalities	Malignant solid organ tumor	9,13E-20	0,805	AAK1,ABCD2,ABTB2,ACE2,ACOT11,ACTR3B,ADAM12,ADAM33,ADAMTS18,ADAMTS4,ADAMTS7,AFF4,AGMO,ALDH3B2,ANGPT1,ANKRD12,ANKRD29,ANKS1B,ANKS6,APAF1,APBB1,APLNR,APOL3,AQP3,AQP4,AR,ARAP2,ARHGAP15,ARNTL,ARPP21,ART3,ASB5,ASTN1,ATP13A5,ATP6V1C2,ATP8A1,ATRNL1,ATXN1,AURKB,AXIN2,AZIN1,B2M,B4GALNT1,BARX2,BCL6B,BEX4,BGN,BNIP5,BPGM,BSN,BUB1B,C10orf71,C11orf65,C1QTNF2,C1RL,C3orf67,C8orf34,CACHD1,CACNA2D3,CADM1,CAGE1,CARN…	568
Cellular Compromise	Degeneration of cells	1,53E-06	0,794	ABCD2,AR,ASPA,ATXN1,B4GALNT1,BBS12,CADM1,CCR2,CIB2,CTF1,CX3CR1,DHTKD1,EN1,ETS2,FGF6,GDNF,GPR37,IGF2,LDLR,MAP3K12,MAX,MME,NAT8L,NMNAT1,NOS1,NOS2,NR4A2,NR4A3,NTRK2,OSMR,PCARE,PIK3R1,PPARGC1A,PRND,RETREG1,SERPINE1,SGK1,SLC19A2,SLC6A6,SLC7A8,TFRC,TGM2,XRCC5,ZNF106	44
Hematological System Development and Function,Tissue Morphology	Quantity of myeloid cells	6,05E-06	0,776	ADAM12,ARNTL,B2M,B4GALNT1,BCL6B,CCR2,CFH,CISH,CLCA1,CLEC11A,CSF3,CX3CR1,CXCL14,CXCL2,DDR1,DKK1,EPB42,FANCC,FCGR1A,FHL2,GAB2,GHR,GNAS,HPSE,IL13RA2,IL18,IL21R,JAK2,JAM3,KIT,KLF13,KLF5,LDLR,MFAP2,MYBL2,NOS1,NOS2,PIK3R1,PLA2G2D,PLCE1,POU2F1,PRKAG1,PTN,RUNX1,S1PR5,SCARB1,SERPINA1,SERPINE1,SIRT1,SLC37A4,SLC7A2,SLPI,SOX6,ST6GAL1,STEAP4,TFRC,TGM2,THBS2,THPO,TIGIT,TLR5,XKR8	62
Cancer,Gastrointestinal Disease,Organismal Injury and Abnormalities	Digestive organ tumor	7,19E-44	0,774	AAK1,ABCB9,ABCD2,ABHD11,ABTB2,ACE2,ACOT11,ACTR3B,ADAM12,ADAM33,ADAMTS18,ADAMTS4,ADAMTS7,AFF4,AGMO,ALDH3B2,AMT,ANGPT1,ANKRD12,ANKRD29,ANKRD44,ANKS1B,ANKS6,AP5B1,APAF1,APBB1,APLNR,AQP3,AQP4,AR,ARAP2,ARHGAP15,ARHGEF26,ARL14EP,ARMCX2,ARMCX4,ARNTL,ARPP21,ART3,ARX,ASB5,ASF1B,ASNS,ASTN1,ATAD2B,ATF5,ATP13A5,ATP6AP1L,ATP6V1C2,ATP8A1,ATRNL1,ATXN1,AURKB,AXIN2,AZIN1,B2M,B4GALNT1,BAIAP2,BARX2,BBS12,BCL6B,BDH1…	864
Cancer,Organismal Injury and Abnormalities	Lymphoid cancer	6,39E-11	0,759	ACOT11,ADAM12,ARHGAP15,ARPP21,ATRNL1,ATXN1,AURKB,B2M,BBS12,BUB1B,C10orf71,C3orf67,CA2,CACNB3,CADM1,CARNS1,CAT,CCPG1,CD4,CD48,CD69,CD79A,CDC20,CDH1,CEBPD,CITED2,CMYA5,CNTNAP1,CNTNAP5,COCH,COL11A1,COL17A1,COL20A1,COL8A2,CPA5,CRP,CUBN,CXCL14,CXCL2,CYP1B1,DAPK3,DCLK3,DDR1,DDX11,DIS3,DKK1,DNMT3B,E2F1,EDN1,EIF4EBP1,EMB,EPSTI1,ESPL1,FAM167B,FASN,FBN2,FDPS,FLRT2,FOS,FSCN1,FYB1,GATA3,GFAP,GHR,GJA4,GLI1,GN…	197
Cardiovascular System Development and Function,Hematological System Development and Function	Blood pressure	3,64E-05	0,751	ACE2,APLNR,ARG2,ARNTL,BGN,CACNB3,DBP,DDAH1,DRD2,E2F1,EDN1,ERAP2,GDNF,GHR,GNAS,HLF,IRS2,KCNH2,LDLR,MRVI1,NOS1,NOS2,NPFF,PGF,PIK3R1,PRCP,RBP4,RGS2,SCNN1A,SDC4,SERPINE1,SGK1,SLC6A4,SNTB2,TEF,TLR5,WRN	37
Neurological Disease	Neurodegeneration	3,85E-06	0,729	ABCD2,AQP4,AR,ASPA,ATXN1,B4GALNT1,CA2,CCR2,CIB2,CTF1,CX3CR1,DHTKD1,EN1,ETS2,GDNF,GFAP,GPR37,IGF2,MAP3K12,MME,NAT8L,NMNAT1,NOS1,NOS2,NR4A2,NR4A3,NTRK2,OSMR,PDE8B,PPARGC1A,PRND,RETREG1,SERPINE1,SGK1,SIRT1,SLC19A2,SLC7A8,STAT1,TFRC,TGM2,ZNF106	41
Cancer,Organismal Injury and Abnormalities,Reproductive System Disease	Male genital neoplasm	6,26E-16	0,725	AAK1,ABCB9,ADAMTS18,ADAMTS4,ADAMTS7,ALDH3B2,AMT,ANKRD12,ANKS1B,APBB1,APOL3,AR,ARAP2,ARPP21,ASNS,ATRNL1,ATXN1,AURKB,AXIN2,B2M,B4GALNT1,BDH1,BMP2K,BNIP5,BSN,BTG3,BUB1B,C10orf71,C1QTNF2,C22orf39,C3orf67,C8orf34,CA2,CACHD1,CACNB3,CADM1,CAGE1,CCDC17,CCDC171,CCR2,CD69,CD79A,CDH1,CDH23,CDK3,CEL,CENPT,CES1,CES3,CFAP206,CFH,CHAC1,CHRNG,CIB2,CMYA5,CNTNAP1,CNTNAP5,COCH,COL11A1,COL17A1,COL6A6,CPAMD8,CRP,CUBN…	349
Cancer,Organismal Injury and Abnormalities	Lymphatic system tumor	1,38E-10	0,724	ACOT11,ADAM12,ARHGAP15,ARPP21,ATRNL1,ATXN1,AURKB,B2M,BBS12,BUB1B,C10orf71,C3orf67,CA2,CACNB3,CADM1,CARNS1,CAT,CCPG1,CD4,CD48,CD69,CD79A,CDC20,CDH1,CEBPD,CITED2,CMYA5,CNTNAP1,CNTNAP5,COCH,COL11A1,COL17A1,COL20A1,COL8A2,CPA5,CRP,CUBN,CXCL14,CXCL2,CYP1B1,DAPK3,DCLK3,DDR1,DDX11,DIS3,DKK1,DNMT3B,E2F1,EDN1,EIF4EBP1,EMB,EPSTI1,ESPL1,FAM167B,FASN,FBN2,FDPS,FLRT2,FOS,FSCN1,FYB1,GATA3,GFAP,GHR,GJA4,GLI1,GN…	198
Neurological Disease	Epilepsy or neurodevelopmental disorder	3,44E-07	0,705	ARX,AXIN2,BAIAP2,BSN,C11orf96,CA13,CA14,CA2,CACNA2D3,CEBPD,CHD7,CITED2,CUX2,CYFIP2,DBP,DRD2,ELL2,EMX2,EXTL3,FCGR1A,FOS,GDNF,GFAP,GNAO1,GRIA4,GRIN3A,HES1,HLF,HRH1,HTR4,KCNB1,KCNC1,KCNQ5,KCNT1,KCNT2,KIT,L1CAM,LDLR,NFATC4,NGLY1,NPTX2,NR4A2,NR4A3,NTRK2,PNPO,PON3,RERE,RGS1,RGS2,SARS1,SCN4B,SCN5A,SLC6A13,SLC6A4,SNTB2,TEF,TGFB2,TNK2	58
Cancer,Organismal Injury and Abnormalities	Head and neck tumor	2,09E-38	0,705	AAK1,ABCB9,ABCD2,ABHD11,ABITRAM,ABTB2,ACE2,ACOT11,ACTR3B,ADAM12,ADAM33,ADAMTS18,ADAMTS4,ADAMTS7,AFF4,AGMO,ALDH3B2,AMT,ANGPT1,ANKRD12,ANKRD29,ANKRD44,ANKS1B,ANKS6,AP5B1,APAF1,APBB1,APOL3,AR,ARAP2,ARG2,ARHGAP15,ARHGEF26,ARHGEF39,ARL14EP,ARMCX2,ARMCX4,ARNTL,ARPP21,ARX,ASB5,ASNS,ASPA,ASTN1,ATAD2B,ATF5,ATP13A5,ATP6AP1L,ATP6V1C2,ATP8A1,ATRNL1,ATXN1,AXIN2,AZIN1,B2M,B4GALNT1,BAIAP2,BCL6B,BDH1,BEX4,BGN,BM…	791
Cancer,Organismal Injury and Abnormalities,Reproductive System Disease	Breast adenocarcinoma	2,63E-05	0,692	AR,AXIN2,BGN,CCDC71L,CD48,CDH1,CES1,COCH,CPAMD8,CXCL14,ESPL1,FANCC,FANCD2,FASN,FBN2,FDPS,FOS,G0S2,GATA3,GNAS,GPX7,HACL1,KIT,KLF4,MAX,MGLL,NCOR1,NTRK2,PDK4,PIK3R1,POLE,PYCR1,RAB15,RAD54L,ROS1,RUNX1,SIRT1,SOX9,STAT1,TBL1XR1,TBX3,TMEM158,TOP2B,TP63,TRAIP,TYMS,ZFHX3,ZNF473,ZNF703	49
Cell Death and Survival,Organismal Injury and Abnormalities	Necrosis of epithelial tissue	9,86E-07	0,688	AAK1,ANGPT1,APAF1,AR,BOK,CAT,CCR2,CD4,CDH1,CEBPD,CITED2,CRP,CSF3,CYGB,DFFA,E2F1,EDN1,EPHB2,FAAH,FASN,FOS,GATA3,GLI1,GPR37,IL18,ITGA2,ITIH4,JAK2,KCNB1,KLF2,KLF4,KLF5,LDLR,MAX,MST1,MYCN,NLRP3,NOG,NOS2,NR0B2,NR4A3,NTRK2,PAK1,PIAS1,PIK3R1,PKP3,PMAIP1,PON3,PPARGC1A,RASGRP1,RBP4,RBPJ,RND3,SEMA3B,SERPINA1,SERPINE1,SGK1,SIRT3,SLC47A1,STAT1,STK3,TFRC,TGM2,TNFRSF11B,TP63	65
Cancer,Gastrointestinal Disease,Organismal Injury and Abnormalities	Development of digestive organ tumor	4,62E-24	0,669	ACE2,ACTR3B,ADAMTS18,ADAMTS4,AFF4,AGMO,AMT,ANGPT1,ANKRD44,APAF1,APBB1,AQP4,AR,ARAP2,ARHGEF26,ARL14EP,ARMCX2,ARNTL,ARPP21,ART3,ASNS,ASTN1,ATP6V1C2,ATP8A1,ATRNL1,ATXN1,AURKB,AXIN2,AZIN1,B2M,B4GALNT1,BBS12,BCL6B,BEX4,BMP2K,BNIP5,BSN,BUB1B,C10orf71,C1QTNF2,C1QTNF3,C1QTNF6,C1RL,C8orf34,CA14,CA2,CACNA2D3,CACNB3,CACUL1,CADM1,CARNS1,CARS1,CAT,CCDC146,CCDC17,CCDC171,CCPG1,CD109,CD4,CD69,CD79A,CD93,CDH1,CD…	477
Neurological Disease	Degeneration of nervous system	1,93E-07	0,647	ABCD2,AQP4,AR,ASPA,ATXN1,B4GALNT1,CCR2,CIB2,CTF1,CX3CR1,DHTKD1,EN1,ETS2,GDNF,GFAP,GPR37,IL18,MAP3K12,MME,NAT8L,NLRP3,NMNAT1,NOS1,NOS2,NR4A2,NR4A3,NTRK2,OSMR,PDE8B,PPARGC1A,PRND,RETREG1,SERPINE1,SGK1,SIRT1,SLC19A2,SLC7A8,STAT1,TFRC,TGM2,ZNF106	41
Cancer,Gastrointestinal Disease,Organismal Injury and Abnormalities	Large intestine neoplasm	5,18E-44	0,613	AAK1,ABCB9,ABCD2,ABHD11,ABTB2,ACE2,ACTR3B,ADAM12,ADAM33,ADAMTS18,ADAMTS4,ADAMTS7,AFF4,AGMO,AMT,ANGPT1,ANKRD12,ANKRD29,ANKRD44,ANKS1B,AP5B1,APAF1,APBB1,APLNR,AQP3,AQP4,AR,ARAP2,ARHGAP15,ARHGEF26,ARL14EP,ARMCX2,ARMCX4,ARNTL,ARPP21,ART3,ASB5,ASNS,ASTN1,ATAD2B,ATF5,ATP13A5,ATP6V1C2,ATP8A1,ATRNL1,ATXN1,AURKB,AXIN2,B2M,B4GALNT1,BAIAP2,BARX2,BBS12,BCL6B,BDH1,BEX4,BGN,BNIP5,BOK,BSN,BTBD8,BTG3,BUB1B,C10or…	783
Cancer,Gastrointestinal Disease,Organismal Injury and Abnormalities	Colorectal tumor	7,08E-23	0,613	ACE2,ACTR3B,ADAM12,ADAMTS18,ADAMTS4,AFF4,AGMO,ANGPT1,APAF1,APBB1,AQP3,AQP4,AR,ARAP2,ARHGEF26,ARL14EP,ARMCX2,ARPP21,ART3,ASNS,ATP6V1C2,ATP8A1,ATRNL1,ATXN1,AURKB,AXIN2,B2M,B4GALNT1,BBS12,BCL6B,BEX4,BGN,BNIP5,BOK,BUB1B,C10orf71,C1orf115,C1QTNF2,C1QTNF3,C1QTNF6,C1RL,C2orf88,C8orf34,CA14,CA2,CACNB3,CACUL1,CADM1,CARNS1,CARS1,CAT,CAVIN3,CBLL1,CCDC146,CCDC17,CCDC171,CD4,CD69,CD79A,CD93,CDCA5,CDH1,CDH23,C…	482
Cancer,Hematological Disease,Immunological Disease,Organismal Injury and Abnormalities	Lymphocytic cancer	4,10E-10	0,582	ACOT11,ARHGAP15,ARPP21,ATRNL1,ATXN1,AURKB,B2M,BBS12,BUB1B,C10orf71,C3orf67,CA2,CACNB3,CADM1,CARNS1,CAT,CCPG1,CD4,CD48,CD69,CD79A,CDC20,CDH1,CEBPD,CITED2,CMYA5,CNTNAP1,CNTNAP5,COCH,COL11A1,COL17A1,COL20A1,COL8A2,CPA5,CRP,CUBN,CXCL14,CXCL2,CYP1B1,DAPK3,DCLK3,DDR1,DDX11,DIS3,DKK1,DNMT3B,E2F1,EIF4EBP1,EMB,EPSTI1,ESPL1,FAM167B,FASN,FBN2,FDPS,FLRT2,FOS,FYB1,GATA3,GFAP,GHR,GJA4,GLI1,GNAS,GPX7,GREB1,GRIN…	192
Cancer,Hematological Disease,Organismal Injury and Abnormalities	Lymphocytic neoplasm	4,60E-10	0,582	ACOT11,ARHGAP15,ARPP21,ATRNL1,ATXN1,AURKB,B2M,BBS12,BUB1B,C10orf71,C3orf67,CA2,CACNB3,CADM1,CARNS1,CAT,CCPG1,CD4,CD48,CD69,CD79A,CDC20,CDH1,CEBPD,CITED2,CMYA5,CNTNAP1,CNTNAP5,COCH,COL11A1,COL17A1,COL20A1,COL8A2,CPA5,CRP,CUBN,CXCL14,CXCL2,CYP1B1,DAPK3,DCLK3,DDR1,DDX11,DIS3,DKK1,DNMT3B,E2F1,EIF4EBP1,EMB,EPSTI1,ESPL1,FAM167B,FASN,FBN2,FDPS,FLRT2,FOS,FYB1,GATA3,GFAP,GHR,GJA4,GLI1,GNAS,GPX7,GREB1,GRIN…	192
Embryonic Development,Nervous System Development and Function,Organ Development,Organismal Development,Tissue Development,Visual System Development and Function	Formation of eye	2,33E-05	0,579	ADAMTS18,APAF1,ARNTL,ASPA,BBS12,CCR2,CFH,CHD7,COL8A2,CPAMD8,CX3CR1,CXCL14,CYP1B1,DKK2,E2F1,EMX2,EPHB2,FBN2,FMOD,FOS,FREM2,HES1,HSF4,IGF2,ITGA4,JAM3,LDLR,MAB21L1,MFAP2,NDST3,NKD1,NOS2,NR4A2,NTRK2,PCARE,PER2,PIK3R1,PLXNA2,RBP4,RBPJ,RDH13,SERPINE1,SIRT1,SORT1,SOX9,STAT1,TGFB2,THBS2,TP63,XRCC5	50
Nervous System Development and Function	Nociception	4,88E-05	0,577	CACNA2D3,CACNB3,CCR2,DHTKD1,EDN1,FAAH,GNAO1,GRIA4,HOXD1,IL18,ITGA2,JAM3,KCNT1,KCNT2,L1CAM,LXN,MGLL,MME,NOS1,NOS2,NPFF,PENK,RETREG1,SLC6A4	24
Cancer,Organismal Injury and Abnormalities	Abdominal neoplasm	2,57E-46	0,575	AAK1,ABCB9,ABCD2,ABHD11,ABTB2,ACE2,ACOT11,ACTR3B,ADAM12,ADAM33,ADAMTS18,ADAMTS4,ADAMTS7,AFF4,AGMO,ALDH3B2,AMT,ANGPT1,ANKRD12,ANKRD29,ANKRD44,ANKS1B,ANKS6,AP5B1,APAF1,APBB1,APLNR,APOL3,AQP3,AQP4,AR,ARAP2,ARG2,ARHGAP15,ARHGEF26,ARL14EP,ARMCX2,ARMCX4,ARNTL,ARPP21,ART3,ARX,ASB5,ASF1B,ASNS,ASPA,ASTN1,ATAD2B,ATF5,ATP13A5,ATP6AP1L,ATP6V1C2,ATP8A1,ATRNL1,ATXN1,AURKB,AXIN2,B2M,B4GALNT1,BAIAP2,BARX2,BBS12,…	899
Hematological System Development and Function,Inflammatory Response,Tissue Morphology	Quantity of blood platelets	3,26E-05	0,574	CLEC11A,CSF3,CTF1,FANCD2,FYB1,GNAS,JAK2,MFAP2,SCARB1,SERPINE1,THBS2,THPO	12
Neurological Disease,Organismal Injury and Abnormalities	Cerebral disorder	6,84E-07	0,570	AQP4,ARPP21,ATXN1,CACNB3,CHRND,DRD2,EMX2,ENO3,ETS2,FASN,FBN2,FBP2,FDPS,GFAP,GRIA4,GRIN3A,HRH1,JAM3,KANK1,KCNH2,KIT,KLF2,KLF4,LDLR,LMOD1,MTHFD2,NLRP3,NOS1,NOS2,NR4A2,P2RY12,PDE4D,PDE7B,PLXNA2,PVALB,RUNX1,SCN4B,SCN5A,SERPINA1,SERPINE1,SIRT1,SLC6A4,SLC6A6,SOX9,SUSD1,TFRC,TGM1,TGM2,TNFRSF11B,ULK4	50
Cancer,Organismal Injury and Abnormalities	Breast or pancreatic cancer	1,21E-21	0,552	AAK1,ABCB9,ABTB2,ACE2,ADAM12,ADAM33,ADAMTS18,ADAMTS4,ADAMTS7,ADGRG6,AK1,ANGPT1,ANKRD12,ANKRD29,APAF1,APBB1,APLNR,AQP4,AR,ARG2,ARHGEF26,ARMCX2,ARMCX4,ARNTL,ASF1B,ASTN1,ATAD2B,ATP13A5,ATP8A1,ATRNL1,AURKB,AXIN2,B2M,B4GALNT1,BAIAP2,BDH1,BGN,BMP2K,BNIP5,BSN,BUB1B,C10orf71,C1RL,C2orf88,C3orf67,C8orf34,CA14,CACNA2D3,CARNS1,CAT,CC2D2A,CCDC146,CCDC171,CCDC71L,CCR2,CD109,CD4,CD48,CD69,CD93,CDC20,CDH1,CDH23…	448
Cancer,Organismal Injury and Abnormalities	Abdominal carcinoma	9,88E-47	0,529	AAK1,ABCB9,ABCD2,ABHD11,ABTB2,ACE2,ACOT11,ACTR3B,ADAM12,ADAM33,ADAMTS18,ADAMTS4,ADAMTS7,AFF4,AGMO,ALDH3B2,AMT,ANGPT1,ANKRD12,ANKRD29,ANKRD44,ANKS1B,ANKS6,AP5B1,APAF1,APBB1,APLNR,APOL3,AQP4,AR,ARAP2,ARG2,ARHGAP15,ARHGEF26,ARL14EP,ARMCX2,ARMCX4,ARNTL,ARPP21,ART3,ARX,ASB5,ASF1B,ASNS,ASPA,ASTN1,ATAD2B,ATF5,ATP13A5,ATP6AP1L,ATP6V1C2,ATP8A1,ATRNL1,ATXN1,AURKB,AXIN2,B2M,B4GALNT1,BAIAP2,BARX2,BBS12,BCL6B…	873
Respiratory Disease	Lower respiratory tract disorder	7,03E-06	0,515	ADAMTS18,AFF4,ANKS1B,ATXN1,AXIN2,CA13,CA14,CA2,CD69,CHRNA6,CHRNA9,CHRND,CHRNG,CITED2,CRP,CYP1B1,DDIT4,DDR1,DLK1,DOCK8,GATA3,GRIN3A,GRM2,HMCN1,HRH1,INSIG1,LRP2,LYZ,NCOR1,NOS2,P2RY12,PDE4D,PDE7B,PKHD1L1,PPARGC1A,RGS2,SCNN1A,SERPINA1,SERPINE1,SIRT1,SLC6A4,SMCO1,TIE1,TNRC6B,TOP2B,TP63,TYMS,WHAMM	48
Embryonic Development,Organ Development,Organismal Development,Tissue Development	Development of sensory organ	2,73E-10	0,510	ADAMTS18,APAF1,ARNTL,ASPA,BBS12,CCR2,CDH23,CEBPD,CFH,CHD7,CHRNA9,COL11A1,COL8A2,CPAMD8,CTHRC1,CX3CR1,CXCL14,CYP1B1,DDR1,DIO2,DKK2,E2F1,EDN1,EMX2,EPHB2,FBN2,FMOD,FOS,FREM2,FZD2,GATA3,GNAO1,HES1,HOXA1,HPN,HSF4,IGF2,INSIG1,ITGA4,ITGA8,JAM3,KLF2,LDLR,MAB21L1,MFAP2,MYCN,MYO3B,NDST3,NKD1,NOG,NOS2,NR4A2,NR4A3,NTRK2,PCARE,PER2,PIK3R1,PLPPR4,PLXNA2,PTK7,RBP4,RBPJ,RDH13,SERPINE1,SIRT1,SOBP,SORT1,SOX9,STAT1…	76
Metabolic Disease,Organismal Injury and Abnormalities	Glucose metabolism disorder	5,37E-09	0,505	ACE2,AGMO,ANKRD44,AR,ARHGAP15,ARNTL,ARX,ATRNL1,ATXN1,B2M,BDH1,BPGM,C1QTNF3,C1QTNF6,C3orf67,CA13,CA14,CA2,CACNA2D3,CACNB3,CARS1,CAT,CCR2,CD4,CD93,CEBPD,CEL,CFH,CHAC1,CHRDL2,CISH,CLEC2D,CNTNAP5,COL11A1,COL11A2,COL17A1,COL8A2,CRP,CTF1,CTHRC1,CUX2,CX3CR1,CXCL14,DDAH1,DDR1,DKK1,DKK3,DLK1,DRD2,E2F1,EDN1,EIF4EBP1,ENHO,ETS2,EVI2A,EYA2,FAAH,FASN,FCGR1A,FMO5,FOS,FXYD2,GFAP,GHR,GLDC,GNAS,GPAT3,GRB14,GRIA4,G…	157
Cancer,Hematological Disease,Immunological Disease,Organismal Injury and Abnormalities	Lymphoma	4,12E-07	0,503	ARPP21,AURKB,B2M,BUB1B,C10orf71,CARNS1,CD4,CD48,CD69,CD79A,CDC20,CDH1,CMYA5,CNTNAP5,COL11A1,COL17A1,COL20A1,COL8A2,CRP,CUBN,CXCL14,CYP1B1,DAPK3,DCLK3,DDR1,DDX11,DIS3,DNMT3B,E2F1,EIF4EBP1,ESPL1,FAM167B,FASN,FBN2,FDPS,FLRT2,FOS,FYB1,GATA3,GFAP,GHR,GJA4,GLI1,GNAS,GPX7,GREB1,GRIN3A,HECA,HIPK3,HMCN1,HSF4,IL13RA2,IRF2BP2,IRS2,ISG20,JAK2,KCNJ16,KIT,KLF2,L1CAM,LDLR,MALT1,MAX,MDGA2,MGLL,MINDY4,MIOX,MLXIPL…	138
Cancer,Organismal Injury and Abnormalities	Extracranial solid tumor	1,08E-42	0,496	AAK1,ABCB9,ABCD2,ABHD11,ABITRAM,ABTB2,ACE2,ACKR2,ACOT11,ACTR3B,ADAM12,ADAM33,ADAMTS18,ADAMTS4,ADAMTS7,ADGRG6,AFF4,AGMO,AK1,ALDH3B2,AMT,ANGPT1,ANKRD12,ANKRD29,ANKRD44,ANKS1B,ANKS6,AP5B1,APAF1,APBB1,APLNR,APOL3,AQP3,AQP4,AR,ARAP2,ARG2,ARHGAP15,ARHGEF26,ARHGEF39,ARL14EP,ARMCX2,ARMCX4,ARNTL,ARPP21,ART3,ARX,ASB5,ASF1B,ASNS,ASPA,ASTN1,ATAD2B,ATF5,ATP13A5,ATP6AP1L,ATP6V1C2,ATP8A1,ATRNL1,ATXN1,AURKB,AXIN…	940
Cancer,Organismal Injury and Abnormalities	Melanoma	2,46E-22	0,492	AAK1,ABCD2,ABTB2,ACE2,ACOT11,ACTR3B,ADAM33,ADAMTS18,ADAMTS4,ADAMTS7,AFF4,AGMO,ALDH3B2,ANGPT1,ANKRD12,ANKRD29,ANKS1B,ANKS6,APBB1,APLNR,APOL3,AQP3,AQP4,AR,ARAP2,ARHGAP15,ARL14EP,ARNTL,ARPP21,ART3,ASB5,ASNS,ASTN1,ATAD2B,ATF5,ATP13A5,ATP6V1C2,ATP8A1,ATRNL1,ATXN1,AURKB,AXIN2,AZIN1,B2M,B4GALNT1,BARX2,BCL6B,BEX4,BGN,BNIP5,BOK,BPGM,BSN,BTG3,BUB1B,C10orf71,C11orf65,C1QTNF2,C1RL,C3orf67,C8orf34,CACHD1,CACN…	619
Cancer,Dermatological Diseases and Conditions,Organismal Injury and Abnormalities	Skin carcinoma	1,94E-07	0,492	ADAM12,ADAMTS18,ANGPT1,ANKS1B,APAF1,ARAP2,ARHGAP15,ASTN1,ATP13A5,ATXN1,BGN,BSN,CACHD1,CARS1,CDH1,CDH23,CFH,CHST1,CILP2,CLMN,CMYA5,CNTNAP5,COL11A1,COL11A2,COL20A1,COL6A6,CUBN,CYFIP2,CYP2S1,CYTIP,DCLK1,DCLK3,DKK2,EDN1,EPB42,EPHA7,ESPL1,EXTL1,EYA2,FASN,FBN2,FOLH1B,FOS,FREM2,GIPC2,GLI1,GNAS,GPX2,GREB1,GRIA4,GRIK5,GRIN3A,GYS2,HACL1,IPMK,ISG20,ITGA2,ITGA8,KCNT2,KHDRBS2,LOXL2,LOXL4,LPAR4,LRRC3B,LTN1,MDG…	127
Cancer,Organismal Injury and Abnormalities	Nonhematologic malignant neoplasm	2,17E-47	0,491	AAK1,ABCB9,ABCD2,ABHD11,ABITRAM,ABTB2,ACE2,ACKR2,ACOT11,ACTR3B,ADAM12,ADAM33,ADAMTS18,ADAMTS4,ADAMTS7,AFF4,AGMO,AK1,ALDH3B2,AMT,ANGPT1,ANKRD12,ANKRD29,ANKRD44,ANKS1B,ANKS6,AP5B1,APAF1,APBB1,APLNR,APOL3,AQP3,AQP4,AR,ARAP2,ARG2,ARHGAP15,ARHGEF26,ARHGEF39,ARL14EP,ARMCX2,ARMCX4,ARNTL,ARPP21,ART3,ARX,ASB5,ASF1B,ASNS,ASPA,ASTN1,ATAD2B,ATF5,ATP13A5,ATP6AP1L,ATP6V1C2,ATP8A1,ATRNL1,ATXN1,AURKB,AXIN2,AZIN1…	935
Cancer,Organismal Injury and Abnormalities	Genitourinary adenocarcinoma	7,69E-23	0,479	AAK1,ABCB9,ABHD11,ACE2,ADAMTS18,ADAMTS4,ADAMTS7,AGMO,ALDH3B2,AMT,ANGPT1,ANKRD12,ANKRD44,ANKS1B,APBB1,APOL3,AR,ARAP2,ARG2,ARHGAP15,ARHGEF26,ARMCX2,ARX,ASNS,ASPA,ASTN1,ATAD2B,ATP13A5,ATP8A1,ATRNL1,ATXN1,AURKB,AXIN2,B2M,B4GALNT1,BCL6B,BDH1,BGN,BMP2K,BNIP5,BPGM,BSN,BTG3,BUB1B,C10orf71,C1QTNF2,C22orf39,C2orf88,C3orf67,C8orf34,CA2,CACHD1,CACNA2D3,CACNB3,CADM1,CAGE1,CBLL1,CC2D2A,CCDC146,CCDC17,CCDC171,C…	526
Cancer,Organismal Injury and Abnormalities	Development of carcinoma	8,26E-25	0,461	AAK1,ABCB9,ABHD11,ACE2,ACKR2,ACTR3B,ADAMTS18,ADAMTS4,ADAMTS7,AFF4,AGMO,AMT,ANGPT1,ANKRD12,ANKRD44,ANKS1B,APAF1,APBB1,AQP4,AR,ARAP2,ARG2,ARHGAP15,ARHGEF26,ARL14EP,ARMCX2,ARNTL,ARPP21,ART3,ARX,ASNS,ASPA,ASTN1,ATAD2B,ATP13A5,ATP6V1C2,ATP8A1,ATRNL1,ATXN1,AURKB,AXIN2,AZIN1,B2M,B4GALNT1,BAIAP2,BBS12,BCL6B,BDH1,BEX4,BGN,BMP2K,BNIP5,BPGM,BSN,BTG3,BUB1B,C10orf71,C1QTNF2,C1QTNF3,C1QTNF6,C1RL,C2orf88,C3orf6…	635
Cancer,Organismal Injury and Abnormalities,Reproductive System Disease	Malignant neoplasm of male genital organ	1,10E-15	0,440	AAK1,ABCB9,ADAMTS18,ADAMTS4,ADAMTS7,ALDH3B2,AMT,ANKRD12,ANKS1B,APBB1,APOL3,AR,ARAP2,ARPP21,ASNS,ATRNL1,ATXN1,AXIN2,B2M,B4GALNT1,BDH1,BMP2K,BNIP5,BSN,BTG3,BUB1B,C10orf71,C1QTNF2,C22orf39,C3orf67,C8orf34,CA2,CACHD1,CACNB3,CADM1,CAGE1,CCDC17,CCDC171,CCR2,CD69,CD79A,CDH1,CDH23,CDK3,CEL,CENPT,CES1,CES3,CFAP206,CFH,CHAC1,CHRNG,CIB2,CMYA5,CNTNAP1,CNTNAP5,COCH,COL11A1,COL17A1,COL6A6,CPAMD8,CRP,CUBN,CWF19…	346
Cancer,Organismal Injury and Abnormalities	Cancer	1,88E-41	0,440	AAK1,ABCB9,ABCD2,ABHD11,ABITRAM,ABTB2,ACE2,ACKR2,ACOT11,ACTR3B,ADAM12,ADAM33,ADAMTS18,ADAMTS4,ADAMTS7,ADGRG6,AFF4,AGMO,AK1,ALDH3B2,AMT,ANGPT1,ANKRD12,ANKRD29,ANKRD44,ANKS1B,ANKS6,AP5B1,APAF1,APBB1,APLNR,APOL3,AQP3,AQP4,AR,ARAP2,ARG2,ARHGAP15,ARHGEF26,ARHGEF39,ARL14EP,ARMCX2,ARMCX4,ARNTL,ARPP21,ART3,ARX,ASB5,ASF1B,ASNS,ASPA,ASTN1,ATAD2B,ATF5,ATP13A5,ATP6AP1L,ATP6V1C2,ATP8A1,ATRNL1,ATXN1,AURKB,AXIN…	942
Lipid Metabolism,Molecular Transport,Small Molecule Biochemistry	Concentration of cholesterol	3,11E-07	0,430	ACOT11,AR,ARNTL,B4GALNT1,CEL,CES1,CRP,CTF1,CXCL14,DHCR7,DLK1,FMO5,GHR,GNAS,GPAT3,INSIG1,IRS2,LDLR,LPCAT3,LPGAT1,MGLL,MLXIPL,NDST3,NOS2,NR0B2,PCSK9,PON3,PPARGC1A,SCARB1,SCNN1A,SEC16B,SERPINE1,SIRT1,SIRT3,SLC37A4,SORT1,STEAP4,TGM2,TLR5,UHMK1,WRN	41
Cell Death and Survival	Cell death of connective tissue cells	6,35E-05	0,408	ADAM12,APAF1,ATF5,BGN,BOK,CAT,CDC20,CDH1,CRADD,CYP1B1,DAPK3,DDIT4,DFFA,DKK1,E2F1,EIF4EBP1,EIF5B,FAAH,FANCD2,FCGR1A,GALNT5,GPX7,HPSE,HUS1,IGF2,MTF1,MYBL2,NFAT5,NFATC4,NLRP3,NOG,NR0B2,NR4A2,PEBP4,PERP,PGF,PIAS1,PIK3R1,PMAIP1,PMS2,PTK2B,PTN,REV3L,RUNX1,RUNX1T1,SDC4,SERPINE1,SGK1,SIRT1,STAT1,STK3,TACC1,TGFB2,TGM1,TGM2,TNFRSF11B,TOP2B,TP63,WRN,ZNF346	60
Neurological Disease	Movement Disorders	7,48E-11	0,393	ABCD2,ACOT11,AK1,APBB1,APLNR,AQP4,AR,ARMCX2,ARNTL,ARPP21,ARX,ASPA,ATXN1,B2M,B4GALNT1,BAIAP2,BGN,CA13,CA14,CA2,CACNA2D3,CACNB3,CD48,CHN1,CHRNA6,CHRNA9,CHRND,CHRNG,CNTNAP1,COCH,CPA5,CRP,CTSF,CYFIP2,DBP,DHCR7,DIO2,DKK3,DRD2,E2F1,EMX2,EN1,ENO3,EPHB2,ESRRG,ETV4,FCGR1A,FDPS,FLRT2,FMOD,FOS,FOXN3,GDNF,GFAP,GLI1,GNAO1,GNAS,GRIN3A,HFE,HOXC6,HRH1,HTR4,ICA1,IER5,IGF2,IL18,IPMK,ITIH4,KANK1,KCNB1,KCNC1,KCNH2,K…	131
Cancer,Hematological Disease,Immunological Disease,Organismal Injury and Abnormalities	Non-Hodgkin lymphoma	4,53E-06	0,391	ARPP21,AURKB,B2M,C10orf71,CARNS1,CD4,CD48,CD69,CD79A,CDC20,CDH1,CMYA5,CNTNAP5,COL11A1,COL17A1,COL20A1,COL8A2,CUBN,CXCL14,DAPK3,DCLK3,DDR1,DIS3,DNMT3B,E2F1,EIF4EBP1,FASN,FBN2,FDPS,FLRT2,FYB1,GATA3,GFAP,GHR,GJA4,GLI1,GNAS,GREB1,HECA,HMCN1,HSF4,IL13RA2,IRF2BP2,IRS2,ISG20,JAK2,KCNJ16,KIT,KLF2,L1CAM,MALT1,MAX,MDGA2,MGLL,MINDY4,MLXIPL,MME,MRVI1,MTHFD1L,MX1,NFIB,NOS1,NOS2,NR4A2,NR4A3,OSMR,P2RY8,PDCD1LG2…	115
Molecular Transport	Transport of cation	7,61E-06	0,382	ASIC1,B2M,CA2,CACNA2D3,CACNB3,CDH23,CHRNA9,CHRND,CHRNG,CXCL2,DRD2,FXYD2,GJA4,GNAS,GRIN3A,KCNB1,KCNC1,KCNH2,KCNJ16,KCNJ2,KCNN1,KCNQ5,KCNT1,LRP2,NOS1,P2RX5,PER1,PRSS8,SCN4B,SCN5A,SCNN1A,SGK1,SLC22A16,SLC30A2,SLC31A2,SLC46A1,SLC47A1,SLC5A4,SLC7A5,SLC9A5,SLC9B2,STEAP4,TFRC,TUSC3	44
Cancer,Gastrointestinal Disease,Organismal Injury and Abnormalities	Intestinal adenoma	2,55E-05	0,371	AXIN2,BOK,BUB1B,C1orf115,C2orf88,CA2,CFH,CLMN,DNASE1L3,DNMT3B,GNAS,IGF2,KLF5,MSH3,MYBL2,NEBL,NTMT1,PDK4,PIK3R1,PSAT1,RND3,SLC30A10,SLC7A5,SMPDL3A,SOX9,TMEM9,TPD52L1	27
Cancer,Endocrine System Disorders,Organismal Injury and Abnormalities	Endocrine gland tumor	5,36E-34	0,368	AAK1,ABCB9,ABCD2,ABHD11,ABITRAM,ABTB2,ACE2,ACOT11,ADAM12,ADAM33,ADAMTS18,ADAMTS4,ADAMTS7,AFF4,AGMO,ALDH3B2,AMT,ANGPT1,ANKRD12,ANKRD29,ANKRD44,ANKS1B,ANKS6,AP5B1,APAF1,APBB1,APOL3,AR,ARAP2,ARG2,ARHGAP15,ARHGEF26,ARHGEF39,ARL14EP,ARMCX2,ARMCX4,ARNTL,ARPP21,ARX,ASB5,ASNS,ASPA,ASTN1,ATAD2B,ATF5,ATP13A5,ATP6AP1L,ATP6V1C2,ATP8A1,ATRNL1,ATXN1,AXIN2,AZIN1,B2M,B4GALNT1,BAIAP2,BCL6B,BDH1,BGN,BMP2K,BNIP5,BO…	752
Hematological System Development and Function,Inflammatory Response,Tissue Morphology	Quantity of phagocytes	1,89E-05	0,361	ADAM12,ARNTL,B2M,B4GALNT1,BCL6B,CCR2,CFH,CLCA1,CLEC11A,CSF3,CX3CR1,CXCL14,CXCL2,DDR1,DOCK8,FANCC,FCGR1A,FHL2,GAB2,GHR,GNAS,HPSE,IL18,JAK2,JAM3,KIT,KLF5,LDLR,MFAP2,NOS1,NOS2,PIK3R1,PLA2G2D,PLCE1,PTN,RUNX1,S1PR5,SCARB1,SERPINA1,SIRT1,SLC37A4,SLC7A2,SLPI,ST6GAL1,STEAP4,TGM2,TIGIT,TLR5,TNFRSF11B,XKR8	50
Molecular Transport	Transport of ion	3,11E-06	0,346	ASIC1,ATP13A5,ATP6V1C2,ATP8A1,B2M,CA13,CA14,CA2,CACNA2D3,CACNB3,CDH23,CHRNA9,CHRND,CHRNG,CLCA1,CXCL2,CYB5RL,DRD2,FXYD2,GJA4,GNAS,GRIN3A,KCNB1,KCNC1,KCNH2,KCNJ16,KCNJ2,KCNN1,KCNQ5,KCNT1,LRP2,NOS1,P2RX5,P2RY12,P2RY6,PER1,PLLP,PRSS8,ROS1,SCN4B,SCN5A,SCNN1A,SGK1,SLC22A16,SLC26A6,SLC26A7,SLC30A2,SLC31A2,SLC46A1,SLC47A1,SLC5A4,SLC7A5,SLC9A5,SLC9A7,SLC9B2,STEAP4,TFRC,TPCN1,TUSC3	59
Cancer,Organismal Injury and Abnormalities	Head and neck cancer	6,03E-36	0,346	AAK1,ABCB9,ABCD2,ABHD11,ABITRAM,ABTB2,ACE2,ACOT11,ADAM12,ADAM33,ADAMTS18,ADAMTS4,ADAMTS7,AFF4,AGMO,ALDH3B2,AMT,ANGPT1,ANKRD12,ANKRD29,ANKRD44,ANKS1B,ANKS6,AP5B1,APAF1,APBB1,APOL3,AR,ARAP2,ARG2,ARHGAP15,ARHGEF26,ARHGEF39,ARL14EP,ARMCX2,ARMCX4,ARNTL,ARPP21,ARX,ASB5,ASNS,ASPA,ASTN1,ATAD2B,ATF5,ATP13A5,ATP6AP1L,ATP6V1C2,ATP8A1,ATRNL1,ATXN1,AXIN2,AZIN1,B2M,B4GALNT1,BAIAP2,BCL6B,BDH1,BEX4,BGN,BMP2K,BNI…	779
Cancer,Organismal Injury and Abnormalities	Abdominal adenocarcinoma	5,97E-49	0,342	AAK1,ABCB9,ABCD2,ABHD11,ABTB2,ACE2,ACTR3B,ADAM12,ADAM33,ADAMTS18,ADAMTS4,ADAMTS7,AFF4,AGMO,ALDH3B2,AMT,ANGPT1,ANKRD12,ANKRD29,ANKRD44,ANKS1B,AP5B1,APAF1,APBB1,APLNR,APOL3,AQP4,AR,ARAP2,ARG2,ARHGAP15,ARHGEF26,ARL14EP,ARMCX2,ARMCX4,ARNTL,ARPP21,ART3,ARX,ASB5,ASNS,ASPA,ASTN1,ATAD2B,ATF5,ATP13A5,ATP6V1C2,ATP8A1,ATRNL1,ATXN1,AURKB,AXIN2,B2M,B4GALNT1,BAIAP2,BARX2,BBS12,BCL6B,BDH1,BEX4,BGN,BMP2K,BNIP5,B…	843
Protein Synthesis	Quantity of ldl cholesterol in blood	2,04E-05	0,333	ARNTL,CRP,FMO5,GHR,LDLR,NOS1,NOS2,NR0B2,PCSK9,PON3,SIRT3	11
Tissue Morphology	Remodeling of blood vessel	4,05E-06	0,333	ANGPT1,BCL6B,CAT,CCR2,CHD7,CX3CR1,EPHB2,ITGA4,NOS1,NOS2,PGF,RBPJ,SERPINE1,TGFB2,TGM2	15
Hematological Disease,Immunological Disease	Lymphoproliferative disorder	3,24E-10	0,332	ACOT11,ARHGAP15,ARPP21,ATRNL1,ATXN1,AURKB,B2M,BBS12,BUB1B,C10orf71,C3orf67,CA2,CACNB3,CADM1,CARNS1,CAT,CCPG1,CD4,CD48,CD69,CD79A,CDC20,CDH1,CEBPD,CITED2,CMYA5,CNTNAP1,CNTNAP5,COCH,COL11A1,COL17A1,COL20A1,COL8A2,CPA5,CRP,CUBN,CXCL14,CXCL2,CYP1B1,DAPK3,DCLK3,DDR1,DDX11,DIS3,DKK1,DNMT3B,E2F1,EIF4EBP1,EMB,EPSTI1,ESPL1,FAM167B,FASN,FBN2,FDPS,FLRT2,FOS,FYB1,GATA3,GFAP,GHR,GJA4,GLI1,GNAS,GPX7,GREB1,GRIN…	193
Nervous System Development and Function	Sensation	1,20E-05	0,321	AQP4,CACNA2D3,CACNB3,CCR2,CDH1,CDH23,CEACAM16,CHD7,CIB2,COCH,COL11A1,COL11A2,DHTKD1,EDN1,FAAH,FOS,GNAO1,GRIA4,HOXA1,HOXD1,HPN,IL18,ITGA2,JAM3,KCNT1,KCNT2,L1CAM,LRP2,LXN,MGLL,MME,MYO3B,NOS1,NOS2,NPFF,PENK,PTN,RETREG1,SLC19A2,SLC6A4,SLC7A8,SOBP,USH1C	43
Nutritional Disease	Overweight disorder	3,14E-12	0,302	ACE2,ACOT11,ADAM12,ANGPT1,AR,ARNTL,ARX,AURKB,BBS12,C1QTNF3,C1QTNF6,C3orf67,CA13,CA14,CA2,CACNB3,CCR2,CEL,CHRNA6,CHRNA9,CHRND,CHRNG,CPA5,CPXM1,CRP,CTF1,CXCL2,DLK1,DRD2,EIF4EBP1,EMX2,FASN,FOXM1,G0S2,GHR,GNAS,GPAT3,GPT2,GRIN3A,HRH1,HTR4,IL18,IL1RAP,IRS2,JAK2,KIF20A,KLF5,LCLAT1,LDLR,MME,MMP11,NLRP3,NOG,NOS1,NOS2,NR0B2,NR4A3,NRIP1,NTRK2,OSMR,P2RY12,PDCD1LG2,PDE4D,PDE7B,PDK4,PON3,PPARGC1A,PPM1L,SCARB1,…	81
Nutritional Disease	Obesity	6,30E-12	0,302	ACE2,ACOT11,ADAM12,ANGPT1,AR,ARNTL,ARX,AURKB,BBS12,C1QTNF3,C1QTNF6,C3orf67,CA13,CA14,CA2,CACNB3,CCR2,CEL,CHRNA6,CHRNA9,CHRND,CHRNG,CPA5,CPXM1,CRP,CTF1,CXCL2,DLK1,DRD2,EIF4EBP1,EMX2,FASN,FOXM1,G0S2,GHR,GNAS,GPAT3,GPT2,GRIN3A,HRH1,HTR4,IL18,IL1RAP,IRS2,JAK2,KIF20A,KLF5,LCLAT1,LDLR,MME,MMP11,NLRP3,NOG,NOS1,NOS2,NR0B2,NR4A3,NRIP1,NTRK2,OSMR,PDCD1LG2,PDE4D,PDE7B,PDK4,PON3,PPARGC1A,PPM1L,SCARB1,SCN4B,S…	80
Connective Tissue Disorders,Organismal Injury and Abnormalities,Skeletal and Muscular Disorders	Abnormal bone density	7,69E-05	0,299	AR,ARNTL,B2M,BGN,CA13,CA14,CA2,CRP,CSF3,CTHRC1,DKK2,FDPS,FHL2,FOS,GAB2,GHR,HFE,JDP2,LRP4,MFAP2,NLRP3,PDE4D,PDE7B,PTK2B,SMAD6,TNFRSF11B,XRCC5	27
Cancer,Organismal Injury and Abnormalities	Sarcoma	2,79E-06	0,283	ADAMTS18,AR,ATXN1,AURKB,AXIN2,BSN,BUB1B,C3orf67,CCDC17,CCR2,CD48,CDH1,CEL,CFH,CIB2,CLDN4,CNN1,CPAMD8,CPZ,CRABP2,CUX2,CYTIP,DDR1,DDX11,DENND5B,DLK1,EPHB2,FBN2,FDPS,FMNL2,FOS,FOXM1,FREM2,GLDC,GLI1,GNAS,GPR176,GPX7,GRB14,GYS2,HEPACAM,HMCN1,HTR4,IGF2,IL17B,IL21R,ITGA8,KIF2C,KIT,KLF5,LOXL2,LRP4,MAMDC4,MME,MRVI1,MTHFD1L,MTUS2,MYCN,NCOR1,NOS2,NR4A3,NTRK2,OSGIN1,OTUD1,P2RY12,PARP14,PBK,PCSK9,PDCD1LG2,PDK…	115
Cancer,Organismal Injury and Abnormalities	Malignant connective or soft tissue neoplasm	4,30E-06	0,283	ADAMTS18,ANGPT1,AR,ATXN1,AURKB,AXIN2,BSN,BUB1B,C3orf67,CCDC17,CCR2,CD48,CDH1,CEL,CFH,CIB2,CLDN4,CNN1,CPAMD8,CPZ,CRABP2,CUX2,CYTIP,DDR1,DDX11,DENND5B,DLK1,EPHB2,FBN2,FDPS,FMNL2,FOS,FOXM1,FREM2,GLDC,GLI1,GNAS,GPR176,GPX7,GRB14,GYS2,HEPACAM,HMCN1,HTR4,IGF2,IL17B,IL21R,ITGA8,KIF2C,KIT,KLF5,LOXL2,LRP4,MAMDC4,MME,MRVI1,MTHFD1L,MTUS2,MYCN,NCOR1,NOS2,NR4A3,NTRK2,OSGIN1,OTUD1,P2RY12,PARP14,PBK,PCSK9,PDCD1…	116
Cancer,Organismal Injury and Abnormalities	Development of benign tumor	2,03E-08	0,283	AR,AURKB,AXIN2,BOK,BUB1B,C1orf115,C2orf88,C3orf67,CA2,CD48,CDH1,CDH23,CEBPD,CFH,CLMN,CRP,CYP1B1,DNASE1L3,DNMT3B,DRD2,E2F1,EIF4EBP1,ENO3,FANCD2,FDPS,FOS,FOXM1,GNAS,GNMT,HPSE,HTATIP2,HTR4,IGF2,KLF2,KLF4,KLF5,MSH3,MYBL2,NEBL,NFIB,NOG,NRIP1,NTMT1,PDCD1LG2,PDK4,PERP,PIAS1,PIK3R1,PSAT1,RBP4,RHPN2,RND3,ROS1,SLC30A10,SLC7A5,SMPDL3A,SOX9,TGM2,THBS2,TMEM9,TP63,TPD52L1,TRIM24,TYMS	64
Cancer,Organismal Injury and Abnormalities	Development of adenocarcinoma	2,36E-12	0,267	AAK1,ABCB9,ABHD11,ACE2,ADAMTS7,AGMO,ANGPT1,ANKRD12,ANKRD44,ANKS1B,AR,ARAP2,ARG2,ARHGAP15,ARHGEF26,ARMCX2,ARX,ASNS,ASPA,ASTN1,ATAD2B,ATP13A5,ATP8A1,ATRNL1,ATXN1,AURKB,AXIN2,AZIN1,B2M,BAIAP2,BCL6B,BDH1,BGN,BMP2K,BNIP5,BPGM,BSN,BTG3,BUB1B,C2orf88,C3orf67,C8orf34,CACNA2D3,CADM1,CAGE1,CBLL1,CC2D2A,CCDC146,CCDC171,CCPG1,CD109,CD4,CD48,CDC20,CDCA5,CDH1,CDH23,CDK15,CDKL3,CES1,CFH,CHD7,CHRNA6,CHRNA9,CIB2,…	410
Cancer,Organismal Injury and Abnormalities	Carcinoma	2,63E-50	0,264	AAK1,ABCB9,ABCD2,ABHD11,ABITRAM,ABTB2,ACE2,ACKR2,ACOT11,ACTR3B,ADAM12,ADAM33,ADAMTS18,ADAMTS4,ADAMTS7,AFF4,AGMO,AK1,ALDH3B2,AMT,ANGPT1,ANKRD12,ANKRD29,ANKRD44,ANKS1B,ANKS6,AP5B1,APAF1,APBB1,APLNR,APOL3,AQP4,AR,ARAP2,ARG2,ARHGAP15,ARHGEF26,ARHGEF39,ARL14EP,ARMCX2,ARMCX4,ARNTL,ARPP21,ART3,ARX,ASB5,ASF1B,ASNS,ASPA,ASTN1,ATAD2B,ATF5,ATP13A5,ATP6AP1L,ATP6V1C2,ATP8A1,ATRNL1,ATXN1,AURKB,AXIN2,AZIN1,B2M,…	931
Cancer,Hematological Disease,Immunological Disease,Organismal Injury and Abnormalities	Neoplasia of leukocytes	1,16E-10	0,256	ACOT11,ARHGAP15,ARPP21,ATRNL1,ATXN1,AURKB,B2M,BBS12,BUB1B,C10orf71,C3orf67,CA2,CACNB3,CADM1,CARNS1,CAT,CCPG1,CD4,CD48,CD69,CD79A,CDC20,CDH1,CEBPD,CITED2,CMYA5,CNTNAP1,CNTNAP5,COCH,COL11A1,COL17A1,COL20A1,COL8A2,CPA5,CRP,CUBN,CXCL14,CXCL2,CYP1B1,DAPK3,DCLK3,DDR1,DDX11,DIS3,DKK1,DNMT3B,E2F1,EIF4EBP1,EMB,EPSTI1,ESPL1,FAM167B,FASN,FBN2,FCGR1A,FDPS,FLRT2,FOS,FYB1,GATA3,GFAP,GHR,GJA4,GLI1,GNAS,GPX7,GRE…	195
Cancer,Organismal Injury and Abnormalities	Pelvic tumor	4,71E-25	0,241	AAK1,ABCB9,ACE2,ADAM12,ADAMTS18,ADAMTS4,ADAMTS7,AGMO,ALDH3B2,AMT,ANGPT1,ANKRD12,ANKRD44,ANKS1B,AP5B1,APAF1,APBB1,APOL3,AR,ARAP2,ARG2,ARHGAP15,ARHGEF26,ARMCX2,ARPP21,ASB5,ASNS,ASPA,ASTN1,ATAD2B,ATP13A5,ATP8A1,ATRNL1,ATXN1,AURKB,AXIN2,B2M,B4GALNT1,BARX2,BCL6B,BDH1,BEX4,BMP2K,BNIP5,BSN,BTG3,BUB1B,C10orf71,C1QTNF2,C22orf39,C2orf88,C3orf67,C8orf34,CA2,CACHD1,CACNA2D3,CACNB3,CADM1,CAGE1,CARNS1,CARS1,CB…	593
Cancer,Dermatological Diseases and Conditions,Organismal Injury and Abnormalities	Skin tumor	6,29E-21	0,216	AAK1,ABCD2,ABTB2,ACE2,ACKR2,ACOT11,ACTR3B,ADAM12,ADAM33,ADAMTS18,ADAMTS4,ADAMTS7,AFF4,AGMO,ALDH3B2,ANGPT1,ANKRD12,ANKRD29,ANKS1B,ANKS6,APAF1,APBB1,APLNR,APOL3,AQP3,AQP4,AR,ARAP2,ARHGAP15,ARNTL,ARPP21,ART3,ASB5,ASTN1,ATP13A5,ATP6V1C2,ATP8A1,ATRNL1,ATXN1,AURKB,AXIN2,AZIN1,B2M,B4GALNT1,BARX2,BCL6B,BEX4,BGN,BNIP5,BPGM,BSN,BUB1B,C10orf71,C11orf65,C1QTNF2,C1RL,C3orf67,C8orf34,CACHD1,CACNA2D3,CADM1,CAGE…	567
Neurological Disease,Organismal Injury and Abnormalities	Seizure disorder	6,88E-06	0,214	ABCD2,ARX,B4GALNT1,BAIAP2,BSN,C11orf96,CA13,CA14,CA2,CACNA2D3,CCR2,CDH23,CEBPD,CHN1,CITED2,CUX2,CYFIP2,DBP,DRD2,E2F1,ELL2,FCGR1A,FOS,GDNF,GFAP,GNAO1,GRIA4,GRIN3A,HES1,HLF,HTR4,IL18,KCNB1,KCNC1,KCNQ5,KCNT1,KCNT2,LDLR,NGLY1,NOS1,NOS2,NPTX2,NR4A2,NR4A3,NTRK2,PAK1,PNPO,RGS1,RGS2,RIMS1,SARS1,SCN4B,SCN5A,SLC37A4,SLC6A13,SLC6A4,SNTB2,TEF,TGM2,TNK2	60
Cancer,Organismal Injury and Abnormalities	Cancer of secretory structure	9,09E-43	0,208	AAK1,ABCB9,ABCD2,ABHD11,ABITRAM,ABTB2,ACE2,ACOT11,ADAM12,ADAM33,ADAMTS18,ADAMTS4,ADAMTS7,AFF4,AGMO,ALDH3B2,AMT,ANGPT1,ANKRD12,ANKRD29,ANKRD44,ANKS1B,ANKS6,AP5B1,APAF1,APBB1,APLNR,APOL3,AQP4,AR,ARAP2,ARG2,ARHGAP15,ARHGEF26,ARHGEF39,ARL14EP,ARMCX2,ARMCX4,ARNTL,ARPP21,ARX,ASB5,ASNS,ASPA,ASTN1,ATAD2B,ATF5,ATP13A5,ATP6AP1L,ATP6V1C2,ATP8A1,ATRNL1,ATXN1,AXIN2,AZIN1,B2M,B4GALNT1,BAIAP2,BCL6B,BDH1,BGN,BMP…	822
Cancer,Dermatological Diseases and Conditions,Organismal Injury and Abnormalities	Skin cancer	2,86E-20	0,200	AAK1,ABCD2,ABTB2,ACE2,ACOT11,ACTR3B,ADAM12,ADAM33,ADAMTS18,ADAMTS4,ADAMTS7,AFF4,AGMO,ALDH3B2,ANGPT1,ANKRD12,ANKRD29,ANKS1B,ANKS6,APAF1,APBB1,APLNR,APOL3,AQP3,AQP4,AR,ARAP2,ARHGAP15,ARNTL,ARPP21,ART3,ASB5,ASTN1,ATP13A5,ATP6V1C2,ATP8A1,ATRNL1,ATXN1,AXIN2,AZIN1,B2M,B4GALNT1,BARX2,BCL6B,BEX4,BGN,BNIP5,BPGM,BSN,BUB1B,C10orf71,C11orf65,C1QTNF2,C1RL,C3orf67,C8orf34,CACHD1,CACNA2D3,CADM1,CAGE1,CARNS1,CAR…	562
Cancer,Organismal Injury and Abnormalities	Genitourinary carcinoma	3,26E-23	0,199	AAK1,ABCB9,ABHD11,ACE2,ADAMTS18,ADAMTS4,ADAMTS7,AGMO,ALDH3B2,AMT,ANGPT1,ANKRD12,ANKRD44,ANKS1B,AP5B1,APBB1,APOL3,AR,ARAP2,ARG2,ARHGAP15,ARHGEF26,ARMCX2,ARX,ASNS,ASPA,ASTN1,ATAD2B,ATP13A5,ATP8A1,ATRNL1,ATXN1,AURKB,AXIN2,B2M,B4GALNT1,BARX2,BCL6B,BDH1,BGN,BMP2K,BNIP5,BPGM,BSN,BTG3,BUB1B,C10orf71,C1QTNF2,C22orf39,C2orf88,C3orf67,C8orf34,CA2,CACHD1,CACNA2D3,CACNB3,CADM1,CAGE1,CARS1,CBLL1,CC2D2A,CCDC14…	575
Protein Synthesis	Quantity of protein lipid complex in blood	8,72E-07	0,190	ACOT11,ARNTL,CES1,CRP,FMO5,GHR,IRS2,LDLR,NDST3,NOS1,NOS2,NR0B2,PCSK9,PON3,SCARB1,SIRT3,TGM2	17
Cell-To-Cell Signaling and Interaction	Binding of tumor cell lines	2,89E-05	0,175	ADAM12,ANGPT1,AR,CD4,CDH1,CFH,CXCL2,CYTIP,DDR1,DKK3,DNMT3B,DOCK8,E2F1,FOS,FYB1,GATA3,GFAP,GPR171,GRIA4,HAPLN4,HES1,HOXA4,IGF2,IL18,ITGA2,ITGA4,JAK2,JAM3,L1CAM,PAK1,PCSK9,PIK3R1,PTK2B,PTPN14,RHOH,SCARB1,SERPINE1,SIRT1,ST6GAL1,STAT1,TFRC,TGM2,THPO,TLR5,TP63,VIPR1	46
Cell Death and Survival	Apoptosis of breast cancer cell lines	8,92E-06	0,155	APAF1,AR,B2M,CAT,CDH1,CRABP2,DDIT4,E2F1,EN1,ETS2,FASN,FOXM1,GPX2,HOXA1,HOXC6,IRF2BP2,ITGA2,KLF4,KLF5,NACC2,NOS2,NOX5,OSGIN1,PDE4D,PMAIP1,PTK6,SCARB1,SGK1,SIRT1,STAT1,TFRC,TGFB2,TGM1,TIMP4,TP63,TRAIP,TRIM24,TYMS,WRN	39
Cancer,Organismal Injury and Abnormalities	Cancer of cells	4,01E-17	0,151	ABTB2,ACKR2,ACOT11,ADAM12,ADAMTS18,ADAMTS7,ANGPT1,ANKRD12,ANKS1B,ANKS6,AP5B1,AR,ARAP2,ARHGAP15,ARMCX2,ARPP21,ARX,ASB5,ASNS,ASTN1,ATAD2B,ATF5,ATRNL1,ATXN1,AURKB,AXIN2,AZIN1,B2M,BBS12,BCL6B,BEX4,BGN,BSN,BUB1B,C10orf71,C1QTNF2,C1RL,C3orf67,CA2,CACNB3,CADM1,CARNS1,CARS1,CAT,CBLC,CCDC171,CCPG1,CD4,CD48,CD69,CD79A,CDC20,CDCA5,CDH1,CDH23,CEBPD,CEL,CHD7,CHN1,CHRNG,CILP2,CITED2,CLDN4,CMYA5,CNN1,CNTNAP1,CN…	412
Cancer,Gastrointestinal Disease,Organismal Injury and Abnormalities	Hepatobiliary carcinoma	1,40E-13	0,140	ABCD2,ACE2,ACOT11,ACTR3B,ADAM12,ADAM33,ADAMTS18,ADAMTS4,AFF4,ALDH3B2,AMT,ANGPT1,ANKRD12,ANKRD44,ANKS1B,ANKS6,AP5B1,AR,ARAP2,ARHGEF26,ARNTL,ASF1B,ASTN1,ATF5,ATP13A5,ATP6AP1L,ATP6V1C2,ATP8A1,ATXN1,AURKB,AXIN2,B2M,BARX2,BDH1,BSN,BTG3,BUB1B,C10orf71,C1QTNF2,C1QTNF3,C3orf67,CA2,CACNA2D3,CARS1,CAT,CCDC146,CD109,CD4,CD48,CDC20,CDH1,CDH23,CDKL3,CEACAM16,CENPT,CHD1L,CHD7,CHDH,CHN1,CHRNA6,CHRNA9,CHRNG,CISH…	398
Cancer,Gastrointestinal Disease,Hepatic System Disease,Organismal Injury and Abnormalities	Liver carcinoma	2,01E-13	0,140	ABCD2,ACTR3B,ADAM12,ADAM33,ADAMTS18,ADAMTS4,AFF4,ALDH3B2,AMT,ANGPT1,ANKRD12,ANKRD44,ANKS1B,ANKS6,AP5B1,AR,ARAP2,ARHGEF26,ARNTL,ASF1B,ASTN1,ATF5,ATP13A5,ATP6AP1L,ATP6V1C2,ATP8A1,ATXN1,AURKB,AXIN2,B2M,BARX2,BDH1,BSN,BTG3,BUB1B,C10orf71,C1QTNF2,C1QTNF3,C3orf67,CA2,CACNA2D3,CARS1,CAT,CCDC146,CD109,CD4,CD48,CDC20,CDH1,CDH23,CDKL3,CEACAM16,CENPT,CHD1L,CHD7,CHDH,CHRNA6,CHRNA9,CHRNG,CISH,CLCA1,CLEC1A,CLE…	379
Tissue Development	Growth of epithelial tissue	2,76E-05	0,138	ANGPT1,AR,B2M,CBLL1,CCR2,CD109,CD4,CDH1,CITED2,COL8A2,CYGB,DKK1,DLK1,E2F1,EDN1,FHL2,FOS,FOXM1,GLI1,HES1,HPN,HRH1,HSF4,HTR4,IGF2,IL18,ITGA4,ITIH4,JAK2,KIT,KLF2,KLF4,KLF5,LOXL2,MST1,NCOR1,NFIB,NOG,NOX5,NR4A2,NR4A3,OSMR,PAK1,PGF,PKP3,PLCE1,PTK6,PTN,PTPRJ,RBPJ,RUNX1,SCARB1,SCN5A,SERPINE1,SIRT1,SLC7A5,SOX9,STAT1,STEAP4,STK3,TFRC,TGFB2,TGM1,THBS2,TP63,TRAIP,TRIM24,VASH1	68
Cardiovascular Disease,Organismal Injury and Abnormalities	Atherosclerosis	2,09E-06	0,135	ADAMTS7,ANKRD29,AR,ARG2,ARHGEF26,ARNTL,C8orf34,CA13,CA14,CA2,CCR2,CEL,CES1,CNTNAP5,CRP,CX3CR1,CXCL2,DDR1,DLK1,EDN1,FOS,GHR,GRIA4,GRIN3A,IGF2,ITGA8,KCNJ2,KLF2,KLF4,LDLR,MMP11,MTHFD1L,MYO3B,NOS1,NOS2,OSMR,P2RY12,PCSK9,PDE4D,PDE7B,PGF,PLEKHB1,PLXNA2,PON3,PRCP,RGS1,SAMD12,SCARB1,SDC4,SERPINE1,SORT1,TMEM163,TNFRSF11B	53
Cancer,Organismal Injury and Abnormalities	Extrapulmonary squamous cell carcinoma	6,19E-12	0,132	ABTB2,ADAM12,ADAMTS18,ADAMTS7,ANGPT1,ANKRD12,ANKS1B,ANKS6,AP5B1,AR,ARAP2,ARHGAP15,ARMCX2,ARPP21,ARX,ASB5,ASTN1,ATAD2B,ATF5,ATRNL1,ATXN1,AXIN2,AZIN1,B2M,BCL6B,BEX4,BGN,BSN,BUB1B,C1QTNF2,C1RL,CA2,CARS1,CBLC,CCDC171,CD4,CD48,CDH1,CDH23,CEL,CHD7,CHN1,CILP2,CITED2,CLDN4,CMYA5,CNN1,CNTNAP5,COL11A1,COL11A2,COL17A1,COL20A1,COL6A6,CPAMD8,CPZ,CTHRC1,CTNNBIP1,CTSF,CUBN,CXCL14,CXCL2,CYFIP2,CYP2S1,CYTIP,DCLK1…	282
Cancer,Dermatological Diseases and Conditions,Organismal Injury and Abnormalities	Non-melanoma skin cancer	3,21E-07	0,132	ADAM12,ADAMTS18,ANGPT1,ANKS1B,ARAP2,ASTN1,ATXN1,BSN,CARS1,CDH1,CDH23,CILP2,CNTNAP5,COL11A1,COL11A2,COL20A1,CUBN,CYFIP2,CYP2S1,CYTIP,DCLK1,DKK2,EXTL1,EYA2,FASN,FBN2,FOLH1B,FOS,FREM2,GIPC2,GPX2,GREB1,GRIA4,GRIK5,GRIN3A,GYS2,ITGA8,KHDRBS2,KIT,LOXL2,LOXL4,LPAR4,LRRC3B,MDGA2,MFSD6L,MIOX,MMP11,MNDA,MYCN,NOS1AP,NRSN1,OCA2,PAK1,PBK,PCDHB2,PKHD1L1,PLCE1,POLM,PPARGC1A,PPFIA4,PRMT8,PTN,QSOX1,RAP1GAP2,RASGRP…	87
Cancer,Dermatological Diseases and Conditions,Organismal Injury and Abnormalities	Skin squamous cell carcinoma	5,81E-07	0,132	ADAM12,ADAMTS18,ANGPT1,ANKS1B,ARAP2,ASTN1,ATXN1,BSN,CARS1,CDH1,CDH23,CILP2,CNTNAP5,COL11A1,COL11A2,COL20A1,CUBN,CYFIP2,CYP2S1,CYTIP,DCLK1,DKK2,EXTL1,EYA2,FASN,FBN2,FOLH1B,FOS,FREM2,GIPC2,GPX2,GREB1,GRIA4,GRIK5,GRIN3A,GYS2,ITGA8,KHDRBS2,LOXL2,LOXL4,LPAR4,LRRC3B,MDGA2,MFSD6L,MIOX,MMP11,MNDA,MYCN,NOS1AP,NRSN1,OCA2,PAK1,PBK,PCDHB2,PKHD1L1,PLCE1,POLM,PPARGC1A,PPFIA4,PRMT8,PTN,QSOX1,RAP1GAP2,RASGRP1,RH…	85
Cancer,Organismal Injury and Abnormalities	Tumorigenesis of tissue	6,59E-51	0,117	AAK1,ABCB9,ABCD2,ABHD11,ABITRAM,ABTB2,ACE2,ACKR2,ACOT11,ACTR3B,ADAM12,ADAM33,ADAMTS18,ADAMTS4,ADAMTS7,AFF4,AGMO,AK1,ALDH3B2,AMT,ANGPT1,ANKRD12,ANKRD29,ANKRD44,ANKS1B,ANKS6,AP5B1,APAF1,APBB1,APLNR,APOL3,AQP4,AR,ARAP2,ARG2,ARHGAP15,ARHGEF26,ARHGEF39,ARL14EP,ARMCX2,ARMCX4,ARNTL,ARPP21,ART3,ARX,ASB5,ASF1B,ASNS,ASPA,ASTN1,ATAD2B,ATF5,ATP13A5,ATP6AP1L,ATP6V1C2,ATP8A1,ATRNL1,ATXN1,AURKB,AXIN2,AZIN1,B2M,…	935
Immunological Disease	Systemic autoimmune syndrome	9,70E-06	0,079	ADAM12,ADAMTS7,ADGRG6,AR,ARAP2,ARHGAP15,ASIC1,ATP8A1,ATXN1,B2M,BGN,C1QTNF6,C3orf67,CA14,CA2,CAT,CCR2,CD4,CD69,CD79A,CDH1,CES1,CFH,CHD7,CISH,CLEC2D,COCH,COL11A2,COL6A6,CPA5,CRP,CSF3,CUX2,CX3CR1,CXCL14,CXCL2,CYP2S1,DDR1,DKK3,DNAJA4,DNASE1L3,DRD2,E2F1,EPSTI1,ERAP2,EVI2A,EYA2,FCGR1A,FDPS,FKBP5,FOS,G0S2,GATA3,GFAP,GHR,GNAS,HAAO,HNMT,HPDL,HPSE,HRH1,ICA1,IL18,IL21R,ISG20,ITGA4,ITIH4,JAK2,JAM3,KIT,KLF12,…	129
Cancer,Organismal Injury and Abnormalities	Intrathoracic malignant tumor	6,44E-10	0,068	ABHD11,ACE2,ADAM12,ADAMTS7,ANGPT1,ANKS1B,AR,ARAP2,ARHGAP15,ARMCX2,ARMCX4,ASNS,ATRNL1,ATXN1,AURKB,AXIN2,B2M,BAIAP2,BCL6B,BGN,BSN,BUB1B,C3orf67,CADM1,CBLC,CCR2,CD109,CD4,CD48,CDC20,CDCA5,CDH1,CDH23,CEACAM20,CFH,CHRNA6,CHRNG,CILP2,CLCA1,CLDN4,CLEC1A,CMYA5,CNTNAP1,CNTNAP5,COCH,COL11A1,CPA5,CPAMD8,CPZ,CRP,CSF3,CUBN,CUX2,CWF19L2,CXCL2,CYGB,CYP1B1,DCLK1,DDR1,DDX11,DHTKD1,DIPK2A,DIS3,DKK1,DLG3,DLK1,DNAJB…	239
Cancer,Organismal Injury and Abnormalities,Respiratory Disease	Lung cancer	1,48E-09	0,068	ABHD11,ACE2,ADAM12,ADAMTS7,ANGPT1,ANKS1B,AR,ARAP2,ARHGAP15,ARMCX2,ARMCX4,ASNS,ATRNL1,ATXN1,AURKB,AXIN2,B2M,BAIAP2,BCL6B,BGN,BSN,BUB1B,C3orf67,CADM1,CBLC,CCR2,CD109,CD4,CD48,CDC20,CDCA5,CDH1,CDH23,CEACAM20,CFH,CHRNA6,CHRNG,CILP2,CLCA1,CLDN4,CLEC1A,CMYA5,CNTNAP1,CNTNAP5,COCH,COL11A1,CPA5,CPAMD8,CPZ,CRP,CSF3,CUBN,CUX2,CWF19L2,CXCL2,CYGB,CYP1B1,DCLK1,DDR1,DDX11,DHTKD1,DIPK2A,DIS3,DKK1,DLG3,DLK1,DNAJB…	236
Cell-To-Cell Signaling and Interaction	Interaction of tumor cell lines	3,20E-05	0,043	ADAM12,ANGPT1,AR,CD4,CDH1,CFH,CXCL2,CYTIP,DDR1,DKK3,DNMT3B,DOCK8,E2F1,FASN,FOS,FYB1,GATA3,GFAP,GPR171,GRIA4,HAPLN4,HES1,HOXA4,IGF2,IL18,ITGA2,ITGA4,JAK2,JAM3,L1CAM,PAK1,PCSK9,PIK3R1,PTK2B,PTPN14,RHOH,SCARB1,SERPINE1,SIRT1,ST6GAL1,STAT1,TFRC,TGM2,THPO,TLR5,TP63,VIPR1	47
Connective Tissue Development and Function	Mass of fat pad	4,98E-05	0,039	AR,ARNTL,CEBPD,DLK1,DRD2,EIF4EBP1,G0S2,GHR,GNAS,GPAT3,IL18,INSIG1,PGF,PON3,PPARGC1A,RDH16,SERPINE1,WRN	18
Lipid Metabolism,Molecular Transport,Small Molecule Biochemistry	Concentration of sterol	4,38E-07	0,033	ACOT11,AR,ARNTL,B4GALNT1,CEL,CES1,CRP,CTF1,CXCL14,DHCR7,DLK1,FMO5,GHR,GNAS,GPAT3,INSIG1,IRS2,LDLR,LPCAT3,LPGAT1,LRP2,MGLL,MLXIPL,NDST3,NOS2,NR0B2,PCSK9,PON3,PPARGC1A,SCARB1,SCNN1A,SEC16B,SERPINE1,SIRT1,SIRT3,SLC37A4,SORT1,STEAP4,TGM2,TLR5,UHMK1,WRN	42
Neurological Disease	Motor dysfunction or movement disorder	5,45E-11	0,032	ABCD2,ACOT11,AK1,APBB1,APLNR,AQP4,AR,ARMCX2,ARNTL,ARPP21,ARX,ASPA,ATXN1,B2M,B4GALNT1,BAIAP2,BGN,CA13,CA14,CA2,CACNA2D3,CACNB3,CD48,CHN1,CHRNA6,CHRNA9,CHRND,CHRNG,CNTNAP1,COCH,CPA5,CRP,CTSF,CYFIP2,DBP,DHCR7,DHTKD1,DIO2,DKK3,DRD2,E2F1,EMX2,EN1,ENO3,EPHB2,ESRRG,ETV4,FCGR1A,FDPS,FLRT2,FMOD,FOS,FOXN3,GDNF,GFAP,GLI1,GNAO1,GNAS,GRIN3A,GRM2,HFE,HOXC6,HRH1,HTR4,ICA1,IER5,IGF2,IL18,IPMK,ITIH4,KANK1,KCNB1,K…	133
Cancer,Hematological Disease,Organismal Injury and Abnormalities	Hematologic cancer of cells	4,03E-08	0,020	ACOT11,ARHGAP15,ARPP21,ATRNL1,ATXN1,AURKB,B2M,BBS12,BUB1B,C10orf71,CACNB3,CADM1,CARNS1,CCPG1,CD4,CD48,CD69,CD79A,CDC20,CDH1,CMYA5,CNTNAP1,CNTNAP5,COCH,COL11A1,COL17A1,COL20A1,COL8A2,CRP,CUBN,CXCL14,CYP1B1,DAPK3,DCLK3,DDR1,DDX11,DIS3,DNMT3B,E2F1,EIF4EBP1,ESPL1,FAM167B,FASN,FBN2,FDPS,FLRT2,FOS,FYB1,GATA3,GFAP,GHR,GJA4,GLI1,GNAS,GPX7,GREB1,GRIN3A,HECA,HIPK3,HMCN1,HSF4,IL13RA2,IL21R,INCA1,IRF2BP2,IRS…	175
Cancer,Gastrointestinal Disease,Organismal Injury and Abnormalities	Upper gastrointestinal tract tumor	1,55E-10	0,000	ADAM12,ADAMTS18,ADAMTS7,AMT,ANGPT1,ANKRD12,ANKRD44,ANKS1B,ANKS6,APBB1,AR,ARNTL,ARX,ASB5,ASTN1,ATAD2B,ATF5,ATP6V1C2,ATP8A1,ATRNL1,ATXN1,AXIN2,AZIN1,B2M,B4GALNT1,BBS12,BGN,BMP2K,BSN,BUB1B,C1QTNF3,C3orf67,CACNA2D3,CBLL1,CCDC171,CCPG1,CD109,CD4,CD48,CDC20,CDH1,CDH23,CFAP206,CFH,CHD7,CHN1,CHST1,CIB2,CITED2,CLDN1,CLDN4,CMYA5,CNN1,CNTNAP5,COL11A1,COL17A1,COL20A1,COL6A6,COL8A2,CPAMD8,CPZ,CRADD,CTHRC1,CUB…	271
Cancer,Hematological Disease,Immunological Disease,Organismal Injury and Abnormalities	B-cell neoplasm	7,22E-09	0,000	ARPP21,ATRNL1,ATXN1,B2M,BBS12,BUB1B,C10orf71,C3orf67,CA2,CARNS1,CAT,CCPG1,CD48,CD69,CD79A,CDC20,CDH1,CEBPD,CITED2,CMYA5,CNTNAP1,CNTNAP5,COCH,COL11A1,COL17A1,COL20A1,COL8A2,CPA5,CRP,CUBN,CXCL2,DCLK3,DDR1,DIS3,DKK1,DNMT3B,E2F1,EIF4EBP1,EMB,EPSTI1,ESPL1,FASN,FBN2,FDPS,FLRT2,FOS,FYB1,GFAP,GHR,GLI1,GREB1,GRIN3A,HECA,HIPK3,HMCN1,HSF4,IGF2,IL21R,INCA1,IRF2BP2,ITGA4,JAK2,KCNH2,KCNJ16,KIF2C,KIT,KLF2,L1CAM…	147
Cancer,Hematological Disease,Immunological Disease,Organismal Injury and Abnormalities	B cell cancer	1,22E-08	0,000	ARPP21,ATXN1,B2M,BUB1B,C10orf71,C3orf67,CA2,CARNS1,CAT,CD48,CD69,CD79A,CDC20,CDH1,CEBPD,CITED2,CMYA5,CNTNAP5,COCH,COL11A1,COL17A1,COL20A1,COL8A2,CPA5,CRP,CUBN,CXCL2,DCLK3,DDR1,DIS3,DKK1,DNMT3B,E2F1,EIF4EBP1,EMB,EPSTI1,ESPL1,FASN,FBN2,FDPS,FLRT2,FOS,FYB1,GFAP,GHR,GLI1,GREB1,GRIN3A,HECA,HIPK3,HMCN1,HSF4,IGF2,INCA1,IRF2BP2,ITGA4,JAK2,KCNJ16,KIF2C,KIT,KLF2,L1CAM,MALT1,MAX,MDGA2,MGLL,MINDY4,MLXIPL,MME…	133
Cancer,Organismal Injury and Abnormalities	Connective tissue tumor	7,73E-07	0,000	ADAMTS18,ANGPT1,AR,ATXN1,AURKB,AXIN2,BSN,BUB1B,C3orf67,CACNA2D3,CCDC17,CCR2,CD48,CDH1,CEL,CFH,CIB2,CLDN4,CNN1,COL11A1,COL11A2,COL17A1,COL8A2,CPAMD8,CPZ,CRABP2,CUX2,CYTIP,DDR1,DDX11,DENND5B,DLK1,E2F1,EPHB2,FBN2,FDPS,FMNL2,FOS,FOXM1,FREM2,GLDC,GLI1,GNAS,GPR176,GPX7,GRB14,GYS2,HEPACAM,HMCN1,HTR4,IGF2,IL17B,IL21R,ITGA8,KIF2C,KIT,KLF5,LOXL2,LRP4,MAMDC4,MME,MRVI1,MTHFD1L,MTUS2,MYCN,NCOR1,NOS2,NR4A3,NTR…	124
Behavior,Nervous System Development and Function	Circadian rhythm	3,43E-05	0,000	ARNTL,ATF5,DBP,DRD2,IL18,NCOR1,NOS2,NPAS2,NR0B2,NR1D2,NRIP1,NTRK2,PER1,PER2,PPARGC1A,SERPINE1,SIRT1,SLC6A4,TOP1	19
Enriched	Enriched functions
Cancer,Gastrointestinal Disease,Organismal Injury and Abnormalities	Gastrointestinal carcinoma	6,54E-45		AAK1,ABCB9,ABCD2,ABHD11,ABTB2,ACE2,ACTR3B,ADAM12,ADAM33,ADAMTS18,ADAMTS4,ADAMTS7,AFF4,AGMO,AMT,ANGPT1,ANKRD12,ANKRD29,ANKRD44,ANKS1B,ANKS6,AP5B1,APAF1,APBB1,APLNR,AQP4,AR,ARAP2,ARHGAP15,ARHGEF26,ARL14EP,ARMCX2,ARMCX4,ARNTL,ARPP21,ART3,ARX,ASB5,ASNS,ASTN1,ATAD2B,ATF5,ATP13A5,ATP6V1C2,ATP8A1,ATRNL1,ATXN1,AURKB,AXIN2,AZIN1,B2M,B4GALNT1,BAIAP2,BARX2,BBS12,BCL6B,BDH1,BEX4,BGN,BMP2K,BNIP5,BSN,BTBD8,BTG…	784
Cancer,Gastrointestinal Disease,Organismal Injury and Abnormalities	Large intestine carcinoma	1,09E-44		AAK1,ABCB9,ABCD2,ABHD11,ABTB2,ACE2,ACTR3B,ADAM12,ADAM33,ADAMTS18,ADAMTS4,ADAMTS7,AFF4,AGMO,AMT,ANGPT1,ANKRD12,ANKRD29,ANKRD44,ANKS1B,AP5B1,APAF1,APBB1,APLNR,AQP4,AR,ARAP2,ARHGAP15,ARHGEF26,ARL14EP,ARMCX2,ARMCX4,ARNTL,ARPP21,ART3,ASB5,ASNS,ASTN1,ATAD2B,ATF5,ATP13A5,ATP6V1C2,ATP8A1,ATRNL1,ATXN1,AURKB,AXIN2,B2M,B4GALNT1,BAIAP2,BARX2,BBS12,BCL6B,BDH1,BEX4,BGN,BNIP5,BSN,BTBD8,BTG3,BUB1B,C10orf71,C11or…	757
Cancer,Gastrointestinal Disease,Organismal Injury and Abnormalities	Gastrointestinal adenocarcinoma	2,83E-44		AAK1,ABCB9,ABCD2,ABHD11,ABTB2,ACE2,ACTR3B,ADAM12,ADAM33,ADAMTS18,ADAMTS4,ADAMTS7,AFF4,AGMO,AMT,ANGPT1,ANKRD12,ANKRD29,ANKRD44,ANKS1B,AP5B1,APAF1,APBB1,APLNR,AQP4,AR,ARAP2,ARHGAP15,ARHGEF26,ARL14EP,ARMCX2,ARMCX4,ARNTL,ARPP21,ART3,ASB5,ASNS,ASTN1,ATAD2B,ATF5,ATP13A5,ATP6V1C2,ATP8A1,ATRNL1,ATXN1,AURKB,AXIN2,AZIN1,B2M,B4GALNT1,BAIAP2,BARX2,BBS12,BCL6B,BDH1,BEX4,BGN,BMP2K,BNIP5,BSN,BTBD8,BTG3,BUB1B,C1…	765
Cancer,Gastrointestinal Disease,Organismal Injury and Abnormalities	Large intestine adenocarcinoma	3,51E-44		AAK1,ABCB9,ABCD2,ABHD11,ABTB2,ACE2,ACTR3B,ADAM12,ADAM33,ADAMTS18,ADAMTS4,ADAMTS7,AFF4,AGMO,AMT,ANGPT1,ANKRD12,ANKRD29,ANKRD44,ANKS1B,AP5B1,APAF1,APBB1,APLNR,AQP4,AR,ARAP2,ARHGAP15,ARHGEF26,ARL14EP,ARMCX2,ARMCX4,ARNTL,ARPP21,ART3,ASB5,ASNS,ASTN1,ATAD2B,ATF5,ATP13A5,ATP6V1C2,ATP8A1,ATRNL1,ATXN1,AURKB,AXIN2,B2M,B4GALNT1,BAIAP2,BARX2,BBS12,BCL6B,BDH1,BEX4,BGN,BNIP5,BSN,BTBD8,BTG3,BUB1B,C10orf71,C11or…	752
Cancer,Gastrointestinal Disease,Organismal Injury and Abnormalities	Malignant neoplasm of large intestine	2,77E-42		AAK1,ABCB9,ABCD2,ABHD11,ABTB2,ACE2,ACTR3B,ADAM12,ADAM33,ADAMTS18,ADAMTS4,ADAMTS7,AFF4,AGMO,AMT,ANGPT1,ANKRD12,ANKRD29,ANKRD44,ANKS1B,AP5B1,APAF1,APBB1,APLNR,AQP3,AQP4,AR,ARAP2,ARHGAP15,ARHGEF26,ARL14EP,ARMCX2,ARMCX4,ARNTL,ARPP21,ART3,ASB5,ASNS,ASTN1,ATAD2B,ATF5,ATP13A5,ATP6V1C2,ATP8A1,ATRNL1,ATXN1,AURKB,AXIN2,B2M,B4GALNT1,BAIAP2,BARX2,BBS12,BCL6B,BDH1,BEX4,BGN,BNIP5,BSN,BTBD8,BTG3,BUB1B,C10orf71,…	777
Cancer,Organismal Injury and Abnormalities	Head and neck carcinoma	1,99E-36		AAK1,ABCB9,ABCD2,ABHD11,ABITRAM,ABTB2,ACE2,ACOT11,ADAM12,ADAM33,ADAMTS18,ADAMTS4,ADAMTS7,AFF4,AGMO,ALDH3B2,AMT,ANGPT1,ANKRD12,ANKRD29,ANKRD44,ANKS1B,ANKS6,AP5B1,APAF1,APBB1,APOL3,AR,ARAP2,ARG2,ARHGAP15,ARHGEF26,ARHGEF39,ARL14EP,ARMCX2,ARMCX4,ARNTL,ARPP21,ARX,ASB5,ASNS,ASPA,ASTN1,ATAD2B,ATF5,ATP13A5,ATP6AP1L,ATP6V1C2,ATP8A1,ATRNL1,ATXN1,AXIN2,AZIN1,B2M,B4GALNT1,BAIAP2,BCL6B,BDH1,BEX4,BGN,BMP2K,BNI…	777
Cancer,Endocrine System Disorders,Organismal Injury and Abnormalities	Endocrine carcinoma	1,53E-33		AAK1,ABCB9,ABCD2,ABHD11,ABITRAM,ABTB2,ACE2,ACOT11,ADAM12,ADAM33,ADAMTS18,ADAMTS4,ADAMTS7,AFF4,AGMO,ALDH3B2,AMT,ANGPT1,ANKRD12,ANKRD29,ANKRD44,ANKS1B,ANKS6,AP5B1,APAF1,APBB1,APOL3,AR,ARAP2,ARG2,ARHGAP15,ARHGEF26,ARHGEF39,ARL14EP,ARMCX2,ARMCX4,ARNTL,ARPP21,ARX,ASB5,ASNS,ASPA,ASTN1,ATAD2B,ATF5,ATP13A5,ATP6AP1L,ATP6V1C2,ATP8A1,ATRNL1,ATXN1,AXIN2,AZIN1,B2M,B4GALNT1,BAIAP2,BCL6B,BDH1,BGN,BMP2K,BNIP5,BO…	743
Cancer,Endocrine System Disorders,Organismal Injury and Abnormalities	Thyroid carcinoma	1,88E-33		AAK1,ABCB9,ABCD2,ABHD11,ABITRAM,ABTB2,ACE2,ACOT11,ADAM12,ADAM33,ADAMTS18,ADAMTS4,ADAMTS7,AFF4,AGMO,ALDH3B2,AMT,ANGPT1,ANKRD12,ANKRD29,ANKRD44,ANKS1B,ANKS6,AP5B1,APAF1,APBB1,APOL3,AR,ARAP2,ARG2,ARHGAP15,ARHGEF26,ARHGEF39,ARL14EP,ARMCX2,ARMCX4,ARNTL,ARPP21,ARX,ASB5,ASNS,ASPA,ASTN1,ATAD2B,ATF5,ATP13A5,ATP6AP1L,ATP6V1C2,ATP8A1,ATRNL1,ATXN1,AXIN2,AZIN1,B4GALNT1,BAIAP2,BCL6B,BDH1,BGN,BMP2K,BNIP5,BOK,BP…	741
Cancer,Organismal Injury and Abnormalities	Neck neoplasm	2,35E-33		AAK1,ABCB9,ABCD2,ABHD11,ABITRAM,ABTB2,ACE2,ACOT11,ADAM12,ADAM33,ADAMTS18,ADAMTS4,ADAMTS7,AFF4,AGMO,ALDH3B2,AMT,ANGPT1,ANKRD12,ANKRD29,ANKRD44,ANKS1B,ANKS6,AP5B1,APAF1,APBB1,APOL3,AR,ARAP2,ARG2,ARHGAP15,ARHGEF26,ARHGEF39,ARL14EP,ARMCX2,ARMCX4,ARNTL,ARPP21,ARX,ASB5,ASNS,ASPA,ASTN1,ATAD2B,ATF5,ATP13A5,ATP6AP1L,ATP6V1C2,ATP8A1,ATRNL1,ATXN1,AXIN2,AZIN1,B4GALNT1,BAIAP2,BCL6B,BDH1,BGN,BMP2K,BNIP5,BOK,BP…	748
Cancer,Endocrine System Disorders,Organismal Injury and Abnormalities	Nonpituitary endocrine tumor	8,70E-33		AAK1,ABCB9,ABCD2,ABHD11,ABITRAM,ABTB2,ACE2,ACOT11,ADAM12,ADAM33,ADAMTS18,ADAMTS4,ADAMTS7,AFF4,AGMO,ALDH3B2,AMT,ANGPT1,ANKRD12,ANKRD29,ANKRD44,ANKS1B,ANKS6,AP5B1,APAF1,APBB1,APOL3,AR,ARAP2,ARG2,ARHGAP15,ARHGEF26,ARHGEF39,ARL14EP,ARMCX2,ARMCX4,ARNTL,ARPP21,ARX,ASB5,ASNS,ASPA,ASTN1,ATAD2B,ATF5,ATP13A5,ATP6AP1L,ATP6V1C2,ATP8A1,ATRNL1,ATXN1,AXIN2,AZIN1,B4GALNT1,BAIAP2,BCL6B,BDH1,BGN,BMP2K,BNIP5,BOK,BP…	746
Cancer,Organismal Injury and Abnormalities	Pelvic adenocarcinoma	2,83E-22		AAK1,ABCB9,ACE2,ADAMTS18,ADAMTS4,ADAMTS7,AGMO,ALDH3B2,AMT,ANGPT1,ANKRD12,ANKRD44,ANKS1B,APBB1,APOL3,AR,ARAP2,ARG2,ARHGAP15,ARHGEF26,ARMCX2,ASNS,ASPA,ASTN1,ATAD2B,ATP13A5,ATP8A1,ATRNL1,AURKB,AXIN2,B2M,B4GALNT1,BCL6B,BDH1,BMP2K,BNIP5,BSN,BUB1B,C10orf71,C1QTNF2,C22orf39,C2orf88,C3orf67,C8orf34,CA2,CACHD1,CACNA2D3,CACNB3,CADM1,CAGE1,CBLL1,CC2D2A,CCDC146,CCDC17,CCDC171,CCPG1,CD109,CDC20,CDH1,CDH23,CDK…	486
Cancer,Gastrointestinal Disease,Organismal Injury and Abnormalities	Colon cancer	4,29E-22		ACE2,ACTR3B,ADAM12,ADAMTS18,ADAMTS4,AFF4,AGMO,ANGPT1,APAF1,APBB1,AQP3,AQP4,AR,ARAP2,ARHGEF26,ARL14EP,ARMCX2,ARPP21,ART3,ASNS,ATP6V1C2,ATRNL1,ATXN1,AURKB,AXIN2,B2M,B4GALNT1,BBS12,BCL6B,BEX4,BNIP5,BUB1B,C10orf71,C1QTNF2,C1QTNF3,C1QTNF6,C1RL,C8orf34,CA14,CA2,CACNB3,CACUL1,CARNS1,CARS1,CAT,CBLL1,CCDC146,CCDC17,CCDC171,CD4,CD69,CD79A,CD93,CDCA5,CDH1,CDH23,CDK15,CEACAM16,CEACAM20,CEL,CES1,CES3,CFAP206,…	425
Cancer,Gastrointestinal Disease,Organismal Injury and Abnormalities	Colorectal cancer	9,40E-21		ACE2,ACTR3B,ADAM12,ADAMTS18,ADAMTS4,AFF4,AGMO,ANGPT1,APAF1,APBB1,AQP3,AQP4,AR,ARAP2,ARHGEF26,ARL14EP,ARMCX2,ARPP21,ART3,ASNS,ATP6V1C2,ATP8A1,ATRNL1,ATXN1,AURKB,AXIN2,B2M,B4GALNT1,BBS12,BCL6B,BEX4,BGN,BNIP5,BUB1B,C10orf71,C1orf115,C1QTNF2,C1QTNF3,C1QTNF6,C1RL,C8orf34,CA14,CA2,CACNB3,CACUL1,CADM1,CARNS1,CARS1,CAT,CAVIN3,CBLL1,CCDC146,CCDC17,CCDC171,CD4,CD69,CD79A,CD93,CDCA5,CDH1,CDH23,CDK15,CEACAM1…	468
Cancer,Gastrointestinal Disease,Organismal Injury and Abnormalities	Colon carcinoma	2,21E-20		ACE2,ACTR3B,ADAMTS18,ADAMTS4,AFF4,AGMO,ANGPT1,APAF1,APBB1,AQP4,AR,ARAP2,ARHGEF26,ARL14EP,ARMCX2,ARPP21,ART3,ASNS,ATP6V1C2,ATRNL1,ATXN1,AURKB,AXIN2,B2M,B4GALNT1,BBS12,BCL6B,BEX4,BNIP5,BUB1B,C10orf71,C1QTNF2,C1QTNF3,C1QTNF6,C1RL,C8orf34,CA14,CA2,CACNB3,CACUL1,CARNS1,CARS1,CAT,CCDC146,CCDC17,CCDC171,CD4,CD69,CD79A,CD93,CDH1,CDH23,CDK15,CEACAM16,CEACAM20,CEL,CES1,CES3,CFAP206,CFH,CHAC1,CHD7,CHRNA6,CH…	404
Cancer,Organismal Injury and Abnormalities,Reproductive System Disease	Female genital neoplasm	1,38E-19		AAK1,ABCB9,ACE2,ADAM12,ADAMTS18,ADAMTS7,AGMO,ANGPT1,ANKRD12,ANKRD44,ANKS1B,AP5B1,AR,ARAP2,ARG2,ARHGAP15,ARHGEF26,ARMCX2,ASB5,ASPA,ASTN1,ATAD2B,ATP13A5,ATP8A1,ATRNL1,AURKB,AXIN2,B2M,BCL6B,BDH1,BMP2K,BNIP5,BSN,BUB1B,C2orf88,C3orf67,C8orf34,CA2,CACNA2D3,CAGE1,CBLL1,CC2D2A,CCDC146,CCDC17,CCDC171,CCPG1,CD109,CD48,CDC20,CDH1,CDH23,CDK15,CDKL3,CES1,CFH,CHD7,CHRDL2,CHRNA9,CIB2,CLCA1,CLDN4,CLEC2D,CLMN,CMY…	413
Cancer,Gastrointestinal Disease,Organismal Injury and Abnormalities	Colon adenocarcinoma	1,89E-19		ACE2,ACTR3B,ADAMTS18,ADAMTS4,AFF4,AGMO,ANGPT1,APAF1,APBB1,AQP4,AR,ARAP2,ARHGEF26,ARL14EP,ARMCX2,ARPP21,ART3,ASNS,ATP6V1C2,ATRNL1,ATXN1,AURKB,AXIN2,B2M,B4GALNT1,BBS12,BCL6B,BEX4,BNIP5,BUB1B,C10orf71,C1QTNF2,C1QTNF3,C1QTNF6,C1RL,C8orf34,CA14,CA2,CACNB3,CACUL1,CARNS1,CARS1,CCDC146,CCDC17,CCDC171,CD4,CD69,CD79A,CD93,CDH23,CDK15,CEACAM16,CEACAM20,CEL,CES1,CES3,CFAP206,CFH,CHAC1,CHD7,CHRNA6,CHRND,CILP2…	396
Cancer,Gastrointestinal Disease,Organismal Injury and Abnormalities	Colorectal carcinoma	2,00E-19		ACE2,ACTR3B,ADAMTS18,ADAMTS4,AFF4,AGMO,ANGPT1,APAF1,APBB1,AQP4,AR,ARAP2,ARHGEF26,ARL14EP,ARMCX2,ARPP21,ART3,ASNS,ATP6V1C2,ATP8A1,ATRNL1,ATXN1,AURKB,AXIN2,B2M,B4GALNT1,BBS12,BCL6B,BEX4,BNIP5,BUB1B,C10orf71,C1QTNF2,C1QTNF3,C1QTNF6,C1RL,C8orf34,CA14,CA2,CACNB3,CACUL1,CADM1,CARNS1,CARS1,CAT,CCDC146,CCDC17,CCDC171,CD4,CD69,CD79A,CD93,CDH1,CDH23,CDK15,CEACAM16,CEACAM20,CEL,CES1,CES3,CFAP206,CFH,CHAC1,C…	416
Cancer,Gastrointestinal Disease,Organismal Injury and Abnormalities	Colorectal adenocarcinoma	5,56E-19		ACE2,ACTR3B,ADAMTS18,ADAMTS4,AFF4,AGMO,ANGPT1,APAF1,APBB1,AQP4,AR,ARAP2,ARHGEF26,ARL14EP,ARMCX2,ARPP21,ART3,ASNS,ATP6V1C2,ATP8A1,ATRNL1,ATXN1,AURKB,AXIN2,B2M,B4GALNT1,BBS12,BCL6B,BEX4,BNIP5,BUB1B,C10orf71,C1QTNF2,C1QTNF3,C1QTNF6,C1RL,C8orf34,CA14,CA2,CACNB3,CACUL1,CADM1,CARNS1,CARS1,CCDC146,CCDC17,CCDC171,CD4,CD69,CD79A,CD93,CDH23,CDK15,CEACAM16,CEACAM20,CEL,CES1,CES3,CFAP206,CFH,CHAC1,CHD7,CHRNA…	406
Cancer,Dermatological Diseases and Conditions,Organismal Injury and Abnormalities	Cutaneous melanoma	1,86E-18		AAK1,ABCD2,ABTB2,ACE2,ACOT11,ACTR3B,ADAM33,ADAMTS18,ADAMTS4,ADAMTS7,AFF4,AGMO,ALDH3B2,ANGPT1,ANKRD12,ANKRD29,ANKS1B,ANKS6,APBB1,APLNR,APOL3,AQP3,AQP4,AR,ARAP2,ARNTL,ARPP21,ART3,ASB5,ASTN1,ATP13A5,ATP6V1C2,ATP8A1,ATRNL1,ATXN1,AXIN2,AZIN1,B2M,B4GALNT1,BARX2,BCL6B,BEX4,BGN,BNIP5,BPGM,BSN,BUB1B,C10orf71,C11orf65,C1QTNF2,C1RL,C3orf67,C8orf34,CACHD1,CACNA2D3,CADM1,CAGE1,CARNS1,CARS1,CBLC,CBLL1,CC2D2A,C…	533
Cancer,Organismal Injury and Abnormalities,Reproductive System Disease	Female genital tract cancer	1,25E-17		AAK1,ABCB9,ACE2,ADAMTS18,ADAMTS7,AGMO,ANGPT1,ANKRD12,ANKRD44,ANKS1B,AP5B1,AR,ARAP2,ARG2,ARHGAP15,ARHGEF26,ARMCX2,ASPA,ASTN1,ATAD2B,ATP13A5,ATP8A1,AURKB,AXIN2,B2M,BCL6B,BDH1,BMP2K,BNIP5,BSN,BUB1B,C2orf88,C3orf67,C8orf34,CA2,CACNA2D3,CAGE1,CBLL1,CC2D2A,CCDC146,CCDC17,CCDC171,CCPG1,CD109,CD48,CDC20,CDH1,CDH23,CDK15,CDKL3,CES1,CFH,CHD7,CHRNA9,CIB2,CLCA1,CLDN4,CLEC2D,CLMN,CMYA5,CNN1,CNTNAP5,COL11A1,CO…	395
Cancer,Organismal Injury and Abnormalities,Reproductive System Disease	Development of genital tumor	1,63E-17		AAK1,ABCB9,ACE2,ADAM12,ADAMTS18,ADAMTS7,AGMO,ANGPT1,ANKRD12,ANKRD44,ANKS1B,AP5B1,AR,ARAP2,ARG2,ARHGAP15,ARHGEF26,ARMCX2,ASB5,ASPA,ASTN1,ATAD2B,ATP13A5,ATP8A1,ATRNL1,AURKB,AXIN2,B2M,BCL6B,BDH1,BMP2K,BNIP5,BSN,BUB1B,C2orf88,C3orf67,C8orf34,CA2,CACNA2D3,CAGE1,CBLL1,CC2D2A,CCDC146,CCDC17,CCDC171,CCPG1,CD109,CD48,CDC20,CDH1,CDH23,CDK15,CDKL3,CES1,CFH,CHD7,CHRDL2,CHRNA9,CIB2,CLDN4,CLEC2D,CLMN,CMYA5,CNN…	393
Cancer,Organismal Injury and Abnormalities,Reproductive System Disease	Female genital tract adenocarcinoma	3,05E-15		AAK1,ABCB9,ACE2,ADAMTS7,AGMO,ANGPT1,ANKRD12,ANKRD44,ANKS1B,AR,ARAP2,ARG2,ARHGAP15,ARHGEF26,ARMCX2,ASPA,ASTN1,ATAD2B,ATP13A5,ATP8A1,AURKB,AXIN2,B2M,BCL6B,BDH1,BMP2K,BNIP5,BSN,BUB1B,C2orf88,C8orf34,CA2,CACNA2D3,CAGE1,CBLL1,CC2D2A,CCDC146,CCDC171,CCPG1,CD109,CDC20,CDH1,CDH23,CDK15,CDKL3,CES1,CFH,CHD7,CHRNA9,CLDN4,CLEC2D,CLMN,CMYA5,CNN1,CNTNAP5,COL11A1,COL11A2,COL17A1,COL20A1,COL6A6,CPAMD8,CRABP1,CRA…	334
Neurological Disease	Dyskinesia	2,57E-14		ABCD2,ACOT11,AK1,APLNR,AQP4,ARMCX2,ARPP21,ARX,ATXN1,B2M,B4GALNT1,BAIAP2,CA2,CACNA2D3,CACNB3,CD48,CHN1,CHRNA6,CHRNA9,CHRND,CHRNG,COCH,CPA5,CRP,CYFIP2,DBP,DHCR7,DIO2,DKK3,DRD2,EMX2,ENO3,EPHB2,ESRRG,ETV4,FLRT2,FOS,FOXN3,GFAP,GNAO1,GRIN3A,HOXC6,HRH1,ICA1,IER5,IPMK,ITIH4,KCNC1,KCNH2,KCTD17,L1CAM,LDLR,LMOD1,LRP4,LRRN1,MALT1,MAP3K12,NGLY1,NGRN,NOS1,NPTX2,NTRK2,PDLIM7,PENK,PPARGC1A,PSAT1,PTK2B,PVALB,RAD5…	89
Cancer,Organismal Injury and Abnormalities,Reproductive System Disease	Prostatic carcinoma	2,58E-14		AAK1,ABCB9,ADAMTS18,ADAMTS4,ADAMTS7,ALDH3B2,AMT,ANKRD12,ANKS1B,APBB1,APOL3,AR,ARAP2,ASNS,ATRNL1,AXIN2,B2M,B4GALNT1,BDH1,BMP2K,BNIP5,BSN,BUB1B,C10orf71,C1QTNF2,C22orf39,C3orf67,C8orf34,CA2,CACHD1,CACNB3,CADM1,CAGE1,CCDC17,CCDC171,CCR2,CDH1,CDH23,CDK3,CEL,CENPT,CES1,CES3,CFAP206,CFH,CHRNG,CIB2,CMYA5,CNTNAP1,CNTNAP5,COL11A1,COL17A1,COL6A6,CPAMD8,CUBN,CWF19L2,CYFIP2,CYP1B1,CYTIP,DCLK1,DCTD,DDIT4,DDX1…	301
Cancer,Organismal Injury and Abnormalities,Reproductive System Disease	Uterine tumor	5,16E-14		AAK1,ADAM12,ADAMTS18,AGMO,ANKRD12,ANKRD44,ANKS1B,AP5B1,AR,ARAP2,ARHGAP15,ARMCX2,ASB5,ASPA,ATAD2B,ATRNL1,AURKB,AXIN2,B2M,BCL6B,BDH1,BMP2K,BSN,BUB1B,C3orf67,C8orf34,CA2,CAGE1,CBLL1,CC2D2A,CCDC146,CCDC17,CCDC171,CCPG1,CD109,CD48,CDC20,CDH1,CDKL3,CES1,CFH,CHD7,CHRDL2,CHRNA9,CIB2,CLDN4,CLMN,CMYA5,CNN1,CNTNAP5,COL17A1,CPAMD8,CPZ,CRABP1,CRABP2,CRP,CRYBG3,CTNNBIP1,CTSF,CUBN,CUX2,CXCL14,CXCL2,CYP1B1,DCLK1…	317
Cancer,Organismal Injury and Abnormalities	Serous adenocarcinoma	4,67E-13		ANGPT1,AR,ASTN1,ATXN1,AXIN2,B2M,BNIP5,BSN,BUB1B,C2orf88,C8orf34,CA2,CDC20,CDH1,CDH23,CDK15,CFH,CLDN4,CLEC2D,CNN1,CNTNAP5,COCH,COL11A1,CRABP1,DAPK3,DCLK1,DHTKD1,DKK1,DNMT3B,DOCK8,EPHB2,ERAP2,ESPL1,ETV4,EXTL3,FLRT2,FOXM1,GAL3ST3,GATA3,GLDC,GLI1,GNAS,GP9,GPX3,H2BC3,HLF,HMCN1,HOXA1,HPDL,HSD17B6,IL18,ITGA8,JAK2,JAM3,KCNB1,KCNT2,KIF2C,KIFC1,KIT,L1CAM,LMOD1,LRP2,LRP4,LRRC36,LRRN1,MFAP4,MGLL,MS4A2,MYBL2,…	114
Cancer,Organismal Injury and Abnormalities,Reproductive System Disease	Prostatic adenocarcinoma	8,04E-13		AAK1,ABCB9,ADAMTS18,ADAMTS4,ADAMTS7,ALDH3B2,AMT,ANKRD12,ANKS1B,APBB1,APOL3,AR,ARAP2,ASNS,ATRNL1,AXIN2,B4GALNT1,BDH1,BMP2K,BNIP5,BSN,BUB1B,C10orf71,C1QTNF2,C22orf39,C3orf67,C8orf34,CA2,CACHD1,CACNB3,CADM1,CAGE1,CCDC17,CCDC171,CDH1,CDH23,CDK3,CEL,CENPT,CES1,CES3,CFAP206,CFH,CHRNG,CIB2,CMYA5,CNTNAP1,CNTNAP5,COL11A1,COL17A1,COL6A6,CPAMD8,CUBN,CWF19L2,CYFIP2,CYTIP,DCLK1,DCTD,DDIT4,DDX11,DENND5B,DHRS7C…	285
Organismal Injury and Abnormalities,Reproductive System Disease	Abnormal growth in endometrium	9,72E-13		AAK1,ADAMTS18,AGMO,ANKRD12,ANKRD44,ANKS1B,AR,ARAP2,ARHGAP15,ARMCX2,ASPA,ATAD2B,AXIN2,B2M,BCL6B,BMP2K,BSN,BUB1B,C3orf67,C8orf34,CA2,CAGE1,CBLL1,CC2D2A,CCDC146,CCDC17,CCDC171,CCPG1,CD109,CD48,CDC20,CDH1,CDKL3,CES1,CFH,CHD7,CHRNA9,CIB2,CLDN4,CLMN,CMYA5,CNN1,CNTNAP5,COL17A1,CPAMD8,CPZ,CRABP1,CRABP2,CRP,CRYBG3,CUBN,CUX2,CXCL2,CYP1B1,DCLK1,DDX11,DENND5B,DHCR7,DHTKD1,DIPK2A,DIS3,DKK1,DLG3,DLK1,DOCK8,DRD…	286
Organismal Injury and Abnormalities,Reproductive System Disease	Abnormality of endometrium	1,20E-12		AAK1,ADAMTS18,AGMO,ANKRD12,ANKRD44,ANKS1B,AR,ARAP2,ARHGAP15,ARMCX2,ASPA,ATAD2B,AXIN2,B2M,BCL6B,BMP2K,BSN,BUB1B,C3orf67,C8orf34,CA2,CAGE1,CBLL1,CC2D2A,CCDC146,CCDC17,CCDC171,CCPG1,CD109,CD48,CDC20,CDH1,CDKL3,CES1,CFH,CHD7,CHRNA9,CIB2,CLDN4,CLMN,CMYA5,CNN1,CNTNAP5,COL17A1,CPAMD8,CPZ,CRABP1,CRABP2,CRP,CRYBG3,CUBN,CUX2,CXCL2,CYP1B1,DCLK1,DDX11,DENND5B,DHCR7,DHTKD1,DIPK2A,DIS3,DKK1,DLG3,DLK1,DOCK8,DRD…	286
Cancer,Organismal Injury and Abnormalities,Reproductive System Disease	Endometrial cancer	1,75E-12		AAK1,ADAMTS18,AGMO,ANKRD12,ANKRD44,ANKS1B,AR,ARAP2,ARHGAP15,ARMCX2,ASPA,ATAD2B,AXIN2,B2M,BCL6B,BMP2K,BSN,BUB1B,C3orf67,C8orf34,CA2,CAGE1,CBLL1,CC2D2A,CCDC146,CCDC17,CCDC171,CCPG1,CD109,CD48,CDC20,CDH1,CDKL3,CES1,CFH,CHD7,CHRNA9,CIB2,CLDN4,CLMN,CMYA5,CNN1,CNTNAP5,COL17A1,CPAMD8,CPZ,CRABP1,CRABP2,CRP,CRYBG3,CUBN,CUX2,CXCL2,CYP1B1,DCLK1,DDX11,DENND5B,DHCR7,DHTKD1,DIPK2A,DIS3,DKK1,DLG3,DLK1,DOCK8,DRD…	283
Organismal Development	Morphology of head	2,91E-12		ABCD2,ADAMTS4,APAF1,APBB1,AQP3,ARNTL,ARX,ASPA,ASTN1,ATXN1,AXIN2,B2M,B4GALNT1,BBS12,BGN,CACNB3,CAT,CCR2,CDH1,CDH23,CFH,CHD7,CHN1,CHRNA6,CIB2,COL11A2,COL8A2,CTNNBIP1,CTSF,CUX2,CX3CR1,CYP1B1,DCLK1,DDR1,DFFA,DHCR7,DKK1,DKK2,DLG3,DLK1,DNMT3B,DRD2,E2F1,EDN1,EMX2,EN1,ENHO,EPHA7,EPHB2,FMOD,FOS,FREM1,FSCN1,GATA3,GDNF,GFAP,GHR,GLI1,GNAS,GPR37,HES1,HOXA1,HPN,HSF4,IGF2,INSIG1,IRS2,ITGA4,ITGA8,KCNJ2,KHDRBS2,K…	127
Organismal Development,Organismal Injury and Abnormalities	Abnormal morphology of head	3,83E-12		ABCD2,ADAMTS4,APAF1,APBB1,AQP3,ARNTL,ARX,ASPA,ASTN1,ATXN1,AXIN2,B2M,B4GALNT1,BBS12,BGN,CACNB3,CAT,CCR2,CDH1,CDH23,CFH,CHD7,CHN1,CHRNA6,CIB2,COL11A2,COL8A2,CTNNBIP1,CUX2,CX3CR1,CYP1B1,DCLK1,DDR1,DFFA,DHCR7,DKK1,DKK2,DLG3,DLK1,DNMT3B,DRD2,E2F1,EDN1,EMX2,EN1,ENHO,EPHA7,EPHB2,FMOD,FOS,FREM1,GATA3,GLI1,GNAS,GPR37,HES1,HOXA1,HPN,HSF4,IGF2,INSIG1,IRS2,ITGA4,ITGA8,KCNJ2,KHDRBS2,KLF2,KLF4,L1CAM,LDLR,LRP2,…	116
Cancer,Endocrine System Disorders,Organismal Injury and Abnormalities,Reproductive System Disease	Ovarian tumor	3,93E-12		ABCB9,ACE2,ADAMTS7,ANGPT1,AR,ARG2,ARHGEF26,ASTN1,ATP13A5,ATP8A1,AURKB,AXIN2,B2M,BDH1,BMP2K,BNIP5,BSN,C2orf88,C8orf34,CACNA2D3,CD109,CDH1,CDH23,CDK15,CFH,CLCA1,CLDN4,CLEC2D,CMYA5,CNTNAP5,COL11A1,COL11A2,COL20A1,COL6A6,CRP,CSF3,CUBN,CUX2,CXCL14,CYP1B1,DAPK3,DCLK1,DDR1,DHTKD1,DIO2,DNMT3B,DOCK8,E2F1,E2F8,EIF5B,ERAP2,ETS2,ETV4,EXTL3,EYA2,FANCD2,FBN2,FBP2,FLRT2,FOS,FOXM1,GAB2,GAL3ST3,GALNT16,GATA3,GLDC…	186
Cancer,Organismal Injury and Abnormalities,Reproductive System Disease	Uterine cancer	4,38E-12		AAK1,ADAMTS18,AGMO,ANKRD12,ANKRD44,ANKS1B,AP5B1,AR,ARAP2,ARHGAP15,ARMCX2,ASPA,ATAD2B,AXIN2,B2M,BCL6B,BMP2K,BSN,BUB1B,C3orf67,C8orf34,CA2,CAGE1,CBLL1,CC2D2A,CCDC146,CCDC17,CCDC171,CCPG1,CD109,CD48,CDC20,CDH1,CDKL3,CES1,CFH,CHD7,CHRNA9,CIB2,CLDN4,CLMN,CMYA5,CNN1,CNTNAP5,COL17A1,CPAMD8,CPZ,CRABP1,CRABP2,CRP,CRYBG3,CTNNBIP1,CTSF,CUBN,CUX2,CXCL14,CXCL2,CYP1B1,DCLK1,DDX11,DENND5B,DHCR7,DHTKD1,DIPK2A,DI…	298
Cancer,Organismal Injury and Abnormalities,Reproductive System Disease	Female genital tract serous carcinoma	9,37E-12		AR,AXIN2,B2M,BUB1B,C2orf88,CA2,CDC20,CDH1,CFH,CLDN4,CNN1,COL11A1,CRABP1,DHTKD1,DKK1,EPHB2,ESPL1,ETV4,FLRT2,FOXM1,GATA3,GLI1,GPX3,HLF,HSD17B6,IL18,JAM3,KCNB1,KIF2C,KIFC1,KIT,L1CAM,LMOD1,LRP2,MFAP4,MS4A2,MYBL2,NCOR1,NTRK2,PDE8B,PDK4,PIK3R1,PLLP,PMAIP1,PRSS8,PTN,PWWP3B,RGS2,RUNX1T1,SCNN1A,SLC16A3,SLC7A5,SLPI,SORT1,SPOCK2,STAT1,TBL1XR1,TBX3,THBS2,TOP1,TOP2B	61
Cancer,Endocrine System Disorders,Organismal Injury and Abnormalities,Reproductive System Disease	Ovarian cancer	1,33E-11		ABCB9,ACE2,ADAMTS7,ANGPT1,AR,ARG2,ARHGEF26,ASTN1,ATP13A5,ATP8A1,AURKB,AXIN2,B2M,BDH1,BMP2K,BNIP5,BSN,C2orf88,C8orf34,CACNA2D3,CD109,CDH1,CDH23,CDK15,CFH,CLCA1,CLDN4,CLEC2D,CMYA5,CNTNAP5,COL11A1,COL11A2,COL20A1,COL6A6,CRP,CSF3,CUBN,CUX2,CXCL14,DAPK3,DCLK1,DDR1,DHTKD1,DIO2,DNMT3B,DOCK8,E2F1,E2F8,EIF5B,ERAP2,ETS2,ETV4,EXTL3,EYA2,FANCD2,FBN2,FBP2,FLRT2,FOS,FOXM1,GAB2,GAL3ST3,GALNT16,GATA3,GLDC,GLI1,G…	181
Connective Tissue Development and Function,Skeletal and Muscular System Development and Function,Tissue Development	Morphology of bone	1,58E-11		APAF1,AR,ARNTL,BGN,BTG3,CCR2,CHD7,COL11A2,CSF3,CTHRC1,CTNNBIP1,CYP1B1,DDR1,DKK1,DLK1,DNMT3B,DRD2,E2F1,EDN1,EMX2,EN1,EPHB2,FBN2,FHL2,FMOD,FNDC5,FOS,FREM1,GAB2,GATA3,GHR,GNAS,HFE,HOXA1,HOXA4,HOXC6,HTR4,IGF2,ITGA2,JDP2,KLF2,KLF4,L1CAM,LDLR,LRP2,LRP4,MDFI,MFAP2,NDST3,NFATC4,NLRP3,NOG,NOS1,NOS2,OSMR,P2RY6,P3H4,PDK4,PER1,PER2,PLXND1,PTK2B,PTK7,PTN,RECQL4,RIMS1,SCIN,SIRT1,SLC37A4,SLC7A8,SMAD6,SOSTDC1,SO…	80
Hereditary Disorder,Neurological Disease,Organismal Injury and Abnormalities,Psychological Disorders,Skeletal and Muscular Disorders	Huntington Disease	1,86E-11		ACOT11,AK1,APLNR,AQP4,ARMCX2,ARPP21,ATXN1,B2M,B4GALNT1,BAIAP2,CA2,CACNA2D3,CACNB3,CD48,CHN1,COCH,CPA5,CRP,CYFIP2,DBP,DHCR7,DIO2,DKK3,DRD2,EMX2,ENO3,EPHB2,ESRRG,ETV4,FLRT2,FOS,FOXN3,GFAP,GNAO1,GRIN3A,HOXC6,HRH1,ICA1,IER5,IPMK,ITIH4,KCNH2,KCTD17,LDLR,LMOD1,LRP4,LRRN1,MALT1,MAP3K12,NGRN,NOS1,NTRK2,PDLIM7,PENK,PPARGC1A,PSAT1,PTK2B,PVALB,RAD54L,RASD2,RBP4,RERE,SCN4B,SCN5A,SDC4,SERPINA1,SGK1,SMAD6,SORT…	77
Nervous System Development and Function	Morphology of nervous system	2,98E-11		ABCD2,ADAMTS4,ADGRG6,APAF1,APBB1,AQP4,AR,ARX,ASPA,ASTN1,ATXN1,B2M,B4GALNT1,BAIAP2,CACNA2D3,CACNB3,CADM1,CAT,CCR2,CDH23,CFH,CHN1,CHRNA6,CHRNG,CIB2,CITED2,CNTNAP1,COL8A2,CTNNBIP1,CTSF,CUX2,CX3CR1,DCLK1,DFFA,DHCR7,DHTKD1,DKK1,DLG3,DPYSL5,DRD2,E2F1,EMX2,EN1,ENHO,EPHA7,EPHB2,FOS,FSCN1,GATA3,GDNF,GFAP,GHR,GLI1,GNAO1,GNAS,GPR37,GRIN3A,HEPACAM,HES1,HOXA1,HPN,IGF2,IL18,JAM3,KHDRBS2,KLF4,L1CAM,LDLR,LRP2,LR…	119
Organismal Injury and Abnormalities,Reproductive System Disease	Benign pelvic disease	1,68E-10		ADAM12,ANGPT1,AR,ASB5,ATRNL1,AURKB,BDH1,BUB1B,CD48,CFH,CHRDL2,CITED2,COCH,CRABP2,CXCL14,CYP1B1,DBP,DKK1,DNMT3B,EIF4EBP1,ELL2,EMX2,ESRRG,FMOD,FOS,G0S2,GATA3,GNAS,GPX3,GRAP,HNMT,HPSE,IGF2,IL18,IL1RAP,IRS2,ISG20,KIF20A,KIT,LTN1,MAPK4,MAX,MFAP3L,MGLL,MMP11,MRVI1,MTHFD2,NR0B2,NR4A2,NR4A3,NR6A1,NRIP1,NTRK2,OLFM1,PBK,PDCD1LG2,PDE4D,PDK4,PENK,PFKFB3,PIK3R1,PIP5K1B,PPIG,PPP1R3D,QSOX1,RBP4,REV3L,SGK1,SLC5A…	77
Neurological Disease,Skeletal and Muscular Disorders	Neuromuscular disease	2,50E-10		ACOT11,AK1,APBB1,APLNR,AQP4,AR,ARMCX2,ARPP21,ASIC1,ATXN1,B2M,B4GALNT1,BAIAP2,CA2,CACNA2D3,CACNB3,CD48,CHN1,CHRND,COCH,CPA5,CRP,CYFIP2,DBP,DHCR7,DIO2,DKK3,DOCK8,DRD2,E2F1,EMX2,ENO3,EPHB2,EPSTI1,ESRRG,ETV4,FCGR1A,FDPS,FLRT2,FOS,FOXN3,GFAP,GNAO1,GNAS,GRIN3A,HOXA1,HOXC6,HRH1,ICA1,IER5,IPMK,ITGA4,ITIH4,KCNB1,KCNC1,KCNH2,KCTD17,KIT,LDLR,LMOD1,LRP4,LRRN1,MALT1,MAP3K12,MX1,MXD3,NGRN,NLRP3,NOS1,NOS2,NR4A2…	109
Cancer,Organismal Injury and Abnormalities	Malignant neoplasm of retroperitoneum	3,34E-10		AAK1,ABHD11,ABTB2,ACE2,ADAM12,ADAM33,ADAMTS18,ADAMTS7,ANGPT1,ANKRD12,ANKRD29,APAF1,APLNR,AQP4,AR,ARAP2,ARMCX2,ARMCX4,ARNTL,ARX,ASNS,ASTN1,ATP13A5,ATP8A1,ATRNL1,ATXN1,AURKB,AXIN2,B2M,B4GALNT1,BAIAP2,BMP2K,BPGM,BTG3,BUB1B,C10orf71,C3orf67,CA14,CADM1,CCDC146,CCDC171,CD109,CD93,CDH1,CDH23,CEL,CIB2,CILP2,CLCA1,CLDN4,CMYA5,COCH,COL11A2,COL20A1,COL6A6,COL8A2,CPQ,CPZ,CRP,CTHRC1,CUBN,CWF19L2,CX3CR1,CXCL2,…	281
Cancer,Gastrointestinal Disease,Organismal Injury and Abnormalities	Upper gastrointestinal tract cancer	3,56E-10		ADAM12,ADAMTS18,ADAMTS7,AMT,ANGPT1,ANKRD12,ANKRD44,ANKS1B,ANKS6,APBB1,AR,ARNTL,ARX,ASB5,ASTN1,ATAD2B,ATF5,ATP6V1C2,ATP8A1,ATRNL1,ATXN1,AXIN2,AZIN1,B2M,B4GALNT1,BBS12,BGN,BMP2K,BSN,BUB1B,C1QTNF3,C3orf67,CACNA2D3,CBLL1,CCDC171,CCPG1,CD109,CD4,CD48,CDC20,CDH1,CDH23,CFAP206,CFH,CHD7,CHN1,CHST1,CIB2,CITED2,CLDN1,CLDN4,CMYA5,CNN1,CNTNAP5,COL11A1,COL17A1,COL20A1,COL6A6,COL8A2,CPAMD8,CPZ,CRADD,CTHRC1,CUB…	268
Cancer,Organismal Injury and Abnormalities,Reproductive System Disease	Uterine serous papillary cancer	5,15E-10		BUB1B,CA2,CDC20,CLDN4,CNN1,CRABP1,DKK1,EPHB2,ESPL1,ETV4,FLRT2,FOXM1,HLF,HSD17B6,IL18,JAM3,KCNB1,KIF2C,KIFC1,L1CAM,LMOD1,MFAP4,MS4A2,MYBL2,PDE8B,PLLP,PMAIP1,PRSS8,PTN,RGS2,RUNX1T1,SCNN1A,SLC16A3,SLC7A5,SLPI,SPOCK2,STAT1	37
Neurological Disease,Organismal Injury and Abnormalities,Psychological Disorders	Disorder of basal ganglia	6,75E-10		ABCD2,ACOT11,AK1,APBB1,APLNR,AQP4,ARMCX2,ARPP21,ATXN1,B2M,B4GALNT1,BAIAP2,CA2,CACNA2D3,CACNB3,CD48,CHN1,COCH,CPA5,CRP,CYFIP2,DBP,DHCR7,DIO2,DKK3,DRD2,E2F1,EMX2,ENO3,EPHB2,ESRRG,ETV4,FLRT2,FOS,FOXN3,GDNF,GFAP,GNAO1,GNAS,GRIN3A,HOXC6,HRH1,ICA1,IER5,IPMK,ITIH4,KCNH2,KCTD17,LDLR,LMOD1,LRP4,LRRN1,MALT1,MAP3K12,NGLY1,NGRN,NMNAT1,NOS1,NOS2,NR4A2,NTRK2,PAK1,PDE4D,PDE8B,PDLIM7,PENK,PPARGC1A,PSAT1,PTK2B,PV…	94
Digestive System Development and Function	Morphology of digestive system	1,04E-09		APAF1,ARNTL,ARX,AXIN2,B2M,CADM1,CCR2,CEL,CES1,CISH,CLCA1,CTF1,CTHRC1,CTNNBIP1,CXCL14,DHTKD1,DKK1,DLK1,DRD2,E2F1,EDN1,EPHB2,FANCC,FOS,FOXM1,G0S2,GDNF,GHR,GLI1,GNAS,GNMT,GPAT3,HES1,HFE,IGF2,IL13RA2,IRS2,JAK2,KIT,KLF2,KLF4,KLF5,LDLR,LRP4,MGLL,MLXIPL,MRVI1,MST1,MTF1,MTHFD2,MYCN,NCOR1,NFATC4,NFIB,NKD1,NLRP3,NOS1,NOS2,OSMR,PIK3R1,PMS2,POLM,PPARGC1A,PRKAG1,PTK6,PTN,RDH16,RECQL4,RGS1,RUNX1,SIRT1,SLC30A10…	90
Cancer,Gastrointestinal Disease,Organismal Injury and Abnormalities	Upper gastrointestinal carcinoma	1,20E-09		ADAM12,ADAMTS18,ADAMTS7,AMT,ANKRD12,ANKRD44,ANKS1B,ANKS6,APBB1,AR,ARNTL,ARX,ASB5,ASTN1,ATAD2B,ATF5,ATP6V1C2,ATP8A1,ATRNL1,ATXN1,AXIN2,AZIN1,B2M,B4GALNT1,BBS12,BGN,BMP2K,BSN,BUB1B,C1QTNF3,C3orf67,CACNA2D3,CCDC171,CCPG1,CD109,CD4,CD48,CDC20,CDH1,CDH23,CFAP206,CFH,CHD7,CHN1,CHST1,CIB2,CITED2,CLDN1,CLDN4,CMYA5,CNN1,CNTNAP5,COL11A1,COL17A1,COL20A1,COL6A6,COL8A2,CPAMD8,CPZ,CRADD,CTHRC1,CUBN,CXCL14,CXCL…	255
Nervous System Development and Function,Neurological Disease	Abnormal morphology of nervous system	1,33E-09		ABCD2,ADAMTS4,ADGRG6,APAF1,APBB1,AR,ARX,ASPA,ASTN1,ATXN1,B2M,B4GALNT1,CACNB3,CAT,CCR2,CDH23,CFH,CHN1,CHRNA6,CHRNG,CIB2,CITED2,CNTNAP1,COL8A2,CTSF,CUX2,CX3CR1,DCLK1,DFFA,DHTKD1,DKK1,DLG3,DRD2,E2F1,EMX2,EN1,ENHO,EPHA7,EPHB2,GATA3,GDNF,GFAP,GLI1,GNAS,GPR37,GRIN3A,HEPACAM,HES1,HOXA1,HPN,IGF2,IL18,KHDRBS2,KLF4,L1CAM,LDLR,LRP2,LRP4,MAB21L1,MAP3K12,MME,MYCN,NCOR1,NDST3,NFATC4,NFIA,NFIB,NOS1,NOS2,NR4A2,N…	99
Cancer,Organismal Injury and Abnormalities	Head and neck squamous cell carcinoma	1,75E-09		ABTB2,ADAM12,ADAMTS18,ADAMTS7,ANKRD12,ANKS1B,ANKS6,AR,ARHGAP15,ARMCX2,ARPP21,ARX,ASB5,ATAD2B,ATRNL1,ATXN1,AXIN2,AZIN1,B2M,BCL6B,BEX4,BGN,BSN,BUB1B,C1QTNF2,C1RL,CA2,CBLC,CCDC171,CD4,CD48,CDH1,CEL,CHD7,CHN1,CILP2,CITED2,CLDN4,CNN1,CNTNAP5,COL11A1,COL17A1,COL20A1,COL6A6,CPAMD8,CPZ,CTHRC1,CTSF,CUBN,CXCL14,CXCL2,DCLK1,DDX11,DHCR7,DHTKD1,DIPK2A,DLG3,DOCK8,EPN3,EPSTI1,ERCC6L2,FAM163A,FANCD2,FASN,FAXDC2,…	219
Auditory and Vestibular System Development and Function,Embryonic Development,Organ Development,Organismal Development,Tissue Development	Development of inner ear	2,08E-09		CDH23,CEBPD,CHD7,CHRNA9,COL11A1,CTHRC1,CXCL14,DIO2,EPHB2,FREM2,FZD2,GATA3,HES1,HOXA1,HPN,INSIG1,ITGA8,MYCN,MYO3B,NR4A3,PLPPR4,PTK7,SOBP,SOX9,TGFB2,USH1C,VANGL2,WDPCP	28
Auditory and Vestibular System Development and Function,Embryonic Development,Organ Development,Organismal Development,Tissue Development	Development of ear	2,30E-09		CDH23,CEBPD,CHD7,CHRNA9,COL11A1,CTHRC1,CXCL14,DDR1,DIO2,EDN1,EPHB2,FREM2,FZD2,GATA3,HES1,HOXA1,HPN,INSIG1,ITGA8,KLF2,MYCN,MYO3B,NOG,NR4A3,PLPPR4,PTK7,SOBP,SOX9,TGFB2,USH1C,VANGL2,WDPCP	32
Nervous System Development and Function,Organ Morphology,Organismal Development	Morphology of brain	5,41E-09		ABCD2,ADAMTS4,APAF1,APBB1,ARX,ASPA,ASTN1,ATXN1,B2M,B4GALNT1,CACNB3,CCR2,CHN1,CHRNA6,CTSF,CUX2,DCLK1,DFFA,DHCR7,DKK1,DLG3,DRD2,E2F1,EMX2,EN1,ENHO,EPHA7,EPHB2,FSCN1,GATA3,GDNF,GFAP,GHR,GLI1,GNAS,GPR37,HES1,HOXA1,KHDRBS2,KLF4,L1CAM,LDLR,LRP2,MAP3K12,MYCN,NCOR1,NDST3,NFIA,NFIB,NOG,NOS1,NOS2,NR4A2,NTRK2,PENK,PHGDH,PLXNA2,PPARGC1A,PRND,PVALB,REST,RGS2,RIMS1,SEMA3B,SIRT1,SLC6A4,ST8SIA2,TGM2,TOP2B,ULK4,Z…	71
Cancer,Endocrine System Disorders,Organismal Injury and Abnormalities,Reproductive System Disease	Ovarian carcinoma	8,08E-09		ABCB9,ACE2,ADAMTS7,ANGPT1,AR,ARG2,ARHGEF26,ASTN1,ATP13A5,ATP8A1,AURKB,AXIN2,B2M,BDH1,BMP2K,BNIP5,BSN,C2orf88,C8orf34,CACNA2D3,CD109,CDH1,CDH23,CDK15,CFH,CLCA1,CLEC2D,CMYA5,CNTNAP5,COL11A1,COL11A2,COL20A1,COL6A6,CUBN,CUX2,DAPK3,DCLK1,DHTKD1,DIO2,DNMT3B,DOCK8,EIF5B,ERAP2,ETS2,EXTL3,FANCD2,FBN2,FBP2,FLRT2,FOXM1,GAL3ST3,GALNT16,GATA3,GLDC,GLI1,GNAS,GP9,GPX3,GRIA4,H2BC3,HMCN1,HOXA1,HPDL,HTR4,IGSF10,IR…	156
Organismal Development	Morphology of body cavity	1,06E-08		ACE2,ADAM12,ADAMTS18,AFF4,ANGPT1,APLNR,AR,ARG2,ARNTL,ARX,ATXN1,B2M,B4GALNT1,BGN,BOK,C10orf71,CACNB3,CADM1,CAT,CCR2,CD4,CD69,CEL,CES1,CFH,CISH,CITED2,CLCA1,CNN1,CSF3,CTF1,CTHRC1,CTNNBIP1,CXCL14,DDR1,DHCR7,DHTKD1,DKK1,DLK1,DRD2,E2F1,EDN1,EIF4EBP1,EMX2,EPB42,EPHB2,ESRRG,ETS2,ETV4,FANCC,FASN,FHL2,FLRT2,FMOD,FOS,FOXM1,FREM1,G0S2,GDNF,GHR,GLI1,GNAS,GNMT,GPAT3,GPX3,GPX7,HES1,HFE,IGF2,IL18,IRS2,ITGA2,ITG…	171
Nervous System Development and Function,Tissue Morphology	Morphology of nervous tissue	1,53E-08		ABCD2,ADAMTS4,ADGRG6,APAF1,AR,ARX,ASTN1,ATXN1,B2M,B4GALNT1,BAIAP2,CACNA2D3,CADM1,CAT,CCR2,CDH23,CFH,CHN1,CHRNG,CIB2,CNTNAP1,COL8A2,CTSF,CX3CR1,DCLK1,DHTKD1,DLG3,DPYSL5,DRD2,E2F1,EMX2,ENHO,EPHA7,EPHB2,FOS,GATA3,GDNF,GFAP,GLI1,GNAO1,GRIN3A,HES1,HOXA1,IGF2,JAM3,L1CAM,LDLR,LRP2,LRP4,MAP3K12,MME,NFATC4,NFIA,NFIB,NOS1,NOS2,NR4A2,NTRK2,PAK1,PCYT1B,PLXNA2,PPARGC1A,PRMT8,PRND,PVALB,RETREG1,RIMS1,RUNX1,SCN…	77
Cancer,Hematological Disease,Organismal Injury and Abnormalities	Mature lymphocytic neoplasm	2,63E-08		ARPP21,ATRNL1,ATXN1,B2M,BBS12,C10orf71,C3orf67,CA2,CADM1,CARNS1,CAT,CCPG1,CD4,CD48,CD69,CD79A,CDC20,CDH1,CEBPD,CITED2,CMYA5,CNTNAP1,CNTNAP5,COCH,COL11A1,COL17A1,COL20A1,COL8A2,CPA5,CRP,CUBN,CXCL14,CXCL2,DAPK3,DCLK3,DIS3,DKK1,DNMT3B,E2F1,EIF4EBP1,EMB,EPSTI1,FASN,FBN2,FDPS,FLRT2,FOS,FYB1,GATA3,GFAP,GHR,GJA4,GLI1,GNAS,GREB1,GRIN3A,HECA,HMCN1,HSF4,IGF2,IL13RA2,IL21R,IRF2BP2,IRS2,ISG20,ITGA4,JAK2,KCNH…	154
Cell Morphology,Nervous System Development and Function,Tissue Morphology	Morphology of neurons	2,68E-08		ABCD2,ADAMTS4,ADGRG6,APAF1,AR,ARX,ASTN1,ATXN1,B2M,B4GALNT1,BAIAP2,CACNA2D3,CADM1,CAT,CCR2,CDH23,CFH,CHN1,CHRNG,CIB2,CNTNAP1,COL8A2,CTSF,CX3CR1,DCLK1,DHTKD1,DLG3,DPYSL5,DRD2,E2F1,EMX2,ENHO,EPHA7,EPHB2,FOS,GATA3,GDNF,GFAP,GLI1,GNAO1,GRIN3A,HES1,IGF2,JAM3,L1CAM,LDLR,LRP2,LRP4,MME,NFATC4,NFIA,NFIB,NOS1,NOS2,NR4A2,NTRK2,PAK1,PCYT1B,PLXNA2,PPARGC1A,PRMT8,PRND,PVALB,RETREG1,RIMS1,RUNX1,SCNN1A,SIRT1,SLC6…	75
Hereditary Disorder,Neurological Disease,Organismal Injury and Abnormalities	Familial encephalopathy	3,15E-08		ABCD2,ACOT11,AK1,AP5B1,APLNR,AQP4,ARMCX2,ARPP21,ARX,ASNS,ASPA,ATXN1,B2M,B4GALNT1,BAIAP2,BEX4,BGN,CA13,CA14,CA2,CACNA2D3,CACNB3,CC2D2A,CD48,CHD7,CHN1,COCH,CPA5,CRADD,CRP,CUX2,CYFIP2,DBP,DHCR7,DIO2,DKK3,DRD2,EDN1,EIF4EBP1,EMX2,ENO3,EPHB2,ERAP2,ESRRG,ETS2,ETV4,FCGR1A,FLRT2,FOS,FOXN3,GFAP,GNAO1,GRIN3A,HEPACAM,HFE,HOXC6,HRH1,HTR4,HUS1,ICA1,IER5,IPMK,ITIH4,JAM3,KANK1,KCNB1,KCNC1,KCNH2,KCNT1,KCNT2,KCTD1…	128
Cancer,Organismal Injury and Abnormalities,Reproductive System Disease	Endometrial carcinoma	3,16E-08		AAK1,ADAMTS18,AGMO,ANKRD12,ANKRD44,ANKS1B,AR,ARAP2,ARHGAP15,ARMCX2,ASPA,ATAD2B,AXIN2,B2M,BCL6B,BMP2K,BSN,BUB1B,C3orf67,C8orf34,CAGE1,CBLL1,CC2D2A,CCDC146,CCDC17,CCDC171,CCPG1,CD109,CD48,CDH1,CDKL3,CES1,CFH,CHD7,CHRNA9,CIB2,CLMN,CMYA5,CNTNAP5,COL17A1,CPAMD8,CPZ,CRABP2,CRP,CRYBG3,CUBN,CUX2,CXCL2,DCLK1,DDX11,DENND5B,DHCR7,DHTKD1,DIPK2A,DIS3,DLG3,DLK1,DOCK8,DRD2,E2F8,ELL2,EPHA7,EPHB2,ERCC6L2,FAM92B,F…	249
Cancer,Endocrine System Disorders,Gastrointestinal Disease,Organismal Injury and Abnormalities	Pancreatic cancer	4,05E-08		AAK1,ABTB2,ACE2,ADAM12,ADAM33,ADAMTS18,ADAMTS7,ANGPT1,ANKRD12,ANKRD29,APAF1,APLNR,AQP4,AR,ARMCX2,ARMCX4,ARNTL,ASTN1,ATP13A5,ATP8A1,ATRNL1,AXIN2,B4GALNT1,BAIAP2,BMP2K,C10orf71,CA14,CCDC146,CCDC171,CD109,CD93,CDH1,CDH23,CEL,CIB2,CILP2,CLDN4,CMYA5,COCH,COL11A2,COL6A6,COL8A2,CPZ,CRP,CTHRC1,CUBN,CX3CR1,CYTIP,DCLK1,DCLK3,DCTD,DFFA,DKK1,DPYSL5,DRD2,ELL2,EMB,EMX2,EPHA7,ERCC6L2,ESPL1,ESRRG,ETV4,EXTL3,EYA2…	211
Cancer,Organismal Injury and Abnormalities	Endometrioid carcinoma	4,37E-08		AAK1,ABCB9,ACE2,ADAMTS7,AGMO,ANKRD12,ANKRD44,ANKS1B,AR,ARAP2,ARG2,ARHGAP15,ARHGEF26,ARMCX2,ASPA,ATAD2B,ATP13A5,ATP8A1,AURKB,AXIN2,B2M,BCL6B,BDH1,BMP2K,BSN,C8orf34,CACNA2D3,CAGE1,CBLL1,CC2D2A,CCDC146,CCDC171,CCPG1,CD109,CDH1,CDKL3,CES1,CFH,CHD7,CHRNA9,CLMN,CMYA5,CNTNAP5,COL11A1,COL11A2,COL17A1,COL20A1,COL6A6,CPAMD8,CRABP2,CRP,CRYBG3,CUBN,CUX2,DCLK1,DENND5B,DHCR7,DHTKD1,DIO2,DIPK2A,DIS3,DLG3,DOCK8,…	261
Auditory and Vestibular System Development and Function,Embryonic Development,Organ Development,Organ Morphology,Organismal Development,Tissue Development	Morphogenesis of inner ear	4,44E-08		CDH23,CHD7,CHRNA9,COL11A1,CTHRC1,EPHB2,FZD2,GATA3,HOXA1,HPN,INSIG1,ITGA8,MYO3B,NR4A3,PTK7,SOBP,SOX9,USH1C,VANGL2	19
Nervous System Development and Function	Morphology of central nervous system	5,63E-08		ABCD2,ADAMTS4,APAF1,APBB1,AQP4,ARX,ASPA,ASTN1,ATXN1,B2M,B4GALNT1,CACNB3,CCR2,CHN1,CHRNA6,CTSF,CUX2,DCLK1,DFFA,DHCR7,DKK1,DLG3,DRD2,E2F1,EMX2,EN1,ENHO,EPHA7,EPHB2,FSCN1,GATA3,GDNF,GFAP,GHR,GLI1,GNAS,GPR37,HES1,HOXA1,KHDRBS2,KLF4,L1CAM,LDLR,LRP2,MAP3K12,MYCN,NCOR1,NDST3,NFATC4,NFIA,NFIB,NOG,NOS1,NOS2,NR4A2,NTRK2,PENK,PHGDH,PLXNA2,PPARGC1A,PRND,PVALB,REST,RGS2,RIMS1,SEMA3B,SIRT1,SLC6A4,ST8SIA2,TGM2,…	73
Cancer,Endocrine System Disorders,Organismal Injury and Abnormalities,Reproductive System Disease	Development of ovarian tumor	6,02E-08		ABCB9,ACE2,ADAMTS7,ANGPT1,AR,ARG2,ARHGEF26,ASTN1,ATP13A5,ATP8A1,AURKB,AXIN2,B2M,BDH1,BNIP5,BSN,C2orf88,C8orf34,CACNA2D3,CD109,CDH1,CDH23,CDK15,CFH,CLEC2D,CMYA5,CNTNAP5,COL11A1,COL11A2,COL20A1,COL6A6,CUBN,CUX2,DAPK3,DCLK1,DHTKD1,DIO2,DNMT3B,DOCK8,EIF5B,ERAP2,ETS2,EXTL3,FBN2,FBP2,FLRT2,FOXM1,GAL3ST3,GALNT16,GATA3,GLDC,GLI1,GNAS,GP9,GPX3,GRIA4,H2BC3,HMCN1,HOXA1,HPDL,HTR4,IGSF10,IRS2,ITGA8,JAK2,KCNT2…	146
Cancer,Neurological Disease,Organismal Injury and Abnormalities	Central nervous system cancer	8,51E-08		ACTR3B,ADAM12,ADAMTS4,ANGPT1,APOL3,ARHGAP15,ASPA,ATXN1,AXIN2,CADM1,CCR2,CD109,CD48,CD79A,CD93,CDH1,CDK3,CEACAM20,CHD7,CILP2,CLEC11A,CLEC2D,COCH,COL11A1,CPA5,CX3CR1,DBNDD2,DDR1,DHTKD1,DKK3,E2F1,EIF5B,EPDR1,EPHB2,EVI2A,FAM167B,FOXM1,GALNT5,GFAP,GJA4,GLDC,GLI1,GLIPR1,GNAO1,GNAS,GPR37,HFE,HLF,HMCN1,HOXA1,IL13RA2,IRS2,JAK2,JPH1,KIF18B,KIT,LDLR,LMOD3,LRP2,LURAP1L,MGLL,MIOX,MYCN,NCOR1,NFIA,NLRP3,NOS1,NO…	118
Cancer,Endocrine System Disorders,Organismal Injury and Abnormalities,Reproductive System Disease	Ovarian adenocarcinoma	8,66E-08		ABCB9,ACE2,ADAMTS7,ANGPT1,AR,ARG2,ARHGEF26,ASTN1,ATP13A5,ATP8A1,AURKB,AXIN2,B2M,BDH1,BNIP5,BSN,C2orf88,C8orf34,CACNA2D3,CD109,CDH1,CDH23,CDK15,CFH,CLEC2D,CMYA5,CNTNAP5,COL11A1,COL11A2,COL20A1,COL6A6,CUBN,CUX2,DAPK3,DCLK1,DHTKD1,DIO2,DNMT3B,DOCK8,EIF5B,ERAP2,ETS2,EXTL3,FBN2,FBP2,FLRT2,FOXM1,GAL3ST3,GALNT16,GATA3,GLDC,GLI1,GNAS,GP9,GPX3,GRIA4,H2BC3,HMCN1,HOXA1,HPDL,HTR4,IGSF10,IRS2,ITGA8,JAK2,KCNT2…	145
Auditory and Vestibular System Development and Function,Embryonic Development,Organ Development,Organ Morphology,Organismal Development,Tissue Development	Morphogenesis of ear	9,89E-08		CDH23,CHD7,CHRNA9,COL11A1,CTHRC1,EDN1,EPHB2,FZD2,GATA3,HOXA1,HPN,INSIG1,ITGA8,MYO3B,NOG,NR4A3,PTK7,SOBP,SOX9,USH1C,VANGL2	21
Cancer,Hematological Disease,Immunological Disease,Organismal Injury and Abnormalities	Mature B-cell neoplasm	1,10E-07		ARPP21,ATRNL1,ATXN1,B2M,BBS12,C10orf71,C3orf67,CA2,CARNS1,CAT,CCPG1,CD48,CD69,CD79A,CDC20,CDH1,CEBPD,CITED2,CMYA5,CNTNAP1,CNTNAP5,COCH,COL11A1,COL17A1,COL20A1,COL8A2,CPA5,CRP,CUBN,CXCL2,DCLK3,DIS3,DKK1,DNMT3B,E2F1,EIF4EBP1,EMB,EPSTI1,FASN,FBN2,FDPS,FLRT2,FOS,FYB1,GFAP,GHR,GLI1,GREB1,GRIN3A,HECA,HMCN1,HSF4,IGF2,IL21R,IRF2BP2,ITGA4,JAK2,KCNH2,KCNJ16,KIF2C,KIT,KLF2,L1CAM,LRP2,LRP4,MALT1,MAX,MDGA2,MG…	132
Nervous System Development and Function,Neurological Disease,Organ Morphology,Organismal Development,Organismal Injury and Abnormalities	Abnormal morphology of brain	1,17E-07		ABCD2,ADAMTS4,APAF1,APBB1,ARX,ASPA,ASTN1,ATXN1,B2M,B4GALNT1,CACNB3,CCR2,CHN1,CHRNA6,CUX2,DCLK1,DFFA,DKK1,DLG3,DRD2,EMX2,EN1,ENHO,EPHA7,EPHB2,GATA3,GLI1,GNAS,GPR37,HES1,HOXA1,KHDRBS2,KLF4,L1CAM,LDLR,LRP2,MAP3K12,MYCN,NCOR1,NDST3,NFIA,NFIB,NOS1,NOS2,NR4A2,NTRK2,PHGDH,PLXNA2,PPARGC1A,PRND,PVALB,REST,RGS2,RIMS1,SLC6A4,ST8SIA2,TOP2B,ULK4	58
Cancer,Organismal Injury and Abnormalities,Reproductive System Disease	Uterine carcinoma	1,33E-07		AAK1,ADAMTS18,AGMO,ANKRD12,ANKRD44,ANKS1B,AP5B1,AR,ARAP2,ARHGAP15,ARMCX2,ASPA,ATAD2B,AXIN2,B2M,BCL6B,BMP2K,BSN,BUB1B,C3orf67,C8orf34,CAGE1,CBLL1,CC2D2A,CCDC146,CCDC17,CCDC171,CCPG1,CD109,CD48,CDH1,CDKL3,CES1,CFH,CHD7,CHRNA9,CIB2,CLDN4,CLMN,CMYA5,CNTNAP5,COL17A1,CPAMD8,CPZ,CRABP2,CRP,CRYBG3,CTNNBIP1,CTSF,CUBN,CUX2,CXCL14,CXCL2,DCLK1,DDX11,DENND5B,DHCR7,DHTKD1,DIPK2A,DIS3,DLG3,DLK1,DOCK8,DRD2,E2F8,…	259
Cell Morphology,Nervous System Development and Function,Neurological Disease,Tissue Morphology	Abnormal morphology of neurons	1,44E-07		ABCD2,ADAMTS4,ADGRG6,APAF1,AR,ARX,ASTN1,ATXN1,B2M,B4GALNT1,CAT,CCR2,CDH23,CFH,CHRNG,CIB2,CNTNAP1,COL8A2,CTSF,DCLK1,DHTKD1,DLG3,DRD2,E2F1,EMX2,ENHO,EPHA7,EPHB2,GDNF,GFAP,GLI1,GRIN3A,HES1,IGF2,L1CAM,LDLR,LRP2,LRP4,MME,NFATC4,NFIA,NFIB,NOS1,NOS2,NR4A2,NTRK2,PLXNA2,PPARGC1A,PRMT8,PRND,PVALB,RETREG1,RIMS1,RUNX1,SIRT1,SLC6A4,SNTB2,SORT1,ST8SIA2,UNC13A,USH1C,VANGL2	62
Dermatological Diseases and Conditions,Immunological Disease,Organismal Injury and Abnormalities	Pemphigus	1,47E-07		CDH1,ERAP2,FAXDC2,FCGR1A,GP9,HPSE,KIT,LRTM1,MFAP3L,MS4A2,MX1,NOS1,PCSK6,PPARGC1A,RHOBTB1,SAMD14,SMOX,SOBP,STAT1,TENM3,TLR5,TSPAN9	22
Renal and Urological System Development and Function	Morphology of urinary system	2,09E-07		ACE2,ARNTL,ARX,BGN,CAT,CFH,CLDN4,CNN1,CTNNBIP1,CXCL14,DDR1,DHCR7,EMX2,ESRRG,ETV4,FREM1,GDNF,GHR,GNAS,IGF2,ITGA2,ITGA8,JAK2,KCP,LMOD1,LRP2,LRP4,MYCN,NFAT5,NFIA,NLRP3,NOS1,NOS2,NPNT,PPARGC1A,RDH16,RERE,SDC4,SERPINE1,SIRT1,SLC37A4,TGFB2,TIE1,TP63,WDPCP	45
Cancer,Organismal Injury and Abnormalities	Ductal carcinoma	2,24E-07		AAK1,ABTB2,ACE2,ACOT11,ADAM12,ADAM33,ADAMTS18,ADAMTS7,ANGPT1,ANKRD12,ANKRD29,ANKRD44,APAF1,APLNR,AQP4,AR,ARMCX2,ARMCX4,ARNTL,ASTN1,ATP13A5,ATP8A1,ATRNL1,BAIAP2,BGN,BMP2K,C10orf71,CA14,CCDC146,CCDC171,CCDC71L,CD109,CD48,CD93,CDH1,CDH23,CEL,CES1,CHN1,CIB2,CILP2,CMYA5,CNN1,COCH,COL11A2,COL6A6,COL8A2,CPAMD8,CPZ,CRP,CTHRC1,CUBN,CWF19L2,CX3CR1,CXCL14,CYTIP,DCLK1,DCLK3,DCTD,DFFA,DHTKD1,DIS3,DLG3,DOCK8,D…	232
Connective Tissue Development and Function,Skeletal and Muscular System Development and Function,Tissue Development	Size of bone	2,54E-07		AR,BGN,BTG3,CCR2,CTHRC1,CYP1B1,DKK1,DLK1,FBN2,FHL2,FNDC5,FOS,GAB2,GHR,GNAS,HFE,HTR4,IGF2,ITGA2,JDP2,KLF4,LDLR,LRP4,MFAP2,NLRP3,NOG,NOS1,NOS2,OSMR,P2RY6,P3H4,PDK4,PER1,PER2,PTK2B,SLC37A4,SOSTDC1,SOX9,STAT1,TNFRSF11B,TP63	41
Behavior,Digestive System Development and Function,Nutritional Disease	Feeding disorder	2,57E-07		BBS12,CES1,CHRNG,DHCR7,DRD2,EN1,GNAS,HOXA1,KCNJ2,KLF4,MGLL,NOS2,NR4A2,PER1,PER2,SCNN1A,SIRT1,SLC6A9,TGM1,TLR5,ZFHX3	21
Cancer,Hematological Disease,Immunological Disease,Organismal Injury and Abnormalities	Mature B cell malignant tumor	2,81E-07		ARPP21,B2M,C10orf71,C3orf67,CA2,CARNS1,CAT,CD48,CD69,CD79A,CDC20,CDH1,CEBPD,CITED2,CMYA5,CNTNAP5,COCH,COL11A1,COL17A1,COL20A1,COL8A2,CPA5,CRP,CUBN,CXCL2,DCLK3,DIS3,DKK1,DNMT3B,E2F1,EIF4EBP1,EMB,EPSTI1,FASN,FBN2,FDPS,FLRT2,FOS,FYB1,GFAP,GHR,GREB1,GRIN3A,HECA,HMCN1,HSF4,IGF2,IRF2BP2,JAK2,KCNJ16,KIF2C,KIT,KLF2,L1CAM,MALT1,MAX,MDGA2,MGLL,MINDY4,MLXIPL,MME,MRVI1,MTHFD1L,NFIB,NOS1,NOS2,NTRK2,OSMR,P2RY8…	109
Cancer,Gastrointestinal Disease,Organismal Injury and Abnormalities	Oral tumor	3,88E-07		ADAM12,ADAMTS7,ANKRD12,ANKS1B,ANKS6,AR,ARX,ASB5,ATAD2B,ATRNL1,ATXN1,AZIN1,BGN,CCDC171,CD4,CD48,CDH1,CHD7,CHN1,CITED2,CLDN4,CNN1,COL11A1,COL17A1,COL20A1,CPZ,CTHRC1,CUBN,CXCL14,CXCL2,DDX11,DLG3,EPN3,FASN,FAXDC2,FLRT2,GATA3,GPX7,GRIA4,GRIK5,HMCN1,HORMAD1,HOXC6,IPMK,IQGAP3,ITGA8,JPH1,KCNT2,KCTD17,KLHL33,LMOD1,LRP4,LTN1,MALT1,ME1,MFAP4,MGARP,MGLL,MMP11,MSH3,MST1,MYO3B,NCKAP1L,NCOR1,NFAT5,NOVA1,NOX5,NP…	116
Cancer,Organismal Injury and Abnormalities,Reproductive System Disease	Endometrial adenocarcinoma	3,96E-07		AAK1,AGMO,ANKRD12,ANKRD44,ANKS1B,AR,ARAP2,ARHGAP15,ARMCX2,ASPA,ATAD2B,AXIN2,B2M,BCL6B,BMP2K,BSN,BUB1B,C8orf34,CAGE1,CBLL1,CC2D2A,CCDC146,CCDC171,CCPG1,CD109,CDH1,CDKL3,CES1,CHD7,CHRNA9,CLMN,CMYA5,CNTNAP5,COL17A1,CPAMD8,CRABP2,CRP,CRYBG3,CUBN,CXCL2,DCLK1,DENND5B,DHCR7,DHTKD1,DIPK2A,DIS3,DLG3,DOCK8,DRD2,E2F8,ELL2,EPHA7,EPHB2,ERCC6L2,FAM92B,FBN2,FLRT2,FREM2,GAB2,GALNT5,GATA3,GFAP,GLDC,GNAO1,GNAS,GPR…	218
Cancer,Gastrointestinal Disease,Organismal Injury and Abnormalities	Gastroesophageal cancer	4,11E-07		ADAM12,ADAMTS18,AMT,ANGPT1,ANKRD44,APBB1,AR,ARNTL,ASTN1,ATAD2B,ATF5,ATP6V1C2,ATP8A1,AXIN2,B2M,B4GALNT1,BBS12,BMP2K,BSN,C1QTNF3,CACNA2D3,CBLL1,CCDC171,CCPG1,CD109,CDC20,CDH1,CDH23,CFAP206,CFH,CHD7,CHST1,CIB2,CLDN1,CNTNAP5,COL11A1,COL8A2,CPAMD8,CRADD,CTHRC1,CUBN,DIO2,DIPK2A,DKK1,DNMT3B,E2F8,EIF5B,EPHA7,EPHB2,ESRRG,ETV4,EXTL3,EYA2,FASN,FBN2,FLRT2,FOXM1,FREM2,GAL3ST3,GALNT16,GATA3,GLI1,GNAS,GRB14,HIP…	177
Cancer,Gastrointestinal Disease,Organismal Injury and Abnormalities	Oral cavity carcinoma	5,48E-07		ADAM12,ADAMTS7,ANKRD12,ANKS1B,ANKS6,AR,ARX,ASB5,ATAD2B,ATRNL1,ATXN1,AZIN1,BGN,CCDC171,CD4,CD48,CDH1,CHD7,CHN1,CITED2,CLDN4,CNN1,COL11A1,COL17A1,COL20A1,CPZ,CTHRC1,CUBN,CXCL14,CXCL2,DDX11,DLG3,EPN3,FASN,FAXDC2,FLRT2,GATA3,GRIA4,GRIK5,HMCN1,HORMAD1,HOXC6,IPMK,IQGAP3,ITGA8,JPH1,KCNT2,KCTD17,KLHL33,LMOD1,LRP4,LTN1,ME1,MFAP4,MGARP,MGLL,MMP11,MSH3,MST1,MYO3B,NCKAP1L,NCOR1,NFAT5,NOVA1,NOX5,NPTX2,NR4A2,N…	113
Organismal Injury and Abnormalities,Reproductive System Disease	Endometriosis	5,69E-07		ANGPT1,AR,BUB1B,CD48,CITED2,COCH,DBP,DKK1,DNMT3B,ELL2,EMX2,FOS,G0S2,GATA3,GNAS,GPX3,GRAP,HPSE,IL18,IL1RAP,IRS2,ISG20,KIF20A,KIT,MAPK4,MGLL,MMP11,NRIP1,NTRK2,OLFM1,PBK,PDCD1LG2,PDE4D,PENK,PFKFB3,PIK3R1,PIP5K1B,QSOX1,RBP4,REV3L,SGK1,SLC6A4,SLC6A6,SLPI,SMAD6,TGFB2,THBS2,TNK2,XCR1	49
Amino Acid Metabolism,Small Molecule Biochemistry	Metabolism of amino acids	5,77E-07		AMT,ARG2,ASNS,ASPA,CARNS1,DDAH1,DIO2,FOLH1B,GLDC,GNMT,GPT2,HNMT,ME1,NAT8L,NOS1,NOS2,PHGDH,PM20D1,PSAT1,PSPH,PYCR1,QDPR,SHMT2,SLC6A6,SLC7A2,SLC7A8,UROC1	27
Nervous System Development and Function,Neurological Disease	Abnormal morphology of central nervous system	6,60E-07		ABCD2,ADAMTS4,APAF1,APBB1,ARX,ASPA,ASTN1,ATXN1,B2M,B4GALNT1,CACNB3,CCR2,CHN1,CHRNA6,CUX2,DCLK1,DFFA,DKK1,DLG3,DRD2,EMX2,EN1,ENHO,EPHA7,EPHB2,GATA3,GFAP,GLI1,GNAS,GPR37,HES1,HOXA1,KHDRBS2,KLF4,L1CAM,LDLR,LRP2,MAP3K12,MYCN,NCOR1,NDST3,NFATC4,NFIA,NFIB,NOS1,NOS2,NR4A2,NTRK2,PHGDH,PLXNA2,PPARGC1A,PRND,PVALB,REST,RGS2,RIMS1,SLC6A4,ST8SIA2,TOP2B,ULK4	60
Organ Morphology,Organismal Development,Renal and Urological System Development and Function	Morphology of kidney	6,80E-07		ACE2,ARNTL,ARX,BGN,CAT,CFH,CNN1,CTNNBIP1,CXCL14,DDR1,EMX2,ESRRG,ETV4,FREM1,GDNF,GHR,GNAS,IGF2,ITGA2,ITGA8,JAK2,KCP,LRP2,LRP4,MYCN,NFAT5,NFIA,NLRP3,NOS1,NOS2,NPNT,PPARGC1A,RDH16,RERE,SDC4,SERPINE1,SIRT1,SLC37A4,TGFB2,TIE1,WDPCP	41
Embryonic Development,Organismal Development	Morphogenesis of head	7,34E-07		CDH23,CHD7,CHRNA9,COL11A1,COL8A2,CTHRC1,DKK1,EDN1,EPHB2,FANCC,FANCD2,FBN2,FZD2,GATA3,GLI1,HES1,HOXA1,HPN,HSF4,INSIG1,ITGA8,L1CAM,MAB21L1,MFAP2,MTHFD1L,MYO3B,NFIB,NOG,NR4A3,PTK7,SLC6A4,SOBP,SOX9,TGFB2,USH1C,VANGL2	36
Cancer,Organismal Injury and Abnormalities,Reproductive System Disease	Uterine endometrioid carcinoma	7,49E-07		AAK1,AGMO,ANKRD12,ANKRD44,ANKS1B,AR,ARAP2,ARHGAP15,ARMCX2,ASPA,ATAD2B,AXIN2,B2M,BCL6B,BMP2K,BSN,C8orf34,CAGE1,CBLL1,CC2D2A,CCDC146,CCDC171,CCPG1,CD109,CDH1,CDKL3,CES1,CHD7,CHRNA9,CLMN,CMYA5,CNTNAP5,COL17A1,CPAMD8,CRABP2,CRP,CRYBG3,CUBN,DCLK1,DENND5B,DHCR7,DHTKD1,DIPK2A,DIS3,DLG3,DOCK8,DRD2,ELL2,EPHA7,EPHB2,ERCC6L2,FAM92B,FBN2,FLRT2,FREM2,GAB2,GALNT5,GATA3,GFAP,GLDC,GNAO1,GNAS,GPR146,GRIA4,GRIN3A,…	211
Cancer,Endocrine System Disorders,Gastrointestinal Disease,Organismal Injury and Abnormalities	Pancreatic ductal adenocarcinoma	7,59E-07		AAK1,ABTB2,ACE2,ADAM12,ADAM33,ADAMTS18,ADAMTS7,ANGPT1,ANKRD12,ANKRD29,APAF1,APLNR,AQP4,AR,ARMCX2,ARMCX4,ARNTL,ASTN1,ATP13A5,ATP8A1,ATRNL1,BAIAP2,BMP2K,C10orf71,CA14,CCDC146,CCDC171,CD109,CD93,CDH23,CEL,CIB2,CILP2,CMYA5,COCH,COL11A2,COL6A6,COL8A2,CPZ,CRP,CTHRC1,CUBN,CX3CR1,CYTIP,DCLK1,DCLK3,DCTD,DFFA,DPYSL5,ELL2,EMB,EMX2,EPHA7,ERCC6L2,ESPL1,ESRRG,ETV4,EXTL3,FAM178B,FASN,FBN2,FDPS,FGF6,FLRT2,FMOD,F…	183
Cancer,Organismal Injury and Abnormalities,Renal and Urological Disease	Urinary tract cancer	7,64E-07		ABHD11,ANKRD12,ANKRD44,ANKS1B,APAF1,AR,ARAP2,ARX,ASNS,ATXN1,AURKB,AXIN2,B2M,BARX2,BMP2K,BPGM,BTG3,BUB1B,C3orf67,CADM1,CARS1,CD48,CDH1,CDH23,CDT1,CENPT,CES3,CFH,CHRNA6,CHRNA9,CHRND,CHRNG,CIB2,CILP2,CLCA1,CLDN4,CMYA5,COCH,COL17A1,COL20A1,CPQ,CRP,CRYBG3,CUBN,CWF19L2,CXCL2,DIPK2A,DIS3,DOCK8,E2F1,E2F8,EDN1,EN1,EPB42,EPDR1,EPHA7,EPHB2,EPSTI1,ETS2,EYA2,FAAH,FANCD2,FBN2,FCGR1A,FDPS,FLRT2,FOS,FREM2,FRMD8,…	188
Connective Tissue Development and Function,Connective Tissue Disorders,Organismal Injury and Abnormalities,Skeletal and Muscular Disorders,Skeletal and Muscular System Development and Function,Tissue Development	Abnormal morphology of bone	7,77E-07		APAF1,ARNTL,BGN,CCR2,CHD7,COL11A2,CSF3,CTNNBIP1,DDR1,DKK1,DRD2,E2F1,EDN1,EMX2,EN1,EPHB2,FHL2,FMOD,FOS,FREM1,GAB2,GATA3,GHR,HFE,HOXA1,HOXA4,HOXC6,IGF2,JDP2,KLF2,L1CAM,LRP2,MDFI,MFAP2,NDST3,NFATC4,NOG,NOS1,NOS2,PDK4,PLXND1,PTK7,RECQL4,RIMS1,SCIN,SLC37A4,SLC7A8,SOX6,SOX9,STAT1,TBX3,TGFB2,TNFRSF11B,TP63	54
Psychological Disorders	Depressive disorder	8,05E-07		AQP4,AR,B2M,CA13,CA14,CA2,CACNA2D3,CHRNA6,CHRNA9,CHRND,CHRNG,CRP,DLG3,DRD2,FDPS,FKBP5,GDNF,GFAP,GRIN3A,GRM2,HRH1,HSD17B6,ITIH4,KCNH2,LRP4,MDFI,MSH3,NOS1,PTN,REST,S1PR5,SCN4B,SCN5A,SERPINE1,SGK1,SIRT1,SLC6A4,TOP2B,TYMS	39
Cancer,Gastrointestinal Disease,Organismal Injury and Abnormalities	Oral squamous cell carcinoma	8,09E-07		ADAM12,ADAMTS7,ANKRD12,ANKS1B,ANKS6,AR,ARX,ASB5,ATAD2B,ATRNL1,ATXN1,AZIN1,BGN,CCDC171,CD4,CD48,CDH1,CHD7,CHN1,CITED2,CLDN4,CNN1,COL11A1,COL17A1,COL20A1,CPZ,CTHRC1,CUBN,CXCL14,CXCL2,DDX11,DLG3,EPN3,FASN,FAXDC2,FLRT2,GRIA4,GRIK5,HMCN1,HORMAD1,HOXC6,IPMK,IQGAP3,ITGA8,JPH1,KCNT2,KCTD17,KLHL33,LMOD1,LRP4,LTN1,ME1,MFAP4,MGARP,MGLL,MSH3,MST1,MYO3B,NCKAP1L,NCOR1,NFAT5,NOVA1,NOX5,NPTX2,NR4A2,NUDT14,NUFIP2…	109
Cancer,Gastrointestinal Disease,Organismal Injury and Abnormalities	Oral cancer	8,94E-07		ADAM12,ADAMTS7,ANKRD12,ANKS1B,ANKS6,AR,ARX,ASB5,ATAD2B,ATRNL1,ATXN1,AZIN1,BGN,CCDC171,CD4,CD48,CDH1,CHD7,CHN1,CITED2,CLDN4,CNN1,COL11A1,COL17A1,COL20A1,CPZ,CTHRC1,CUBN,CXCL14,CXCL2,DDX11,DLG3,EPN3,FASN,FAXDC2,FLRT2,GATA3,GRIA4,GRIK5,HMCN1,HORMAD1,HOXC6,IPMK,IQGAP3,ITGA8,JPH1,KCNT2,KCTD17,KLHL33,LMOD1,LRP4,LTN1,MALT1,ME1,MFAP4,MGARP,MGLL,MMP11,MSH3,MST1,MYO3B,NCKAP1L,NCOR1,NFAT5,NOVA1,NOX5,NPTX2,N…	114
Cancer,Endocrine System Disorders,Organismal Injury and Abnormalities,Reproductive System Disease	Ovarian serous tumor	9,98E-07		ANGPT1,AR,ASTN1,AXIN2,B2M,BNIP5,BSN,C2orf88,C8orf34,CDH1,CDH23,CDK15,CFH,CLEC2D,CNTNAP5,COL11A1,DAPK3,DCLK1,DHTKD1,DNMT3B,DOCK8,ERAP2,EXTL3,FLRT2,FOXM1,GAL3ST3,GATA3,GLDC,GLI1,GNAS,GP9,GPX3,H2BC3,HMCN1,HOXA1,HPDL,ITGA8,JAK2,KCNT2,KIT,LRP2,LRP4,LRRC36,LRRN1,MYO3B,NCOR1,NFAT5,NFIA,NPAS2,NRIP1,NTRK2,PDK4,PHTF2,PIK3R1,PON3,PPFIA4,PTK7,PWWP3B,QSOX1,RSBN1L,SCN5A,SEC16B,SLC5A3,SLPI,SORT1,SSC5D,STAT1,STK…	78
Cancer,Organismal Injury and Abnormalities	Upper aerodigestive tract carcinoma	1,20E-06		ADAM12,ADAMTS7,ANKRD12,ANKS1B,ANKS6,AR,ARHGAP15,ARPP21,ARX,ASB5,ATAD2B,ATF5,ATP6V1C2,ATRNL1,ATXN1,AZIN1,B2M,BGN,BUB1B,C1RL,C3orf67,CCDC171,CD4,CD48,CDC20,CDH1,CDH23,CHD7,CHN1,CITED2,CLDN4,CNN1,CNTNAP5,COL11A1,COL17A1,COL20A1,COL6A6,CPAMD8,CPZ,CRADD,CTHRC1,CUBN,CXCL14,CXCL2,DCLK1,DDX11,DHTKD1,DIO2,DIPK2A,DLG3,DNMT3B,DOCK8,EPHA7,EPHB2,EPN3,ERCC6L2,FASN,FAXDC2,FBN2,FLRT2,GALNT5,GATA3,GHR,GLI1,GNAO1,…	189
Organ Morphology	Morphology of gland	1,23E-06		ABCD2,AFF4,AR,ARNTL,ARX,B2M,CADM1,CD4,CEBPD,CES1,CISH,CITED2,CLCA1,CRABP1,CTF1,DDR1,DHTKD1,DRD2,E2F1,EDN1,EMX2,EN1,GHR,GLI1,GNAS,HES1,HFE,HOXC6,IGF2,IRS2,JAK2,KLF4,LDLR,NCOR1,NFATC4,NFIB,NLRP3,NTRK2,PIK3R1,PPARGC1A,SCARB1,SIRT1,SLC30A10,SLC30A2,SLC6A4,SOX9,TBX3,TGFB2,TP63,UNC13A,VIPR1,ZFHX3	52
Cancer,Organismal Injury and Abnormalities	Benign connective or soft tissue neoplasm	1,24E-06		ADAM12,ANGPT1,ASB5,ATRNL1,AURKB,AXIN2,BDH1,CFH,CHRDL2,COL11A1,COL11A2,COL17A1,COL8A2,CRABP2,CXCL14,CYP1B1,DDR1,E2F1,EIF4EBP1,ESRRG,FDPS,FMOD,FOS,GNAS,HNMT,IGF2,KIT,LTN1,MAX,MFAP3L,MMP11,MRVI1,MTHFD2,NR0B2,NR4A2,NR4A3,NR6A1,OLFM1,PDK4,PPIG,PPP1R3D,REST,SERPINE1,SLC5A3,TBL1XR1,TIE1,TOP2B	47
Cancer,Organismal Injury and Abnormalities,Reproductive System Disease	Endometrioid endometrial adenocarcinoma	1,25E-06		AAK1,AGMO,ANKRD12,ANKRD44,ANKS1B,AR,ARAP2,ARHGAP15,ARMCX2,ASPA,ATAD2B,AXIN2,B2M,BCL6B,BMP2K,BSN,C8orf34,CAGE1,CBLL1,CC2D2A,CCDC146,CCDC171,CCPG1,CD109,CDH1,CDKL3,CES1,CHD7,CHRNA9,CLMN,CMYA5,CNTNAP5,COL17A1,CPAMD8,CRABP2,CRP,CRYBG3,CUBN,DCLK1,DENND5B,DHCR7,DHTKD1,DIPK2A,DIS3,DLG3,DOCK8,DRD2,ELL2,EPHA7,EPHB2,ERCC6L2,FAM92B,FBN2,FLRT2,FREM2,GAB2,GALNT5,GFAP,GLDC,GNAO1,GNAS,GPR146,GRIA4,GRIN3A,GRM2,H…	207
Cancer,Endocrine System Disorders,Gastrointestinal Disease,Organismal Injury and Abnormalities	Pancreatic adenocarcinoma	1,28E-06		AAK1,ABTB2,ACE2,ADAM12,ADAM33,ADAMTS18,ADAMTS7,ANGPT1,ANKRD12,ANKRD29,APAF1,APLNR,AQP4,AR,ARMCX2,ARMCX4,ARNTL,ASTN1,ATP13A5,ATP8A1,ATRNL1,BAIAP2,BMP2K,C10orf71,CA14,CCDC146,CCDC171,CD109,CD93,CDH23,CEL,CIB2,CILP2,CMYA5,COCH,COL11A2,COL6A6,COL8A2,CPZ,CRP,CTHRC1,CUBN,CX3CR1,CYTIP,DCLK1,DCLK3,DCTD,DFFA,DPYSL5,ELL2,EMB,EMX2,EPHA7,ERCC6L2,ESPL1,ESRRG,ETV4,EXTL3,FAM178B,FASN,FBN2,FDPS,FGF6,FLRT2,FMOD,F…	185
Organismal Development,Organismal Injury and Abnormalities	Abnormal morphology of abdomen	1,42E-06		ABCD2,ACE2,AR,ARNTL,ARX,B2M,BGN,CAT,CCR2,CES1,CFH,CISH,CITED2,CLCA1,CSF3,CTF1,CTHRC1,CTNNBIP1,DDR1,DHCR7,DHTKD1,DKK1,DLK1,DRD2,E2F1,EMX2,EPHB2,ESRRG,ETV4,FANCC,FOS,FOXM1,FREM1,GDNF,GHR,GNAS,GPX7,HES1,IRS2,ITGA8,JAK2,KCP,KIT,KLF13,KLF4,KLF5,LDLR,LMOD1,LRP2,LRP4,MALT1,MST1,MTF1,MTHFD2,MYCN,NCOR1,NFAT5,NFATC4,NFIA,NKD1,NOS1,NOS2,NPNT,NTRK2,PCSK6,PCYT1B,PMS2,POLM,PPARGC1A,PRKAG1,PTK6,PTPRJ,RASGRP1,RE…	100
Cardiovascular System Development and Function	Morphology of vessel	1,56E-06		ANGPT1,CACNB3,CFH,CITED2,CNN1,CYGB,DDAH1,DDR1,E2F8,EDN1,FBN2,FMOD,FOXM1,GFAP,GHR,HES1,ITGA4,KLF2,KLF5,L1CAM,LDLR,MFAP2,MYCN,NFATC4,NOS1,NOS2,PER2,PGF,PIK3R1,PLXNA2,PLXND1,PTPRJ,RBPJ,SCARB1,SERPINE1,SLC6A4,SMAD9,STK3,TGFB2,THBS2,TIE1,TNFRSF11B,VASH1	43
Cancer,Organismal Injury and Abnormalities	Malignant neoplasm of aerodigestive tract	1,63E-06		ADAM12,ADAMTS7,ANGPT1,ANKRD12,ANKS1B,ANKS6,AR,ARHGAP15,ARPP21,ARX,ASB5,ATAD2B,ATF5,ATP6V1C2,ATRNL1,ATXN1,AZIN1,B2M,BGN,BUB1B,C1RL,C3orf67,CCDC171,CD4,CD48,CDC20,CDH1,CDH23,CHD7,CHN1,CITED2,CLDN4,CNN1,CNTNAP5,COL11A1,COL17A1,COL20A1,COL6A6,CPAMD8,CPZ,CRADD,CTHRC1,CUBN,CXCL14,CXCL2,DCLK1,DDX11,DHTKD1,DIO2,DIPK2A,DLG3,DNMT3B,DOCK8,EPHA7,EPHB2,EPN3,ERCC6L2,FASN,FAXDC2,FBN2,FLRT2,GALNT5,GATA3,GHR,GLI1…	192
Cancer,Organismal Injury and Abnormalities,Renal and Urological Disease	Urinary tract tumor	1,68E-06		ABHD11,ANKRD12,ANKRD44,ANKS1B,APAF1,AR,ARAP2,ARX,ASNS,ATXN1,AURKB,AXIN2,B2M,BARX2,BMP2K,BPGM,BTG3,BUB1B,C3orf67,CADM1,CARS1,CD48,CDH1,CDH23,CDT1,CENPT,CES3,CFH,CHRNA6,CHRNA9,CHRND,CHRNG,CIB2,CILP2,CLCA1,CLDN4,CMYA5,COCH,COL17A1,COL20A1,CPQ,CRP,CRYBG3,CUBN,CWF19L2,CXCL2,DIPK2A,DIS3,DOCK8,E2F1,E2F8,EDN1,EN1,EPB42,EPDR1,EPHA7,EPHB2,EPSTI1,ETS2,EYA2,FAAH,FANCD2,FBN2,FCGR1A,FDPS,FLRT2,FOS,FREM2,FRMD8,…	190
Cancer,Organismal Injury and Abnormalities	Upper aero-digestive squamous cell carcinoma	1,74E-06		ADAM12,ADAMTS7,ANKRD12,ANKS1B,ANKS6,AR,ARHGAP15,ARPP21,ARX,ASB5,ATAD2B,ATF5,ATRNL1,ATXN1,AZIN1,BGN,C1RL,CCDC171,CD4,CD48,CDH1,CHD7,CHN1,CITED2,CLDN4,CNN1,CNTNAP5,COL11A1,COL17A1,COL20A1,COL6A6,CPZ,CTHRC1,CUBN,CXCL14,CXCL2,DCLK1,DDX11,DHTKD1,DIPK2A,DLG3,DNMT3B,DOCK8,EPN3,ERCC6L2,FASN,FAXDC2,FBN2,FLRT2,GALNT5,GHR,GLI1,GNAO1,GPR160,GRIA4,GRIK5,HACL1,HMCN1,HORMAD1,HOXC6,HSD17B6,IGF2,INPP5J,IPMK,IQGAP…	152
Organismal Development	Abnormal morphology of body cavity	1,84E-06		ACE2,ADAM12,ADAMTS18,AFF4,ANGPT1,APLNR,AR,ARNTL,ARX,ATXN1,B2M,BGN,CACNB3,CAT,CCR2,CD4,CD69,CES1,CFH,CISH,CITED2,CLCA1,CSF3,CTF1,CTHRC1,CTNNBIP1,DDR1,DHCR7,DHTKD1,DKK1,DLK1,DRD2,E2F1,EDN1,EIF4EBP1,EMX2,EPHB2,ESRRG,ETV4,FANCC,FASN,FHL2,FLRT2,FMOD,FOS,FOXM1,FREM1,GDNF,GHR,GLI1,GNAS,GPX3,GPX7,HES1,IGF2,IL18,IRS2,ITGA4,ITGA8,JAK2,KCP,KIT,KLF13,KLF2,KLF4,KLF5,LDLR,LMOD1,LOXL2,LRP2,LRP4,MALT1,MFAP4,MGLL…	145
Developmental Disorder,Organ Morphology,Organismal Development,Organismal Injury and Abnormalities,Renal and Urological Disease,Renal and Urological System Development and Function	Agenesis of kidney	2,02E-06		CTNNBIP1,EMX2,ETV4,FREM1,GDNF,ITGA8,LRP4,NFIA,NPNT,RERE,TGFB2	11
Cancer,Endocrine System Disorders,Gastrointestinal Disease,Organismal Injury and Abnormalities	Pancreatic carcinoma	2,18E-06		AAK1,ABTB2,ACE2,ADAM12,ADAM33,ADAMTS18,ADAMTS7,ANGPT1,ANKRD12,ANKRD29,APAF1,APLNR,AQP4,AR,ARMCX2,ARMCX4,ARNTL,ASTN1,ATP13A5,ATP8A1,ATRNL1,AXIN2,BAIAP2,BMP2K,C10orf71,CA14,CCDC146,CCDC171,CD109,CD93,CDH23,CEL,CIB2,CILP2,CMYA5,COCH,COL11A2,COL6A6,COL8A2,CPZ,CRP,CTHRC1,CUBN,CX3CR1,CYTIP,DCLK1,DCLK3,DCTD,DFFA,DPYSL5,DRD2,ELL2,EMB,EMX2,EPHA7,ERCC6L2,ESPL1,ESRRG,ETV4,EXTL3,EYA2,FAM178B,FASN,FBN2,FDPS,F…	192
Cancer,Gastrointestinal Disease,Organismal Injury and Abnormalities	Gastro-esophageal carcinoma	2,48E-06		ADAMTS18,AMT,ANKRD44,APBB1,AR,ARNTL,ASTN1,ATAD2B,ATF5,ATP6V1C2,ATP8A1,AXIN2,B2M,B4GALNT1,BBS12,BMP2K,BSN,C1QTNF3,CACNA2D3,CCDC171,CCPG1,CD109,CDC20,CDH1,CDH23,CFAP206,CFH,CHD7,CHST1,CIB2,CLDN1,CNTNAP5,COL11A1,COL8A2,CPAMD8,CRADD,CTHRC1,CUBN,DIO2,DIPK2A,DNMT3B,E2F8,EIF5B,EPHA7,EPHB2,ESRRG,EXTL3,EYA2,FASN,FBN2,FLRT2,FREM2,GAL3ST3,GALNT16,GATA3,GLI1,GNAS,GRB14,HIPK3,HMCN1,HOXA1,HPSE,HS3ST6,ICA1,IGF2…	162
Auditory and Vestibular System Development and Function,Embryonic Development,Organ Development,Organismal Development,Tissue Development	Formation of cochlea	2,57E-06		CTHRC1,DIO2,FZD2,HOXA1,HPN,MYO3B,PTK7,SOBP,SOX9,VANGL2,WDPCP	11
Cell Morphology,Tissue Morphology	Morphology of connective tissue cells	2,96E-06		ABCD2,ACOT11,AR,ARNTL,BBS12,CEBPD,CES1,CITED2,COL11A2,CSF3,CTF1,CXCL14,DLK1,FMO5,FOXM1,G0S2,GAB2,GHR,HRH1,INSIG1,JDP2,LDLR,LRP4,NOG,NOS2,PDK4,PGF,PIK3R1,PNMT,PON3,PPARGC1A,PTPRJ,SERPINE1,SIRT1,SLC7A8,SMAD6,SOX9,TGFB2,THBS2,TNFRSF11B	40
Cancer,Gastrointestinal Disease,Organismal Injury and Abnormalities	Gastroesophageal adenocarcinoma	3,06E-06		ADAMTS18,AMT,ANKRD44,APBB1,AR,ARNTL,ASTN1,ATAD2B,ATP6V1C2,ATP8A1,AXIN2,B2M,B4GALNT1,BBS12,BMP2K,BSN,C1QTNF3,CACNA2D3,CCPG1,CD109,CDC20,CDH1,CDH23,CFAP206,CFH,CHD7,CHST1,CIB2,CLDN1,CNTNAP5,COL11A1,COL8A2,CPAMD8,CRADD,CTHRC1,CUBN,DIO2,DNMT3B,E2F8,EIF5B,EPHA7,EPHB2,ESRRG,EXTL3,EYA2,FASN,FBN2,FLRT2,FREM2,GAL3ST3,GALNT16,GATA3,GLI1,GNAS,GRB14,HMCN1,HOXA1,HPSE,HS3ST6,ICA1,IL21R,ITGA4,KCNB1,KCNH2,KCNQ5,…	148
Cancer,Organismal Injury and Abnormalities	Subcutaneous tumor	3,17E-06		ADAM12,ANGPT1,ASB5,ATRNL1,AURKB,AXIN2,BDH1,CFH,CHRDL2,COL11A1,COL11A2,COL17A1,COL8A2,CRABP2,CXCL14,CYP1B1,DDR1,E2F1,EIF4EBP1,ESRRG,FMOD,FOS,GNAS,HNMT,IGF2,KIT,LTN1,MAX,MFAP3L,MMP11,MRVI1,MTHFD2,NR0B2,NR4A2,NR4A3,NR6A1,OLFM1,PDK4,PPIG,PPP1R3D,REST,SERPINE1,SLC5A3,TIE1,TOP2B	45
Cancer,Neurological Disease,Organismal Injury and Abnormalities	Glioma cancer	3,35E-06		ACTR3B,APOL3,ARHGAP15,ASPA,ATXN1,AXIN2,CADM1,CCR2,CD109,CD48,CD93,CDH1,CDK3,CEACAM20,CILP2,CLEC11A,CLEC2D,COCH,COL11A1,CPA5,CX3CR1,DBNDD2,DDR1,DHTKD1,DKK3,E2F1,EIF5B,EPDR1,EVI2A,FOXM1,GALNT5,GFAP,GLDC,GLI1,GLIPR1,GNAO1,GNAS,GPR37,HFE,HLF,HMCN1,HOXA1,IL13RA2,JAK2,JPH1,KIF18B,KIT,LDLR,LMOD3,LRP2,MGLL,MYCN,NCOR1,NFIA,NLRP3,NOS1,NOS2,NTRK2,P2RX5,PCMTD1,PCSK6,PCSK9,PEBP4,PFKFB3,PIK3R1,PLEKHD1,POLE,PRK…	97
Neurological Disease	Neuroticism	3,54E-06		MDGA2,PDE4D,PTN,SLC6A4	4
Cell Morphology	Size of cells	3,88E-06		AK1,AR,ARNTL,B2M,BAIAP2,BBS12,C10orf71,CACNA2D3,CADM1,CES1,CHN1,CHRNG,COL8A2,CSF3,CTF1,CX3CR1,CXCL14,DLK1,DPYSL5,DRD2,E2F1,EDN1,EIF4EBP1,FASN,FMO5,FYB1,G0S2,GAB2,GDNF,GHR,GNAO1,GNAS,HRH1,IGF2,IL18,IQGAP3,IRS2,KLF2,KLF4,KLHL40,LDLR,P2RY6,PAK1,PGF,PIK3R1,PNMT,PON3,PPARGC1A,PVALB,RAP1GAP2,RASGRP1,RBPJ,RGS2,SCIN,SCNN1A,SERPINE1,SIRT1,SLC6A9,THBS2,THPO,TOP1	61
Embryonic Development,Nervous System Development and Function,Ophthalmic Disease,Organ Development,Organ Morphology,Organismal Development,Organismal Injury and Abnormalities,Tissue Development,Visual System Development and Function	Abnormal morphology of eye	4,12E-06		APAF1,ARNTL,ASPA,BBS12,CCR2,CFH,COL8A2,CX3CR1,CYP1B1,DKK2,E2F1,EMX2,EPHB2,FMOD,FOS,HES1,HSF4,IGF2,LDLR,MAB21L1,NDST3,NOS2,NR4A2,NTRK2,PCARE,PER2,PLXNA2,RBP4,RDH13,SIRT1,SORT1,STAT1,TGFB2,TP63,XRCC5	35
Cardiovascular System Development and Function	Morphology of vasculature	4,83E-06		ANGPT1,CACNB3,CAT,CFH,CITED2,CNN1,CYGB,DDAH1,DDR1,DLK1,E2F8,EDN1,FMOD,FOXM1,GFAP,GHR,HUS1,IL18,ITGA4,KLF2,KLF5,L1CAM,LDLR,LOXL2,MFAP2,MYCN,NFATC4,NOS1,NOS2,PER2,PGF,PLXND1,PTPRJ,RBPJ,RGS2,SCARB1,SDC4,SERPINE1,SLC6A4,SMAD9,STK3,TGFB2,THBS2,TIE1,TNFRSF11B,VASH1	46
Cancer,Gastrointestinal Disease,Organismal Injury and Abnormalities	Rectum tumor	5,61E-06		APAF1,ARPP21,ATP8A1,ATXN1,AXIN2,BEX4,BUB1B,C1QTNF2,CARNS1,CDH23,CHD7,CPAMD8,CRP,DCLK1,DIO2,DIS3,ESPL1,FLRT2,FOS,FREM2,GNAS,GPX3,GREB1,HFE,JAM3,KAT2B,KCNH2,KIRREL2,KIT,LURAP1L,MCM2,MPP6,MYO3B,NACC2,NCOR1,NFIA,PGF,PIBF1,PIK3R1,PKHD1L1,PLCE1,PMS2,POLE,PTPRJ,RAD54L,RBM44,SCN5A,SDK2,SOX9,TFRC,TNK2,TNRC6B,TNRC6C,TOP1,TP53I13,TROAP,TTLL11,TYMS,UNC13A,VILL,ZNF471	61
Digestive System Development and Function,Gastrointestinal Disease	Abnormal morphology of digestive system	5,95E-06		APAF1,ARNTL,ARX,AXIN2,B2M,CCR2,CES1,CISH,CLCA1,CTF1,CTHRC1,CTNNBIP1,DHTKD1,DKK1,DLK1,DRD2,E2F1,EDN1,EPHB2,FOXM1,GDNF,GHR,GLI1,HES1,IRS2,KLF4,KLF5,LDLR,LRP4,MRVI1,MST1,MTF1,MTHFD2,MYCN,NCOR1,NFATC4,NFIB,NKD1,NOS1,NOS2,PMS2,POLM,PPARGC1A,PRKAG1,PTK6,RECQL4,RGS1,SIRT1,SLC30A10,SLC37A4,SLC6A4,SOSTDC1,STAT1,STK3,TBX3,TGFB2,TIE1,TNFRSF11B,TP63,UNC13A,USH1C,VIPR1,WDPCP,XRCC5	64
Cancer,Gastrointestinal Disease,Organismal Injury and Abnormalities	Gastric cancer	6,88E-06		ADAM12,ADAMTS18,AMT,ANKRD44,APBB1,AR,ARNTL,ASTN1,ATP6V1C2,ATP8A1,AXIN2,B2M,B4GALNT1,BBS12,BMP2K,BSN,C1QTNF3,CACNA2D3,CBLL1,CCPG1,CD109,CDH1,CDH23,CFAP206,CFH,CHD7,CHST1,CIB2,CLDN1,CNTNAP5,COL8A2,CUBN,DKK1,DNMT3B,E2F8,EIF5B,ESRRG,ETV4,EXTL3,EYA2,FASN,FLRT2,FOXM1,FREM2,GAL3ST3,GALNT16,GATA3,GLI1,GNAS,GRB14,HMCN1,HOXA1,HPSE,HS3ST6,ICA1,ITGA4,KCNB1,KCNH2,KCNQ5,KIF2C,KIRREL2,KIT,KLF4,LDLR,LRP2,MAMDC4,…	139
Cancer,Gastrointestinal Disease,Organismal Injury and Abnormalities	Distal colorectal carcinoma	7,18E-06		APAF1,ARPP21,ATP8A1,ATXN1,AXIN2,BEX4,BUB1B,C1QTNF2,CARNS1,CDH23,CHD7,CPAMD8,DCLK1,DIO2,DIS3,ESPL1,FLRT2,FOS,FREM2,GNAS,GPX3,GREB1,HFE,JAM3,KAT2B,KCNH2,KIRREL2,KIT,LURAP1L,MCM2,MPP6,MYO3B,NACC2,NCOR1,NFIA,PDK4,PIBF1,PIK3R1,PKHD1L1,PMS2,POLE,PTPRJ,RAD54L,RBM44,SCN5A,SDK2,SOX9,TFRC,TNRC6B,TNRC6C,TOP1,TP53I13,TROAP,TTLL11,TYMS,UNC13A,VILL,ZNF471	58
Nervous System Development and Function,Organ Morphology,Organismal Development	Morphology of corpus callosum	7,33E-06		APBB1,ARX,DCLK1,EMX2,GFAP,KLF4,L1CAM,LRP2,MAP3K12,NFIA,NFIB,NOS2,ST8SIA2	13
Cancer,Neurological Disease,Organismal Injury and Abnormalities	Astrocytoma	7,45E-06		ACTR3B,ARHGAP15,ASPA,ATXN1,AXIN2,CADM1,CCR2,CD109,CD48,CD93,CDH1,CDK3,CEACAM20,CILP2,CLEC11A,CLEC2D,COCH,COL11A1,CPA5,DBNDD2,DDR1,DHTKD1,DKK3,EIF5B,EPDR1,EVI2A,FLRT2,FOXM1,GALNT5,GFAP,GLDC,GLI1,GLIPR1,GNAO1,GNAS,GPR37,HFE,HLF,HMCN1,HOXA1,IL13RA2,JPH1,KIF18B,KIT,LDLR,LMOD3,LRP2,MGLL,MIOX,MYCN,NCOR1,NLRP3,NOS1,NOS2,NOVA1,NTRK2,P2RX5,PCMTD1,PCSK6,PCSK9,PEBP4,PFKFB3,PIK3R1,POLE,PRKAG1,PSPH,PTK7,RBM47…	93
Cancer,Gastrointestinal Disease,Organismal Injury and Abnormalities	Rectum cancer	7,45E-06		APAF1,ARPP21,ATP8A1,ATXN1,AXIN2,BEX4,BUB1B,C1QTNF2,CARNS1,CDH23,CHD7,CPAMD8,CRP,DCLK1,DIO2,DIS3,ESPL1,FLRT2,FOS,FREM2,GNAS,GPX3,GREB1,HFE,JAM3,KAT2B,KCNH2,KIRREL2,KIT,LURAP1L,MCM2,MPP6,MYO3B,NACC2,NCOR1,NFIA,PGF,PIBF1,PIK3R1,PKHD1L1,PMS2,POLE,PTPRJ,RAD54L,RBM44,SCN5A,SDK2,SOX9,TFRC,TNK2,TNRC6B,TNRC6C,TOP1,TP53I13,TROAP,TTLL11,TYMS,UNC13A,VILL,ZNF471	60
Cancer,Gastrointestinal Disease,Organismal Injury and Abnormalities	Stomach tumor	8,34E-06		ADAM12,ADAMTS18,AMT,ANKRD44,APBB1,AR,ARNTL,ASTN1,ATP6V1C2,ATP8A1,AXIN2,B2M,B4GALNT1,BBS12,BMP2K,BSN,C1QTNF3,CACNA2D3,CBLL1,CCPG1,CD109,CDH1,CDH23,CFAP206,CFH,CHD7,CHST1,CIB2,CLDN1,CNTNAP5,COL8A2,CUBN,DKK1,DNMT3B,E2F8,EIF5B,ESRRG,ETV4,EXTL3,EYA2,FASN,FLRT2,FOXM1,FREM2,GAL3ST3,GALNT16,GATA3,GLI1,GNAS,GRB14,HMCN1,HOXA1,HPSE,HS3ST6,ICA1,ITGA4,KCNB1,KCNH2,KCNQ5,KIF2C,KIRREL2,KIT,KLF4,LDLR,LRP2,MAMDC4,…	140
Cancer,Organismal Injury and Abnormalities,Skeletal and Muscular Disorders	Smooth muscle tumor	8,44E-06		ADAM12,ANGPT1,AR,ASB5,ATRNL1,AURKB,BDH1,CDH1,CFH,CHRDL2,CRABP2,CXCL14,CYP1B1,EIF4EBP1,ESRRG,FMOD,FOS,FOXM1,HNMT,IGF2,IL17B,KIT,LTN1,MAX,MFAP3L,MMP11,MRVI1,MTHFD2,NR0B2,NR4A2,NR4A3,NR6A1,OLFM1,PDK4,PPIG,PPP1R3D,SLC5A3,TIE1,TOP2B	39
Dermatological Diseases and Conditions,Organismal Injury and Abnormalities	Psoriasis	8,68E-06		ACKR2,ADAM12,AQP3,CCR2,CD4,CDH1,CEBPD,CNN1,CRABP2,CRP,CTNNBIP1,CYP1B1,DDR1,DIO2,DKK2,EIF4EBP1,ELL2,EPSTI1,FADS1,FASN,FCGR1A,FMO5,FOS,FSCN1,G0S2,GARS1,GATA3,GLI1,HPSE,ICA1,IL17B,IL18,ISG20,ITGA2,JAK2,KCNC1,LDLR,MDFI,ME1,MX1,NOS2,NR1D2,NR4A2,OLFM1,OSMR,PARP9,PDE4D,PGF,PLA2G2D,PM20D1,RBP4,RGS1,SERPINE1,SGK1,SLPI,SQLE,STAT1,TGM1,THRSP,TLR5,TOP1	61
Organismal Functions,Organismal Injury and Abnormalities	Healing of lesion	8,84E-06		ANGPT1,ARNTL,CRP,DDR1,FAAH,HPSE,JDP2,NLRP3,NOG,NOS2,PAK1,PENK,PER1,PER2,PGF,PIK3R1,PTK7,SCARB1,SDC4,SERPINE1,SLPI,TGFB2,THBS2,VANGL2	24
Amino Acid Metabolism,Small Molecule Biochemistry	Catabolism of basic amino acid	9,11E-06		ARG2,CARNS1,DDAH1,HNMT,NOS1,NOS2,UROC1	7
Cell Morphology,Connective Tissue Development and Function,Tissue Morphology	Morphology of adipocytes	9,14E-06		ABCD2,ACOT11,AR,ARNTL,BBS12,CEBPD,CES1,CTF1,CXCL14,DLK1,FMO5,G0S2,GHR,HRH1,INSIG1,JDP2,PGF,PIK3R1,PNMT,PON3,PPARGC1A,SERPINE1,SIRT1	23
Auditory Disease,Organismal Injury and Abnormalities	Abnormality of ear	9,30E-06		CAT,CDH23,CEACAM16,CHD7,CHRNA9,CIB2,COCH,COL11A2,DDR1,EDN1,EMX2,EPHB2,GNAS,HES1,HOXA1,HPN,HRH1,ITGA8,LRP2,NTRK2,SLC19A2,SLC7A8,TGFB2,TNFRSF11B,USH1C,VANGL2	26
Cancer,Neurological Disease,Organismal Injury and Abnormalities	Central nervous system neuroepithelial tumor	1,01E-05		ACTR3B,APOL3,ARHGAP15,ASPA,ATXN1,AXIN2,CADM1,CCR2,CD109,CD48,CD93,CDH1,CDK3,CEACAM20,CILP2,CLEC11A,CLEC2D,COCH,COL11A1,CPA5,CX3CR1,DBNDD2,DDR1,DHTKD1,DKK3,E2F1,EIF5B,EPDR1,EVI2A,FLRT2,FOXM1,GALNT5,GLDC,GLI1,GLIPR1,GNAO1,GNAS,GPR37,HFE,HLF,HMCN1,HOXA1,IL13RA2,JAK2,JPH1,KIF18B,KIT,LDLR,LMOD3,LRP2,MAX,MGLL,MYCN,NCOR1,NFIA,NLRP3,NOS1,NOS2,NTRK2,P2RX5,PCMTD1,PCSK6,PCSK9,PEBP4,PFKFB3,PIK3R1,PLEKHD1,POL…	99
Organ Morphology	Morphology of endocrine gland	1,05E-05		ABCD2,AR,ARNTL,ARX,B2M,CADM1,CES1,CITED2,CRABP1,CTF1,DHTKD1,DRD2,E2F1,EMX2,GHR,GLI1,GNAS,HFE,IGF2,IRS2,JAK2,LDLR,NCOR1,NLRP3,NTRK2,PIK3R1,PPARGC1A,SCARB1,SLC30A10,SLC6A4,SOX9,TGFB2,UNC13A,VIPR1	34
Cancer,Gastrointestinal Disease,Organismal Injury and Abnormalities	Rectal adenocarcinoma	1,12E-05		APAF1,ARPP21,ATP8A1,ATXN1,AXIN2,BEX4,BUB1B,C1QTNF2,CARNS1,CDH23,CHD7,CPAMD8,DCLK1,DIO2,DIS3,ESPL1,FLRT2,FOS,FREM2,GNAS,GPX3,GREB1,HFE,JAM3,KAT2B,KCNH2,KIRREL2,KIT,LURAP1L,MCM2,MPP6,MYO3B,NACC2,NCOR1,NFIA,PIBF1,PIK3R1,PKHD1L1,PMS2,POLE,PTPRJ,RAD54L,RBM44,SCN5A,SDK2,SOX9,TFRC,TNRC6B,TNRC6C,TOP1,TP53I13,TROAP,TTLL11,TYMS,UNC13A,VILL,ZNF471	57
Endocrine System Disorders,Gastrointestinal Disease,Metabolic Disease,Organismal Injury and Abnormalities	Diabetic complication	1,15E-05		ACE2,AGMO,AR,ATRNL1,B2M,BDH1,C1QTNF3,C1QTNF6,CA13,CA14,CA2,CACNA2D3,CARS1,CHAC1,CHRDL2,COL11A1,COL11A2,COL17A1,COL8A2,CRP,DKK1,DKK3,FASN,FMO5,FXYD2,GLDC,GPAT3,GRIN3A,HACL1,HPN,KCNH2,LDLR,ME1,MLXIPL,MME,NEBL,PAK1,PDE4D,PDE7B,PGF,RAP1GAP2,RASD2,RDH16,SCN5A,SCNN1A,SGSH,SLC6A4,STAT1,TUSC3	49
Organismal Development	Size of head	1,15E-05		APAF1,ARX,CUX2,DHCR7,DKK1,DRD2,E2F1,EMX2,EN1,EPHB2,FMOD,FSCN1,GDNF,GFAP,GHR,IGF2,IRS2,KHDRBS2,KLF4,L1CAM,MAP3K12,NFIB,NOG,PHGDH,PPARGC1A,RBPJ,SEMA3B,SLC6A4,TOP2B,ZBTB20	30
Auditory Disease,Organismal Injury and Abnormalities	Abnormality of inner ear	1,35E-05		CAT,CDH23,CEACAM16,CHD7,CHRNA9,CIB2,COCH,COL11A2,EPHB2,HES1,HOXA1,HPN,HRH1,LRP2,NTRK2,SLC19A2,SLC7A8,TGFB2,TNFRSF11B,USH1C,VANGL2	21
Cardiovascular System Development and Function,Tissue Morphology	Morphology of blood vessel	1,35E-05		ANGPT1,CACNB3,CFH,CITED2,CNN1,CYGB,DDAH1,DDR1,E2F8,EDN1,FMOD,FOXM1,GFAP,GHR,ITGA4,KLF2,KLF5,L1CAM,LDLR,MFAP2,MYCN,NFATC4,NOS1,NOS2,PER2,PGF,PLXND1,PTPRJ,RBPJ,SCARB1,SERPINE1,SLC6A4,SMAD9,STK3,TGFB2,THBS2,TNFRSF11B,VASH1	38
Organismal Injury and Abnormalities,Renal and Urological Disease,Renal and Urological System Development and Function	Abnormal morphology of urinary system	1,39E-05		ACE2,BGN,CAT,CFH,CLDN4,CTNNBIP1,DDR1,DHCR7,EMX2,ESRRG,ETV4,FREM1,GDNF,GHR,GNAS,ITGA8,KCP,LMOD1,LRP2,LRP4,MYCN,NFAT5,NFIA,NOS1,NOS2,NPNT,RERE,SDC4,SERPINE1,SIRT1,SLC37A4,TGFB2,TIE1,TP63,WDPCP	35
Auditory and Vestibular System Development and Function,Organ Morphology,Organismal Development	Morphology of ear	1,40E-05		APAF1,CAT,CDH23,CHD7,CIB2,COL11A2,DDR1,EDN1,EMX2,EPHB2,GNAS,HES1,HOXA1,HPN,ITGA8,LRP2,NTRK2,SLC7A8,TGFB2,TNFRSF11B,TP63,USH1C,VANGL2	23
Cancer,Gastrointestinal Disease,Organismal Injury and Abnormalities	Gastric adenocarcinoma	1,42E-05		ADAMTS18,AMT,ANKRD44,APBB1,AR,ARNTL,ASTN1,ATP6V1C2,ATP8A1,AXIN2,B2M,B4GALNT1,BBS12,BMP2K,BSN,C1QTNF3,CACNA2D3,CCPG1,CD109,CDH1,CDH23,CFAP206,CFH,CHD7,CHST1,CIB2,CLDN1,CNTNAP5,COL8A2,CUBN,DNMT3B,E2F8,EIF5B,ESRRG,EXTL3,EYA2,FASN,FLRT2,FREM2,GAL3ST3,GALNT16,GATA3,GLI1,GNAS,GRB14,HMCN1,HOXA1,HPSE,HS3ST6,ICA1,ITGA4,KCNB1,KCNH2,KCNQ5,KIF2C,KIRREL2,KIT,LDLR,LRP2,MAMDC4,MFSD6L,MNDA,MSH3,MTURN,MTUS2,MYBL2…	121
Cancer,Organismal Injury and Abnormalities	Mixed neoplasia	1,43E-05		ABCB9,ACE2,ADAMTS18,ADAMTS7,ARG2,ARHGEF26,ATP13A5,ATP8A1,AURKB,BDH1,C3orf67,CACNA2D3,CCDC17,CD109,CD48,CDH1,CFH,CIB2,CLDN4,CMYA5,CNTNAP5,COL11A1,COL11A2,COL20A1,COL6A6,CPZ,CUBN,CUX2,DDX11,DENND5B,DIO2,DIS3,DLK1,EIF5B,ETS2,FBN2,FBP2,FMNL2,FOS,FREM2,GALNT16,GLDC,GNAS,GPR176,GRIA4,GYS2,HEPACAM,HMCN1,HTR4,IGF2,IGSF10,IL21R,IRS2,ITGA8,KIF2C,KIT,LCLAT1,LDLR,LRP4,LRRC26,LTN1,MAMDC4,MAX,MINDY4,MS4A2,MTHF…	130
Cardiovascular Disease,Organismal Injury and Abnormalities	Coronary artery disease	1,47E-05		ADAMTS7,ANKRD29,AR,ARHGEF26,ARNTL,C8orf34,CNTNAP5,CRP,EDN1,FOS,GRIA4,ITGA8,KCNJ2,KLF2,LDLR,MTHFD1L,MYO3B,P2RY12,PCSK9,PDE4D,PDE7B,PLEKHB1,PLXNA2,PRCP,RGS1,SAMD12,SCARB1,SERPINE1,TMEM163	29
Developmental Disorder,Neurological Disease,Organismal Injury and Abnormalities	Hypoplasia of telencephalon	1,48E-05		APBB1,ARX,DCLK1,KLF4,L1CAM,LRP2,MYCN,NFIA,NFIB,PHGDH	10
Nervous System Development and Function,Organ Morphology,Organismal Development	Morphology of forebrain	1,62E-05		APAF1,APBB1,ARX,ASPA,B2M,DCLK1,DKK1,EMX2,FSCN1,GDNF,GFAP,GLI1,HES1,KLF4,L1CAM,LRP2,MAP3K12,NCOR1,NDST3,NFIA,NFIB,NOG,NOS2,NTRK2,PENK,PHGDH,PPARGC1A,REST,SEMA3B,ST8SIA2,TOP2B,ULK4	32
Cancer,Neurological Disease,Organismal Injury and Abnormalities	Anaplastic glioma	1,71E-05		ASPA,ATXN1,AXIN2,CD48,CD93,CDH1,CDK3,CLEC11A,CLEC2D,COCH,CPA5,DBNDD2,DDR1,EVI2A,FOXM1,GLDC,GLI1,GLIPR1,GNAO1,GPR37,HFE,HLF,HOXA1,IL13RA2,KIT,MGLL,MYCN,NCOR1,NOS2,NTRK2,PCSK6,PFKFB3,PIK3R1,POLE,PRKAG1,RETREG1,ROS1,RUNX1,SERPINA1,SHMT2,SLCO3A1,SOX9,TAOK1,TGFB2,TOP1,TOP2B,TUSC3,TYMS,USH1C	49
Cancer,Neurological Disease,Organismal Injury and Abnormalities	High grade astrocytoma	1,81E-05		ACTR3B,ARHGAP15,ASPA,ATXN1,AXIN2,CADM1,CCR2,CD109,CD48,CD93,CDH1,CDK3,CEACAM20,CILP2,CLEC11A,CLEC2D,COCH,COL11A1,CPA5,DBNDD2,DDR1,DHTKD1,DKK3,EIF5B,EPDR1,EVI2A,FOXM1,GALNT5,GLDC,GLI1,GLIPR1,GNAO1,GNAS,GPR37,HFE,HLF,HMCN1,HOXA1,IL13RA2,JPH1,KIF18B,KIT,LDLR,LMOD3,LRP2,MGLL,MYCN,NCOR1,NLRP3,NOS1,NOS2,NTRK2,P2RX5,PCMTD1,PCSK6,PCSK9,PEBP4,PFKFB3,PIK3R1,POLE,PRKAG1,PSPH,PTK7,RBM47,RETREG1,ROS1,SERPINA1…	88
Dermatological Diseases and Conditions,Immunological Disease,Organismal Injury and Abnormalities	Pemphigus vulgaris	1,83E-05		CDH1,FAXDC2,GP9,MFAP3L,PCSK6,RHOBTB1,SAMD14,SMOX,TENM3,TSPAN9	10
Auditory and Vestibular System Development and Function,Organ Morphology,Organismal Development	Morphology of inner ear	2,06E-05		APAF1,CAT,CDH23,CHD7,CIB2,COL11A2,EPHB2,HES1,HOXA1,HPN,LRP2,NTRK2,SLC7A8,TGFB2,TNFRSF11B,TP63,USH1C,VANGL2	18
Connective Tissue Development and Function,Tissue Morphology	Mass of connective tissue	2,15E-05		AR,BBS12,CEBPD,DLK1,DRD2,E2F1,FMO5,FNDC5,G0S2,GHR,GNAS,IGF2,IL18,IRS2,LDLR,LRP4,MLXIPL,PCK2,PDE4D,PPARGC1A,RDH16,SERPINE1,SIRT1,TLR5,WRN	25
Cardiovascular Disease,Organismal Injury and Abnormalities,Respiratory Disease	Pulmonary Hypertension	2,15E-05		ANGPT1,AR,CA13,CA14,CA2,CHRNA6,CHRNA9,CHRND,CHRNG,DDR1,EDN1,KIT,NOS2,P2RY12,PDE4D,PDE7B,SCN5A,SERPINE1,SLC6A4,SMAD9	20
Cell Morphology	Morphology of lipid droplets	2,24E-05		ACOT11,ADAM12,AR,CES1,G0S2,GNAS,LCLAT1,PON3,PPARGC1A,THRSP	10
Organ Morphology	Abnormal morphology of gland	2,30E-05		ABCD2,AR,ARNTL,ARX,B2M,CEBPD,CES1,CISH,CITED2,CLCA1,CRABP1,CTF1,DDR1,DHTKD1,DRD2,E2F1,EDN1,EMX2,EN1,GHR,GLI1,GNAS,HES1,HOXC6,IRS2,LDLR,NFATC4,NFIB,NTRK2,SIRT1,SLC30A10,SLC30A2,SLC6A4,TBX3,TGFB2,TP63,UNC13A,VIPR1	38
Cancer,Organismal Injury and Abnormalities,Reproductive System Disease	Benign neoplasm of female genital organ	2,48E-05		ADAM12,ASB5,ATRNL1,AURKB,BDH1,CFH,CHRDL2,CRABP2,CXCL14,CYP1B1,EIF4EBP1,ESRRG,FMOD,FOS,GNAS,HNMT,IGF2,LTN1,MAX,MFAP3L,MMP11,MRVI1,MTHFD2,NR0B2,NR4A2,NR4A3,NR6A1,OLFM1,PDK4,PPIG,PPP1R3D,SLC5A3	32
Cardiovascular Disease,Neurological Disease,Organismal Injury and Abnormalities	Stroke	2,50E-05		ACE2,AR,CA13,CA14,CA2,CACNB3,CFH,CHRNA6,CHRNA9,CHRND,CHRNG,CRP,DRD2,EDN1,ETS2,GRIN3A,HRH1,IL18,KCNH2,NOS2,NTRK2,P2RY12,PCSK9,PDE4D,PDE7B,SCN5A,SCNN1A,SERPINA1,SLC6A4,THBS2,TINAGL1	31
Cellular Function and Maintenance	Function of phagocytes	2,67E-05		CCR2,DOCK8,FCGR1A,FOS,GAB2,IL13RA2,IL18,IL21R,MALT1,MS4A2,MST1,NLRP3,NOS2,P2RY6,PAK1,PDCD1LG2,PIP5K1B,PLA2G2D,PTK2B,RASGRP1,RGS1,SAMSN1,SGMS2,SLC30A2,SLPI,ST6GAL1,STAT1,TGFB2,TLR5,TPCN1	30
Cellular Assembly and Organization,Cellular Function and Maintenance	Organization of cellular protrusions	2,74E-05		CDH23,CTHRC1,FSCN1,HES1,ITGA8,P2RY12,SDC4,TRIP11,USH1C,VANGL2	10
Cancer,Gastrointestinal Disease,Organismal Injury and Abnormalities	Colorectal adenoma	2,89E-05		AXIN2,BOK,C1orf115,C2orf88,CA2,CFH,CLMN,DNASE1L3,DNMT3B,GNAS,IGF2,MSH3,MYBL2,NEBL,NTMT1,PDK4,PIK3R1,PSAT1,RND3,SLC30A10,SLC7A5,SMPDL3A,SOX9,TMEM9,TPD52L1	25
Cancer,Organismal Injury and Abnormalities	Blastoma	2,96E-05		ASPA,ATXN1,AXIN2,CD48,CD93,CDH1,CDK3,CLEC11A,CLEC2D,COCH,CPA5,DBNDD2,DDR1,EVI2A,FOXM1,GLDC,GLI1,GLIPR1,GNAO1,GPR37,HFE,HLF,HOXA1,IL13RA2,KIT,MGLL,MYCN,NCOR1,NOS2,NTRK2,PCSK6,PFKFB3,PIK3R1,POLE,PRKAG1,RETREG1,ROS1,SERPINA1,SHMT2,SLCO3A1,SOX9,TAOK1,TGFB2,THBS2,TOP1,TUSC3,TYMS,USH1C	48
Embryonic Development,Nervous System Development and Function,Organ Development,Organ Morphology,Organismal Development,Tissue Development,Visual System Development and Function	Morphology of eye	2,96E-05		APAF1,ARNTL,ASPA,BBS12,CCR2,CFH,COL8A2,CX3CR1,CYP1B1,DKK2,E2F1,EMX2,EPHB2,FMOD,FOS,HES1,HSF4,IGF2,LDLR,MAB21L1,NDST3,NOS2,NR4A2,NTRK2,PCARE,PER2,PIK3R1,PLXNA2,RBP4,RBPJ,RDH13,SIRT1,SORT1,STAT1,TGFB2,TP63,XRCC5	37
Cancer,Organismal Injury and Abnormalities,Skeletal and Muscular Disorders	Leiomyoma	2,98E-05		ADAM12,ANGPT1,ASB5,ATRNL1,AURKB,BDH1,CFH,CHRDL2,CRABP2,CXCL14,CYP1B1,EIF4EBP1,ESRRG,FMOD,FOS,HNMT,IGF2,KIT,LTN1,MAX,MFAP3L,MMP11,MRVI1,MTHFD2,NR0B2,NR4A2,NR4A3,NR6A1,OLFM1,PDK4,PPIG,PPP1R3D,SLC5A3,TIE1	34
Gastrointestinal Disease,Inflammatory Disease	Crohn disease	2,98E-05		ADAM12,AMT,ATXN1,BSN,CHRNA6,CRP,EDN1,FAM92B,FDPS,FMO5,GHR,GPX7,GRIN3A,HPSE,HTR4,IL18,ITGA4,JAK2,MGLL,NKD1,NTRK2,PDE4D,PDE7B,PRSS8,RSPH6A,RUNX1,SLC6A4,SLPI,TEX9,TGFB2,TIGIT,TLR5,TMEM169,VNN2	34
Auditory and Vestibular System Development and Function,Embryonic Development,Organ Development,Organ Morphology,Organismal Development,Tissue Development	Morphogenesis of cochlea	3,08E-05		CTHRC1,FZD2,HOXA1,HPN,MYO3B,PTK7,SOX9,VANGL2	8
Organismal Injury and Abnormalities,Tissue Morphology	Size of lesion	3,12E-05		ADAM12,ARG2,CCR2,CDH1,CEL,CES1,CRP,CSF3,CX3CR1,DDR1,DFFA,E2F1,ETS2,ETV4,FOS,FOXM1,GDNF,GLI1,GPX3,IGF2,IL18,KIT,LDLR,MYBL2,NLRP3,NOS1,NOS2,NTRK2,OLFM1,OSMR,PBK,PCSK9,PON3,PPARGC1A,RASGRP1,SCARB1,SERPINE1,SFRP5,SIRT1,SIRT3,TGFB2,TGM2,TNFRSF11B	43
Organismal Injury and Abnormalities,Tissue Morphology	Hypertrophy of tissue	3,21E-05		ABCD2,APAF1,AR,CACNB3,CAT,CSF3,CTF1,EDN1,FOXM1,GDNF,HES1,IL18,JAK2,MLIP,NFATC4,NOG,NOS1,NOS2,NR4A3,PLCE1,PPARGC1A,RGS2,SERPINE1,SGK1,SIRT1,SIRT3,SMAD6,SOX9,STK3	29
Cancer,Gastrointestinal Disease,Organismal Injury and Abnormalities	Gastric carcinoma	3,24E-05		ADAMTS18,AMT,ANKRD44,APBB1,AR,ARNTL,ASTN1,ATP6V1C2,ATP8A1,AXIN2,B2M,B4GALNT1,BBS12,BMP2K,BSN,C1QTNF3,CACNA2D3,CCPG1,CD109,CDH1,CDH23,CFAP206,CFH,CHD7,CHST1,CIB2,CLDN1,CNTNAP5,COL8A2,CUBN,DNMT3B,E2F8,EIF5B,ESRRG,EXTL3,EYA2,FASN,FLRT2,FREM2,GAL3ST3,GALNT16,GATA3,GLI1,GNAS,GRB14,HMCN1,HOXA1,HPSE,HS3ST6,ICA1,ITGA4,KCNB1,KCNH2,KCNQ5,KIF2C,KIRREL2,KIT,LDLR,LRP2,MAMDC4,MFSD6L,MNDA,MSH3,MTURN,MTUS2,MYBL2…	124
Cancer,Neurological Disease,Organismal Injury and Abnormalities	Glioblastoma	3,34E-05		ASPA,ATXN1,AXIN2,CD48,CD93,CDH1,CDK3,CLEC11A,CLEC2D,COCH,CPA5,DBNDD2,DDR1,EVI2A,FOXM1,GLDC,GLI1,GLIPR1,GNAO1,GPR37,HFE,HLF,HOXA1,IL13RA2,KIT,MGLL,MYCN,NCOR1,NOS2,NTRK2,PCSK6,PFKFB3,PIK3R1,POLE,PRKAG1,RETREG1,ROS1,SERPINA1,SHMT2,SLCO3A1,SOX9,TAOK1,TGFB2,TOP1,TUSC3,TYMS,USH1C	47
Organismal Functions,Organismal Injury and Abnormalities,Tissue Morphology	Healing of wound	3,36E-05		ANGPT1,ARNTL,CRP,DDR1,FAAH,HPSE,JDP2,NOG,NOS2,PAK1,PENK,PER1,PER2,PGF,PTK7,SCARB1,SDC4,SERPINE1,SLPI,TGFB2,THBS2,VANGL2	22
Cardiovascular Disease,Organismal Injury and Abnormalities	Acute coronary event	3,40E-05		ACE2,AR,CA13,CA14,CA2,CACNB3,CRP,CSF3,DRD2,EDN1,FCGR1A,IL18,KCNH2,KCNJ2,MME,NEBL,NOS2,P2RY12,PDE4D,PDE7B,SCN5A,SERPINE1,SLC6A4	23
Connective Tissue Development and Function,Tissue Morphology	Mass of adipose tissue	3,40E-05		AR,BBS12,CEBPD,DLK1,DRD2,E2F1,FMO5,G0S2,GHR,GNAS,IGF2,IL18,IRS2,LDLR,MLXIPL,PCK2,PDE4D,PPARGC1A,RDH16,SERPINE1,SIRT1,TLR5,WRN	23
Cancer,Endocrine System Disorders,Organismal Injury and Abnormalities	Extrapancreatic neuroendocrine tumor	3,48E-05		ADAMTS18,AFF4,AR,ASTN1,B2M,C3orf67,C8orf34,CAGE1,CD48,CDCA5,CDH1,CDH23,CEBPD,CFH,CHDH,COCH,COL11A1,COL6A6,CPZ,DIS3,DNMT3B,DRD2,E2F1,ENO3,EPHA7,FAM178B,FREM2,GDNF,GNAS,HPSE,HTATIP2,HTR4,IGF2,IL13RA2,IL17B,IL18,KIT,KMO,LMOD2,LURAP1L,MAX,MGLL,MINDY4,NFIB,NOG,NRIP1,NTRK2,PDE8B,PDK4,RAD54L,RHOD,ROS1,RUNX1T1,SERPINE1,SLC5A4,SUSD1,TBX3,TGM2,THBS2,TNK2,TOP1,TOP2B,TP63,TYMS,UGGT1,ULK4,VGLL2,ZNF346	68
Cancer,Organismal Injury and Abnormalities	Soft tissue sarcoma	3,52E-05		ADAMTS18,AR,ATXN1,AURKB,AXIN2,BUB1B,C3orf67,CCDC17,CCR2,CD48,CDH1,CEL,CFH,CIB2,CLDN4,CPAMD8,CPZ,CRABP2,CUX2,DDR1,DDX11,DENND5B,DLK1,EPHB2,FBN2,FMNL2,FOS,FOXM1,FREM2,GLDC,GLI1,GNAS,GPR176,GRB14,GYS2,HEPACAM,HMCN1,HTR4,IGF2,IL17B,IL21R,ITGA8,KIF2C,KIT,KLF5,LRP4,MAMDC4,MME,MRVI1,MTHFD1L,MTUS2,MYCN,NCOR1,NOS2,NR4A3,OSGIN1,P2RY12,PBK,PCSK9,PDK4,PIK3R1,PKHD1L1,PLPPR2,PNRC1,POLE,PPP1R3D,PRRG3,RBM44,REV3…	96
Cancer,Organismal Injury and Abnormalities,Renal and Urological Disease	Bladder cancer	3,53E-05		ANKRD12,ANKRD44,ANKS1B,APAF1,AR,AXIN2,BARX2,BMP2K,BUB1B,CADM1,CARS1,CD48,CDH1,CDT1,CENPT,CES3,CFH,CHRNA6,CHRNA9,CHRND,CHRNG,CILP2,CLDN4,COL17A1,CRP,CRYBG3,CXCL2,DIPK2A,E2F1,E2F8,EN1,EPDR1,EPSTI1,EYA2,FANCD2,FBN2,FLRT2,FOS,FREM2,GATA3,GNAS,GPX3,HEPACAM,HIP1R,HOXA1,IGF2,IL17B,INSIG1,IRS2,JAM3,KAT2B,KCNT1,KHDRBS2,KIF2C,KIT,KLF4,KLF5,LONRF1,LRP2,MB21D2,MCF2L2,MCM2,MDGA2,MLIP,MMP11,MST1,NCOR1,NOG,NOS1…	111
Auditory and Vestibular System Development and Function,Auditory Disease,Organ Morphology,Organismal Development,Organismal Injury and Abnormalities	Abnormal morphology of ear	3,54E-05		CAT,CDH23,CHD7,CIB2,COL11A2,DDR1,EDN1,EMX2,EPHB2,GNAS,HES1,HOXA1,HPN,ITGA8,LRP2,NTRK2,SLC7A8,TGFB2,TNFRSF11B,USH1C,VANGL2	21
Developmental Disorder,Embryonic Development,Organismal Development,Tissue Morphology	Abnormal morphology of apical ectodermal ridge	3,65E-05		DKK1,EN1,LRP4,MYCN,TBX3,TP63	6
Cancer,Gastrointestinal Disease,Organismal Injury and Abnormalities	Metastatic malignant neoplasm of digestive system	3,81E-05		AR,AURKB,BEX4,CDH1,CEBPD,CLDN4,CRABP2,DKK1,EMX2,EN1,ERAP2,FBN2,FLRT2,GREB1,HOXC6,JAK2,KCNJ2,KIF20A,KIT,MAB21L1,MME,NTRK2,P2RY12,PBK,PGF,POLE,REV3L,ROS1,SERPINE1,SLC16A3,SLC5A3,SLPI,TGFB2,TIMP4,TNFRSF11B,TNK2,TOP1,TOP2B,TYMS	39
Cancer,Hematological Disease,Immunological Disease,Organismal Injury and Abnormalities	Plasma cell neoplasm	3,81E-05		B2M,C3orf67,CA2,CAT,CD48,CD79A,CDC20,CDH1,CEBPD,CITED2,COCH,CPA5,CRP,CXCL2,DIS3,DKK1,EMB,EPSTI1,FASN,FDPS,FOS,FYB1,GFAP,GHR,GRIN3A,HSF4,IGF2,KIF2C,KIT,L1CAM,MAX,MGLL,MME,NOS1,NOS2,NTRK2,OSMR,PDCD1LG2,PNRC1,POLE,PTK2B,SCARB1,SMAD6,TENT5C,TFRC,TGFB2,THPO,TNFRSF11B,TNFRSF13C,TOP2B,TYMS	51
Cell Morphology,Organismal Injury and Abnormalities	Hypertrophy of cells	3,95E-05		ABCD2,AR,CACNB3,CAT,CCR2,CSF3,CTF1,EDN1,FOXM1,GDNF,GFAP,GPX3,HES1,IL18,JAK2,KLF4,MLIP,NFATC4,NOG,NOS1,NOS2,NR4A3,PLCE1,PPARGC1A,RGS2,SERPINE1,SGK1,SIRT1,SIRT3,SMAD6,SOX9,STK3	32
Psychological Disorders	Mood Disorders	3,96E-05		AQP4,AR,ATXN1,B2M,CA13,CA14,CA2,CACNA2D3,CACNB3,CHRNA6,CHRNA9,CHRND,CHRNG,CRP,DCLK3,DLG3,DRD2,FDPS,FKBP5,GDNF,GFAP,GLDC,GNAS,GRIN3A,GRM2,HRH1,HSD17B6,ITIH4,KCNH2,LRP4,MDFI,ME1,MSH3,NOS1,NOS1AP,NTRK2,PTN,REST,S1PR5,SCN4B,SCN5A,SERPINE1,SGK1,SIRT1,SLC6A4,TOP2B,TYMS	47
Cancer,Organismal Injury and Abnormalities	Invasive cancer	3,96E-05		ADAMTS18,ADAMTS4,ANGPT1,AR,AXIN2,BGN,BUB1B,CD48,CDH1,CLEC11A,CNN1,COCH,CXCL14,CXCL2,DDR1,E2F8,EPSTI1,FHL2,FLRT2,FOS,G0S2,GPX3,IGF2,IL17B,JAM3,KIT,MCM2,MGLL,MTHFD2,MYBL2,NR4A2,NTRK2,PDK4,PTPRJ,PYCR1,RAD54L,ROS1,SCAPER,SERPINE1,SIRT1,THBS2,TMEM158,TOP2B,TP63,TRAIP,TYMS,ZFHX3	47
Developmental Disorder,Neurological Disease,Organismal Injury and Abnormalities	Partial agenesis of corpus callosum	3,99E-05		APBB1,ARX,DCLK1,KLF4,L1CAM,LRP2,NFIA,NFIB	8
Cancer,Organismal Injury and Abnormalities,Reproductive System Disease,Skeletal and Muscular Disorders	Uterine leiomyoma	4,03E-05		ADAM12,ASB5,ATRNL1,AURKB,BDH1,CFH,CHRDL2,CRABP2,CXCL14,CYP1B1,EIF4EBP1,ESRRG,FMOD,FOS,HNMT,IGF2,LTN1,MAX,MFAP3L,MMP11,MRVI1,MTHFD2,NR0B2,NR4A2,NR4A3,NR6A1,OLFM1,PDK4,PPIG,PPP1R3D,SLC5A3	31
Cancer,Organismal Injury and Abnormalities,Renal and Urological Disease	Bladder tumor	4,29E-05		ANKRD12,ANKRD44,ANKS1B,APAF1,AR,AXIN2,BARX2,BMP2K,BUB1B,CADM1,CARS1,CD48,CDH1,CDT1,CENPT,CES3,CFH,CHRNA6,CHRNA9,CHRND,CHRNG,CILP2,CLDN4,COL17A1,CRP,CRYBG3,CXCL2,DIPK2A,E2F1,E2F8,EN1,EPDR1,EPSTI1,EYA2,FANCD2,FBN2,FLRT2,FOS,FREM2,GATA3,GNAS,GPX3,HEPACAM,HIP1R,HOXA1,IGF2,IL17B,INSIG1,IRS2,JAM3,KAT2B,KCNT1,KHDRBS2,KIF2C,KIT,KLF4,KLF5,LONRF1,LOXL4,LRP2,MB21D2,MCF2L2,MCM2,MDGA2,MLIP,MMP11,MST1,NCOR1,NO…	113
Cancer,Hematological Disease,Immunological Disease,Organismal Injury and Abnormalities	B-cell lymphoma	4,63E-05		ARPP21,B2M,BUB1B,C10orf71,CARNS1,CD48,CD69,CD79A,CDC20,CMYA5,CNTNAP5,COL11A1,COL17A1,COL20A1,COL8A2,CUBN,DCLK3,DIS3,DNMT3B,E2F1,EIF4EBP1,ESPL1,FASN,FBN2,FLRT2,FYB1,GFAP,GREB1,HECA,HIPK3,HMCN1,HSF4,IRF2BP2,JAK2,KCNJ16,KIT,KLF2,L1CAM,MALT1,MAX,MDGA2,MGLL,MINDY4,MLXIPL,MME,MRVI1,MTHFD1L,NCOR1,NFIB,NOS1,NOS2,P2RY8,PARP14,PDCD1LG2,PEBP4,PENK,PLXNA2,PMS1,PMS2,POLE,PPP1R26,PTK2B,PTK7,PTPN14,RIMS1,RND3,R…	91
Organismal Injury and Abnormalities,Reproductive System Disease	Benign uterine disease	4,68E-05		ADAM12,AR,ASB5,ATRNL1,AURKB,BDH1,CFH,CHRDL2,CRABP2,CXCL14,CYP1B1,EIF4EBP1,ESRRG,FMOD,FOS,HNMT,IGF2,LTN1,MAX,MFAP3L,MMP11,MRVI1,MTHFD2,NR0B2,NR4A2,NR4A3,NR6A1,OLFM1,PDK4,PPIG,PPP1R3D,SLC5A3	32
Connective Tissue Development and Function,Tissue Morphology	Size of adipose tissue	4,92E-05		AR,ARNTL,BBS12,CES1,CTF1,CXCL14,DLK1,EIF4EBP1,FMO5,G0S2,GHR,HRH1,PGF,PIK3R1,PNMT,PON3,PPARGC1A,SERPINE1,SIRT1	19
Cancer,Organismal Injury and Abnormalities,Reproductive System Disease,Skeletal and Muscular Disorders	Uterine smooth muscle tumor	4,95E-05		ADAM12,AR,ASB5,ATRNL1,AURKB,BDH1,CFH,CHRDL2,CRABP2,CXCL14,CYP1B1,EIF4EBP1,ESRRG,FMOD,FOS,HNMT,IGF2,LTN1,MAX,MFAP3L,MMP11,MRVI1,MTHFD2,NR0B2,NR4A2,NR4A3,NR6A1,OLFM1,PDK4,PPIG,PPP1R3D,SLC5A3	32
Reproductive System Development and Function	Morphology of reproductive system	5,44E-05		AFF4,APAF1,AR,ARNTL,ARX,BBS12,CADM1,CD4,CEBPD,CNN1,DDR1,DLK1,DRD2,E2F1,E2F8,EIF4EBP1,EMX2,FANCC,FANCD2,FMO5,FOS,GHR,GJA4,GLI1,GNAS,GPR37,HORMAD1,HOXC6,HUS1,IGF2,INSIG1,IRS2,ITGA4,LRP2,MAB21L1,MLXIPL,NKD1,NOS1,NOS2,NR0B2,NTRK2,PCSK6,PCYT1B,PER2,PGF,PHLDA3,PIP5K1B,PMS2,PON3,PRDX4,PRND,RBM44,RBP4,RBPJ,ROS1,SCARB1,SERPINE1,SIRT1,SLC19A2,SLC30A2,SMAD9,STK3,TBX3,TGFB2,TLR5,TP63,WRN,ZFHX3,ZNRF3	69
Cancer,Organismal Injury and Abnormalities,Reproductive System Disease	Invasive breast cancer	5,46E-05		ADAMTS18,ADAMTS4,AR,BGN,BUB1B,CD48,CDH1,CNN1,COCH,CXCL14,CXCL2,E2F8,EPSTI1,FHL2,FLRT2,G0S2,GPX3,IGF2,JAM3,MCM2,MGLL,MTHFD2,MYBL2,NTRK2,PDK4,PTPRJ,PYCR1,RAD54L,ROS1,SERPINE1,SIRT1,TMEM158,TOP2B,TP63,TRAIP,TYMS	36
Gastrointestinal Disease,Inflammatory Disease	Inflammatory Bowel Disease	5,47E-05		ADAM12,AMT,ATXN1,B2M,BSN,CD79A,CDH1,CHRNA6,CRP,CXCL2,EDN1,FAM92B,FDPS,FMO5,GHR,GPX7,GRIN3A,HPSE,HTR4,IL13RA2,IL18,ITGA4,JAK2,KIT,MGLL,NKD1,NLRP3,NTRK2,PDCD1LG2,PDE4D,PDE7B,PRSS8,RGS1,RSPH6A,RUNX1,SERPINE1,SLC6A4,SLPI,STEAP4,TEX9,TGFB2,TIGIT,TLR5,TMEM169,VNN2	45
Lipid Metabolism,Small Molecule Biochemistry	Homeostasis of lipid	5,81E-05		ARNTL,CCR2,DHCR7,HPN,IL18,INSIG1,IRS2,LCLAT1,LDLR,MGLL,MLXIPL,NCOR1,NR0B2,NR1D2,PCSK9,PIK3R1,PLA2G2D,PON3,PPARGC1A,SCARB1,SIRT1,SIRT3,SLC37A4,THRSP,ZBTB20	25
Organismal Injury and Abnormalities	Hypertrophy	6,19E-05		ABCD2,ACE2,ANGPT1,APAF1,APLNR,AR,BGN,CACNB3,CAT,CCR2,CSF3,CTF1,DRD2,EDN1,EIF4EBP1,FASN,FHL2,FOXM1,GDNF,GFAP,GPX3,HES1,IL18,JAK2,KLF4,KLF5,MLIP,MRVI1,NFATC4,NOG,NOS1,NOS2,NR4A3,P2RY6,PIK3R1,PLCE1,PPARGC1A,RBP4,RGS2,SCARB1,SERPINE1,SGK1,SIRT1,SIRT3,SLC6A4,SMAD6,SOX9,STK3,TNFRSF11B	49
Organismal Injury and Abnormalities,Tissue Morphology	Morphology of lesion	6,20E-05		ADAM12,AR,ARG2,CCR2,CDH1,CEL,CES1,CRP,CSF3,CX3CR1,DDR1,DFFA,E2F1,ETS2,ETV4,FOS,FOXM1,GDNF,GLI1,GPX3,HPN,IGF2,IL18,KIT,LDLR,MYBL2,NLRP3,NOS1,NOS2,NTRK2,OLFM1,OSMR,PBK,PCSK9,PON3,PPARGC1A,RASGRP1,SCARB1,SERPINE1,SFRP5,SIRT1,SIRT3,TGFB2,TGM2,TNFRSF11B	45
Cancer,Organismal Injury and Abnormalities	Primary solid tumor	6,20E-05		ANGPT1,B2M,CD79A,CLDN4,CPQ,CXCL14,DDR1,DNMT3B,E2F1,EYA2,FAM167B,FASN,GFAP,GJA4,GLDC,GLI1,GNAS,HPSE,JAK2,KIT,KLF4,KLHL3,LDLR,LRP2,MDGA2,MGLL,MIOX,MME,MTHFD2,MYBL2,OSMR,PDCD1LG2,PDE4D,PGF,PSAT1,ROS1,SERPINA1,SERPINE1,SLC16A3,SLC5A3,TNK2,TOP1,TOP2B,TP63,TYMS	45
Nervous System Development and Function,Organ Morphology,Organismal Development	Morphology of telencephalon	6,22E-05		APAF1,APBB1,ARX,B2M,DCLK1,DKK1,EMX2,FSCN1,GDNF,GFAP,GLI1,KLF4,L1CAM,LRP2,MAP3K12,NFIA,NFIB,NOS2,NTRK2,PHGDH,PPARGC1A,SEMA3B,ST8SIA2,TOP2B,ULK4	25
Cardiovascular Disease,Hereditary Disorder,Organismal Injury and Abnormalities	Familial vascular disease	6,54E-05		BGN,CA2,CFH,CITED2,DRD2,EDN1,ETS2,FBN2,GRIN3A,HFE,HRH1,KCNH2,LDLR,MLXIPL,NTRK2,P2RY12,PCSK6,PDE4D,PLXND1,POLE,RERE,SCN5A,SERPINA1,SLC2A10,SLC6A4,SMAD6,SMAD9,TGFB2,THBS2,TINAGL1	30
Cancer,Hematological Disease,Immunological Disease,Organismal Injury and Abnormalities	B-cell non-Hodgkin lymphoma	6,90E-05		ARPP21,B2M,C10orf71,CARNS1,CD48,CD69,CD79A,CDC20,CMYA5,CNTNAP5,COL11A1,COL17A1,COL20A1,COL8A2,CUBN,DCLK3,DIS3,DNMT3B,E2F1,EIF4EBP1,FASN,FBN2,FLRT2,FYB1,GFAP,GREB1,HECA,HMCN1,HSF4,IRF2BP2,JAK2,KCNJ16,KIT,KLF2,L1CAM,MALT1,MAX,MDGA2,MGLL,MINDY4,MLXIPL,MME,MRVI1,MTHFD1L,NFIB,NOS1,NOS2,P2RY8,PDCD1LG2,PEBP4,PENK,PLXNA2,PMS1,POLE,PPP1R26,PTK2B,PTK7,PTPN14,RIMS1,RND3,RNF112,RUNX1,SARS1,SCARB1,SCNN1A,SDK2…	85
Organismal Injury and Abnormalities	Discomfort	7,35E-05		AR,ASIC1,CA13,CA14,CA2,CACNA2D3,CACNB3,CCR2,CHRNA6,CHRNA9,CHRND,CHRNG,CRP,CX3CR1,DRD2,FDPS,GRIN3A,HRH1,HTR4,IL18,KCNH2,KCNJ2,KIT,MS4A2,NOS2,NTRK2,P2RY12,PDE4D,PDE7B,ROS1,SCN4B,SCN5A,SLC25A6,SLC6A4,TOP2B,TYMS	36
Cardiovascular System Development and Function	Morphology of cardiovascular system	7,39E-05		ACE2,ADAM12,ANGPT1,APLNR,AR,ARG2,ARHGEF26,ARNTL,ATXN1,BGN,C10orf71,CACNB3,CD69,CFH,CITED2,CNN1,COL8A2,CSF3,CTF1,CYGB,DDAH1,DDR1,E2F8,EDN1,EIF4EBP1,FASN,FHL2,FLRT2,FMOD,FOXM1,GDNF,GFAP,GHR,GNAS,GPX3,GPX7,IGF2,IL18,ITGA2,ITGA4,KLF2,KLF4,KLF5,L1CAM,LDLR,LMOD2,LOXL2,MFAP2,MGLL,MLIP,MMP11,MYCN,NEBL,NFAT5,NFATC4,NLRP3,NOG,NOS1,NOS2,NR4A3,NR6A1,P2RY6,PER2,PGF,PIK3R1,PLCE1,PLXND1,PPARGC1A,PTPRJ,RBP4,RBPJ…	90
Neurological Disease,Organismal Injury and Abnormalities,Psychological Disorders	Dementia	7,80E-05		ADAM12,APBB1,AR,ATP8A1,ATXN1,BGN,C3orf67,CA13,CA14,CA2,CACNA2D3,CACNB3,CHRNA6,CHRNA9,CHRND,CHRNG,CNN1,COCH,CRABP1,CRP,DHCR7,DRD2,EIF4EBP1,ETS2,FAAH,FCGR1A,FDPS,FNDC5,GAB2,GDNF,GFAP,GRIA4,GRIN3A,HFE,HRH1,IGF2,KCNH2,KIT,LDLR,LRP3,LRP4,MME,NFATC4,NOS1,NOS2,NTRK2,PAK1,PENK,PGF,PIK3R1,PLPPR4,RIMS1,SCARB1,SCN5A,SERPINA1,SERPINE1,SIRT1,SLC16A3,SLC6A4,SLC6A6,SLC7A2,SORT1,TFRC,TGM1,TGM2	65
