# Supplementary material for: Changes in Biceps femoris Transcriptome along Growth in Iberian Pigs Fed Different Energy Sources and Comparative Analysis with Duroc Breed
Source: Animals (Basel). 2021 Dec 8;11(12):3505. doi: 10.3390/ani11123505 (PMC8697974; doi:10.3390/ani11123505)
Supplement: Supplementary file 1 [file animals-11-03505-s001.zip › Table S9_Canonical Pathways_BREED EFFECTS.xlsx]

## Sheet: Pathways_biceps_breed_0.05
Ingenuity Canonical Pathways	-log(p-value)	p-value	Ratio	z-score	Molecules
Activated in Iberian
NF-ÎºB Signaling	0.285	0.5188	4,47E-02	-2646	GHR,IL18,MALT1,NTRK2,PIK3R1,RASD2,TLR5,TNFRSF11B
GM-CSF Signaling	1.08	0.0831764	8,57E-02	-2236	CISH,JAK2,PIK3R1,RASD2,RUNX1,STAT1
Growth Hormone Signaling	1.06	0.0870964	8,45E-02	-2236	FOS,GHR,IGF2,JAK2,PIK3R1,STAT1
GDNF Family Ligand-Receptor Interactions	0.951	0.111944	7,89E-02	-2000	FOS,GDNF,IRS2,PDLIM7,PIK3R1,RASD2
FLT3 Signaling in Hematopoietic Progenitor Cells	0.572	0.267917	6,25E-02	-2000	EIF4EBP1,GAB2,PIK3R1,RASD2,STAT1
Prolactin Signaling	0.559	0.276058	6,17E-02	-2000	FOS,JAK2,PIK3R1,RASD2,STAT1
TREM1 Signaling	0.385	0.412098	5,33E-02	-2000	IL18,JAK2,NLRP3,TLR5
Adrenomedullin signaling pathway	1.31	0.0489779	7,11E-02	-1941	CFH,FOS,GNAS,GPR37,IL18,KCNH2,KCNN1,MAPK4,MAX,PIK3R1,PLCE1,PRKAG1,PTK2B,RASD2
Dendritic Cell Maturation	0.562	0.274157	5,46E-02	-1897	B2M,COL11A2,FCGR1A,FSCN1,IL18,JAK2,PIK3R1,PLCE1,STAT1,TNFRSF11B
Thrombopoietin Signaling	2.24	0.0057544	1,27E-01	-1890	FOS,GAB2,IRS2,JAK2,PIK3R1,RASD2,STAT1,THPO
IL-6 Signaling	0.752	0.177011	6,4E-02	-1890	CRP,FOS,IL18,IL1RAP,JAK2,PIK3R1,RASD2,TNFRSF11B
p38 MAPK Signaling	0.597	0.25293	5,93E-02	-1890	IL18,IL1RAP,MAX,PLA2G2D,PLA2G4E,STAT1,TGFB2
Senescence Pathway	1.25	0.0562341	6,55E-02	-1886	CAT,E2F1,E2F8,EIF4EBP1,ETS2,KAT2B,MAPK4,NFAT5,NFATC4,PDK4,PIK3R1,PPM1L,RASD2,SERPINE1,SIRT1,SMAD6,SMAD9,TGFB2
Hepatic Fibrosis Signaling Pathway	1.72	0.0190546	6,79E-02	-1633	COL11A2,EDN1,FOS,FZD2,GLI1,IL18,IL1RAP,IRS2,ITGA2,ITGA4,JAK2,PGF,PIK3R1,PRKAG1,RASD2,RHOBTB1,RHOD,RHOH,RND2,RND3,SERPINE1,SIRT3,TFRC,TGFB2,TNFRSF11B
IL-3 Signaling	1.25	0.0562341	8,86E-02	-1633	FOS,GAB2,JAK2,PAK1,PIK3R1,RASD2,STAT1
JAK/Stat Signaling	1.23	0.0588844	8,75E-02	-1633	CISH,FOS,JAK2,PIAS1,PIK3R1,RASD2,STAT1
Type I Diabetes Mellitus Signaling	0.959	0.109901	7,21E-02	-1633	APAF1,ICA1,IL1RAP,JAK2,NOS2,PIAS1,STAT1,TNFRSF11B
STAT3 Pathway	0.873	0.133968	6,67E-02	-1633	CISH,GHR,IL13RA2,IL21R,JAK2,MAP3K12,NTRK2,RASD2,TGFB2
FcÎ³ Receptor-mediated Phagocytosis in Macrophages and Monocytes	0.648	0.224905	6,38E-02	-1633	FCGR1A,FYB1,GAB2,PAK1,PIK3R1,PTK2B
Th1 Pathway	0.562	0.274157	5,79E-02	-1633	CD4,GATA3,IL18,JAK2,NFATC4,PIK3R1,STAT1
Neuroinflammation Signaling Pathway	1.41	0.0389045	6,67E-02	-1606	B2M,CRP,CX3CR1,FOS,GDNF,GRIN3A,IL18,JAK2,MAPK4,NFAT5,NFATC4,NLRP3,NOS2,PIK3R1,PLA2G2D,PLA2G4E,SLC6A13,STAT1,TGFB2,TLR5
Tec Kinase Signaling	2.67	0.00213796	9,76E-02	-1604	FOS,GNAO1,GNAS,ITGA2,ITGA4,JAK2,MS4A2,PAK1,PIK3R1,PTK2B,RHOBTB1,RHOD,RHOH,RND2,RND3,STAT1
Insulin Receptor Signaling	2.12	0.00758578	9,35E-02	-1508	ASIC1,EIF4EBP1,GYS2,INPP5J,IRS2,JAK2,PIK3R1,PPP1R12A,PPP1R3D,PRKAG1,RASD2,SCNN1A,SGK1
HMGB1 Signaling	1.89	0.0128825	8,48E-02	-1508	FOS,IL17B,IL18,KAT2B,PIK3R1,RASD2,RHOBTB1,RHOD,RHOH,RND2,RND3,SERPINE1,TGFB2,TNFRSF11B
Endothelin-1 Signaling	0.924	0.119124	6,38E-02	-1508	EDN1,FOS,GNAO1,GNAS,MAPK4,NOS1,NOS2,PIK3R1,PLA2G2D,PLA2G4E,PLCE1,RASD2
Systemic Lupus Erythematosus In B Cell Signaling Pathway	0.836	0.145881	5,82E-02	-1500	CD79A,FOS,IL17B,IL18,INPP5J,ISG20,JAK2,MALT1,NFAT5,NFATC4,PIK3R1,RASD2,RASGRP1,STAT1,TGFB2,TNFRSF13C
p53 Signaling	1.99	0.0102329	1,02E-01	-1414	APAF1,DRAM1,E2F1,KAT2B,PERP,PIAS1,PIK3R1,PMAIP1,SIRT1,TP63
Thrombin Signaling	0.71	0.194984	5,77E-02	-1414	GATA3,GNAO1,GNAS,PIK3R1,PLCE1,PPP1R12A,RASD2,RHOBTB1,RHOD,RHOH,RND2,RND3
AMPK Signaling	3.01	0.000977237	9,43E-02	-1387	AK1,CHRNA6,CHRNA9,CHRND,CHRNG,EIF4EBP1,FASN,GNAS,GYS2,IRS2,KAT2B,PCK2,PFKFB2,PFKFB3,PIK3R1,PPARGC1A,PPM1L,PRKAG1,RAB9B,SIRT1
Role of CHK Proteins in Cell Cycle Checkpoint Control	0.996	0.100925	8,77E-02	-1342	E2F1,E2F8,HUS1,PPM1L,RAD1
PDGF Signaling	0.767	0.171002	6,98E-02	-1342	FOS,INPP5J,JAK2,PIK3R1,RASD2,STAT1
IGF-1 Signaling	0.526	0.297852	5,77E-02	-1342	FOS,IRS2,JAK2,PIK3R1,PRKAG1,RASD2
Fc Epsilon RI Signaling	0.399	0.399025	5,13E-02	-1342	INPP5J,MS4A2,PIK3R1,PLA2G2D,PLA2G4E,RASD2
iCOS-iCOSL Signaling in T Helper Cells	0.274	0.532108	4,5E-02	-1342	CD4,GAB2,NFAT5,NFATC4,PIK3R1
Acute Phase Response Signaling	2.29	0.00512861	8,94E-02	-1265	CRABP1,CRABP2,CRP,FOS,IL18,IL1RAP,ITIH4,JAK2,OSMR,PIK3R1,RASD2,RBP4,RBP7,SERPINA1,SERPINE1,TNFRSF11B
Role of NFAT in Regulation of the Immune Response	0.78	0.165959	6,08E-02	-1265	CD4,CD79A,FCGR1A,FOS,GNAO1,GNAS,MS4A2,NFAT5,NFATC4,PIK3R1,RASD2
Cardiac Hypertrophy Signaling (Enhanced)	0.932	0.11695	5,54E-02	-1177	CTF1,EDN1,EIF4EBP1,FGF6,FZD2,GHR,GNAS,IL13RA2,IL17B,IL18,IL21R,ITGA2,ITGA4,JAK2,MAP3K12,NFAT5,NFATC4,PDE4D,PDE7B,PDE8B,PIK3R1,PLCE1,PRKAG1,RASD2,SMPDL3A,TGFB2,TNFRSF11B
Systemic Lupus Erythematosus In T Cell Signaling Pathway	0	1	3,6E-02	-1155	B2M,FOS,NOS1,NOS2,PIK3R1,PPM1L,RASD2,RHOBTB1,RHOD,RHOH,RND2,RND3
Cholecystokinin/Gastrin-mediated Signaling	1.13	0.074131	7,56E-02	-1134	FOS,IL18,PTK2B,RASD2,RHOBTB1,RHOD,RHOH,RND2,RND3
PKCÎ¸ Signaling in T Lymphocytes	1.12	0.0758578	7,1E-02	-1134	CACNA2D3,CACNB3,CD4,FOS,MALT1,MAP3K12,NFAT5,NFATC4,PIK3R1,POU2F1,RASD2
GÎ±i Signaling	0.752	0.177011	6,4E-02	-1134	APLNR,DRD2,GNAS,GRM2,P2RY12,PRKAG1,RASD2,XCR1
CD28 Signaling in T Helper Cells	0.573	0.267301	5,83E-02	-1134	CD4,FOS,MALT1,NFAT5,NFATC4,PAK1,PIK3R1
T Cell Exhaustion Signaling Pathway	0.455	0.350752	5,14E-02	-1134	FOS,JAK2,NFAT5,NFATC4,PDCD1LG2,PIK3R1,PPM1L,RASD2,STAT1
Sperm Motility	2.05	0.00891251	8,07E-02	-1000	DDR1,EPHB2,GNAS,JAK2,KIT,NTRK2,PDE4D,PLA2G2D,PLA2G4E,PLCE1,PRKAG1,PTK2B,PTK6,PTK7,ROS1,SLC9A5,TIE1,TNK2
Interferon Signaling	1.16	0.0691831	1,11E-01	-1000	JAK2,MX1,PIAS1,STAT1
Triacylglycerol Biosynthesis	0.996	0.100925	9,76E-02	-1000	GPAT3,LCLAT1,PLPPR2,PLPPR4
iNOS Signaling	0.883	0.130918	8,89E-02	-1000	FOS,JAK2,NOS2,STAT1
Pancreatic Adenocarcinoma Signaling	0.708	0.195884	6,42E-02	-1000	E2F1,E2F8,JAK2,PGF,PIK3R1,STAT1,TGFB2
NF-ÎºB Activation by Viruses	0.547	0.283792	6,1E-02	-1000	CD4,ITGA2,ITGA4,PIK3R1,RASD2
B Cell Receptor Signaling	0.545	0.285102	5,41E-02	-1000	CD79A,GAB2,INPP5J,MALT1,MAP3K12,NFAT5,NFATC4,PIK3R1,PTK2B,RASD2
IL-1 Signaling	0.441	0.362243	5,49E-02	-1000	FOS,GNAO1,GNAS,IL1RAP,PRKAG1
Death Receptor Signaling	0.441	0.362243	5,49E-02	-1000	APAF1,CRADD,DFFA,PARP14,PARP9
Endocannabinoid Developing Neuron Pathway	0.417	0.382825	5,22E-02	-1000	GNAO1,MAPK4,MGLL,PIK3R1,PRKAG1,RASD2
Role of NFAT in Cardiac Hypertrophy	0.344	0.452898	4,67E-02	-1000	CACNA2D3,CACNB3,CTF1,GNAS,NFATC4,PIK3R1,PLCE1,PRKAG1,RASD2,TGFB2
RANK Signaling in Osteoclasts	0.272	0.534564	4,55E-02	-1000	FOS,MAP3K12,PIK3R1,PTK2B
fMLP Signaling in Neutrophils	0	1	4,31E-02	-1000	GNAS,NFAT5,NFATC4,PIK3R1,RASD2
Type II Diabetes Mellitus Signaling	0	1	4,23E-02	-1000	CACNA2D3,CACNB3,IRS2,PIK3R1,PRKAG1,TNFRSF11B
EIF2 Signaling	0	1	2,24E-02	-1000	ATF5,EIF5B,MYCN,PIK3R1,RASD2
Neuropathic Pain Signaling In Dorsal Horn Neurons	2.35	0.00446684	1,09E-01	-0,905	FOS,GPR37,GRIA4,GRIN3A,GRM2,KCNH2,KCNN1,NTRK2,PIK3R1,PLCE1,PRKAG1
IL-8 Signaling	1.26	0.0549541	0.07	-0,905	ANGPT1,CDH1,EIF4EBP1,FOS,GNAS,PGF,PIK3R1,PTK2B,RASD2,RHOBTB1,RHOD,RHOH,RND2,RND3
Glioma Invasiveness Signaling	1.83	0.0147911	1,08E-01	-0,816	PIK3R1,RASD2,RHOBTB1,RHOD,RHOH,RND2,RND3,TIMP4
Renin-Angiotensin Signaling	0.848	0.141906	6,78E-02	-0,816	FOS,JAK2,PAK1,PIK3R1,PRKAG1,PTK2B,RASD2,STAT1
Apelin Cardiomyocyte Signaling Pathway	0.583	0.261216	6,06E-02	-0,816	APLNR,CAT,MAPK4,PIK3R1,PLCE1,SLC9A5
Androgen Signaling	0.421	0.379315	5,15E-02	-0,816	AR,CACNA2D3,CACNB3,GNAO1,GNAS,KAT2B,PRKAG1
CXCR4 Signaling	1.22	0.060256	7,19E-02	-0,707	CD4,FOS,GNAO1,GNAS,PAK1,PIK3R1,RASD2,RHOBTB1,RHOD,RHOH,RND2,RND3
Sphingosine-1-phosphate Signaling	1.16	0.0691831	7,69E-02	-0,707	PIK3R1,PLCE1,PTK2B,RHOBTB1,RHOD,RHOH,RND2,RND3,S1PR5
PI3K Signaling in B Lymphocytes	1.11	0.0776247	7,25E-02	-0,707	ATF5,CD79A,FOS,IRS2,MALT1,NFAT5,NFATC4,PIK3R1,PLCE1,RASD2
Leukocyte Extravasation Signaling	0.821	0.151008	6,09E-02	-0,707	CLDN1,CLDN4,ITGA2,ITGA4,JAM3,MMP11,MMP23B,PIK3R1,PTK2B,RASGRP1,RHOH,TIMP4
ILK Signaling	1.15	0.0707946	6,84E-02	-0,632	CDH1,FOS,IRS2,NOS2,PGF,PIK3R1,PPM1L,PPP1R12A,RHOBTB1,RHOD,RHOH,RND2,RND3
RhoGDI Signaling	1.59	0.025704	7,78E-02	-0,577	CDH1,CDH23,GNAO1,GNAS,ITGA2,ITGA4,PAK1,PIP5K1B,PPP1R12A,RHOBTB1,RHOD,RHOH,RND2,RND3
Sirtuin Signaling Pathway	1.07	0.0851138	6,19E-02	-0,500	ARG2,ARNTL,BPGM,CDH1,E2F1,GABPB2,MAPK4,MYCN,NOS2,PCK2,PFKFB3,PPARGC1A,SCNN1A,SIRT1,SIRT3,SLC25A6,WRN,XRCC5
Inhibition of Matrix Metalloproteases	1.59	0.025704	1,28E-01	-0,447	ADAM12,MMP11,MMP23B,THBS2,TIMP4
tRNA Splicing	1.42	0.0380189	1,16E-01	-0,447	PDE4D,PDE7B,PDE8B,SMPDL3A,TRPT1
Relaxin Signaling	0.924	0.119124	6,67E-02	-0,447	FOS,GNAO1,GNAS,NOS2,PDE4D,PDE7B,PDE8B,PIK3R1,PRKAG1,SMPDL3A
Role of BRCA1 in DNA Damage Response	0.873	0.133968	7,5E-02	-0,447	E2F1,E2F8,FANCC,FANCD2,POU2F1,STAT1
VEGF Family Ligand-Receptor Interactions	0.801	0.158125	7,14E-02	-0,447	FOS,PGF,PIK3R1,PLA2G2D,PLA2G4E,RASD2
Ceramide Signaling	0.735	0.184077	6,82E-02	-0,447	FOS,PIK3R1,PPM1L,RASD2,S1PR5,TNFRSF11B
Paxillin Signaling	0.721	0.190108	6,48E-02	-0,447	ITGA2,ITGA4,ITGA8,PAK1,PIK3R1,PTK2B,RASD2
TGF-Î² Signaling	0.622	0.238781	6,25E-02	-0,447	FOS,RASD2,SERPINE1,SMAD6,SMAD9,TGFB2
PAK Signaling	0.609	0.246037	6,19E-02	-0,447	ITGA2,ITGA4,PAK1,PIK3R1,PTK2B,RASD2
CCR3 Signaling in Eosinophils	0.532	0.293765	5,65E-02	-0,447	GNAS,PAK1,PIK3R1,PLA2G2D,PLA2G4E,PPP1R12A,RASD2
Reelin Signaling in Neurons	0.308	0.49204	4,65E-02	-0,447	APBB1,GRIN3A,ITGA2,ITGA4,PDK4,PIK3R1
GÎ±12/13 Signaling	0.302	0.498884	4,62E-02	-0,447	CDH1,CDH23,LPAR4,PIK3R1,PTK2B,RASD2
PI3K/AKT Signaling	1.39	0.040738	7,47E-02	-0,378	EIF4EBP1,GAB2,GHR,GYS2,IL13RA2,IL21R,INPP5J,ITGA2,ITGA4,JAK2,PIK3R1,PPM1L,RASD2
Apelin Endothelial Signaling Pathway	1.2	0.0630957	7,83E-02	-0,378	ANGPT1,APLNR,FOS,GNAO1,GNAS,KLF2,PIK3R1,PRKAG1,RASD2
P2Y Purigenic Receptor Signaling Pathway	0.726	0.187932	6,3E-02	-0,378	FOS,P2RY11,P2RY12,P2RY6,PIK3R1,PLCE1,PRKAG1,RASD2
CREB Signaling in Neurons	0.538	0.289734	5,31E-02	-0,378	CACNA2D3,CACNB3,GNAO1,GNAS,GRIA4,GRIK5,GRM2,PIK3R1,PLCE1,PRKAG1,RASD2
Apelin Adipocyte Signaling Pathway	2.04	0.00912011	1,1E-01	-0,333	APLNR,CAT,GPX2,GPX3,GPX7,MAPK4,MGST2,PPARGC1A,PRKAG1
Aryl Hydrocarbon Receptor Signaling	2.02	0.00954993	9,09E-02	-0,333	ALDH3B2,APAF1,CYP1B1,E2F1,FOS,MGST2,NFIA,NFIB,NR0B2,NRIP1,TGFB2,TGM2,TRIP11
Endocannabinoid Neuronal Synapse Pathway	1.62	0.0239883	8,59E-02	-0,333	CACNA2D3,CACNB3,FAAH,GNAO1,GRIA4,GRIN3A,MAPK4,MGLL,PLCE1,PRKAG1,RIMS1
Rac Signaling	1.62	0.0239883	8,93E-02	-0,333	BAIAP2,CYFIP2,IQGAP3,ITGA2,ITGA4,PAK1,PIK3R1,PIP5K1B,PTK2B,RASD2
GÎ±q Signaling	1.38	0.0416869	7,64E-02	-0,302	GNAS,GYS2,HRH1,NFATC4,PIK3R1,PTK2B,RGS2,RHOBTB1,RHOD,RHOH,RND2,RND3
Cardiac Hypertrophy Signaling	0.788	0.16293	5,83E-02	-0,302	GNAO1,GNAS,MAP3K12,NFATC4,PIK3R1,PLCE1,PRKAG1,RASD2,RHOBTB1,RHOD,RHOH,RND2,RND3,TGFB2
cAMP-mediated signaling	1.14	0.0724436	6,58E-02	-0,258	APLNR,DRD2,GNAO1,GNAS,GRM2,HTR4,P2RY12,PDE4D,PDE7B,PDE8B,PKIG,RGS2,SMPDL3A,VIPR1,XCR1
Signaling by Rho Family GTPases	2.63	0.00234423	8,61E-02	-0,229	BAIAP2,CDH1,CDH23,FOS,GFAP,GNAO1,GNAS,ITGA2,ITGA4,MAP3K12,PAK1,PIK3R1,PIP5K1B,PPP1R12A,PTK2B,RHOBTB1,RHOD,RHOH,RND2,RND3,WASF3
Activated in Duroc
Retinol Biosynthesis	1.46	0.0346737	1,19E-01	2236	CEL,CES1,CES3,RBP7,RDH13
BMP signaling pathway	0.785	0.164059	7,06E-02	2236	NOG,PRKAG1,RASD2,SMAD6,SMAD9,SOSTDC1
LXR/RXR Activation	3.11	0.000776247	1,16E-01	2111	ARG2,FASN,IL18,IL1RAP,ITIH4,LDLR,LYZ,MLXIPL,NCOR1,NOS2,PON3,RBP4,SERPINA1,TNFRSF11B
Superpathway of Serine and Glycine Biosynthesis I	3.95	0.000112202	5,71E-01	2000	PHGDH,PSAT1,PSPH,SHMT2
Retinoate Biosynthesis I	1.27	0.0537032	1,21E-01	2000	DHRS7C,RBP7,RDH13,RDH16
Cyclins and Cell Cycle Regulation	0.328	0.469894	4,94E-02	2000	E2F1,E2F8,PPM1L,TGFB2
3-phosphoinositide Degradation	0.873	0.133968	6,49E-02	1897	DUSP13,INPP5J,NUDT14,PALD1,PPFIA4,PPP1R12A,PTPMT1,PTPRJ,STYXL1,THTPA
Triacylglycerol Degradation	1.81	0.0154882	1,28E-01	1633	CEL,CES1,CES3,FAAH,MGLL,NDST3
Cell Cycle Control of Chromosomal Replication	1.47	0.0338844	1,07E-01	1633	CDK15,CDK3,CDT1,MCM2,POLE,TOP2B
Wnt/Î²-catenin Signaling	1.13	0.074131	6,94E-02	1508	AXIN2,CDH1,DKK1,DKK2,DKK3,FZD2,GNAO1,PPM1L,SFRP5,SOX6,SOX9,TGFB2
Apelin Cardiac Fibroblast Signaling Pathway	2.57	0.00269153	2,17E-01	1342	ACE2,APLNR,PRKAG1,SERPINE1,TGFB2
PD-1, PD-L1 cancer immunotherapy pathway	0.75	0.177828	6,6E-02	1342	B2M,JAK2,PDCD1LG2,PIK3R1,RASGRP1,TGFB2,TNFRSF11B
PTEN Signaling	0.511	0.308319	5,56E-02	1342	GHR,INPP5J,ITGA2,ITGA4,NTRK2,PIK3R1,RASD2
GÎ±s Signaling	0.302	0.498884	4,67E-02	1342	GNAS,HTR4,PRKAG1,RGS2,VIPR1
3-phosphoinositide Biosynthesis	0.752	0.177011	6,1E-02	1265	DUSP13,NUDT14,PALD1,PIK3R1,PIP5K1B,PPFIA4,PPP1R12A,PTPRJ,STYXL1,THTPA
Synaptic Long Term Potentiation	0.701	0.199067	6,2E-02	1134	GRIA4,GRIN3A,GRM2,PLCE1,PPP1R12A,PPP1R3D,PRKAG1,RASD2
GP6 Signaling Pathway	0.585	0.260016	5,88E-02	1134	COL11A1,COL11A2,COL17A1,COL20A1,COL6A6,COL8A2,PIK3R1
Superpathway of Inositol Phosphate Compounds	1.31	0.0489779	7,11E-02	1069	DUSP13,INPP5J,IPMK,ITPKA,NUDT14,PALD1,PIK3R1,PIP5K1B,PLCE1,PPFIA4,PPP1R12A,PTPRJ,STYXL1,THTPA
Gluconeogenesis I	1.61	0.0245471	1,54E-01	1000	BPGM,ENO3,FBP2,ME1
D-myo-inositol (1,4,5,6)-Tetrakisphosphate Biosynthesis	0.807	0.155955	6,43E-02	1000	DUSP13,IPMK,NUDT14,PALD1,PPFIA4,PPP1R12A,PTPRJ,STYXL1,THTPA
D-myo-inositol (3,4,5,6)-tetrakisphosphate Biosynthesis	0.807	0.155955	6,43E-02	1000	DUSP13,IPMK,NUDT14,PALD1,PPFIA4,PPP1R12A,PTPRJ,STYXL1,THTPA
D-myo-inositol-5-phosphate Metabolism	0.633	0.232809	5,81E-02	1000	DUSP13,NUDT14,PALD1,PLCE1,PPFIA4,PPP1R12A,PTPRJ,STYXL1,THTPA
Glutamate Receptor Signaling	0.629	0.234963	7,02E-02	1000	GRIA4,GRIK5,GRIN3A,GRM2
HOTAIR Regulatory Pathway	0.593	0.25527	5,66E-02	1000	AR,ATXN1,CDH1,DNMT3B,FOXM1,MMP11,MMP23B,PIK3R1,REST
NRF2-mediated Oxidative Stress Response	0.513	0.306902	5,29E-02	1000	CAT,DNAJA4,DNAJB4,FKBP5,FOS,GPX2,MGST2,PIK3R1,RASD2,SCARB1
Ephrin B Signaling	0.418	0.381944	5,56E-02	1000	EPHB2,GNAO1,GNAS,PAK1
GPCR-Mediated Integration of Enteroendocrine Signaling Exemplified by an L Cell	0.407	0.391742	5,48E-02	1000	GNAS,PLCE1,PRKAG1,VIPR1
Huntington's Disease Signaling	0	1	2,95E-02	1000	APAF1,NCOR1,PENK,PIK3R1,REST,SGK1,TGM2
Antioxidant Action of Vitamin C	0	1	3,67E-02	1000	JAK2,PLA2G2D,PLA2G4E,PLCE1
Heparan Sulfate Biosynthesis (Late Stages)	1.06	0.0870964	8,45E-02	0,816	CES3,CHST1,EXTL1,EXTL3,HS3ST6,NDST3
Heparan Sulfate Biosynthesis	0.91	0.123027	7,69E-02	0,816	CES3,CHST1,EXTL1,EXTL3,HS3ST6,NDST3
G Beta Gamma Signaling	0.553	0.279898	5,74E-02	0,816	CACNA2D3,CACNB3,GNAO1,GNAS,PAK1,PRKAG1,RASD2
Aldosterone Signaling in Epithelial Cells	0.273	0.533335	4,43E-02	0,816	ASIC1,DNAJB4,PIK3R1,PIP5K1B,PLCE1,SCNN1A,SGK1
Cdc42 Signaling	0.52	0.301995	5,39E-02	0,707	B2M,BAIAP2,FOS,IQGAP3,ITGA2,ITGA4,PAK1,PPP1R12A,TNK2
Regulation of Actin-based Motility by Rho	2.6	0.00251189	1,17E-01	0,632	BAIAP2,ITGA2,ITGA4,PAK1,PIP5K1B,PPP1R12A,RHOBTB1,RHOD,RHOH,RND2,RND3
PPARÎ±/RXRÎ± Activation	0.9	0.125893	6,32E-02	0,632	FASN,GHR,GNAS,IL1RAP,JAK2,NCOR1,NR0B2,PLCE1,PPARGC1A,PRKAG1,RASD2,TGFB2
Calcium Signaling	0.939	0.11508	6,31E-02	0,577	CACNA2D3,CACNB3,CHRNA6,CHRNA9,CHRND,CHRNG,GRIA4,GRIN3A,NFAT5,NFATC4,PNCK,PRKAG1,TP63
Opioid Signaling Pathway	0.554	0.279254	5,26E-02	0,577	CACNA2D3,CACNB3,FOS,GNAO1,GNAS,GRIN3A,MAPK4,NOS1,PENK,PRKAG1,RASD2,RGS1,RGS8
Phospholipase C Signaling	1.24	0.057544	6,61E-02	0,535	CD79A,GNAS,ITGA2,ITGA4,NFAT5,NFATC4,PLA2G2D,PLA2G4E,PLCE1,PPP1R12A,RASD2,RHOBTB1,RHOD,RHOH,RND2,RND3,TGM2
Osteoarthritis Pathway	3.44	0.000363078	9,95E-02	0,447	ADAMTS4,DDIT4,DKK1,FZD2,GLI1,HES1,IL1RAP,ITGA2,ITGA4,MTF1,NOS2,PGF,PPARGC1A,PRKAG1,RBP4,RBPJ,SDC4,SIRT1,SMAD6,SMAD9,SOX9
Synaptogenesis Signaling Pathway	1.74	0.018197	7,05E-02	0,447	CACNB3,CADM1,CDH1,CDH23,CHN1,CNTNAP1,EIF4EBP1,EPHA7,EPHB2,GRIA4,GRIN3A,GRM2,NTRK2,PAK1,PIK3R1,PRKAG1,RASD2,RASGRP1,SYT12,SYT2,THBS2,UNC13A
Netrin Signaling	0.818	0.152055	7,69E-02	0,447	CACNA2D3,CACNB3,NFAT5,NFATC4,PRKAG1
Inhibition of ARE-Mediated mRNA Degradation Pathway	0	1	4,1E-02	0,447	DIS3,MAPK4,PPM1L,PRKAG1,TNFRSF11B
CDK5 Signaling	1.34	0.0457088	8,33E-02	0,378	GNAS,ITGA2,MAPK4,NTRK2,PPM1L,PPP1R12A,PPP1R3D,PRKAG1,RASD2
LPS/IL-1 Mediated Inhibition of RXR Function	1.19	0.0645654	6,7E-02	0,378	ABCB9,ALDH3B2,CAT,CHST1,FMO5,HS3ST6,IL18,IL1RAP,MGST2,NDST3,NR0B2,PPARGC1A,SCARB1,SMOX,TNFRSF11B
Ephrin Receptor Signaling	1.03	0.0933254	6,67E-02	0,378	ANGPT1,EPHA7,EPHB2,GNAO1,GNAS,GRIN3A,ITGA2,ITGA4,JAK2,PAK1,PGF,RASD2
RhoA Signaling	0.542	0.287078	5,69E-02	0,378	BAIAP2,LPAR4,PIP5K1B,PPP1R12A,PTK2B,RHPN2,RND3
Endocannabinoid Cancer Inhibition Pathway	0.368	0.428549	4,9E-02	0,378	CDH1,GNAO1,NOS1,NOS2,PGF,PIK3R1,PRKAG1
Sumoylation Pathway	2.29	0.00512861	1,07E-01	0,333	AR,CDH1,FOS,ISG20,PIAS1,RHOBTB1,RHOD,RHOH,RND2,RND3,SIRT1
PPAR Signaling	1.82	0.0151356	9,62E-02	0,333	CITED2,FOS,IL18,IL1RAP,NCOR1,NR0B2,NRIP1,PPARGC1A,RASD2,TNFRSF11B
eNOS Signaling	1.06	0.0870964	6,92E-02	0,333	AQP3,AQP4,CHRNA6,CHRNA9,CHRND,CHRNG,GNAS,LPAR4,PGF,PIK3R1,PRKAG1
Corticotropin Releasing Hormone Signaling	0.745	0.179887	6,21E-02	0,333	CACNA2D3,CACNB3,FOS,GLI1,GNAO1,GNAS,NOS1,NOS2,PRKAG1
Colorectal Cancer Metastasis Signaling	2.44	0.00363078	8,3E-02	0,243	CDH1,FOS,FZD2,GNAS,JAK2,MMP11,MMP23B,MSH3,NOS2,PGF,PIK3R1,PRKAG1,RASD2,RHOBTB1,RHOD,RHOH,RND2,RND3,STAT1,TGFB2,TLR5
Production of Nitric Oxide and Reactive Oxygen Species in Macrophages	3.68	0.00020893	1,06E-01	0,229	ARG2,CAT,FOS,JAK2,LYZ,MAP3K12,NOS2,PIK3R1,PPM1L,PPP1R12A,PPP1R3D,RBP4,RHOBTB1,RHOD,RHOH,RND2,RND3,SERPINA1,STAT1,TNFRSF11B
Actin Nucleation by ARP-WASP Complex	2.97	0.00107152	1,39E-01	0,000	BAIAP2,ITGA2,ITGA4,PPP1R12A,RASD2,RHOBTB1,RHOD,RHOH,RND2,RND3
ERK/MAPK Signaling	2.34	0.00457088	8,81E-02	0,000	EIF4EBP1,ETS2,FOS,ITGA2,ITGA4,MYCN,PAK1,PIK3R1,PLA2G2D,PLA2G4E,PPM1L,PPP1R12A,PPP1R3D,PRKAG1,PTK2B,RASD2,STAT1
Apelin Muscle Signaling Pathway	2.09	0.00812831	2,11E-01	0,000	APLNR,GNAS,PPARGC1A,PRKAG1
Amyotrophic Lateral Sclerosis Signaling	2.02	0.00954993	1,03E-01	0,000	APAF1,CAT,GDNF,GRIA4,GRIK5,GRIN3A,NOS1,PAK1,PGF,PIK3R1
Glutathione Redox Reactions I	1.73	0.0186209	1,67E-01	0,000	GPX2,GPX3,GPX7,MGST2
White Adipose Tissue Browning Pathway	1.26	0.0549541	7,75E-02	0,000	CACNA2D3,CACNB3,DIO2,FNDC5,GNAS,MS4A2,PPARGC1A,PRKAG1,RUNX1T1,SIRT1
Glioblastoma Multiforme Signaling	1.25	0.0562341	7,27E-02	0,000	E2F1,E2F8,FZD2,IGF2,PIK3R1,PLCE1,RASD2,RHOBTB1,RHOD,RHOH,RND2,RND3
Synaptic Long Term Depression	1.16	0.0691831	6,88E-02	0,000	CACNA2D3,CACNB3,GNAO1,GNAS,GRIA4,GRM2,NOS1,NOS2,PLA2G2D,PLA2G4E,PLCE1,PPM1L,RASD2
Cardiac Î²-adrenergic Signaling	1.06	0.0870964	7,09E-02	0,000	GNAS,PDE4D,PDE7B,PDE8B,PKIG,PPM1L,PPP1R12A,PPP1R3D,PRKAG1,SMPDL3A
Dopamine-DARPP32 Feedback in cAMP Signaling	1	0.1	6,75E-02	0,000	DRD2,GNAS,GRIN3A,KCNJ16,KCNJ2,NOS1,PLCE1,PPM1L,PPP1R12A,PPP1R3D,PRKAG1
MIF Regulation of Innate Immunity	0.967	0.107895	9,52E-02	0,000	FOS,NOS2,PLA2G2D,PLA2G4E
HGF Signaling	0.959	0.109901	7,21E-02	0,000	ETS2,FOS,ITGA2,ITGA4,MAP3K12,PAK1,PIK3R1,RASD2
Integrin Signaling	0.86	0.138038	6,1E-02	0,000	ITGA2,ITGA4,ITGA8,PAK1,PIK3R1,PPP1R12A,RASD2,RHOBTB1,RHOD,RHOH,RND2,RND3,TNK2
TNFR1 Signaling	0.767	0.171002	0.08	0,000	APAF1,CRADD,FOS,PAK1
mTOR Signaling	0.699	0.199986	5,74E-02	0,000	DDIT4,EIF4EBP1,PGF,PIK3R1,PPM1L,PRKAG1,RASD2,RHOBTB1,RHOD,RHOH,RND2,RND3
Actin Cytoskeleton Signaling	0.618	0.240991	5,5E-02	0,000	BAIAP2,CYFIP2,FGF6,IQGAP3,ITGA2,ITGA4,NCKAP1L,PAK1,PIK3R1,PIP5K1B,PPP1R12A,RASD2
Ovarian Cancer Signaling	0.588	0.258226	5,76E-02	0,000	E2F1,EDN1,FZD2,PGF,PIK3R1,PMS2,PRKAG1,RASD2
Protein Kinase A Signaling	0.548	0.283139	5,03E-02	0,000	ACP4,EYA2,GNAS,GYS2,NFAT5,NFATC4,PDE4D,PDE7B,PDE8B,PLCE1,PPP1R12A,PPP1R3D,PRKAG1,PTK2B,PTPN14,PTPN21,PTPN4,PTPRJ,SMPDL3A,TGFB2
Wnt/Ca+ pathway	0.548	0.283139	6,45E-02	0,000	FZD2,NFAT5,NFATC4,PLCE1
GNRH Signaling	0.47	0.338844	5,2E-02	0,000	CACNA2D3,CACNB3,FOS,GNAS,MAP3K12,PAK1,PRKAG1,PTK2B,RASD2
GPCR-Mediated Nutrient Sensing in Enteroendocrine Cells	0.444	0.359749	5,36E-02	0,000	CACNA2D3,CACNB3,GNAS,PLCE1,PRKAG1,TAS1R1
Th17 Activation Pathway	0.441	0.362243	5,49E-02	0,000	IL21R,JAK2,NFAT5,NFATC4,RUNX1
Melanocyte Development and Pigmentation Signaling	0.411	0.38815	5,32E-02	0,000	GNAS,KIT,PIK3R1,PRKAG1,RASD2
Mouse Embryonic Stem Cell Pluripotency	0.333	0.464515	4,85E-02	0,000	FZD2,JAK2,PIK3R1,RASD2,SMAD9
p70S6K Signaling	0	1	3,88E-02	0,000	CD79A,PIK3R1,PLCE1,PPM1L,RASD2
Regulation of eIF4 and p70S6K Signaling	0	1	3,85E-02	0,000	EIF4EBP1,ITGA2,ITGA4,PIK3R1,PPM1L,RASD2
TR/RXR Activation	4.19	6.45654e-05	1,55E-01	NaN	DIO2,FASN,LDLR,ME1,NCOR1,PIK3R1,PPARGC1A,SCARB1,SLC16A3,SYT12,SYT2,TBL1XR1,THRSP
RAR Activation	3.97	0.000107152	1,09E-01	NaN	CITED2,CRABP1,CRABP2,DHRS7C,FOS,JAK2,KAT2B,NCOR1,NRIP1,PIK3R1,PNRC1,PPARGC1A,PRKAG1,RBP4,RBP7,RDH13,RDH16,SMAD6,SMAD9,TGFB2,TRIM24
Molecular Mechanisms of Cancer	3.31	0.000489779	8,18E-02	NaN	APAF1,CDH1,CDK15,CDK3,E2F1,E2F8,FANCD2,FOS,FZD2,GAB2,GLI1,GNAO1,GNAS,ITGA2,ITGA4,JAK2,MAX,PAK1,PIK3R1,PMAIP1,PRKAG1,RASD2,RASGRP1,RBPJ,RHOBTB1,RHOD,RHOH,RND2,RND3,SMAD6,SMAD9,TGFB2
Serine Biosynthesis	3.12	0.000758578	0.6	NaN	PHGDH,PSAT1,PSPH
Glycine Cleavage Complex	2.83	0.00147911	0.5	NaN	AMT,GLDC,OCA2
Adipogenesis pathway	2.68	0.0020893	1,04E-01	NaN	ARNTL,CEBPD,DLK1,FZD2,KAT2B,KLF5,NFATC4,NR1D2,PER2,RUNX1T1,SIRT1,SMAD9,SOX9,TBL1XR1
Axonal Guidance Signaling	2.61	0.00245471	7,22E-02	NaN	ADAM12,ADAM33,ADAMTS18,ADAMTS4,ADAMTS7,BAIAP2,DPYSL5,EPHA7,EPHB2,ERAP2,FZD2,GLI1,GNAO1,GNAS,ITGA2,ITGA4,L1CAM,MME,MMP11,MMP23B,NFAT5,NFATC4,NTN5,NTRK2,PAK1,PGF,PIK3R1,PLCE1,PLXNA2,PLXND1,PRKAG1,RASD2,RHOD,ROBO3,SEMA3B
Gustation Pathway	2.53	0.00295121	9,74E-02	NaN	ASIC1,CACNA2D3,CACNB3,P2RX5,P2RY11,P2RY12,P2RY6,P2RY8,PDE4D,PDE7B,PDE8B,PRKAG1,SCNN1A,SMPDL3A,TAS1R1
Histidine Degradation III	2.41	0.00389045	3,75E-01	NaN	MTHFD1L,MTHFD2,UROC1
Superoxide Radicals Degradation	2.41	0.00389045	3,75E-01	NaN	CAT,CYGB,GPX7
Folate Transformations I	2.25	0.00562341	3,33E-01	NaN	MTHFD1L,MTHFD2,SHMT2
IL-15 Production	2.19	0.00645654	9,92E-02	NaN	DDR1,EPHB2,JAK2,KIT,NTRK2,PTK2B,PTK6,PTK7,ROS1,STAT1,TIE1,TNK2
Phagosome Formation	2.08	0.00831764	9,6E-02	NaN	FCGR1A,ITGA2,ITGA4,PIK3R1,PLCE1,RHOBTB1,RHOD,RHOH,RND2,RND3,SCARA3,TLR5
Granulocyte Adhesion and Diapedesis	1.94	0.0114815	8,38E-02	NaN	CLDN1,CLDN4,CSF3,CXCL14,CXCL2,HRH1,IL18,IL1RAP,ITGA2,ITGA4,JAM3,MMP11,MMP23B,SDC4,TNFRSF11B
Semaphorin Signaling in Neurons	1.83	0.0147911	1,17E-01	NaN	DPYSL5,PAK1,RHOBTB1,RHOD,RHOH,RND2,RND3
G-Protein Coupled Receptor Signaling	1.8	0.0158489	7,35E-02	NaN	APLNR,DRD2,GNAO1,GNAS,GRM2,HRH1,HTR4,P2RY12,PDE4D,PDE7B,PDE8B,PIK3R1,PRKAG1,PTK2B,RASD2,RASGRP1,RGS2,SMPDL3A,VIPR1,XCR1
Role of Osteoblasts, Osteoclasts and Chondrocytes in Rheumatoid Arthritis	1.8	0.0158489	7,73E-02	NaN	ADAMTS4,DKK1,DKK2,DKK3,FOS,FZD2,IL18,IL1RAP,ITGA2,NFAT5,NFATC4,PIK3R1,PTK2B,SFRP5,SMAD6,SMAD9,TNFRSF11B
NAD biosynthesis II (from tryptophan)	1.77	0.0169824	2,31E-01	NaN	HAAO,KMO,NMNAT1
Tetrahydrofolate Salvage from 5,10-methenyltetrahydrofolate	1.76	0.017378	0.4	NaN	MTHFD1L,MTHFD2
Citrulline-Nitric Oxide Cycle	1.76	0.017378	0.4	NaN	NOS1,NOS2
dTMP De Novo Biosynthesis	1.76	0.017378	0.4	NaN	SHMT2,TYMS
Folate Polyglutamylation	1.76	0.017378	0.4	NaN	MTHFD1L,SHMT2
Role of Macrophages, Fibroblasts and Endothelial Cells in Rheumatoid Arthritis	1.74	0.018197	7,05E-02	NaN	ADAMTS4,CEBPD,DKK1,DKK2,DKK3,FCGR1A,FOS,FZD2,GNAO1,IL18,IL1RAP,JAK2,NFAT5,NFATC4,NOS2,PGF,PIK3R1,PLCE1,RASD2,SFRP5,TLR5,TNFRSF11B
FXR/RXR Activation	1.67	0.0213796	8,73E-02	NaN	FASN,IL18,ITIH4,MLXIPL,NR0B2,PCK2,PON3,PPARGC1A,RBP4,SCARB1,SERPINA1
Superpathway of Citrulline Metabolism	1.6	0.0251189	0.2	NaN	ARG2,NOS1,NOS2
Arginine Degradation VI (Arginase 2 Pathway)	1.6	0.0251189	3,33E-01	NaN	ARG2,PYCR1
Tryptophan Degradation to 2-amino-3-carboxymuconate Semialdehyde	1.6	0.0251189	3,33E-01	NaN	HAAO,KMO
Role of JAK1 and JAK3 in Î³c Cytokine Signaling	1.52	0.0301995	1,01E-01	NaN	IL21R,IRS2,JAK2,PIK3R1,PTK2B,RASD2,STAT1
Hepatic Fibrosis / Hepatic Stellate Cell Activation	1.49	0.0323594	7,53E-02	NaN	COL11A1,COL11A2,COL17A1,COL20A1,COL6A6,COL8A2,EDN1,IGF2,IL1RAP,PGF,SERPINE1,STAT1,TGFB2,TNFRSF11B
Germ Cell-Sertoli Cell Junction Signaling	1.44	0.0363078	7,6E-02	NaN	CDH1,EPN3,ITGA2,MAP3K12,PAK1,PIK3R1,RASD2,RHOBTB1,RHOD,RHOH,RND2,RND3,TGFB2
Glucocorticoid Receptor Signaling	1.43	0.0371535	6,55E-02	NaN	AR,FCGR1A,FKBP5,FOS,JAK2,KAT2B,NCOR1,NFAT5,NFATC4,NOS2,NRIP1,PCK2,PIK3R1,POU2F1,PRKAG1,RASD2,SERPINE1,SGK1,SLPI,STAT1,TGFB2,VIPR1
1D-myo-inositol Hexakisphosphate Biosynthesis II (Mammalian)	1.39	0.040738	1,67E-01	NaN	INPP5J,IPMK,ITPKA
D-myo-inositol (1,3,4)-trisphosphate Biosynthesis	1.39	0.040738	1,67E-01	NaN	INPP5J,IPMK,ITPKA
Asparagine Biosynthesis I	1.36	0.0436516	1	NaN	ASNS
Sulfite Oxidation IV	1.36	0.0436516	1	NaN	SUOX
Xenobiotic Metabolism Signaling	1.34	0.0457088	6,62E-02	NaN	ALDH3B2,CAT,CES1,CES3,CHST1,CITED2,CYP1B1,FMO5,HS3ST6,MAP3K12,MGST2,NDST3,NOS2,NRIP1,PIK3R1,PPARGC1A,PPM1L,RASD2,SMOX
Dopamine Receptor Signaling	1.3	0.0501187	9,09E-02	NaN	DRD2,PPM1L,PPP1R12A,PPP1R3D,PRKAG1,QDPR,SMOX
Circadian Rhythm Signaling	1.27	0.0537032	1,21E-01	NaN	ARNTL,GRIN3A,PER1,PER2
IL-9 Signaling	1.27	0.0537032	1,21E-01	NaN	CISH,IRS2,PIK3R1,STAT1
HIF1Î± Signaling	1.24	0.057544	7,96E-02	NaN	EDN1,MAPK4,MMP11,MMP23B,NOS1,NOS2,PGF,PIK3R1,RASD2
Role of JAK2 in Hormone-like Cytokine Signaling	1.23	0.0588844	1,18E-01	NaN	GHR,IRS2,JAK2,STAT1
Sertoli Cell-Sertoli Cell Junction Signaling	1.22	0.060256	7,03E-02	NaN	CDH1,CLDN1,CLDN4,EPN3,ITGA2,ITGA4,JAM3,MAP3K12,MPP6,NOS1,NOS2,PRKAG1,RASD2
IL-12 Signaling and Production in Macrophages	1.21	0.0616595	7,58E-02	NaN	FOS,IL18,LYZ,MST1,NOS2,PIK3R1,RBP4,SERPINA1,STAT1,TGFB2
PXR/RXR Activation	1.2	0.0630957	9,23E-02	NaN	ABCB9,CES3,NR0B2,PCK2,PPARGC1A,PRKAG1
Phosphatidylglycerol Biosynthesis II (Non-plastidic)	1.17	0.0676083	1,36E-01	NaN	GPAT3,LCLAT1,PTPMT1
Superpathway of D-myo-inositol (1,4,5)-trisphosphate Metabolism	1.12	0.0758578	1,3E-01	NaN	INPP5J,IPMK,ITPKA
Tryptophan Degradation III (Eukaryotic)	1.12	0.0758578	1,3E-01	NaN	CYP2S1,HAAO,KMO
Ethanol Degradation IV	1.12	0.0758578	1,3E-01	NaN	CAT,CYGB,GPX7
Epoxysqualene Biosynthesis	1.07	0.0851138	0.5	NaN	SQLE
Choline Degradation I	1.07	0.0851138	0.5	NaN	CHDH
Alanine Degradation III	1.07	0.0851138	0.5	NaN	GPT2
Alanine Biosynthesis II	1.07	0.0851138	0.5	NaN	GPT2
Palmitate Biosynthesis I (Animals)	1.07	0.0851138	0.5	NaN	FASN
Fatty Acid Biosynthesis Initiation II	1.07	0.0851138	0.5	NaN	FASN
Cardiolipin Biosynthesis II	1.07	0.0851138	0.5	NaN	PTPMT1
Glycine Biosynthesis I	1.07	0.0851138	0.5	NaN	SHMT2
T Cell Receptor Signaling	1.06	0.0870964	7,62E-02	NaN	CD4,FOS,MALT1,NFAT5,NFATC4,PIK3R1,RASD2,RASGRP1
Role of JAK family kinases in IL-6-type Cytokine Signaling	1.03	0.0933254	1,2E-01	NaN	JAK2,OSMR,STAT1
Hematopoiesis from Multipotent Stem Cells	1.03	0.0933254	1,67E-01	NaN	CSF3,THPO
Atherosclerosis Signaling	1.01	0.0977237	7,14E-02	NaN	CCR2,COL11A2,IL18,ITGA4,LYZ,PLA2G2D,PLA2G4E,RBP4,SERPINA1
B Cell Activating Factor Signaling	0.996	0.100925	9,76E-02	NaN	FOS,NFAT5,NFATC4,TNFRSF13C
nNOS Signaling in Skeletal Muscle Cells	0.996	0.100925	9,76E-02	NaN	CACNA2D3,CACNB3,NOS1,SNTB2
Glycolysis I	0.996	0.100925	1,15E-01	NaN	BPGM,ENO3,FBP2
Apelin Liver Signaling Pathway	0.996	0.100925	1,15E-01	NaN	APLNR,COL11A2,EDN1
Angiopoietin Signaling	0.971	0.106905	0.08	NaN	ANGPT1,GRB14,PAK1,PIK3R1,RASD2,TIE1
MSP-RON Signaling Pathway	0.971	0.106905	8,62E-02	NaN	CCR2,JAK2,MST1,NOS2,PIK3R1
Cholesterol Biosynthesis I	0.971	0.106905	1,54E-01	NaN	DHCR7,SQLE
Cholesterol Biosynthesis II (via 24,25-dihydrolanosterol)	0.971	0.106905	1,54E-01	NaN	DHCR7,SQLE
Cholesterol Biosynthesis III (via Desmosterol)	0.971	0.106905	1,54E-01	NaN	DHCR7,SQLE
Oncostatin M Signaling	0.939	0.11508	9,3E-02	NaN	JAK2,OSMR,RASD2,STAT1
Serotonin Receptor Signaling	0.939	0.11508	9,3E-02	NaN	HTR4,QDPR,SLC6A4,SMOX
Retinoic acid Mediated Apoptosis Signaling	0.924	0.119124	8,33E-02	NaN	APAF1,CRABP1,CRABP2,PARP14,PARP9
GABA Receptor Signaling	0.924	0.119124	7,37E-02	NaN	CACNA2D3,CACNB3,GNAS,GPR37,KCNH2,KCNN1,SLC6A13
DNA Double-Strand Break Repair by Non-Homologous End Joining	0.914	0.121899	1,43E-01	NaN	WRN,XRCC5
Thyronamine and Iodothyronamine Metabolism	0.903	0.125026	3,33E-01	NaN	DIO2
Anandamide Degradation	0.903	0.125026	3,33E-01	NaN	FAAH
Thyroid Hormone Metabolism I (via Deiodination)	0.903	0.125026	3,33E-01	NaN	DIO2
1D-myo-inositol Hexakisphosphate Biosynthesis V (from Ins(1,3,4)P3)	0.903	0.125026	3,33E-01	NaN	IPMK
Bladder Cancer Signaling	0.889	0.129122	7,22E-02	NaN	CDH1,E2F1,FGF6,MMP11,MMP23B,PGF,RASD2
Superpathway of Cholesterol Biosynthesis	0.886	0.130017	1,03E-01	NaN	DHCR7,FDPS,SQLE
Agranulocyte Adhesion and Diapedesis	0.876	0.133045	6,25E-02	NaN	CLDN1,CLDN4,CXCL14,CXCL2,HRH1,IL18,ITGA2,ITGA4,JAM3,MMP11,MMP23B,SDC4
UVA-Induced MAPK Signaling	0.873	0.133968	7,14E-02	NaN	FOS,PARP14,PARP9,PIK3R1,PLCE1,RASD2,STAT1
PFKFB4 Signaling Pathway	0.86	0.138038	8,7E-02	NaN	FBP2,GNAS,PRKAG1,TGFB2
Acetone Degradation I (to Methylglyoxal)	0.854	0.139959	0.1	NaN	CYP1B1,CYP2S1,PRXL2B
Granzyme B Signaling	0.818	0.152055	1,25E-01	NaN	APAF1,DFFA
Mismatch Repair in Eukaryotes	0.818	0.152055	1,25E-01	NaN	MSH3,PMS2
Chronic Myeloid Leukemia Signaling	0.793	0.161065	6,8E-02	NaN	CBLC,E2F1,E2F8,GAB2,PIK3R1,RASD2,TGFB2
Retinoate Biosynthesis II	0.788	0.16293	2,5E-01	NaN	RBP7
Spermine and Spermidine Degradation I	0.788	0.16293	2,5E-01	NaN	SMOX
Catecholamine Biosynthesis	0.788	0.16293	2,5E-01	NaN	PNMT
Proline Biosynthesis I	0.788	0.16293	2,5E-01	NaN	PYCR1
Melatonin Degradation II	0.788	0.16293	2,5E-01	NaN	SMOX
Arginine Degradation I (Arginase Pathway)	0.788	0.16293	2,5E-01	NaN	ARG2
Phenylalanine Degradation I (Aerobic)	0.788	0.16293	2,5E-01	NaN	QDPR
HIPPO signaling	0.785	0.164059	7,06E-02	NaN	DLG3,MST1,PPM1L,PPP1R12A,PPP1R3D,STK3
IL-4 Signaling	0.785	0.164059	7,06E-02	NaN	INPP5J,JAK2,NFAT5,NFATC4,PIK3R1,RASD2
Melanoma Signaling	0.767	0.171002	0.08	NaN	CDH1,E2F1,PIK3R1,RASD2
Thyroid Cancer Signaling	0.745	0.179887	7,84E-02	NaN	CDH1,GDNF,NTRK2,RASD2
Cytotoxic T Lymphocyte-mediated Apoptosis of Target Cells	0.74	0.18197	8,82E-02	NaN	APAF1,B2M,DFFA
Regulation of IL-2 Expression in Activated and Anergic T Lymphocytes	0.721	0.190108	6,74E-02	NaN	FOS,MALT1,NFAT5,NFATC4,RASD2,TGFB2
Small Cell Lung Cancer Signaling	0.71	0.194984	7,04E-02	NaN	APAF1,E2F1,MAX,NOS1,PIK3R1
2-ketoglutarate Dehydrogenase Complex	0.701	0.199067	0.2	NaN	DHTKD1
Trans, trans-farnesyl Diphosphate Biosynthesis	0.701	0.199067	0.2	NaN	FDPS
DNA damage-induced 14-3-3Ïƒ Signaling	0.701	0.199067	1,05E-01	NaN	HUS1,RAD1
Transcriptional Regulatory Network in Embryonic Stem Cells	0.684	0.207014	7,41E-02	NaN	L1CAM,REST,TRIM24,ZFHX3
Caveolar-mediated Endocytosis Signaling	0.676	0.210863	6,85E-02	NaN	B2M,CD48,ITGA2,ITGA4,ITGA8
T Helper Cell Differentiation	0.676	0.210863	6,85E-02	NaN	GATA3,IL18,IL21R,STAT1,TNFRSF11B
Cellular Effects of Sildenafil (Viagra)	0.676	0.210863	6,11E-02	NaN	GNAS,GPR37,KCNH2,KCNN1,PDE4D,PLCE1,PPP1R12A,PRKAG1
CDP-diacylglycerol Biosynthesis I	0.668	0.214783	0.1	NaN	GPAT3,LCLAT1
The Visual Cycle	0.668	0.214783	0.1	NaN	RBP7,RDH13
Inflammasome pathway	0.668	0.214783	0.1	NaN	IL18,NLRP3
Cell Cycle Regulation by BTG Family Proteins	0.666	0.215774	8,11E-02	NaN	E2F1,E2F8,PPM1L
Clathrin-mediated Endocytosis Signaling	0.658	0.219786	5,7E-02	NaN	AAK1,EPHB2,FGF6,HIP1R,LDLR,LYZ,PGF,PIK3R1,RBP4,SERPINA1,TFRC
CCR5 Signaling in Macrophages	0.648	0.224905	6,38E-02	NaN	CACNA2D3,CACNB3,CD4,FOS,GNAS,PTK2B
FcÎ³RIIB Signaling in B Lymphocytes	0.644	0.226986	6,67E-02	NaN	CACNA2D3,CACNB3,CD79A,PIK3R1,RASD2
Human Embryonic Stem Cell Pluripotency	0.631	0.233884	5,93E-02	NaN	FZD2,GNAS,NOG,NTRK2,PIK3R1,S1PR5,SMAD6,TGFB2
Proline Biosynthesis II (from Arginine)	0.631	0.233884	1,67E-01	NaN	PYCR1
Urea Cycle	0.631	0.233884	1,67E-01	NaN	ARG2
Selenocysteine Biosynthesis II (Archaea and Eukaryotes)	0.631	0.233884	1,67E-01	NaN	SARS1
Glycogen Biosynthesis II (from UDP-D-Glucose)	0.631	0.233884	1,67E-01	NaN	GYS2
Rapoport-Luebering Glycolytic Shunt	0.631	0.233884	1,67E-01	NaN	BPGM
NAD Biosynthesis III	0.631	0.233884	1,67E-01	NaN	NMNAT1
GDP-mannose Biosynthesis	0.631	0.233884	1,67E-01	NaN	PMM1
CNTF Signaling	0.629	0.234963	7,02E-02	NaN	JAK2,PIK3R1,RASD2,STAT1
Communication between Innate and Adaptive Immune Cells	0.622	0.238781	6,25E-02	NaN	B2M,CD4,CD79A,IL18,TLR5,TNFRSF13C
April Mediated Signaling	0.622	0.238781	7,69E-02	NaN	FOS,NFAT5,NFATC4
tRNA Charging	0.622	0.238781	7,69E-02	NaN	CARS1,GARS1,SARS1
Polyamine Regulation in Colon Cancer	0.606	0.247742	9,09E-02	NaN	AZIN1,MAX
Pyrimidine Deoxyribonucleotides De Novo Biosynthesis I	0.606	0.247742	9,09E-02	NaN	AK1,TYMS
VDR/RXR Activation	0.6	0.251189	6,41E-02	NaN	HES1,KLF4,NCOR1,SEMA3B,TGFB2
Breast Cancer Regulation by Stathmin1	0.595	0.254097	5,5E-02	NaN	E2F1,E2F8,GNAS,PAK1,PIK3R1,PPM1L,PPP1R12A,PPP1R3D,PRKAG1,RASD2,UHMK1
Role of PKR in Interferon Induction and Antiviral Response	0.58	0.263027	7,32E-02	NaN	APAF1,FCGR1A,STAT1
Pyrimidine Ribonucleotides Interconversion	0.58	0.263027	7,32E-02	NaN	AK1,RAD54L,RECQL4
NAD Biosynthesis from 2-amino-3-carboxymuconate Semialdehyde	0.573	0.267301	1,43E-01	NaN	NMNAT1
Phosphatidylcholine Biosynthesis I	0.573	0.267301	1,43E-01	NaN	PCYT1B
NAD Salvage Pathway III	0.573	0.267301	1,43E-01	NaN	NMNAT1
IL-17 Signaling	0.572	0.267917	6,25E-02	NaN	CRP,JAK2,NOS2,PIK3R1,RASD2
Induction of Apoptosis by HIV1	0.564	0.272898	6,56E-02	NaN	APAF1,DFFA,SLC25A6,TNFRSF11B
IL-2 Signaling	0.564	0.272898	6,56E-02	NaN	FOS,PIK3R1,PTK2B,RASD2
Tumoricidal Function of Hepatic Natural Killer Cells	0.553	0.279898	8,33E-02	NaN	APAF1,DFFA
Role of JAK1, JAK2 and TYK2 in Interferon Signaling	0.553	0.279898	8,33E-02	NaN	JAK2,STAT1
Pyrimidine Ribonucleotides De Novo Biosynthesis	0.542	0.287078	6,98E-02	NaN	AK1,RAD54L,RECQL4
Bupropion Degradation	0.527	0.297167	0.08	NaN	CYP1B1,CYP2S1
D-myo-inositol (1,4,5)-Trisphosphate Biosynthesis	0.527	0.297167	0.08	NaN	PIP5K1B,PLCE1
Inositol Pyrophosphates Biosynthesis	0.524	0.299226	1,25E-01	NaN	IPMK
Sphingomyelin Metabolism	0.524	0.299226	1,25E-01	NaN	SGMS2
Apelin Pancreas Signaling Pathway	0.524	0.299226	6,82E-02	NaN	APLNR,PIK3R1,PRKAG1
IL-23 Signaling Pathway	0.524	0.299226	6,82E-02	NaN	JAK2,PIK3R1,RUNX1
Estrogen-mediated S-phase Entry	0.504	0.313329	7,69E-02	NaN	E2F1,E2F8
NAD Salvage Pathway II	0.504	0.313329	7,69E-02	NaN	ACP4,NMNAT1
Virus Entry via Endocytic Pathways	0.493	0.321366	5,61E-02	NaN	B2M,ITGA2,ITGA4,PIK3R1,RASD2,TFRC
Role of Oct4 in Mammalian Embryonic Stem Cell Pluripotency	0.491	0.322849	6,52E-02	NaN	ETS2,NR6A1,REST
Dermatan Sulfate Biosynthesis (Late Stages)	0.491	0.322849	6,52E-02	NaN	CHST1,HS3ST6,NDST3
Stearate Biosynthesis I (Animals)	0.491	0.322849	6,52E-02	NaN	ACOT11,FASN,PRXL2B
Citrulline Biosynthesis	0.481	0.33037	1,11E-01	NaN	ARG2
Cell Cycle: G1/S Checkpoint Regulation	0.479	0.331894	5,97E-02	NaN	E2F1,E2F8,MAX,TGFB2
nNOS Signaling in Neurons	0.475	0.334965	6,38E-02	NaN	GRIN3A,NOS1,NOS1AP
Ephrin A Signaling	0.475	0.334965	6,38E-02	NaN	EPHA7,PAK1,PIK3R1
Acute Myeloid Leukemia Signaling	0.462	0.345144	5,62E-02	NaN	EIF4EBP1,KIT,PIK3R1,RASD2,RUNX1
Chondroitin Sulfate Biosynthesis (Late Stages)	0.46	0.346737	6,25E-02	NaN	CHST1,HS3ST6,NDST3
IL-10 Signaling	0.453	0.352371	5,8E-02	NaN	ARG2,FOS,IL18,IL1RAP
Prostanoid Biosynthesis	0.445	0.358922	0.1	NaN	CYP2S1
Ketolysis	0.445	0.358922	0.1	NaN	BDH1
Glycine Betaine Degradation	0.445	0.358922	0.1	NaN	SHMT2
Cell Cycle: G2/M DNA Damage Checkpoint Regulation	0.445	0.358922	6,12E-02	NaN	KAT2B,PTPMT1,TOP2B
Role of p14/p19ARF in Tumor Suppression	0.442	0.36141	6,9E-02	NaN	E2F1,PIK3R1
Sonic Hedgehog Signaling	0.442	0.36141	6,9E-02	NaN	GLI1,PRKAG1
Primary Immunodeficiency Signaling	0.431	0.370681	0.06	NaN	CD4,CD79A,TNFRSF13C
Factors Promoting Cardiogenesis in Vertebrates	0.421	0.379315	5,38E-02	NaN	DKK1,FZD2,NOG,SMAD9,TGFB2
ERK5 Signaling	0.418	0.381944	5,56E-02	NaN	CTF1,FOS,RASD2,SGK1
Estrogen Receptor Signaling	0.413	0.386367	5,11E-02	NaN	KAT2B,NCOR1,NR0B2,NRIP1,PCK2,PPARGC1A,RASD2
Ketogenesis	0.412	0.387258	9,09E-02	NaN	BDH1
G Protein Signaling Mediated by Tubby	0.406	0.392645	6,45E-02	NaN	GNAS,JAK2
UVB-Induced MAPK Signaling	0.403	0.395367	5,77E-02	NaN	EIF4EBP1,FOS,PIK3R1
FAK Signaling	0.401	0.397192	5,26E-02	NaN	ITGA2,ITGA4,PAK1,PIK3R1,RASD2
Leptin Signaling in Obesity	0.396	0.401791	5,41E-02	NaN	JAK2,PIK3R1,PLCE1,PRKAG1
CD27 Signaling in Lymphocytes	0.39	0.40738	5,66E-02	NaN	APAF1,FOS,MAP3K12
BER pathway	0.384	0.413048	8,33E-02	NaN	POLE
Erythropoietin Signaling	0.375	0.421697	5,26E-02	NaN	FOS,JAK2,PIK3R1,RASD2
Neurotrophin/TRK Signaling	0.375	0.421697	5,26E-02	NaN	FOS,NTRK2,PIK3R1,RASD2
EGF Signaling	0.367	0.429536	5,45E-02	NaN	FOS,PIK3R1,STAT1
MIF-mediated Glucocorticoid Regulation	0.359	0.437522	5,88E-02	NaN	PLA2G2D,PLA2G4E
Acyl-CoA Hydrolysis	0.358	0.438531	7,69E-02	NaN	ACOT11
Oleate Biosynthesis II (Animals)	0.358	0.438531	7,69E-02	NaN	FADS1
Leukotriene Biosynthesis	0.358	0.438531	7,69E-02	NaN	MGST2
NAD Phosphorylation and Dephosphorylation	0.358	0.438531	7,69E-02	NaN	ACP4
Agrin Interactions at Neuromuscular Junction	0.356	0.440555	5,13E-02	NaN	ITGA2,ITGA4,PAK1,RASD2
Chondroitin Sulfate Biosynthesis	0.355	0.44157	5,36E-02	NaN	CHST1,HS3ST6,NDST3
Tight Junction Signaling	0.35	0.446684	4,76E-02	NaN	CLDN1,CLDN4,FOS,JAM3,PPM1L,PRKAG1,TGFB2,TNFRSF11B
Coagulation System	0.344	0.452898	5,71E-02	NaN	SERPINA1,SERPINE1
IL-17A Signaling in Fibroblasts	0.344	0.452898	5,71E-02	NaN	CEBPD,FOS
Noradrenaline and Adrenaline Degradation	0.344	0.452898	5,71E-02	NaN	PNMT,SMOX
Renal Cell Carcinoma Signaling	0.336	0.461318	0.05	NaN	FOS,PAK1,PIK3R1,RASD2
Chemokine Signaling	0.336	0.461318	0.05	NaN	FOS,PPP1R12A,PTK2B,RASD2
Phenylalanine Degradation IV (Mammalian, via Side Chain)	0.334	0.463447	7,14E-02	NaN	SMOX
Colanic Acid Building Blocks Biosynthesis	0.334	0.463447	7,14E-02	NaN	PMM1
Dermatan Sulfate Biosynthesis	0.322	0.476431	5,08E-02	NaN	CHST1,HS3ST6,NDST3
LPS-stimulated MAPK Signaling	0.319	0.479733	4,88E-02	NaN	FOS,PAK1,PIK3R1,RASD2
Superpathway of Methionine Degradation	0.317	0.481948	5,41E-02	NaN	PRMT8,SUOX
Notch Signaling	0.317	0.481948	5,41E-02	NaN	HES1,RBPJ
Endometrial Cancer Signaling	0.312	0.487528	0.05	NaN	CDH1,PIK3R1,RASD2
Telomere Extension by Telomerase	0.312	0.487528	6,67E-02	NaN	XRCC5
Choline Biosynthesis III	0.312	0.487528	6,67E-02	NaN	PCYT1B
Histidine Degradation VI	0.312	0.487528	6,67E-02	NaN	UROC1
SPINK1 Pancreatic Cancer Pathway	0.312	0.487528	0.05	NaN	CPA5,CPQ,CPZ
Docosahexaenoic Acid (DHA) Signaling	0.305	0.49545	5,26E-02	NaN	APAF1,PIK3R1
Telomerase Signaling	0.302	0.498884	4,67E-02	NaN	E2F1,ETS2,PIK3R1,PPM1L,RASD2
Glutaryl-CoA Degradation	0.293	0.509331	6,25E-02	NaN	CYP2S1
Parkinson's Signaling	0.293	0.509331	6,25E-02	NaN	GPR37
Phospholipases	0.284	0.519996	4,76E-02	NaN	PLA2G2D,PLA2G4E,PLCE1
Glioma Signaling	0.281	0.5236	4,55E-02	NaN	E2F1,E2F8,IGF2,PIK3R1,RASD2
RAN Signaling	0.276	0.529663	5,88E-02	NaN	KPNA4
Î³-linolenate Biosynthesis II (Animals)	0.276	0.529663	5,88E-02	NaN	FADS1
D-myo-inositol (1,4,5)-trisphosphate Degradation	0.276	0.529663	5,88E-02	NaN	INPP5J
Histamine Degradation	0.276	0.529663	5,88E-02	NaN	HNMT
Estrogen Biosynthesis	0.27	0.537032	4,88E-02	NaN	CYP1B1,CYP2S1
Myc Mediated Apoptosis Signaling	0.267	0.540754	4,62E-02	NaN	APAF1,PIK3R1,RASD2
ErbB2-ErbB3 Signaling	0.267	0.540754	4,62E-02	NaN	ETV4,PIK3R1,RASD2
Pyridoxal 5'-phosphate Salvage Pathway	0.267	0.540754	4,62E-02	NaN	PAK1,PNPO,SGK1
Nicotine Degradation II	0.267	0.540754	4,62E-02	NaN	CYP1B1,CYP2S1,FMO5
Superpathway of Melatonin Degradation	0.267	0.540754	4,62E-02	NaN	CYP1B1,CYP2S1,SMOX
Regulation of Cellular Mechanics by Calpain Protease	0.267	0.540754	4,62E-02	NaN	ITGA2,ITGA4,RASD2
CTLA4 Signaling in Cytotoxic T Lymphocytes	0.264	0.544503	4,49E-02	NaN	B2M,JAK2,PIK3R1,PPM1L
Hepatic Cholestasis	0.26	0.549541	4,35E-02	NaN	IL17B,IL18,IL1RAP,NR0B2,PRKAG1,SLCO3A1,TGFB2,TNFRSF11B
Mitotic Roles of Polo-Like Kinase	0.259	0.550808	4,55E-02	NaN	CDC20,ESPL1,PPM1L
Differential Regulation of Cytokine Production in Macrophages and T Helper Cells by IL-17A and IL-17F	0.259	0.550808	5,56E-02	NaN	CSF3
Methylglyoxal Degradation III	0.259	0.550808	5,56E-02	NaN	PRXL2B
Superpathway of Geranylgeranyldiphosphate Biosynthesis I (via Mevalonate)	0.259	0.550808	5,56E-02	NaN	FDPS
Iron homeostasis signaling pathway	0.259	0.550808	4,38E-02	NaN	ATP6AP1L,ATP6V1C2,HFE,JAK2,SLC46A1,TFRC
Altered T Cell and B Cell Signaling in Rheumatoid Arthritis	0.257	0.55335	4,44E-02	NaN	CD79A,IL18,TLR5,TNFRSF13C
Prostate Cancer Signaling	0.25	0.562341	4,4E-02	NaN	AR,E2F1,PIK3R1,RASD2
SPINK1 General Cancer Pathway	0.235	0.582103	4,35E-02	NaN	JAK2,PIK3R1,RASD2
Cardiomyocyte Differentiation via BMP Receptors	0.23	0.588844	0.05	NaN	SMAD6
FAT10 Cancer Signaling Pathway	0.222	0.599791	4,35E-02	NaN	TGFB2,TNFRSF11B
Putrescine Degradation III	0.217	0.606736	4,76E-02	NaN	SMOX
Methionine Degradation I (to Homocysteine)	0.205	0.623735	4,55E-02	NaN	PRMT8
Role of Lipids/Lipid Rafts in the Pathogenesis of Influenza	0.194	0.639735	4,35E-02	NaN	FDPS
Differential Regulation of Cytokine Production in Intestinal Epithelial Cells by IL-17A and IL-17F	0.194	0.639735	4,35E-02	NaN	CSF3
Natural Killer Cell Signaling	0	1	3,36E-02	NaN	INPP5J,PAK1,PIK3R1,RASD2
Neuregulin Signaling	0	1	4,17E-02	NaN	ITGA2,ITGA4,PIK3R1,RASD2
Mitochondrial Dysfunction	0	1	1,17E-02	NaN	CAT,GPX7
14-3-3-mediated Signaling	0	1	3,94E-02	NaN	FOS,GFAP,PIK3R1,PLCE1,RASD2
Î±-Adrenergic Signaling	0	1	4,21E-02	NaN	GNAS,GYS2,PRKAG1,RASD2
Activation of IRF by Cytosolic Pattern Recognition Receptors	0	1	1,59E-02	NaN	STAT1
Role of Pattern Recognition Receptors in Recognition of Bacteria and Viruses	0	1	3,9E-02	NaN	IL17B,IL18,NLRP3,PIK3R1,TGFB2,TLR5
IL-22 Signaling	0	1	4,17E-02	NaN	STAT1
CD40 Signaling	0	1	3,08E-02	NaN	FOS,PIK3R1
Calcium-induced T Lymphocyte Apoptosis	0	1	1,52E-02	NaN	CD4
Lymphotoxin Î² Receptor Signaling	0	1	3,77E-02	NaN	APAF1,PIK3R1
IL-15 Signaling	0	1	4,23E-02	NaN	JAK2,PIK3R1,RASD2
Role of Cytokines in Mediating Communication between Immune Cells	0	1	3,7E-02	NaN	CSF3,IL18
Melatonin Signaling	0	1	4,17E-02	NaN	GNAO1,PLCE1,PRKAG1
Lipid Antigen Presentation by CD1	0	1	3,85E-02	NaN	B2M
DNA Methylation and Transcriptional Repression Signaling	0	1	2,94E-02	NaN	DNMT3B
ATM Signaling	0	1	2,06E-02	NaN	FANCD2,PPM1L
Antiproliferative Role of Somatostatin Receptor 2	0	1	3,9E-02	NaN	NOS1,PIK3R1,RASD2
Role of NANOG in Mammalian Embryonic Stem Cell Pluripotency	0	1	4,2E-02	NaN	FZD2,JAK2,PIK3R1,RASD2,SMAD9
Basal Cell Carcinoma Signaling	0	1	2,78E-02	NaN	FZD2,GLI1
Allograft Rejection Signaling	0	1	1,16E-02	NaN	B2M
Graft-versus-Host Disease Signaling	0	1	2,08E-02	NaN	IL18
Non-Small Cell Lung Cancer Signaling	0	1	4,11E-02	NaN	E2F1,PIK3R1,RASD2
Crosstalk between Dendritic Cells and Natural Killer Cells	0	1	3,37E-02	NaN	CD69,FSCN1,IL18
Systemic Lupus Erythematosus Signaling	0	1	3,93E-02	NaN	CD79A,FCGR1A,FOS,IL18,NFAT5,NFATC4,PIK3R1,RASD2,TNFRSF13C
Hereditary Breast Cancer Signaling	0	1	4,29E-02	NaN	E2F1,FANCC,FANCD2,PIK3R1,PMS2,RASD2
HER-2 Signaling in Breast Cancer	0	1	2,38E-02	NaN	PIK3R1,RASD2
Estrogen-Dependent Breast Cancer Signaling	0	1	4,05E-02	NaN	FOS,PIK3R1,RASD2
B Cell Development	0	1	2,78E-02	NaN	CD79A
Neuroprotective Role of THOP1 in Alzheimer's Disease	0	1	3,45E-02	NaN	HPN,MME,PRKAG1,PRSS8
Role of Wnt/GSK-3Î² Signaling in the Pathogenesis of Influenza	0	1	1,28E-02	NaN	FZD2
TWEAK Signaling	0	1	2,86E-02	NaN	APAF1
Nur77 Signaling in T Lymphocytes	0	1	1,69E-02	NaN	APAF1
Role of MAPK Signaling in the Pathogenesis of Influenza	0	1	3,75E-02	NaN	PLA2G2D,PLA2G4E,RASD2
TNFR2 Signaling	0	1	3,33E-02	NaN	FOS
Role of PI3K/AKT Signaling in the Pathogenesis of Influenza	0	1	3,12E-02	NaN	PIK3R1,ZNF346
Role of Hypercytokinemia/hyperchemokinemia in the Pathogenesis of Influenza	0	1	2,33E-02	NaN	IL18
Antiproliferative Role of TOB in T Cell Signaling	0	1	3,85E-02	NaN	TGFB2
OX40 Signaling Pathway	0	1	2,22E-02	NaN	B2M,CD4
Intrinsic Prothrombin Activation Pathway	0	1	2,38E-02	NaN	COL11A2
Role of Tissue Factor in Cancer	0	1	4,27E-02	NaN	JAK2,PAK1,PIK3R1,PTK2B,RASD2
IL-17A Signaling in Airway Cells	0	1	3,12E-02	NaN	JAK2,PIK3R1
Role of IL-17A in Arthritis	0	1	3,7E-02	NaN	NOS2,PIK3R1
IL-17A Signaling in Gastric Cells	0	1	0.04	NaN	FOS
NGF Signaling	0	1	2,63E-02	NaN	MAP3K12,PIK3R1,RASD2
Gap Junction Signaling	0	1	4,04E-02	NaN	DRD2,GJA4,GNAS,GRIA4,PIK3R1,PLCE1,PRKAG1,RASD2
Hematopoiesis from Pluripotent Stem Cells	0	1	4,08E-02	NaN	CD4,CSF3
ErbB Signaling	0	1	4,26E-02	NaN	FOS,PAK1,PIK3R1,RASD2
ErbB4 Signaling	0	1	2,99E-02	NaN	PIK3R1,RASD2
Thyroid Hormone Metabolism II (via Conjugation and/or Degradation)	0	1	2,63E-02	NaN	DIO2
Nicotine Degradation III	0	1	3,57E-02	NaN	CYP1B1,CYP2S1
Dopamine Degradation	0	1	3,33E-02	NaN	SMOX
Melatonin Degradation I	0	1	3,33E-02	NaN	CYP1B1,CYP2S1
Tryptophan Degradation X (Mammalian, via Tryptamine)	0	1	0.04	NaN	SMOX
Glutathione-mediated Detoxification	0	1	3,12E-02	NaN	MGST2
Serotonin Degradation	0	1	1,49E-02	NaN	SMOX
TCA Cycle II (Eukaryotic)	0	1	4,17E-02	NaN	DHTKD1
Salvage Pathways of Pyrimidine Ribonucleotides	0	1	3,09E-02	NaN	AK1,PAK1,SGK1
Epithelial Adherens Junction Signaling	0	1	3,95E-02	NaN	BAIAP2,CDH1,EPN3,RASD2,SSX2IP,TGFB2
PEDF Signaling	0	1	3,66E-02	NaN	GDNF,PIK3R1,RASD2
Remodeling of Epithelial Adherens Junctions	0	1	2,94E-02	NaN	CBLL1,CDH1
Cysteine Biosynthesis III (mammalia)	0	1	4,17E-02	NaN	PRMT8
Regulation of the Epithelial-Mesenchymal Transition Pathway	0	1	4,17E-02	NaN	CDH1,FGF6,FZD2,JAK2,PIK3R1,RASD2,RBPJ,TGFB2
UVC-Induced MAPK Signaling	0	1	3,92E-02	NaN	FOS,RASD2
PCP pathway	0	1	3,33E-02	NaN	CTHRC1,FZD2
Unfolded protein response	0	1	3,57E-02	NaN	CEBPD,INSIG1
Toll-like Receptor Signaling	0	1	3,95E-02	NaN	FOS,IL18,TLR5
SAPK/JNK Signaling	0	1	2,94E-02	NaN	MAP3K12,PIK3R1,RASD2
Nitric Oxide Signaling in the Cardiovascular System	0	1	4,04E-02	NaN	ARG2,PGF,PIK3R1,PRKAG1
Protein Ubiquitination Pathway	0	1	1,47E-02	NaN	B2M,CDC20,DNAJB4,USP35
Amyloid Processing	0	1	0.02	NaN	PRKAG1
FGF Signaling	0	1	2,38E-02	NaN	FGF6,PIK3R1
Antigen Presentation Pathway	0	1	2,56E-02	NaN	B2M
Phototransduction Pathway	0	1	1,89E-02	NaN	PRKAG1
Apoptosis Signaling	0	1	3,03E-02	NaN	APAF1,DFFA,RASD2
VEGF Signaling	0	1	4,04E-02	NaN	PGF,PIK3R1,PTK2B,RASD2
Hypoxia Signaling in the Cardiovascular System	0	1	1,35E-02	NaN	EDN1
Phagosome Maturation	0	1	3,31E-02	NaN	ATP6AP1L,ATP6V1C2,B2M,CTSF,NOS1
Autophagy	0	1	1,64E-02	NaN	CTSF
Macropinocytosis Signaling	0	1	3,95E-02	NaN	PAK1,PIK3R1,RASD2
Cancer Drug Resistance By Drug Efflux	0	1	3,45E-02	NaN	PIK3R1,RASD2
Th1 and Th2 Activation Pathway	0	1	4,09E-02	NaN	CD4,GATA3,IL18,JAK2,NFATC4,PIK3R1,STAT1
Th2 Pathway	0	1	2,94E-02	NaN	CD4,GATA3,JAK2,PIK3R1
IL-7 Signaling Pathway	0	1	2,56E-02	NaN	PIK3R1,STAT1
NER Pathway	0	1	1,94E-02	NaN	POLE,TOP2B
BAG2 Signaling Pathway	0	1	2,33E-02	NaN	SIRT3
Complement System	0	1	2,7E-02	NaN	CFH
Eicosanoid Signaling	0	1	3,03E-02	NaN	PLA2G2D,PLA2G4E

## Sheet: Filtered
Ingenuity Canonical Pathways	-log(p-value)	p-value	Ratio	z-score	Molecules
Activated in Iberian
GM-CSF Signaling	1.08	0.0831764	8,57E-02	-2236	CISH,JAK2,PIK3R1,RASD2,RUNX1,STAT1
Growth Hormone Signaling	1.06	0.0870964	8,45E-02	-2236	FOS,GHR,IGF2,JAK2,PIK3R1,STAT1
GDNF Family Ligand-Receptor Interactions	0.951	0.111944	7,89E-02	-2000	FOS,GDNF,IRS2,PDLIM7,PIK3R1,RASD2
Adrenomedullin signaling pathway	1.31	0.0489779	7,11E-02	-1941	CFH,FOS,GNAS,GPR37,IL18,KCNH2,KCNN1,MAPK4,MAX,PIK3R1,PLCE1,PRKAG1,PTK2B,RASD2
Thrombopoietin Signaling	2.24	0.0057544	1,27E-01	-1890	FOS,GAB2,IRS2,JAK2,PIK3R1,RASD2,STAT1,THPO
IL-6 Signaling	0.852	0.140605	6,4E-02	-1890	CRP,FOS,IL18,IL1RAP,JAK2,PIK3R1,RASD2,TNFRSF11B
Senescence Pathway	1.25	0.0562341	6,55E-02	-1886	CAT,E2F1,E2F8,EIF4EBP1,ETS2,KAT2B,MAPK4,NFAT5,NFATC4,PDK4,PIK3R1,PPM1L,RASD2,SERPINE1,SIRT1,SMAD6,SMAD9,TGFB2
Hepatic Fibrosis Signaling Pathway	1.72	0.0190546	6,79E-02	-1633	COL11A2,EDN1,FOS,FZD2,GLI1,IL18,IL1RAP,IRS2,ITGA2,ITGA4,JAK2,PGF,PIK3R1,PRKAG1,RASD2,RHOBTB1,RHOD,RHOH,RND2,RND3,SERPINE1,SIRT3,TFRC,TGFB2,TNFRSF11B
IL-3 Signaling	1.25	0.0562341	8,86E-02	-1633	FOS,GAB2,JAK2,PAK1,PIK3R1,RASD2,STAT1
JAK/Stat Signaling	1.23	0.0588844	8,75E-02	-1633	CISH,FOS,JAK2,PIAS1,PIK3R1,RASD2,STAT1
Type I Diabetes Mellitus Signaling	0.959	0.109901	7,21E-02	-1633	APAF1,ICA1,IL1RAP,JAK2,NOS2,PIAS1,STAT1,TNFRSF11B
STAT3 Pathway	0.873	0.133968	6,67E-02	-1633	CISH,GHR,IL13RA2,IL21R,JAK2,MAP3K12,NTRK2,RASD2,TGFB2
Neuroinflammation Signaling Pathway	1.41	0.0389045	6,67E-02	-1606	B2M,CRP,CX3CR1,FOS,GDNF,GRIN3A,IL18,JAK2,MAPK4,NFAT5,NFATC4,NLRP3,NOS2,PIK3R1,PLA2G2D,PLA2G4E,SLC6A13,STAT1,TGFB2,TLR5
Tec Kinase Signaling	2.67	0.00213796	9,76E-02	-1604	FOS,GNAO1,GNAS,ITGA2,ITGA4,JAK2,MS4A2,PAK1,PIK3R1,PTK2B,RHOBTB1,RHOD,RHOH,RND2,RND3,STAT1
Insulin Receptor Signaling	2.12	0.00758578	9,35E-02	-1508	ASIC1,EIF4EBP1,GYS2,INPP5J,IRS2,JAK2,PIK3R1,PPP1R12A,PPP1R3D,PRKAG1,RASD2,SCNN1A,SGK1
HMGB1 Signaling	1.89	0.0128825	8,48E-02	-1508	FOS,IL17B,IL18,KAT2B,PIK3R1,RASD2,RHOBTB1,RHOD,RHOH,RND2,RND3,SERPINE1,TGFB2,TNFRSF11B
Endothelin-1 Signaling	0.924	0.119124	6,38E-02	-1508	EDN1,FOS,GNAO1,GNAS,MAPK4,NOS1,NOS2,PIK3R1,PLA2G2D,PLA2G4E,PLCE1,RASD2
p53 Signaling	1.99	0.0102329	1,02E-01	-1414	APAF1,DRAM1,E2F1,KAT2B,PERP,PIAS1,PIK3R1,PMAIP1,SIRT1,TP63
Thrombin Signaling	0.84	0.144544	5,77E-02	-1414	GATA3,GNAO1,GNAS,PIK3R1,PLCE1,PPP1R12A,RASD2,RHOBTB1,RHOD,RHOH,RND2,RND3
AMPK Signaling	3.01	0.000977237	9,43E-02	-1387	AK1,CHRNA6,CHRNA9,CHRND,CHRNG,EIF4EBP1,FASN,GNAS,GYS2,IRS2,KAT2B,PCK2,PFKFB2,PFKFB3,PIK3R1,PPARGC1A,PPM1L,PRKAG1,RAB9B,SIRT1
Role of CHK Proteins in Cell Cycle Checkpoint Control	0.996	0.100925	8,77E-02	-1342	E2F1,E2F8,HUS1,PPM1L,RAD1
PDGF Signaling	0.867	0.135831	6,98E-02	-1342	FOS,INPP5J,JAK2,PIK3R1,RASD2,STAT1
Acute Phase Response Signaling	2.29	0.00512861	8,94E-02	-1265	CRABP1,CRABP2,CRP,FOS,IL18,IL1RAP,ITIH4,JAK2,OSMR,PIK3R1,RASD2,RBP4,RBP7,SERPINA1,SERPINE1,TNFRSF11B
Cardiac Hypertrophy Signaling (Enhanced)	0.932	0.11695	5,54E-02	-1177	CTF1,EDN1,EIF4EBP1,FGF6,FZD2,GHR,GNAS,IL13RA2,IL17B,IL18,IL21R,ITGA2,ITGA4,JAK2,MAP3K12,NFAT5,NFATC4,PDE4D,PDE7B,PDE8B,PIK3R1,PLCE1,PRKAG1,RASD2,SMPDL3A,TGFB2,TNFRSF11B
Cholecystokinin/Gastrin-mediated Signaling	1.13	0.074131	7,56E-02	-1134	FOS,IL18,PTK2B,RASD2,RHOBTB1,RHOD,RHOH,RND2,RND3
PKCÎ¸ Signaling in T Lymphocytes	1.12	0.0758578	7,1E-02	-1134	CACNA2D3,CACNB3,CD4,FOS,MALT1,MAP3K12,NFAT5,NFATC4,PIK3R1,POU2F1,RASD2
Sperm Motility	2.05	0.00891251	8,07E-02	-1000	DDR1,EPHB2,GNAS,JAK2,KIT,NTRK2,PDE4D,PLA2G2D,PLA2G4E,PLCE1,PRKAG1,PTK2B,PTK6,PTK7,ROS1,SLC9A5,TIE1,TNK2
Interferon Signaling	1.16	0.0691831	1,11E-01	-1000	JAK2,MX1,PIAS1,STAT1
Triacylglycerol Biosynthesis	0.996	0.100925	9,76E-02	-1000	GPAT3,LCLAT1,PLPPR2,PLPPR4
iNOS Signaling	0.883	0.130918	8,89E-02	-1000	FOS,JAK2,NOS2,STAT1
Activated in Duroc
Retinol Biosynthesis	1.46	0.0346737	1,19E-01	2236	CEL,CES1,CES3,RBP7,RDH13
LXR/RXR Activation	3.11	0.000776247	1,16E-01	2111	ARG2,FASN,IL18,IL1RAP,ITIH4,LDLR,LYZ,MLXIPL,NCOR1,NOS2,PON3,RBP4,SERPINA1,TNFRSF11B
Superpathway of Serine and Glycine Biosynthesis I	3.95	0.000112202	5,71E-01	2000	PHGDH,PSAT1,PSPH,SHMT2
Retinoate Biosynthesis I	1.27	0.0537032	1,21E-01	2000	DHRS7C,RBP7,RDH13,RDH16
3-phosphoinositide Degradation	0.873	0.133968	6,49E-02	1897	DUSP13,INPP5J,NUDT14,PALD1,PPFIA4,PPP1R12A,PTPMT1,PTPRJ,STYXL1,THTPA
Triacylglycerol Degradation	1.81	0.0154882	1,28E-01	1633	CEL,CES1,CES3,FAAH,MGLL,NDST3
Cell Cycle Control of Chromosomal Replication	1.47	0.0338844	1,07E-01	1633	CDK15,CDK3,CDT1,MCM2,POLE,TOP2B
Wnt/Î²-catenin Signaling	1.13	0.074131	6,94E-02	1508	AXIN2,CDH1,DKK1,DKK2,DKK3,FZD2,GNAO1,PPM1L,SFRP5,SOX6,SOX9,TGFB2
Apelin Cardiac Fibroblast Signaling Pathway	2.57	0.00269153	2,17E-01	1342	ACE2,APLNR,PRKAG1,SERPINE1,TGFB2
Superpathway of Inositol Phosphate Compounds	1.31	0.0489779	7,11E-02	1069	DUSP13,INPP5J,IPMK,ITPKA,NUDT14,PALD1,PIK3R1,PIP5K1B,PLCE1,PPFIA4,PPP1R12A,PTPRJ,STYXL1,THTPA
Gluconeogenesis I	1.61	0.0245471	1,54E-01	1000	BPGM,ENO3,FBP2,ME1
